# Supplementary material for: Compensatory metabolic networks in pancreatic cancers upon perturbation of glutamine metabolism
Source: Nat Commun. 2017 Jul 3;8:15965. doi: 10.1038/ncomms15965 (PMC5500878; doi:10.1038/ncomms15965)
Supplement: Supplementary Data 1 [file ncomms15965-s2.xlsx]

## Sheet: Supplementary_Data_1
Supplementary Data 1 Metabolomics data for CB-839-treated MPDAC-4 (in vitro and in vivo (flank) tumors) and PaTu-8988T cells as represented in Fig. 1, 4 and Supplementary Fig. 3. Below are representative MPDAC-4 and PaTu-8988T datasets (of 3 experiments for cell culture data and the one in vivo experiment) with log2 changes (CB-839/control).
MPDAC-4 Metabolomics							PaTu-8988T Metabolomics
Metabolite	MPDAC-4-Log2(CB-839-4h/DMSO)	MPDAC-4-Log2(CB-839-24h/DMSO)	MPDAC-4-Log2(CB-839-72h/DMSO)	Log2(CB-839-MPDAC-4 Flank Xenograft/Vehicle)			Metabolite	PaTu-8988T-Log2(CB-839-4h/DMSO)	PaTu-8988T-Log2(CB-839-24h/DMSO)	PaTu-8988T-Log2(CB-839-72h/DMSO)
2-aminoadipate	-1.1584	0.403036	0.578991	-8.08423e-05			2-aminoadipate	-0.00943939	-0.150166	-0.0128016
2-hydroxyglutarate	-0.701781	0.288727	1.14747	-0.39055			2-hydroxyglutarate	-0.481271	0.0846038	0.187596
3-hydroxybutyrate	-0.353344	0.894449	0.946857	-0.571488			3-hydroxybutyrate	0.176763	0.0754084	0.105249
3-phosphoglycerate	0.213051	0.444581	0.151467	-0.245107			3-phosphoglycerate	0.296544	0.0787178	-0.324725
6-phosphogluconate	0.23739	1.68862	3.9468	0.247232			6-phosphogluconate	-0.914266	1.04881	-0.0372289
acetylcarnitine	0.00468015	0.96015	2.45248	0.96583			acetylcarnitine	0.456596	-0.0122221	0.767041
acetylserine	-0.0455231	0.270851	1.16057	0.297281			acetylserine	-0.0565494	-0.057196	0.26141
alanine	-0.312376	0.151675	0.853854	0.109551			alanine	0.0956252	-0.037872	0.391412
allantoin	-0.199337	0.895183	1.22974	-0.285599			allantoin	0.147403	0.116594	0.0123491
alpha-ketoglutarate	-1.08594	0.192	0.370994	-0.0838643			alpha-ketoglutarate	-1.01804	-0.753166	-0.234916
arginine	0.161243	1.52198	1.9325	-0.170573			arginine	0.140824	0.0722755	0.2672
argininosuccinate	-0.174496	-0.199725	-0.607063	-0.448748			argininosuccinate	-0.953505	-1.01726	-0.9368
aspartate	-1.53142	-1.41557	-1.40255	-0.195458			aspartate	-1.55612	-1.3147	-1.55916
ATP	-0.447351	0.443147	0.654353	1.09			ATP	-0.335589	-0.177672	-0.324751
beta-alanine	-0.497539	-0.45454	0.501491	-0.127565			beta-alanine	-0.0148691	-0.280047	0.150193
betaine	-0.618782	0.222903	1.51556	-0.0251879			betaine	-0.0971253	0.142474	0.45768
butyryl_carnitine	-0.691318	-0.837341	0.550203	0.619862			butyryl_carnitine	-0.330738	-0.384732	0.231018
C5_carnitines	1.03487	1.15359	2.05252	0.597917			C5_carnitines	0.417517	0.389502	0.892064
carnitine	-0.588566	-0.122582	0.33429	-0.0568212			carnitine	0.147135	0.451325	0.348462
carnosine	-0.370104	1.48118	1.85921	-0.461851			carnosine	0.108506	0.252621	0.0176733
citrate	-0.536311	0.540199	1.58174	-0.052385			citrate	-0.783776	-0.241089	-0.341656
citrulline	0.054635	1.1081	1.48938	-0.677645			citrulline	-0.0121853	-0.277585	-0.0751529
creatine	-0.378748	-0.282842	1.28022	0.143681			creatine	0.486068	0.201225	1.13337
creatinine	-0.434063	0.405608	1.71616	-0.29655			creatinine	0.095223	0.132469	0.565739
CTP	-0.180777	0.507388	0.463846	0.666921			CTP	-0.589774	-0.266899	-0.519665
cystathionine	0.272713	-1.23569	-0.798889	-0.111441			cystathionine	0.302492	-0.151859	0.200295
dihydroorotate	-3.15372	2.34051	0.00841668	0.805699			dihydroorotate	-5.04697	-2.98193	-1.3978
dihydroxyacetone_phosphate	-0.498764	-1.02411	0.232687	0.86399			dihydroxyacetone_phosphate	-0.275743	0.234635	0.0575236
F6P_G1P	-0.636787	1.38924	1.27037	0.409627			F6P_G1P	-0.270202	0.169528	-0.158694
fructose_1,6-bisphosphate	-0.690989	2.14462	2.56202	0.012798			fructose_1,6-bisphosphate	-1.95446	1.0919	-1.20401
fumarate	-1.56525	-1.13375	-0.849734	-0.233875			fumarate	-0.56596	-1.13366	-0.752636
glucose_6-phosphate	-0.619461	0.49109	0.7417	0.728268			glucose_6-phosphate	0.112558	0.202939	0.182175
glutamate	-0.95964	0.652736	-0.0475669	0.0311349			glutamate	-0.839057	-0.546372	-0.935282
glutamine	0.198761	1.55692	1.94933	0.265204			glutamine	0.358231	0.217959	0.466337
glyceraldehyde_3-phosphate	-0.225593	-0.302531	0.95975	0.995133			glyceraldehyde_3-phosphate	-0.436075	-0.0557514	-0.0755385
glycerol_3-phosphate	-0.381139	0.736875	1.15136	0.439142			glycerol_3-phosphate	0.887189	-0.491371	-0.102839
glycine	-0.0180933	1.39508	1.7082	-0.037612			glycine	0.991896	0.538658	0.480011
GSH	-0.306867	0.382097	1.05449	0.319259			GSH	-0.475802	-0.313477	0.136452
GSSG	-2.33896	-0.592239	0.179913	-0.153662			GSSG	-0.224711	0.0152331	-0.198625
GTP	0.216618	1.19211	1.0238	1.80854			GTP	-0.157555	-0.0975835	-0.180842
guanidinoacetate	-0.0719188	0.71026	1.12347	-0.0585519			guanidinoacetate	0.418916	0.262373	0.498062
guanosine	-0.347217	1.51243	0.313575	0.304619			guanosine	0.104173	0.20187	0.240509
histidine	0.320511	1.44544	1.93552	-0.413847			histidine	0.527822	0.279603	0.687953
hydroxyproline	0.210672	1.21881	1.08364	0.0751008			hydroxyproline	0.447395	0.0808763	0.275073
hypotaurine	-0.820496	-0.128036	0.476585	-0.0448944			hypotaurine	-0.195159	-0.0270843	-0.0913887
inosine	-0.275635	1.73952	0.911768	-0.0209724			inosine	1.31622	0.08929	0.875575
isoleucine	-0.0744805	1.04077	1.35085	-0.528863			isoleucine	0.57858	0.233115	0.75418
kynurenine	0.18217	1.0942	1.32179	-0.541247			kynurenine	0.806778	0.281979	0.730181
lactate	-0.240828	0.368376	0.617901	0.219659			lactate	0.154923	-0.0543564	-0.177923
leucine	0.00687436	1.08194	1.34782	-0.467682			leucine	0.497172	0.229092	0.598854
lysine	0.307241	1.41666	1.79026	-0.411876			lysine	0.327803	0.147803	0.164074
malate	-1.17495	-0.826814	0.222657	-0.217996			malate	-1.41545	-1.14507	-0.642754
methionine	-0.0186119	1.22501	1.54378	0.315631			methionine	0.562226	0.153632	0.743229
methylthioadenosine	-0.474568	-0.0220357	0.180063	0.401012			methylthioadenosine	-0.437877	0.224275	-0.210739
N-acetylglutamate	-0.468303	1.46997	0.991065	-0.143382			N-acetylglutamate	-0.168276	0.186994	0.737392
N-acetylmethionine	-0.371798	0.116873	0.979395	0.0491135			N-acetylmethionine	0.0317632	-0.434344	0.580058
Na_acetylglutamine	0.49043	1.18056	1.81269	0.655225			Na_acetylglutamine	0.531696	0.458022	0.985807
Ne-acetyllysine	-0.054939	0.791519	1.33856	-0.243088			Ne-acetyllysine	0.313106	-0.138775	0.230506
ornithine	-0.421311	0.730972	1.17594	0.354415			ornithine	-0.115288	-0.315434	-0.122412
orotate	-1.75894	0.354643	0.532573	0.20854			orotate	-1.69624	-2.4167	-1.15884
phenylalanine	0.0744452	1.15096	1.36733	-0.284961			phenylalanine	0.577924	0.196413	0.605107
phosphocholine	-0.348178	0.907173	1.15076	0.118266			phosphocholine	-0.0645274	0.101481	0.505328
phosphoenolpyruvate	0.086709	0.673458	0.303967	0.945019			phosphoenolpyruvate	0.195487	-0.0324341	0.111318
phosphoethanolamine	-0.782319	0.141221	1.01325	0.243442			phosphoethanolamine	-1.29061	1.87756	1.63228
proline	-0.533026	0.511977	0.976782	0.340177			proline	0.267582	-0.505528	0.298107
propionylcarnitine	1.21834	1.58429	2.3001	0.905971			propionylcarnitine	0.381479	0.173487	0.824386
pyruvate	0.0837437	0.545836	0.70994	-0.699986			pyruvate	-0.97654	-0.692916	-0.807305
ribose_ribulose_5-phosphate	0.321107	0.858079	0.786963	0.369209			ribose_ribulose_5-phosphate	-0.243533	0.150096	0.12077
S-adenosylhomocysteine	-0.327215	-0.908207	-0.23264	0.657819			S-adenosylhomocysteine	0.43766	0.00955182	0.928606
S-adenosylmethionine	0.700492	0.528435	2.03486	0.994459			S-adenosylmethionine	0.784301	-0.330852	1.24577
sarcosine	-0.306529	1.25317	1.28061	0.68664			sarcosine	0.244619	0.128031	0.226962
sedoheptulose_7-phosphate	-0.000862485	1.6569	2.0217	0.0805997			sedoheptulose_7-phosphate	0.156155	1.18316	1.02876
serine	-0.00816601	1.09229	1.17931	0.438365			serine	0.551194	0.115275	0.26505
succinate	-0.393999	0.274712	0.305478	-0.913026			succinate	0.297712	0.0830393	0.896741
taurine	-0.557427	0.316588	0.81557	0.086327			taurine	-0.0546188	0.0314001	-0.117666
threonine	0.226386	1.15409	1.32613	0.374851			threonine	0.541887	0.124855	0.39324
tryptophan	0.178718	1.24237	1.44479	0.140575			tryptophan	0.625597	0.277181	0.703995
tyrosine	0.100295	1.31633	1.4485	0.159762			tyrosine	0.394141	0.25093	0.465527
UDP-GlcNAc	-0.295239	0.914639	1.05371	0.323766			UDP-GlcNAc	0.251609	-0.123081	0.0332873
UDP-hexose	-0.269381	0.121257	0.627151	0.391717			UDP-hexose	-0.63574	-0.248183	-0.660372
UTP	-0.251492	0.627508	0.197673	1.23604			UTP	-1.19613	-0.33509	-0.980727
valine	-0.0136878	1.17236	1.40213	-0.256055			valine	0.509337	0.180083	0.533834
xanthosine	0.28691	1.42511	4.01631	0.676377			xanthosine	-0.468541	-0.274623	0.683092
