# Supplementary material for: Compensatory metabolic networks in pancreatic cancers upon perturbation of glutamine metabolism
Source: Nat Commun. 2017 Jul 3;8:15965. doi: 10.1038/ncomms15965 (PMC5500878; doi:10.1038/ncomms15965)
Supplement: Supplementary Data 2 [file ncomms15965-s3.xlsx]

## Sheet: Supplementary_Data_2
Supplementary Data 2 Metaboanalyst metabolite set enrichment analysis (MSEA) from Fig. 4d (MPDAC-4-in vitro, upregulated), Fig. 4g (MPDAC-4-in vivo-upregulated), Supplementary Fig. 4d (MPDAC-4-in vitro-downregulated), and Supplementary Fig. 5a (PatTu-8988T-in vitro upregulated).
Fig. 4d (MPDAC-4-in vitro, upregulated)								Fig. 4g (MPDAC-4-in vivo-upregulated)								Supplementary Fig. 4d (MPDAC-4-in vitro-downregulated)								Supplementary Fig. 5a (PatTu-8988T-in vitro upregulated)
Metabolite Set	Enrichment	total	expected	hits	Raw p	FDR		Metabolite Set	Enrichment	total	expected	hits	Raw p	FDR		Metabolite Set	Enrichment	total	expected	hits	Raw p	FDR		Metabolite Set	Enrichment	total	expected	hits	Raw p	FDR
PROTEIN BIOSYNTHESIS	10.2171	19	0.783	8	1.94e-07	1.55e-05		OXIDATION OF BRANCHED CHAIN FATTY ACIDS	19.6078	14	0.102	2	0.00386	0.309		UREA CYCLE	41.2655	20	0.0727	3	1.22e-05	0.000978		LYSINE DEGRADATION	10.582	13	0.189	2	0.0139	0.641
GLYCINE, SERINE AND THREONINE METABOLISM	4.6729	26	1.07	5	0.0031	0.0827		BETAINE METABOLISM	13.7552	10	0.0727	1	0.0708	1		ARGININE AND PROLINE METABOLISM	31.746	26	0.0945	3	2.79e-05	0.00112		OXIDATION OF BRANCHED CHAIN FATTY ACIDS	9.80392	14	0.204	2	0.016	0.641
ARGININE AND PROLINE METABOLISM	4.6729	26	1.07	5	0.0031	0.0827		BETA OXIDATION OF VERY LONG CHAIN FATTY ACIDS	9.80392	14	0.102	1	0.0979	1		ASPARTATE METABOLISM	45.8716	12	0.0436	2	0.000578	0.0154		METHIONINE METABOLISM	5.73066	24	0.349	2	0.0448	1
OXIDATION OF BRANCHED CHAIN FATTY ACIDS	5.19931	14	0.577	3	0.0171	0.341		GLYCOLYSIS	6.53595	21	0.153	1	0.144	1		MALATE-ASPARTATE SHUTTLE	34.3643	8	0.0291	1	0.0288	0.577		GLYCINE, SERINE AND THREONINE METABOLISM	5.29101	26	0.378	2	0.0519	1
AMMONIA RECYCLING	4.04313	18	0.742	3	0.0342	0.547		METHIONINE METABOLISM	5.71429	24	0.175	1	0.163	1		BETA-ALANINE METABOLISM	21.1416	13	0.0473	1	0.0466	0.601		BUTYRATE METABOLISM	7.63359	9	0.131	1	0.124	1
UREA CYCLE	3.64078	20	0.824	3	0.0451	0.575		GLUCONEOGENESIS	5.10204	27	0.196	1	0.181	1		PHENYLALANINE AND TYROSINE METABOLISM	21.1416	13	0.0473	1	0.0466	0.601		RNA TRANSCRIPTION	7.63359	9	0.131	1	0.124	1
GLUTATHIONE METABOLISM	4.85437	10	0.412	2	0.0603	0.575		PURINE METABOLISM	3.0581	45	0.327	1	0.287	1		MITOCHONDRIAL ELECTRON TRANSPORT CHAIN	18.3486	15	0.0545	1	0.0536	0.601		GLUTATHIONE METABOLISM	6.89655	10	0.145	1	0.137	1
BETAINE METABOLISM	4.85437	10	0.412	2	0.0603	0.575										AMMONIA RECYCLING	15.2672	18	0.0655	1	0.0641	0.601		KETONE BODY METABOLISM	6.89655	10	0.145	1	0.137	1
METHIONINE METABOLISM	3.03337	24	0.989	3	0.0716	0.575										PROTEIN BIOSYNTHESIS	14.4718	19	0.0691	1	0.0676	0.601		BETAINE METABOLISM	6.89655	10	0.145	1	0.137	1
HISTIDINE METABOLISM	4.41501	11	0.453	2	0.0718	0.575										CITRIC ACID CYCLE	11.9617	23	0.0836	1	0.0814	0.651		BETA-ALANINE METABOLISM	5.29101	13	0.189	1	0.175	1
BETA-ALANINE METABOLISM	3.73134	13	0.536	2	0.0968	0.704										TYROSINE METABOLISM	7.24638	38	0.138	1	0.132	0.96		BETA OXIDATION OF VERY LONG CHAIN FATTY ACIDS	4.90196	14	0.204	1	0.187	1
BETA OXIDATION OF VERY LONG CHAIN FATTY ACIDS	3.4662	14	0.577	2	0.11	0.734																		SPHINGOLIPID METABOLISM	4.58716	15	0.218	1	0.199	1
PHENYLACETATE METABOLISM	6.06061	4	0.165	1	0.155	0.892																		AMMONIA RECYCLING	3.81679	18	0.262	1	0.234	1
PROPANOATE METABOLISM	2.69542	18	0.742	2	0.167	0.892																		PROPANOATE METABOLISM	3.81679	18	0.262	1	0.234	1
GLUTAMATE METABOLISM	2.69542	18	0.742	2	0.167	0.892																		INSULIN SIGNALLING	3.62319	19	0.276	1	0.245	1
VALINE, LEUCINE AND ISOLEUCINE DEGRADATION	2.02703	36	1.48	3	0.181	0.905																		PYRUVATE METABOLISM	3.43643	20	0.291	1	0.257	1
GLYCEROL PHOSPHATE SHUTTLE	3.0303	8	0.33	1	0.287	1																		PORPHYRIN METABOLISM	3.125	22	0.32	1	0.279	1
BUTYRATE METABOLISM	2.69542	9	0.371	1	0.317	1																		CITRIC ACID CYCLE	2.98507	23	0.335	1	0.289	1
KETONE BODY METABOLISM	2.42718	10	0.412	1	0.345	1																		ARGININE AND PROLINE METABOLISM	2.6455	26	0.378	1	0.321	1
ASPARTATE METABOLISM	2.0202	12	0.495	1	0.399	1																		FATTY ACID METABOLISM	2.36967	29	0.422	1	0.351	1
LYSINE DEGRADATION	1.86567	13	0.536	1	0.424	1																		STEROID BIOSYNTHESIS	2.21729	31	0.451	1	0.37	1
GLYCEROLIPID METABOLISM	1.86567	13	0.536	1	0.424	1																		VALINE, LEUCINE AND ISOLEUCINE DEGRADATION	1.9084	36	0.524	1	0.417	1
SPHINGOLIPID METABOLISM	1.61812	15	0.618	1	0.471	1																		PYRIMIDINE METABOLISM	1.9084	36	0.524	1	0.417	1
AMINO SUGAR METABOLISM	1.61812	15	0.618	1	0.471	1																		BILE ACID BIOSYNTHESIS	1.40252	49	0.713	1	0.523	1
MITOCHONDRIAL ELECTRON TRANSPORT CHAIN	1.61812	15	0.618	1	0.471	1
PHOSPHOLIPID BIOSYNTHESIS	1.27714	19	0.783	1	0.555	1
INSULIN SIGNALLING	1.27714	19	0.783	1	0.555	1
PURINE METABOLISM	1.08108	45	1.85	2	0.565	1
PYRUVATE METABOLISM	1.21359	20	0.824	1	0.573	1
PORPHYRIN METABOLISM	1.10254	22	0.907	1	0.609	1
CITRIC ACID CYCLE	1.05485	23	0.948	1	0.625	1
FATTY ACID METABOLISM	0.833333	29	1.2	1	0.711	1
STEROID BIOSYNTHESIS	0.78125	31	1.28	1	0.735	1
PYRIMIDINE METABOLISM	0.675676	36	1.48	1	0.788	1
BILE ACID BIOSYNTHESIS	0.49505	49	2.02	1	0.881	1
