# Supplementary material for: Compensatory metabolic networks in pancreatic cancers upon perturbation of glutamine metabolism
Source: Nat Commun. 2017 Jul 3;8:15965. doi: 10.1038/ncomms15965 (PMC5500878; doi:10.1038/ncomms15965)
Supplement: Supplementary Data 3 [file ncomms15965-s4.xlsx]

## Sheet: Supplementary_Data_3
Supplementary Data 3 Metabolomics data for CB-839-treated MPDAC-4 U13C-Gln tracing experiment, related to Supplementary Fig. 3e,f, Pooled data, fractional data, and raw peak data presented. NF = not found.
Pooled Data
Cell Line	Treatment	Time Treated (hrs.)	Normalized Count (K)	Filename	Acq date	pyruvate	lactate	acetyl-CoA	alanine	NADH	glutamine	NAD	glutamate	aspartate	fumarate	succinate	aKG	malate	citrate		GSH	GSSG
				151214_Kimmelman_polar_blank01	2015-12-14 17:12:30	NF	NF	NF	NF	NF	NF	NF	NF	NF	NF	NF	NF	NF	NF		NF	NF
				151214_Kimmelman_polar1208_pool01	2015-12-14 17:43:55	0.579128	25.0845	0.00231867	8.26989	NF	464.476	0.966889	19.4378	3.49077	NF	2.20065	5.31682	22.479	10.3638		71.7656	0.222703
MPDAC-4	DMSO	6	825	151214_Kimmelman_polar1208_01	2015-12-14 18:13:28	0.967091	35.2062	0.00312988	11.9192	NF	371.918	0.953144	23.9443	6.06769	NF	3.85724	6.61915	39.0164	15.8898		102.651	0.289277
MPDAC-4	DMSO	6	825	151214_Kimmelman_polar1208_02	2015-12-14 18:43:01	0.775373	34.5858	0.00380091	12.377	NF	410.558	1.28398	26.0197	6.71147	NF	4.03853	7.28561	44.6186	18.8859		118.484	0.334199
MPDAC-4	DMSO	6	825	151214_Kimmelman_polar1208_03	2015-12-14 19:12:32	0.747276	34.1397	0.00287541	11.4125	NF	342.703	1.02442	23.2451	5.36099	NF	3.65511	5.92572	35.651	15.543		102.873	0.20617
MPDAC-4	CB-839	6	720	151214_Kimmelman_polar1208_04	2015-12-14 19:42:05	0.255453	22.0791	0.00215151	3.83029	NF	491.576	0.746604	9.23237	1.31907	NF	2.27087	2.49071	10.7678	11.6637		41.0095	0.136879
MPDAC-4	CB-839	6	720	151214_Kimmelman_polar1208_05	2015-12-14 20:11:38	0.144973	22.8506	0.000334431	4.76588	NF	563.37	0.898009	10.761	1.47906	NF	2.51958	2.65869	12.443	12.4052		49.8408	0.106208
MPDAC-4	CB-839	6	720	151214_Kimmelman_polar1208_06	2015-12-14 20:41:11	0.205119	23.2027	0.000244318	3.8037	NF	426.739	0.70167	9.16111	1.33323	NF	2.25049	2.49088	12.0886	12.6043		41.6305	0.110805
				151214_Kimmelman_polar_blank02	2015-12-14 21:10:42	NF	NF	NF	NF	NF	NF	NF	NF	NF	NF	NF	NF	NF	NF		NF	NF
				151214_Kimmelman_polar1208_pool02	2015-12-14 21:40:15	0.488171	26.3982	0.000993801	7.13658	NF	387.526	0.699071	15.5785	2.8938	NF	1.89493	4.10777	19.0354	10.2758		66.942	0.114828
MPDAC-4	DMSO	72	900	151214_Kimmelman_polar1208_07	2015-12-14 22:09:47	0.721581	24.957	0.00154048	8.99933	NF	283.258	0.590527	21.0961	3.60449	NF	1.21299	4.82165	22.4309	10.7859		78.7481	0.244938
MPDAC-4	DMSO	72	900	151214_Kimmelman_polar1208_08	2015-12-14 22:39:20	0.958573	25.9762	0	11.4264	NF	344.117	0.804286	23.7193	3.95919	NF	1.17094	6.87764	24.495	9.41319		95.6863	0.0559175
MPDAC-4	DMSO	72	900	151214_Kimmelman_polar1208_09	2015-12-14 23:08:55	0.744679	32.6114	0.000659712	12.3538	NF	383.604	0.820127	28.6654	4.65072	NF	1.49722	6.76314	27.8638	10.7031		115.792	0.0277591
MPDAC-4	CB-839	72	500	151214_Kimmelman_polar1208_10	2015-12-14 23:38:28	0.451032	21.299	0.000712558	3.52316	NF	370.975	0.507336	10.9738	0.796767	NF	0.913696	2.74738	8.49328	8.17919		38.7574	0.206039
MPDAC-4	CB-839	72	500	151214_Kimmelman_polar1208_11	2015-12-15 00:08:01	0.420454	20.3575	0.000961635	3.8562	NF	427.247	0.623485	12.9217	0.751475	NF	0.973577	3.43706	9.6703	9.06347		48.952	0.0386417
MPDAC-4	CB-839	72	500	151214_Kimmelman_polar1208_12	2015-12-15 00:37:34	0.426167	22.6852	0.00028132	4.99724	NF	473.001	0.664832	13.7868	0.933848	NF	1.12649	3.59822	11.545	10.0918		55.6054	0.0441635
				151214_Kimmelman_polar1208_pool03	2015-12-15 01:07:07	0.509692	26.2033	0.000700668	7.60446	NF	389.732	0.685992	16.9332	2.83858	NF	1.8221	3.97161	18.1888	11.3931		67.5689	0.0643897
			3	151214_Kimmelman_polar1208_pool_3ul	2015-12-15 01:36:38	0.511672	30.4474	0.000814695	5.02657	NF	261.274	0.61052	14.6822	2.17503	NF	2.31169	3.87251	15.5265	9.86667		59.1766	0.0554811
			0.3	151214_Kimmelman_polar1208_pool_0,3X	2015-12-15 02:06:11	0.807561	32.0658	0.00119189	9.9458	NF	597.637	0.844748	31.0241	3.91918	NF	1.58658	4.8884	22.6993	6.57074		81.9805	0.212625
			0.1	151214_Kimmelman_polar1208_pool_0,1X	2015-12-15 02:35:44	0.873137	29.4605	0	11.6079	NF	731.375	0.933968	39.5421	3.29774	NF	1.4156	4.41674	21.6017	5.70137		76.9396	0.170578
			1	average of pooled		0.525664	25.8953	0.00133771	7.67031	NF	413.911	0.783984	17.3165	3.07438	NF	1.97256	4.4654	19.9011	10.6776		68.7588	0.133974
				CV for pooled		0.0904292	0.0273765	0.644447	0.0742495	NF	0.105829	0.202217	0.113071	0.117635	NF	0.101828	0.165828	0.114183	0.0581805		0.0381433	0.60366
Biological samples normalized to count
MPDAC-4	DMSO	6	825	151214_Kimmelman_polar1208_01	2015-12-14 18:13:28	0.00117223	0.0426742	3.7938e-06	0.0144475	NF	0.45081	0.00115533	0.0290234	0.00735478	NF	0.00467545	0.00802321	0.0472926	0.0192603		0.124426	0.000350638
MPDAC-4	DMSO	6		151214_Kimmelman_polar1208_02	2015-12-14 18:43:01	0.000939846	0.0419222	4.60717e-06	0.0150024	NF	0.497646	0.00155634	0.031539	0.00813511	NF	0.00489519	0.00883104	0.0540832	0.022892		0.143617	0.00040509
MPDAC-4	DMSO	6		151214_Kimmelman_polar1208_03	2015-12-14 19:12:32	0.000905789	0.0413815	3.48535e-06	0.0138333	NF	0.415397	0.00124172	0.0281759	0.00649817	NF	0.00443044	0.00718269	0.0432133	0.01884		0.124695	0.000249903
MPDAC-4	CB-839	6	720	151214_Kimmelman_polar1208_04	2015-12-14 19:42:05	0.000354795	0.0306654	2.98822e-06	0.00531985	NF	0.682744	0.00103695	0.0128227	0.00183204	NF	0.00315398	0.00345932	0.0149553	0.0161996		0.0569577	0.000190109
MPDAC-4	CB-839	6		151214_Kimmelman_polar1208_05	2015-12-14 20:11:38	0.000201351	0.0317369	4.64488e-07	0.00661928	NF	0.782459	0.00124723	0.0149458	0.00205425	NF	0.00349942	0.00369262	0.0172819	0.0172295		0.0692233	0.000147511
MPDAC-4	CB-839	6		151214_Kimmelman_polar1208_06	2015-12-14 20:41:11	0.000284888	0.0322259	3.39331e-07	0.00528292	NF	0.592693	0.000974542	0.0127238	0.0018517	NF	0.00312568	0.00345956	0.0167898	0.0175059		0.0578201	0.000153896
MPDAC-4	DMSO	72	900	151214_Kimmelman_polar1208_07	2015-12-14 22:09:47	0.000801757	0.02773	1.71164e-06	0.00999925	NF	0.314732	0.000656141	0.0234401	0.00400499	NF	0.00134777	0.00535739	0.0249232	0.0119844		0.0874979	0.000272153
MPDAC-4	DMSO	72		151214_Kimmelman_polar1208_08	2015-12-14 22:39:20	0.00106508	0.0288625	0	0.0126961	NF	0.382352	0.000893651	0.0263548	0.0043991	NF	0.00130104	0.00764182	0.0272166	0.0104591		0.106318	6.21306e-05
MPDAC-4	DMSO	72		151214_Kimmelman_polar1208_09	2015-12-14 23:08:55	0.000827421	0.0362348	7.33013e-07	0.0137265	NF	0.426226	0.000911253	0.0318505	0.00516747	NF	0.00166358	0.0075146	0.0309597	0.0118924		0.128658	3.08435e-05
MPDAC-4	CB-839	72	500	151214_Kimmelman_polar1208_10	2015-12-14 23:38:28	0.000902063	0.0425981	1.42512e-06	0.00704632	NF	0.741949	0.00101467	0.0219477	0.00159353	NF	0.00182739	0.00549476	0.0169866	0.0163584		0.0775149	0.000412078
MPDAC-4	CB-839	72		151214_Kimmelman_polar1208_11	2015-12-15 00:08:01	0.000840909	0.0407151	1.92327e-06	0.00771239	NF	0.854495	0.00124697	0.0258434	0.00150295	NF	0.00194715	0.00687412	0.0193406	0.0181269		0.097904	7.72834e-05
MPDAC-4	CB-839	72		151214_Kimmelman_polar1208_12	2015-12-15 00:37:34	0.000852334	0.0453704	5.6264e-07	0.00999449	NF	0.946001	0.00132966	0.0275737	0.0018677	NF	0.00225298	0.00719644	0.02309	0.0201836		0.111211	8.83271e-05
CB-839 vs. DMSO
			6 hours	p		0.00440866	8.17861e-05	0.073835	0.000147724	NF	0.0360424	0.200318	0.000362978	0.00656019	NF	0.00152266	0.00964447	0.00742386	0.110541		0.00166676	0.0540633
				fold change		0.278685	0.751149	0.319025	0.397891	NF	1.50888	0.824288	0.456311	0.26096	NF	0.698452	0.441466	0.339078	0.835105		0.46851	0.488764
			72 hours	p		0.734964	0.0286679	0.486567	0.0551727	NF	0.00527711	0.0404485	0.525413	0.00863811	NF	0.0289018	0.746725	0.034294	0.0139129		0.482964	0.626785
				fold change		0.963272	1.38627	1.59983	0.679626	NF	2.26335	1.45926	0.923074	0.365778	NF	1.39772	0.953764	0.715011	1.59218		0.888846	1.58216
Gln-labeling-fractional
Cell Line	Treatment	Time Treated (hrs.)	Normalized Count (K)	Filename	Acq date	pyruvate	pyruvate_C1	pyruvate_C2	pyruvate_C3	lactate	lactate_C1	lactate_C2	lactate_C3	acetyl-CoA	acetyl-CoA_C1	acetyl-CoA_C2	alanine	alanine_C1	alanine_C2	alanine_C3	glutamine	glutamine_C1	glutamine_C2	glutamine_C3	glutamine_C4	glutamine_C5	glutamate	glutamate_C1	glutamate_C2	glutamate_C3	glutamate_C4	glutamate_C5	aspartate	aspartate_C1	aspartate_C2	aspartate_C3	aspartate_C4	fumarate	fumarate_C1	fumarate_C2	fumarate_C3	fumarate_C4	succinate	succinate_C1	succinate_C2	succinate_C3	succinate_C4	aKG	aKG_C1
				151214_Kimmelman_polar_blank01	42352.7	NF	NF	NF	NF	NF	NF	194634	NF	NF	10794.6	NF	NF	NF	NF	NF	NF	NF	NF	NF	NF	NF	NF	NF	NF	NF	NF	NF	NF	NF	NF	NF	NF	NF	NF	NF	NF	NF	NF	NF	NF	NF	NF	NF	NF
				151214_Kimmelman_polar1208_pool01	42352.7	0.955746	0.0329421	0.000903779	0.0104077	0.944392	0.0345136	0.00592592	0.0151688	0.837118	0.162882	NF	0.943932	0.0327977	0.00372986	0.0195403	0.0108377	0.00141165	0.00107074	0.00429775	0.0390463	0.943336	0.112258	0.0435574	0.0489646	0.140414	0.0302979	0.624509	0.250046	0.0635178	0.14061	0.145514	0.400312	NF	NF	NF	NF	NF	0.159065	0.0737347	0.175665	0.0264437	0.565092	0.141591	0.048695
MPDAC-4	DMSO	6	825	151214_Kimmelman_polar1208_01	42352.8	0.944632	0.0298007	0.00333683	0.0222303	0.928275	0.0364584	0.00849178	0.026775	0.875662	0.124338	NF	0.925883	0.0350698	0.00624513	0.0328021	0.0117039	0.00169321	0.0019159	0.00653191	0.0387997	0.939355	0.0764566	0.0386604	0.0517123	0.152459	0.0333827	0.647329	0.17936	0.0649928	0.154637	0.156897	0.444112	NF	NF	NF	NF	NF	0.0857444	0.0587977	0.182206	0.0282427	0.645009	0.0867158	0.0417384
MPDAC-4	DMSO	6		151214_Kimmelman_polar1208_02	42352.8	0.939406	0.0350021	0.00363262	0.0219594	0.929286	0.0359795	0.00892398	0.0258105	0.685355	0.314645	NF	0.926436	0.035287	0.00374652	0.0345303	0.011122	0.00181456	0.00195086	0.00674359	0.038604	0.939765	0.0731898	0.0380664	0.0510994	0.154891	0.0334208	0.649332	0.186659	0.0624494	0.156049	0.159556	0.435287	NF	NF	NF	NF	NF	0.0946735	0.055238	0.182608	0.0295313	0.63795	0.0831241	0.0417408
MPDAC-4	DMSO	6		151214_Kimmelman_polar1208_03	42352.8	0.94644	0.0356015	0.00175234	0.0162065	0.930581	0.0354371	0.00852587	0.0254561	0.703586	0.296414	NF	0.921013	0.0384967	0.00565324	0.0348366	0.0114735	0.00200598	0.00185179	0.00692395	0.0387649	0.93898	0.0747449	0.0373196	0.0521005	0.153316	0.0330787	0.649441	0.184022	0.0648456	0.157071	0.158157	0.435904	NF	NF	NF	NF	NF	0.0922684	0.055531	0.181852	0.0302591	0.64009	0.0832991	0.040738
MPDAC-4	CB-839	6	720	151214_Kimmelman_polar1208_04	42352.8	0.970727	0.0292733	NF	NF	0.957836	0.0331622	0.00280595	0.00619637	0.667475	0.332525	NF	0.971627	0.0260762	NF	0.00229654	0.00816219	0.000995582	0.000607602	0.00285865	0.0389195	0.948456	0.17291	0.0715826	0.063	0.168895	0.0249929	0.498619	0.35308	0.09581	0.150165	0.0982687	0.302676	NF	NF	NF	NF	NF	0.198415	0.104456	0.201738	0.0213037	0.474088	0.19988	0.0822551
MPDAC-4	CB-839	6		151214_Kimmelman_polar1208_05	42352.8	0.972524	0.0259566	NF	0.00151919	0.957451	0.0333773	0.00277475	0.00639662	NF	1	NF	0.968068	0.0308306	NF	0.00110146	0.00832673	0.000909679	0.000615532	0.00293715	0.0386676	0.948543	0.17123	0.0717707	0.0623603	0.16765	0.0244724	0.502517	0.35778	0.0925285	0.149245	0.0996588	0.300788	NF	NF	NF	NF	NF	0.206968	0.0992673	0.199376	0.0202318	0.474156	0.205769	0.0817123
MPDAC-4	CB-839	6		151214_Kimmelman_polar1208_06	42352.9	0.983003	0.0169971	NF	NF	0.957159	0.0339989	0.00281323	0.00602932	1	NF	NF	0.968821	0.0284749	0.00045182	0.00225199	0.00878103	0.00103911	0.000581233	0.00291381	0.0394297	0.947255	0.180109	0.0752506	0.0645036	0.170983	0.0246776	0.484476	0.405447	0.0925337	0.141732	0.0901018	0.270186	NF	NF	NF	NF	NF	0.207561	0.10367	0.199772	0.0224648	0.466532	0.202465	0.0837907
				151214_Kimmelman_polar_blank02	42352.9	NF	NF	NF	NF	1	NF	NF	NF	NF	1	NF	NF	NF	NF	NF	NF	NF	NF	NF	NF	NF	NF	NF	NF	NF	NF	NF	NF	NF	NF	NF	NF	NF	NF	NF	NF	NF	NF	NF	NF	NF	NF	NF	NF
				151214_Kimmelman_polar1208_pool02	42352.9	0.957248	0.0314491	0.00137173	0.0099312	0.942863	0.0352831	0.00595019	0.0159036	0.366732	0.633268	NF	0.944115	0.0357998	0.00280821	0.0172773	0.0108795	0.00137584	0.00119743	0.00434218	0.0385765	0.943629	0.113184	0.0433154	0.049982	0.144472	0.0312418	0.617805	0.250801	0.0644672	0.142763	0.145473	0.396496	NF	NF	NF	NF	NF	0.149447	0.070886	0.179984	0.0254542	0.574228	0.127756	0.0470667
MPDAC-4	DMSO	72	900	151214_Kimmelman_polar1208_07	42352.9	0.940594	0.0371922	0.00337827	0.0188357	0.933681	0.0353034	0.00860535	0.0224104	0.515345	0.484655	NF	0.938339	0.0322352	0.00437849	0.0250475	0.0160118	0.00268748	0.0025133	0.00825604	0.038452	0.932079	0.0985716	0.0375011	0.0446491	0.131283	0.0319467	0.656048	0.261909	0.0596104	0.129061	0.146503	0.402916	NF	NF	NF	NF	NF	0.141963	0.0495908	0.143996	0.0282396	0.636211	0.109809	0.0379407
MPDAC-4	DMSO	72		151214_Kimmelman_polar1208_08	42352.9	0.949993	0.0310209	0.00348079	0.0155057	0.932531	0.0359547	0.00861488	0.0228991	NF	NF	NF	0.935587	0.0371096	0.00538995	0.0219139	0.015689	0.00261294	0.00266369	0.00818718	0.0384675	0.93238	0.0952182	0.0336054	0.0435522	0.127078	0.0321909	0.668355	0.261667	0.058609	0.129702	0.148006	0.402016	NF	NF	NF	NF	NF	0.151512	0.0478784	0.138109	0.0265043	0.635996	0.106372	0.0363563
MPDAC-4	DMSO	72		151214_Kimmelman_polar1208_09	42353	0.965105	0.0276067	0.000976665	0.00631193	0.933422	0.0363874	0.00856582	0.0216247	0.437932	0.562068	NF	0.936853	0.0341404	0.00641409	0.0225922	0.0171062	0.0028052	0.00278755	0.00870148	0.0379655	0.930634	0.0994493	0.0358541	0.0445049	0.126287	0.0324057	0.661499	0.267314	0.055656	0.127547	0.146315	0.403168	NF	NF	NF	NF	NF	0.15074	0.0483028	0.143786	0.026606	0.630565	0.106475	0.0372187
MPDAC-4	CB-839	72	500	151214_Kimmelman_polar1208_10	42353	0.970426	0.028571	NF	0.00100298	0.960539	0.0330413	0.00205285	0.00436666	0.383949	0.616051	NF	0.969401	0.029597	NF	0.00100243	0.0100105	0.000979591	0.000594293	0.00287564	0.0391188	0.946421	0.179653	0.0516592	0.0459661	0.141428	0.0260815	0.555212	0.524552	0.0622592	0.0964358	0.0803741	0.236379	NF	NF	NF	NF	NF	0.263524	0.0722269	0.156465	0.0195123	0.488272	0.201475	0.0538027
MPDAC-4	CB-839	72		151214_Kimmelman_polar1208_11	42353	0.965922	0.0337218	NF	0.000355722	0.959232	0.0340738	0.00212101	0.00457328	1	NF	NF	0.975415	0.0231818	0.00062933	0.00077423	0.00871492	0.00095834	0.00051097	0.00270121	0.0388537	0.948261	0.163249	0.0452942	0.0443938	0.136966	0.0268663	0.58323	0.451925	0.0648562	0.101146	0.0941968	0.287876	NF	NF	NF	NF	NF	0.251731	0.0687371	0.156685	0.0200979	0.502749	0.177824	0.0468088
MPDAC-4	CB-839	72		151214_Kimmelman_polar1208_12	42353	0.973288	0.0258202	NF	0.000891989	0.959596	0.0335934	0.00240786	0.00440234	NF	1	NF	0.974691	0.0234912	NF	0.00181742	0.0102643	0.00107901	0.000590862	0.00279732	0.0385503	0.946718	0.171569	0.049157	0.0463777	0.147401	0.0246511	0.560845	0.446906	0.0611922	0.103957	0.102444	0.285501	NF	NF	NF	NF	NF	0.25309	0.0671321	0.157949	0.0215687	0.50026	0.192694	0.0521872
				151214_Kimmelman_polar1208_pool03	42353	0.956321	0.0346084	0.00140986	0.00766077	0.943695	0.0346532	0.00582297	0.015829	0.500377	0.499623	NF	0.942057	0.0330292	0.00241605	0.0224978	0.0106176	0.00148754	0.0011972	0.00457298	0.0388259	0.943299	0.116569	0.0442465	0.0486665	0.144581	0.0305241	0.615413	0.253462	0.0589754	0.142629	0.144467	0.400466	NF	NF	NF	NF	NF	0.159591	0.0696524	0.177308	0.027791	0.565658	0.123414	0.0462951
			3	151214_Kimmelman_polar1208_pool_3ul	42353.1	0.95075	0.0363479	0.00139853	0.0115038	0.945353	0.0344054	0.00572449	0.0145166	0.754572	0.245428	NF	0.946302	0.0342106	0.00325776	0.0162297	0.010436	0.00140548	0.0011673	0.00455431	0.0387603	0.943677	0.116588	0.0445311	0.0498893	0.145786	0.0297579	0.613447	0.239694	0.0638282	0.143896	0.144528	0.408054	NF	NF	NF	NF	NF	0.165833	0.0700033	0.179098	0.0282371	0.556828	0.124635	0.0468111
			0.3	151214_Kimmelman_polar1208_pool_0,3X	42353.1	0.978033	0.0207203	NF	0.00124632	0.944157	0.0358394	0.00551625	0.0144873	1	NF	NF	0.941977	0.0308078	0.00369562	0.0235201	0.0107084	0.00143964	0.00114761	0.00416082	0.0395121	0.943031	0.11102	0.0424225	0.0498127	0.144589	0.0288973	0.623259	0.262796	0.0599368	0.134979	0.1467	0.395588	NF	NF	NF	NF	NF	0.21183	0.068077	0.171035	0.0112661	0.537793	0.126042	0.0453241
			0.1	151214_Kimmelman_polar1208_pool_0,1X	42353.1	1	NF	NF	NF	0.945917	0.0358316	0.00374635	0.0145049	NF	NF	NF	0.944726	0.0314205	0.00314672	0.0207065	0.0110568	0.00132163	0.00105089	0.00440861	0.039149	0.943013	0.12049	0.0431267	0.0470372	0.141979	0.0293135	0.618053	0.284988	0.0539855	0.130528	0.133824	0.396674	NF	NF	NF	NF	NF	0.207659	0.0646099	0.174664	0.00402135	0.549046	0.139424	0.0409551
			1	average of pooled		0.956438	0.0329998	0.00122846	0.00933322	0.94365	0.0348166	0.00589969	0.0156338	0.568075	0.431925	NF	0.943368	0.0338755	0.00298471	0.0197718	0.0107783	0.00142501	0.00115512	0.0044043	0.0388162	0.943421	0.114003	0.0437064	0.0492044	0.143156	0.0306879	0.619242	0.251437	0.0623201	0.142001	0.145151	0.399092	NF	NF	NF	NF	NF	0.156035	0.0714244	0.177652	0.0265629	0.568326	0.130921	0.0473523
				CV for pooled		0.000792138	0.0478921	0.229414	0.157272	0.000810941	0.0117741	0.011449	0.0258688	0.426687	0.561187	NF	0.00120741	0.0493113	0.22597	0.132409	0.0130527	0.0400248	0.0632643	0.0335483	0.00605586	0.000191485	0.0199053	0.0110543	0.0140183	0.0165917	0.0160599	0.00761459	0.00713716	0.0471	0.00849557	0.00408337	0.00563455	NF	NF	NF	NF	NF	0.0365996	0.0293144	0.0122725	0.0441577	0.00900801	0.0725066	0.0258733
CB-839 vs. DMSO
			6 hours	p		0.00467649	0.107569	NF	NF	0.000219463	0.00350212	0.000517844	0.000169088	0.719798	0.421763	NF	9.13026e-05	0.0125403	NF	1.06693e-05	0.00028891	0.00492244	0.000122092	0.000566087	0.333867	0.000290107	0.000218206	0.000433346	0.000683724	0.000339913	3.78844e-06	0.00109347	0.00703128	4.81539e-05	0.071392	0.0013239	0.00312261	NF	NF	NF	NF	NF	9.91597e-06	4.71913e-05	0.000740439	0.000815262	1.25108e-06	2.20867e-06	9.11007e-06
				fold change		1.03384	0.719361	NF	0.0754611	1.03024	0.931989	0.32357	0.23862	1.10448	2.71797	NF	1.04874	0.784373	0.0866391	0.0553004	0.736747	0.534005	0.315529	0.431181	1.0073	1.00928	2.33632	1.9168	1.22562	1.10173	0.742303	0.763378	2.02949	1.46069	0.943099	0.606875	0.66422	NF	NF	NF	NF	NF	2.2478	1.81281	1.09918	0.727003	0.735694	2.40229	1.99455
			72 hours	p		0.118154	0.520308	NF	0.0755572	1.02827e-06	0.00601634	0.00022693	0.000305028	0.61103	0.37048	NF	0.000750612	0.0283718	NF	0.000735479	0.000541005	4.58738e-05	0.000503154	0.000308881	0.0788521	4.03292e-05	0.00242623	0.00691967	0.143861	0.0276023	0.00828222	0.00316303	0.013497	0.0408153	0.00350674	0.0131557	0.0155722	NF	NF	NF	NF	NF	3.15476e-05	0.00245722	0.0123364	0.00130558	0.000220949	0.00577028	0.0190032
				fold change		1.01889	0.91957	NF	0.0553631	1.02848	0.935556	0.255244	0.199334	1.45178	1.54391	NF	1.03868	0.737013	0.116668	0.0516734	0.593967	0.372204	0.212959	0.333039	1.01426	1.01657	1.75444	1.36602	1.03038	1.10697	0.803773	0.855675	1.79972	1.083	0.780563	0.6284	0.670272	NF	NF	NF	NF	NF	1.72967	1.42754	1.10614	0.752046	0.783742	1.77276	1.3702
Gln-labeling-raw peaks
Cell Line	Treatment	Time Treated (hrs.)	Normalized Count (K)	Filename	Acq date	pyruvate	pyruvate_C1	pyruvate_C2	pyruvate_C3	lactate	lactate_C1	lactate_C2	lactate_C3	acetyl-CoA	acetyl-CoA_C1	acetyl-CoA_C2	alanine	alanine_C1	alanine_C2	alanine_C3	NADH	glutamine	glutamine_C1	glutamine_C2	glutamine_C3	glutamine_C4	glutamine_C5	NAD	glutamate	glutamate_C1	glutamate_C2	glutamate_C3	glutamate_C4	glutamate_C5	aspartate	aspartate_C1	aspartate_C2	aspartate_C3	aspartate_C4	fumarate	fumarate_C1	fumarate_C2	fumarate_C3	fumarate_C4	succinate	succinate_C1	succinate_C2	succinate_C3	succinate_C4
				151214_Kimmelman_polar_blank01	42352.7	NF	NF	NF	NF	NF	NF	194634	NF	NF	10794.6	NF	NF	NF	NF	NF	NF	NF	NF	NF	NF	NF	NF	NF	NF	NF	NF	NF	NF	NF	NF	NF	NF	NF	NF	NF	NF	NF	NF	NF	NF	NF	NF	NF	NF
				151214_Kimmelman_polar1208_pool01	42352.7	1.38834e+07	478523	13128.5	151184	4.91923e+08	1.79778e+07	3.08674e+06	7.90124e+06	40305.7	7842.46	NF	1.62099e+08	5.63226e+06	640519	3.35561e+06	NF	1.0453e+08	1.36154e+07	1.03273e+07	4.14519e+07	3.76603e+08	9.09849e+09	2.00778e+07	4.53109e+07	1.75812e+07	1.97637e+07	5.66756e+07	1.22292e+07	2.52073e+08	1.81251e+07	4.60422e+06	1.01924e+07	1.05479e+07	2.90175e+07	NF	NF	NF	NF	NF	7.26886e+06	3.36948e+06	8.0274e+06	1.2084e+06	2.58232e+07
MPDAC-4	DMSO	6	825	151214_Kimmelman_polar1208_01	42352.8	2.05018e+07	646778	72420.7	482473	6.35467e+08	2.49582e+07	5.8132e+06	1.83293e+07	53291.9	7567.08	NF	2.14586e+08	8.1279e+06	1.44739e+06	7.60232e+06	NF	8.46398e+07	1.22449e+07	1.38553e+07	4.72372e+07	2.8059e+08	6.79319e+09	1.85334e+07	3.5597e+07	1.79997e+07	2.40765e+07	7.09826e+07	1.55425e+07	3.01387e+08	2.11615e+07	7.66807e+06	1.82446e+07	1.85113e+07	5.23978e+07	NF	NF	NF	NF	NF	6.43101e+06	4.40996e+06	1.36658e+07	2.11826e+06	4.83771e+07
MPDAC-4	DMSO	6		151214_Kimmelman_polar1208_02	42352.8	1.61202e+07	600635	62335.8	376824	5.75071e+08	2.22652e+07	5.52243e+06	1.59723e+07	46609.8	21398.5	NF	2.05166e+08	7.81454e+06	829692	7.64697e+06	NF	8.17015e+07	1.33296e+07	1.4331e+07	4.95382e+07	2.83584e+08	6.90348e+09	2.29737e+07	3.40743e+07	1.77222e+07	2.37899e+07	7.21114e+07	1.55594e+07	3.02304e+08	2.24151e+07	7.49929e+06	1.87393e+07	1.91604e+07	5.22718e+07	NF	NF	NF	NF	NF	6.8411e+06	3.9915e+06	1.31952e+07	2.13393e+06	4.60982e+07
MPDAC-4	DMSO	6		151214_Kimmelman_polar1208_03	42352.8	1.57659e+07	593052	29190.7	269969	6.37755e+08	2.42861e+07	5.84304e+06	1.74459e+07	40612.2	17109.6	NF	2.11002e+08	8.8195e+06	1.29515e+06	7.981e+06	NF	7.89319e+07	1.38001e+07	1.27394e+07	4.76334e+07	2.66683e+08	6.45972e+09	2.05645e+07	3.48782e+07	1.74144e+07	2.43116e+07	7.15416e+07	1.54355e+07	3.03048e+08	1.98041e+07	6.97856e+06	1.69037e+07	1.70206e+07	4.69111e+07	NF	NF	NF	NF	NF	6.77007e+06	4.07451e+06	1.33431e+07	2.22022e+06	4.69657e+07
MPDAC-4	CB-839	6	720	151214_Kimmelman_polar1208_04	42352.8	6.63058e+06	199952	NF	NF	5.19941e+08	1.80014e+07	1.52315e+06	3.36357e+06	35307.1	17589.4	NF	9.14984e+07	2.45561e+06	NF	216265	NF	9.8646e+07	1.20323e+07	7.34331e+06	3.45489e+07	4.70371e+08	1.14628e+10	1.83558e+07	3.92478e+07	1.62481e+07	1.43e+07	3.83366e+07	5.673e+06	1.13179e+08	1.14505e+07	3.10714e+06	4.8699e+06	3.18688e+06	9.81584e+06	NF	NF	NF	NF	NF	1.10777e+07	5.83185e+06	1.12632e+07	1.1894e+06	2.64687e+07
MPDAC-4	CB-839	6		151214_Kimmelman_polar1208_05	42352.8	3.29562e+06	87959.7	NF	5148.11	4.56656e+08	1.59193e+07	1.32341e+06	3.05086e+06	NF	6980.44	NF	9.62997e+07	3.06691e+06	NF	109569	NF	9.79138e+07	1.06969e+07	7.23802e+06	3.45379e+07	4.54691e+08	1.11539e+10	1.87437e+07	3.84598e+07	1.61203e+07	1.40067e+07	3.76555e+07	5.49671e+06	1.1287e+08	1.10453e+07	2.85652e+06	4.60745e+06	3.07665e+06	9.28587e+06	NF	NF	NF	NF	NF	1.08845e+07	5.22048e+06	1.04852e+07	1.06399e+06	2.49359e+07
MPDAC-4	CB-839	6		151214_Kimmelman_polar1208_06	42352.9	5.70197e+06	98592.8	NF	NF	5.53876e+08	1.9674e+07	1.62792e+06	3.48897e+06	6093.21	NF	NF	9.19054e+07	2.70121e+06	42861	213631	NF	9.34542e+07	1.10589e+07	6.1859e+06	3.10109e+07	4.1964e+08	1.00814e+10	1.74994e+07	4.11505e+07	1.71929e+07	1.47375e+07	3.90653e+07	5.63821e+06	1.10691e+08	1.34812e+07	3.07677e+06	4.71262e+06	2.99591e+06	8.98376e+06	NF	NF	NF	NF	NF	1.16497e+07	5.81862e+06	1.12125e+07	1.26087e+06	2.61848e+07
				151214_Kimmelman_polar_blank02	42352.9	NF	NF	NF	NF	1.60438e+06	NF	NF	NF	NF	5617.34	NF	NF	NF	NF	NF	NF	NF	NF	NF	NF	NF	NF	NF	NF	NF	NF	NF	NF	NF	NF	NF	NF	NF	NF	NF	NF	NF	NF	NF	NF	NF	NF	NF	NF
				151214_Kimmelman_polar1208_pool02	42352.9	1.23072e+07	404335	17636.1	127684	5.8173e+08	2.1769e+07	3.67116e+06	9.81221e+06	8518.18	14709.1	NF	1.57476e+08	5.97131e+06	468403	2.8818e+06	NF	9.85392e+07	1.24614e+07	1.08455e+07	3.93285e+07	3.494e+08	8.54674e+09	1.63388e+07	4.12107e+07	1.57713e+07	1.81986e+07	5.26025e+07	1.13752e+07	2.24945e+08	1.69628e+07	4.3602e+06	9.65569e+06	9.83895e+06	2.68168e+07	NF	NF	NF	NF	NF	6.6188e+06	3.13943e+06	7.97122e+06	1.12733e+06	2.54317e+07
MPDAC-4	DMSO	72	900	151214_Kimmelman_polar1208_07	42352.9	1.77987e+07	703781	63926.4	356424	5.3032e+08	2.00519e+07	4.88774e+06	1.27288e+07	18067.6	16991.6	NF	1.92184e+08	6.60218e+06	896770	5.13005e+06	NF	1.03222e+08	1.7325e+07	1.62022e+07	5.32232e+07	2.47884e+08	6.00872e+09	1.34396e+07	4.7326e+07	1.80049e+07	2.14369e+07	6.30315e+07	1.53382e+07	3.14981e+08	2.14853e+07	4.89004e+06	1.05873e+07	1.20182e+07	3.30526e+07	NF	NF	NF	NF	NF	3.91904e+06	1.36901e+06	3.97518e+06	779587	1.75633e+07
MPDAC-4	DMSO	72		151214_Kimmelman_polar1208_08	42352.9	2.27693e+07	743505	83427.2	371639	5.24575e+08	2.02255e+07	4.84611e+06	1.28814e+07	NF	NF	NF	2.31507e+08	9.18261e+06	1.33372e+06	5.42249e+06	NF	1.16915e+08	1.94717e+07	1.98499e+07	6.10111e+07	2.86661e+08	6.94812e+09	1.74172e+07	4.89092e+07	1.72615e+07	2.23708e+07	6.52744e+07	1.6535e+07	3.43303e+08	2.24349e+07	5.02503e+06	1.11205e+07	1.26898e+07	3.44681e+07	NF	NF	NF	NF	NF	3.84193e+06	1.21406e+06	3.50206e+06	672075	1.61271e+07
MPDAC-4	DMSO	72		151214_Kimmelman_polar1208_09	42353	1.77006e+07	506325	17912.6	115765	5.75191e+08	2.24226e+07	5.2784e+06	1.33255e+07	5459.16	7006.61	NF	2.18694e+08	7.96957e+06	1.49727e+06	5.27381e+06	NF	1.23995e+08	2.03334e+07	2.02056e+07	6.30726e+07	2.75192e+08	6.74569e+09	1.5497e+07	5.38673e+07	1.94206e+07	2.41064e+07	6.8404e+07	1.75527e+07	3.58305e+08	2.34913e+07	4.891e+06	1.12087e+07	1.28581e+07	3.543e+07	NF	NF	NF	NF	NF	4.26462e+06	1.36654e+06	4.06788e+06	752716	1.78394e+07
MPDAC-4	CB-839	72	500	151214_Kimmelman_polar1208_10	42353	1.17871e+07	347034	NF	12182.6	4.77743e+08	1.64337e+07	1.02103e+06	2.17184e+06	6388.71	10250.8	NF	7.97544e+07	2.435e+06	NF	82471.4	NF	8.67201e+07	8.48609e+06	5.1483e+06	2.49114e+07	3.38882e+08	8.19875e+09	1.18472e+07	4.60376e+07	1.32381e+07	1.17792e+07	3.62422e+07	6.6836e+06	1.42277e+08	9.75976e+06	1.15839e+06	1.79427e+06	1.49543e+06	4.39803e+06	NF	NF	NF	NF	NF	5.62264e+06	1.54106e+06	3.33839e+06	416322	1.0418e+07
MPDAC-4	CB-839	72		151214_Kimmelman_polar1208_11	42353	1.03614e+07	361733	NF	3815.83	4.15477e+08	1.47586e+07	918686	1.98085e+06	20460.1	NF	NF	8.00289e+07	1.90198e+06	51634	63522.5	NF	7.92211e+07	8.71159e+06	4.64486e+06	2.45547e+07	3.53191e+08	8.61996e+09	1.32655e+07	4.48816e+07	1.24526e+07	1.22051e+07	3.76557e+07	7.38626e+06	1.60346e+08	7.22568e+06	1.03697e+06	1.6172e+06	1.50608e+06	4.60276e+06	NF	NF	NF	NF	NF	5.21442e+06	1.42384e+06	3.2456e+06	416312	1.04141e+07
MPDAC-4	CB-839	72		151214_Kimmelman_polar1208_12	42353	9.56423e+06	253728	NF	8765.32	4.32439e+08	1.51387e+07	1.08509e+06	1.9839e+06	NF	5588.49	NF	9.6759e+07	2.332e+06	NF	180418	NF	9.64463e+07	1.01387e+07	5.5519e+06	2.62843e+07	3.62228e+08	8.89561e+09	1.3207e+07	4.6989e+07	1.34631e+07	1.27019e+07	4.03699e+07	6.75142e+06	1.53604e+08	8.29061e+06	1.13518e+06	1.92852e+06	1.90044e+06	5.29635e+06	NF	NF	NF	NF	NF	5.66366e+06	1.50228e+06	3.53457e+06	482666	1.11948e+07
				151214_Kimmelman_polar1208_pool03	42353	1.26835e+07	459003	18698.7	101603	5.23089e+08	1.92082e+07	3.22767e+06	8.774e+06	7416.48	7405.32	NF	1.51542e+08	5.31318e+06	388653	3.61907e+06	NF	8.75352e+07	1.22638e+07	9.87009e+06	3.77011e+07	3.20093e+08	7.77686e+09	1.45113e+07	4.17551e+07	1.58492e+07	1.74325e+07	5.17894e+07	1.09338e+07	2.20442e+08	1.52196e+07	3.54128e+06	8.56443e+06	8.67479e+06	2.40467e+07	NF	NF	NF	NF	NF	6.15133e+06	2.6847e+06	6.8342e+06	1.07118e+06	2.18029e+07
			3	151214_Kimmelman_polar1208_pool_3ul	42353.1	3.43612e+07	1.31365e+06	50544.3	415761	1.57577e+09	5.73491e+07	9.54193e+06	2.41972e+07	33654.7	10946.3	NF	2.60406e+08	9.41416e+06	896478	4.46613e+06	NF	1.49272e+08	2.01034e+07	1.66967e+07	6.51431e+07	5.54412e+08	1.3498e+10	3.34233e+07	9.37121e+07	3.57935e+07	4.01003e+07	1.17181e+08	2.3919e+07	4.9308e+08	2.85412e+07	7.60025e+06	1.71342e+07	1.72094e+07	4.85884e+07	NF	NF	NF	NF	NF	2.09869e+07	8.85924e+06	2.26657e+07	3.57353e+06	7.04692e+07
			0.3	151214_Kimmelman_polar1208_pool_0,3X	42353.1	3.14554e+06	66640.3	NF	4008.41	1.1801e+08	4.47956e+06	689476	1.81077e+06	4645.91	NF	NF	3.65185e+07	1.19436e+06	143272	911825	NF	2.49457e+07	3.35372e+06	2.67341e+06	9.69281e+06	9.20452e+07	2.19683e+09	3.29276e+06	1.34256e+07	5.13014e+06	6.02384e+06	1.74851e+07	3.49454e+06	7.53705e+07	4.01466e+06	915635	2.06203e+06	2.24109e+06	6.04327e+06	NF	NF	NF	NF	NF	1.31003e+06	421014	1.05774e+06	69673.7	3.32591e+06
			0.1	151214_Kimmelman_polar1208_pool_0,1X	42353.1	1.4117e+06	NF	NF	NF	4.15903e+07	1.57545e+06	164720	637752	NF	NF	NF	1.63666e+07	544334	54514.4	358722	NF	1.20688e+07	1.4426e+06	1.14708e+06	4.81216e+06	4.27326e+07	1.02933e+09	1.3939e+06	7.11066e+06	2.5451e+06	2.77588e+06	8.37881e+06	1.72992e+06	3.64741e+07	1.40262e+06	265700	642416	658642	1.95231e+06	NF	NF	NF	NF	NF	438722	136502	369015	8495.93	1.15997e+06
			1	average of pooled		1.2958e+07	447287	16487.8	126824	5.32247e+08	1.96517e+07	3.32852e+06	8.82915e+06	18746.8	9985.63	NF	1.57039e+08	5.63892e+06	499192	3.28549e+06	NF	9.6868e+07	1.27802e+07	1.03476e+07	3.94938e+07	3.48698e+08	8.47403e+09	1.6976e+07	4.27589e+07	1.64006e+07	1.84649e+07	5.36892e+07	1.15128e+07	2.32487e+08	1.67692e+07	4.16857e+06	9.47084e+06	9.6872e+06	2.6627e+07	NF	NF	NF	NF	NF	6.67966e+06	3.06454e+06	7.61094e+06	1.13564e+06	2.43526e+07
				CV for pooled		0.0635264	0.0859775	0.179367	0.195561	0.0856712	0.0984209	0.0916272	0.108354	0.996367	0.410238	NF	0.0336978	0.0583643	0.257867	0.113713	NF	0.0889831	0.0571206	0.0471633	0.0476237	0.0810476	0.0783342	0.167143	0.0520778	0.0623892	0.0643513	0.0487638	0.0572038	0.073599	0.0872085	0.133566	0.0875932	0.0976255	0.0935453	NF	NF	NF	NF	NF	0.0840235	0.113713	0.0884601	0.0607471	0.0910273
				R for dilution		0.998644	0.998753	1	0.999106	0.99969	0.99965	0.999335	0.998697	0.967644	1	NF	0.959901	0.959935	0.973885	0.914835	NF	0.947604	0.951398	0.956152	0.960264	0.954139	0.95428	0.981016	0.993992	0.993526	0.993322	0.993725	0.990249	0.992103	0.963536	0.972241	0.971314	0.969138	0.97295	NF	NF	NF	NF	NF	0.999701	0.998606	0.998949	0.998572	0.998591
[truncated: 20 more columns]
