# Supplementary material for: Compensatory metabolic networks in pancreatic cancers upon perturbation of glutamine metabolism
Source: Nat Commun. 2017 Jul 3;8:15965. doi: 10.1038/ncomms15965 (PMC5500878; doi:10.1038/ncomms15965)
Supplement: Supplementary Data 4 [file ncomms15965-s5.xlsx]

## Sheet: Supplementary_Data_4
Supplementary Data 4 - TMT proteomic raw data and comparisons between DMSO- and CB-839-treated MPDAC-4 cells treated for 24 or 72 hours. Comparisons were performed with a t-test with Bonferroni correction for the number of peptides with more than 1 detected peptide. False discovery rates (FDRs) were calculated using the Benjamini-Hochberg procedure. Columns include: Uniprot protein identification…
Experiment 1																																Experiment 2
Protein Id	Gene Symbol	Description	Number of peptides	DMSO_1_norm_126_sn	DMSO_2_norm_127n_sn	DMSO_3_norm_127c_sn	CB-839_24h-1_norm_128n_sn	CB-839_24h-2_norm_128c_sn	CB-839_24h-3_norm_129n_sn	CB-839_72h-1_norm_129c_sn	CB-839_72h-2_norm_130n_sn	CB-839_72h-3_norm_130c_sn	Mean_DMSO	SD DMSO	Mean_CB-839_24h	SD CB-839_24h	Mean_CB-839_72h	SD CB-839_72h	Fold-change(CB-839_24h/DMSO)	Fold-change(CB-839_72h/DMSO)	One way ANOVA p value	Bonferroni-adjusted p value	Bonferroni-adjusted p value CB-839_24h vs DMSO	Bonferroni-adjusted p value CB-839_72h vs DMSO	Bonferroni-adjusted p value CB-839_72h vs CB-839_24h	FDR anova	FDR value CB-839_24h vs DMSO	FDR value CB-839_72h vs DMSO	FDR value CB-839_72h vs CB-839_24h			Protein Id	Gene Symbol	Description	Number of peptides	DMSO_1_norm_126_sn	DMSO_2_norm_127n_sn	DMSO_3_norm_127c_sn	CB-839_24h-1_norm_128n_sn	CB-839_24h-2_norm_128c_sn	CB-839_24h-3_norm_129n_sn	CB-839_72h-1_norm_129c_sn	CB-839_72h-2_norm_130n_sn	CB-839_72h-3_norm_130c_sn	Mean_DMSO	SD DMSO	Mean_CB-839_24h	SD CB-839_24h	Mean_CB-839_72h
sp|Q8R164|BPHL_MOUSE	Bphl	Valacyclovir hydrolase OS=Mus musculus GN=Bphl PE=1 SV=1	12	2099.83	2197.59	2198.87	2446.44	2365.41	2407.65	4811.2	4807.82	4768.15	2165.43	46.3891	2406.5	33.0904	4795.72	19.5461	1.11133	2.21467	6.31e-10	4.50408e-06	1	0.00112169	0.000361332	2.3484e-06	0.0231239	0.000535889	0.000219394			sp|O89050|MKLN1_MOUSE	Mkln1	MKLN1_MOUSE Muskelin	30	8884.93	8947.96	8933.16	5213.94	5136.5	5085.91	5075.52	5212.49	5076.33	8922.02	26.9113	5145.45	52.6498	5121.45
sp|Q9D3P8|PLRKT_MOUSE	Plgrkt	Plasminogen receptor (KT) OS=Mus musculus GN=Plgrkt PE=1 SV=1	7	738.497	758.237	769.41	767.745	760.136	757.113	1444.66	1461.42	1438.67	755.381	12.7807	761.665	4.47307	1448.25	9.62832	1.00832	1.91724	6.58e-10	4.6968e-06	1	0.00118147	6.9628e-05	2.3484e-06	0.621841	0.000535889	0.000219394			sp|Q8K009|AL1L2_MOUSE	Aldh1l2	AL1L2_MOUSE Mitochondrial 10-formyltetrahydrofolate dehydrogenase	52	3414.44	3350.98	3878.11	26333.4	27352.2	26688.8	25170.2	24947.7	24109.4	3547.84	234.966	26791.5	422.211	24742.4
sp|Q00493|CBPE_MOUSE	Cpe	Carboxypeptidase E OS=Mus musculus GN=Cpe PE=1 SV=2	14	2128.7	2280.75	2261.9	2482.46	2515.69	2536.22	4835.09	4868.82	4918.11	2223.78	67.673	2511.46	22.1506	4874.01	34.0906	1.12936	2.19176	3.19e-09	2.27702e-05	1	0.00499922	0.000160509	5.4106e-06	0.0268117	0.000713082	0.000219394			sp|Q6P5H2|NEST_MOUSE	Nes	NEST_MOUSE Nestin	153	38057.2	37611.4	38404.1	38301.8	38932.3	38365.7	52715.9	52714.7	52563.5	38024.2	324.457	38533.3	283.363	52664.7
sp|Q9R069|BCAM_MOUSE	Bcam	Basal cell adhesion molecule OS=Mus musculus GN=Bcam PE=2 SV=1	12	706.327	791.531	722.237	577.923	598.052	620.79	2048.57	2092.91	2049.59	740.032	36.9903	598.922	17.5112	2063.69	20.6659	0.809319	2.78865	4.15e-09	2.96227e-05	1	0.0110184	0.000746688	5.4106e-06	0.0284493	0.000771914	0.000219394			sp|Q8R180|ERO1A_MOUSE	Ero1l	ERO1A_MOUSE ERO1-like protein alpha	19	2784.73	2804.79	2770.51	7776.55	7815.56	7570.59	7087.72	7192.15	6955.42	2786.68	14.0623	7720.9	107.472	7078.43
sp|O88968|TCO2_MOUSE	Tcn2	Transcobalamin-2 OS=Mus musculus GN=Tcn2 PE=2 SV=1	2	91.9575	106.064	95.9304	109.463	116.271	117.601	359.338	348.759	355.449	97.984	5.9392	114.445	3.5644	354.515	4.36903	1.168	3.6181	4.28e-09	3.05506e-05	1	0.00972136	0.00153575	5.4106e-06	0.0675163	0.000718225	0.000280672			tr|S4R1P5|S4R1P5_MOUSE	Dst	S4R1P5_MOUSE Dystonin	152	26407.4	26628.4	26776.3	44805.1	45085.1	45389.3	36504	37299.8	36281.5	26604	151.585	45093.2	238.567	36695.1
sp|P56528|CD38_MOUSE	Cd38	ADP-ribosyl cyclase 1 OS=Mus musculus GN=Cd38 PE=1 SV=2	4	409.76	502.546	464.645	403.611	382.287	429.973	1718.3	1733.92	1736.68	458.984	38.0907	405.29	19.5039	1729.63	8.0927	0.883017	3.7684	4.78e-09	3.41196e-05	1	0.0305912	0.00234681	5.4106e-06	0.219047	0.000885212	0.000317552			sp|Q60765|ATF3_MOUSE	Atf3	ATF3_MOUSE Cyclic AMP-dependent transcription factor ATF-3	2	154.101	175.104	180.994	199.125	206.248	223.703	668.755	673.965	674.897	170.066	11.5424	209.692	10.3252	672.539
sp|Q5F2E7|NUFP2_MOUSE	Nufip2	Nuclear fragile X mental retardation-interacting protein 2 OS=Mus musculus GN=Nufip2 PE=1 SV=1	32	8584.85	8545.05	8506.48	7233.02	7356.41	7147.67	5228.1	5127.52	5215.03	8545.46	31.9957	7245.7	85.6881	5190.22	44.6532	0.847901	0.607365	5.9e-09	4.21142e-05	0.06018	0.000244051	0.00709018	5.4106e-06	0.00420837	0.000282482	0.000384913			sp|P24549|AL1A1_MOUSE	Aldh1a1	AL1A1_MOUSE Retinal dehydrogenase 1	8	1317.06	1312.5	1386.29	846.92	877.715	922.797	5242.46	4943.91	5114.08	1338.62	33.7615	882.477	31.1592	5100.15
sp|P23949|TISD_MOUSE	Zfp36l2	Zinc finger protein 36, C3H1 type-like 2 OS=Mus musculus GN=Zfp36l2 PE=1 SV=2	10	2035.41	2043.11	2042.82	1965.25	1955.22	1934.38	1206.55	1237.29	1264.8	2040.45	3.56343	1951.62	12.8576	1236.21	23.7926	0.956465	0.605854	6.97e-09	4.97519e-05	0.986398	0.00425735	0.0075724	5.4106e-06	0.0115547	0.000693495	0.00038657			sp|Q61656|DDX5_MOUSE	Ddx5	DDX5_MOUSE Probable ATP-dependent RNA helicase DDX5	61	24002.1	23821.1	23772.7	17081	17201.8	17338.1	19464.4	19128.4	19227.4	23865.3	98.7297	17207	105.024	19273.4
sp|Q9QYC0|ADDA_MOUSE	Add1	Alpha-adducin OS=Mus musculus GN=Add1 PE=1 SV=2	30	5881.45	6099.2	6079.94	5420.85	5481.96	5385.53	9285.64	9118.48	9177.61	6020.2	98.4233	5429.45	39.8339	9193.91	69.2093	0.901872	1.52718	7.48e-09	5.33922e-05	1	0.00637266	0.000304397	5.4106e-06	0.0137974	0.000713082	0.000219394			sp|P07742|RIR1_MOUSE	Rrm1	RIR1_MOUSE Ribonucleoside-diphosphate reductase large subunit	35	18168.5	18018.9	17684.7	4866.81	4359.63	4080.36	8719.51	8422.1	8773.09	17957.4	202.246	4435.6	325.53	8638.23
sp|Q8BFP9|PDK1_MOUSE	Pdk1	[Pyruvate dehydrogenase (acetyl-transferring)] kinase isozyme 1, mitochondrial OS=Mus musculus GN=Pdk1 PE=2 SV=2	9	682.09	692.353	678.308	681.152	628.053	626.993	1483.4	1489.89	1518.77	684.25	5.93385	645.399	25.2847	1497.35	15.3739	0.943221	2.18831	7.58e-09	5.4106e-05	1	0.000165505	0.00974163	5.4106e-06	0.162739	0.000282482	0.000399529			tr|E9QA15|E9QA15_MOUSE	Cald1	E9QA15_MOUSE Protein Cald1	37	7322.06	7581	7499.9	12299.6	12498.9	12370.5	11296.9	11471.7	11296.6	7467.65	108.143	12389.7	82.4849	11355.1
sp|Q8K2I4|MANBA_MOUSE	Manba	Beta-mannosidase OS=Mus musculus GN=Manba PE=2 SV=1	16	2034.22	2317.52	2089.67	1823.28	1800.98	1924.87	5586.11	5590.53	5512.25	2147.14	122.587	1849.71	53.9203	5562.96	35.9051	0.861478	2.59088	1.14e-08	8.13732e-05	1	0.0236483	0.00100644	7.39756e-06	0.066065	0.000837928	0.000252274			sp|Q9QXK2|RAD18_MOUSE	Rad18	RAD18_MOUSE E3 ubiquitin-protein ligase RAD18	13	3794.34	3758.83	3707.54	2096.27	2129.87	2166.63	2818.07	2864.56	2858.59	3753.57	35.6306	2130.92	28.734	2847.07
sp|Q8QZY1|EIF3L_MOUSE	Eif3l	Eukaryotic translation initiation factor 3 subunit L OS=Mus musculus GN=Eif3l PE=1 SV=1	38	13296.6	13271.4	13446.2	13185.8	13169.1	12959.8	9840.36	9774.23	9885.64	13338.1	77.1508	13104.9	102.827	9833.41	45.7477	0.982519	0.737244	1.41e-08	0.000100646	1	0.000674994	0.0019757	8.38715e-06	0.111307	0.000468772	0.000311839			sp|E9Q5G3|KIF23_MOUSE	Kif23	KIF23_MOUSE Kinesin-like protein KIF23	43	17107.3	16731.5	16899.3	7540.97	7449.99	7489.47	11652.6	11054.6	11564.1	16912.7	153.712	7493.48	37.2503	11423.8
sp|Q9DBL1|ACDSB_MOUSE	Acadsb	Short/branched chain specific acyl-CoA dehydrogenase, mitochondrial OS=Mus musculus GN=Acadsb PE=1 SV=1	13	1788.48	1988.88	1951.75	2269.98	2172.69	2198.74	4497.31	4463.54	4556.39	1909.7	87.0478	2213.8	41.1219	4505.75	38.3724	1.15924	2.3594	1.88e-08	0.000134194	1	0.0171591	0.00129474	9.85044e-06	0.0408626	0.000780952	0.000265204			sp|Q9EQG3|SCEL_MOUSE	Scel	SCEL_MOUSE Sciellin	16	3867.73	3939.82	3862.51	2882.47	2952.32	2857.66	6682.39	6385.78	6478.23	3890.02	35.2783	2897.48	40.0764	6515.47
sp|Q6ZQ58|LARP1_MOUSE	Larp1	La-related protein 1 OS=Mus musculus GN=Larp1 PE=1 SV=2	66	14691.6	14621.5	14582	15299	15862.4	15490.1	9545.21	9446.47	9507.54	14631.7	45.3216	15550.5	233.939	9499.74	40.686	1.0628	0.649257	2.06e-08	0.000147043	1	4.33078e-05	0.00193519	9.85044e-06	0.0248724	0.000150383	0.000311839			sp|Q9D0I8|MRT4_MOUSE	Mrto4	MRT4_MOUSE mRNA turnover protein 4 homolog	20	7504.35	7508.54	7517.43	6765.49	6952.74	6874.21	5328.06	5247.57	5294.24	7510.11	5.45359	6864.15	76.775	5289.96
tr|G3X9H3|G3X9H3_MOUSE	C030039L03Rik	MCG147820 OS=Mus musculus GN=C030039L03Rik PE=4 SV=1	2	326.238	324.238	331.482	341.452	328.391	334.626	592.64	571.121	584.32	327.319	3.0546	334.823	5.33395	582.694	8.86004	1.02292	1.7802	2.07e-08	0.000147757	1	0.00176996	0.00480966	9.85044e-06	0.230314	0.000558731	0.000355343			sp|O55022|PGRC1_MOUSE	Pgrmc1	PGRC1_MOUSE Membrane-associated progesterone receptor component 1	17	6583.06	6463.15	6360.83	8644.75	8622.82	8572.72	9832.83	9760.14	9646.53	6469.01	90.8197	8613.43	30.1464	9746.5
sp|Q3UQ44|IQGA2_MOUSE	Iqgap2	Ras GTPase-activating-like protein IQGAP2 OS=Mus musculus GN=Iqgap2 PE=1 SV=2	73	15408.5	15940	16049.8	10553.5	10305.5	10469.3	22657.9	21918.3	22000.1	15799.4	280.042	10442.8	102.969	22192.1	331.059	0.660958	1.40461	2.34e-08	0.000167029	0.0112515	0.0412839	0.000603434	9.87423e-06	0.0030971	0.00091436	0.000219394			sp|P01101|FOS_MOUSE	Fos	FOS_MOUSE Proto-oncogene c-Fos	3	308.572	286.844	290.299	611.868	591.732	661.848	1518.27	1436.77	1474.4	295.238	9.53325	621.816	29.4764	1476.48
sp|Q99MN9|PCCB_MOUSE	Pccb	Propionyl-CoA carboxylase beta chain, mitochondrial OS=Mus musculus GN=Pccb PE=1 SV=2	16	1564.86	1698.72	1679.57	1895.35	1807.3	1796.1	4153.52	3990.14	4021.45	1647.72	59.1078	1832.92	44.3832	4055.04	70.8016	1.1124	2.461	2.47e-08	0.000176309	1	0.00764017	0.00373109	9.87423e-06	0.060007	0.000713082	0.000337961			tr|A3KGI3|A3KGI3_MOUSE	Casc5	A3KGI3_MOUSE Protein CASC5	16	3584.88	3663.59	3710.48	2054.73	2048.24	2008.27	2980.75	2957.4	2923.75	3652.98	51.8216	2037.08	20.5433	2953.97
sp|Q921V7|CTL3_MOUSE	Slc44a3	Choline transporter-like protein 3 OS=Mus musculus GN=Slc44a3 PE=2 SV=3	5	378.484	460.601	435.301	380.006	309.734	430.828	2357.09	2440.06	2287.63	424.795	34.3373	373.523	49.6485	2361.59	62.3107	0.8793	5.55937	2.49e-08	0.000177736	1	0.012369	0.0592119	9.87423e-06	0.381686	0.000771914	0.000726227			sp|P50096|IMDH1_MOUSE	Impdh1	IMDH1_MOUSE Inosine-5'-monophosphate dehydrogenase 1	18	6024.92	6043.94	6042.17	4012.19	3844.61	3899.69	3430.52	3233.7	3333.52	6037.01	8.57941	3918.83	69.7401	3332.58
sp|P70423|CTR3_MOUSE	Slc7a3	Cationic amino acid transporter 3 OS=Mus musculus GN=Slc7a3 PE=2 SV=1	6	424.095	518.127	481.756	2693.37	2725.14	2578.99	465.099	305.737	332.858	474.659	38.715	2665.83	62.7623	367.898	69.6176	5.61631	0.775078	2.83e-08	0.000202005	0.0117776	1	0.131338	1.06319e-05	0.0030971	0.143154	0.00100233			sp|P52946|PDX1_MOUSE	Pdx1	PDX1_MOUSE Pancreas/duodenum homeobox protein 1	7	1851.27	1929.95	1923.23	870.762	862.558	812.98	1906.52	1936.14	1899.56	1901.48	35.612	848.767	25.5257	1914.07
sp|Q9CZI9|AEN_MOUSE	Aen	Apoptosis-enhancing nuclease OS=Mus musculus GN=Aen PE=2 SV=1	6	1788.83	1809.98	1682.05	2521.5	2533.86	2516.01	601.774	477.264	484.987	1760.29	55.9914	2523.79	7.46497	521.342	56.9616	1.43374	0.296169	3.1e-08	0.000221278	0.120474	0.125514	0.0378827	1.10639e-05	0.00573064	0.00136005	0.000589886			sp|P13595|NCAM1_MOUSE	Ncam1	NCAM1_MOUSE Neural cell adhesion molecule 1	39	9831.4	10166.8	10163.8	18575.4	18385.3	18660.6	8338.12	9087.11	8302.78	10054	157.407	18540.4	115.078	8576
sp|P01901|HA1B_MOUSE	H2-K1	H-2 class I histocompatibility antigen, K-B alpha chain OS=Mus musculus GN=H2-K1 PE=1 SV=1	11	772.159	863.478	826.678	805.715	751.603	813.987	2107.21	2086.73	2021.04	820.772	37.514	790.435	27.6653	2071.66	36.7573	0.963039	2.52404	3.55e-08	0.000253399	1	0.015361	0.00550062	1.12561e-05	0.500183	0.000771914	0.000361413			sp|O88908|SOAT2_MOUSE	Soat2	SOAT2_MOUSE Sterol O-acyltransferase 2	3	687.866	696.264	740.799	2173.83	2242.7	2169.13	2086.89	1970.49	2012.14	708.31	23.2278	2195.22	33.6282	2023.17
tr|F6VRP8|F6VRP8_MOUSE	Lgals3bp	Galectin-3-binding protein (Fragment) OS=Mus musculus GN=Lgals3bp PE=4 SV=1	2	192.188	202.02	207.962	201.45	197.811	230.744	1030.3	949.342	987.588	200.723	6.50465	210.002	14.7421	989.077	33.0677	1.04622	4.92756	3.57e-08	0.000254827	1	0.00141153	0.011259	1.12561e-05	0.548214	0.000544602	0.000399529			sp|Q920Q8|NS1BP_MOUSE	Ivns1abp	NS1BP_MOUSE Influenza virus NS1A-binding protein homolog	10	2342.06	2373.9	2412.65	1103.62	1143.33	1101.41	1420.97	1334.54	1411.89	2376.2	28.8642	1116.12	19.2615	1389.13
sp|Q80VQ0|AL3B1_MOUSE	Aldh3b1	Aldehyde dehydrogenase family 3 member B1 OS=Mus musculus GN=Aldh3b1 PE=2 SV=1	7	472.707	547.909	481.822	413.259	391.102	405.157	1245.48	1216.12	1226.09	500.813	33.5094	403.173	9.15374	1229.23	12.1901	0.805037	2.45447	3.64e-08	0.000259823	1	0.0558354	0.000475441	1.12561e-05	0.0383549	0.000989202	0.000219394			sp|Q8BH88|DEP1B_MOUSE	Depdc1b	DEP1B_MOUSE DEP domain-containing protein 1B	2	520.26	532.23	528.331	284.062	274.127	267.862	434.967	421.389	424.731	526.94	4.98469	275.35	6.66995	427.029
sp|P97461|RS5_MOUSE	Rps5	40S ribosomal protein S5 OS=Mus musculus GN=Rps5 PE=2 SV=3	18	4142.42	4125.56	4194.89	3860.66	3803.57	3837.24	3157.17	3190.72	3190.31	4154.29	29.5221	3833.82	23.4318	3179.4	15.7199	0.922859	0.765329	3.81e-08	0.000271958	0.342068	0.00210659	0.00599983	1.12561e-05	0.00768801	0.000562688	0.000363885			sp|Q3THJ3|EIF1A_MOUSE	Eif1ad	EIF1A_MOUSE Probable RNA-binding protein EIF1AD	5	1428.68	1445.73	1419.37	2760.09	2706.13	2737.7	1315.87	1167.7	1252.76	1431.26	10.915	2734.64	22.1351	1245.44
sp|P62830|RL23_MOUSE	Rpl23	60S ribosomal protein L23 OS=Mus musculus GN=Rpl23 PE=1 SV=1	30	8345.65	8343.16	8348.14	7570.56	7624.09	7462.69	6026.61	5959.66	5841.46	8345.65	2.03308	7552.45	67.1246	5942.58	76.5463	0.904956	0.712057	4.09e-08	0.000291944	0.118772	0.00401034	0.0348233	1.12561e-05	0.00572813	0.000693495	0.000565053			sp|Q9WV52|PLEK2_MOUSE	Plek2	PLEK2_MOUSE Pleckstrin-2	9	3480.63	3587.17	3491.58	2113.09	2036.08	2041.69	2188.66	2123.4	2177	3519.79	47.8518	2063.62	35.0555	2163.02
sp|Q91WG0|EST2C_MOUSE	Ces2c	Acylcarnitine hydrolase OS=Mus musculus GN=Ces2c PE=1 SV=1	6	317.572	350.906	388.435	345.982	333.568	342.653	1180.64	1142.04	1120.66	352.304	28.9466	340.734	5.24645	1147.78	24.8208	0.967159	3.25792	4.1e-08	0.000292658	1	0.0503898	0.000438606	1.12561e-05	0.704511	0.000974893	0.000219394			tr|E9Q3T3|E9Q3T3_MOUSE	Kif14	E9Q3T3_MOUSE Protein Kif14	10	1985.56	1949.2	1928.9	1172.33	1160.97	1186.1	1593.61	1636.58	1630.58	1954.55	23.439	1173.13	10.275	1620.26
sp|Q9CQF9|PCYOX_MOUSE	Pcyox1	Prenylcysteine oxidase OS=Mus musculus GN=Pcyox1 PE=1 SV=1	27	4102.13	4556.78	4303.61	4372.25	4417.95	4528.76	9683.8	9356.09	9371.1	4320.84	186.01	4439.65	65.7121	9470.33	151.07	1.0275	2.19178	4.51e-08	0.000321924	1	0.0220629	0.0012875	1.19231e-05	0.516888	0.000805129	0.000265204			sp|P98156|VLDLR_MOUSE	Vldlr	VLDLR_MOUSE Very low-density lipoprotein receptor	9	312.052	321.572	379.528	1910.18	1972.24	2055.78	1014.86	1025.47	1000.73	337.717	29.819	1979.4	59.6562	1013.69
sp|P10810|CD14_MOUSE	Cd14	Monocyte differentiation antigen CD14 OS=Mus musculus GN=Cd14 PE=1 SV=1	14	1774.65	2004.12	1902.1	1397.16	1381.42	1499.07	4282.46	4160.48	4117.61	1893.62	93.8723	1425.88	52.1482	4186.85	69.8351	0.752992	2.21103	5.25e-08	0.000374745	1	0.0362788	0.00357107	1.28484e-05	0.0194187	0.000892104	0.000337961			tr|Q8VCQ8|Q8VCQ8_MOUSE	Cald1	Q8VCQ8_MOUSE Caldesmon 1	5	1296.56	1286.38	1301.89	2170.79	2155.2	2239.77	2052.15	2027.12	2024.86	1294.94	6.4343	2188.59	36.7474	2034.71
sp|Q8BWF0|SSDH_MOUSE	Aldh5a1	Succinate-semialdehyde dehydrogenase, mitochondrial OS=Mus musculus GN=Aldh5a1 PE=1 SV=1	5	687.885	734.516	687.605	822.032	804.489	829.958	1725.08	1791.65	1688.37	703.335	22.0484	818.826	10.6419	1735.03	42.7473	1.1642	2.46687	5.41e-08	0.000386166	1	0.00705633	0.00360888	1.28484e-05	0.0197355	0.000713082	0.000337961			sp|Q99PS0|K1C23_MOUSE	Krt23	K1C23_MOUSE Keratin, type I cytoskeletal 23	28	6492.62	6584.99	6427.75	12583.8	12668.8	12934.4	9756.45	9880.29	9412.06	6501.79	64.5194	12729	149.328	9682.93
sp|P29416|HEXA_MOUSE	Hexa	Beta-hexosaminidase subunit alpha OS=Mus musculus GN=Hexa PE=2 SV=2	7	521.064	591.364	532.879	930.788	892.685	972.312	1940.12	2052.25	1969.14	548.436	30.7358	931.928	32.5176	1987.17	47.5191	1.69925	3.62334	5.59e-08	0.000399014	0.41848	0.00903566	0.0184262	1.28484e-05	0.00855474	0.000713082	0.000458998			sp|Q99K43|PRC1_MOUSE	Prc1	PRC1_MOUSE Protein regulator of cytokinesis 1	27	6036.02	6199.95	6025.35	3177.79	3106.9	3183.66	5022.61	4824.2	4991.16	6087.11	79.9111	3156.12	34.8838	4945.99
sp|Q0VBD2|MCM10_MOUSE	Mcm10	Protein MCM10 homolog OS=Mus musculus GN=Mcm10 PE=2 SV=1	10	818.518	827.291	753.142	1188.78	1184.43	1150.84	324.113	311.738	304.083	799.65	33.0808	1174.68	16.9531	313.311	8.25255	1.469	0.39181	5.8e-08	0.000414004	0.32611	0.0149472	0.000510903	1.28484e-05	0.00749928	0.000771914	0.000219394			sp|Q8BT07|CEP55_MOUSE	Cep55	CEP55_MOUSE Centrosomal protein of 55 kDa	29	11793.8	11441.4	11878.3	6434.99	6343.66	6318.41	9884.27	9644.63	9898.69	11704.5	189.211	6365.69	50.0773	9809.2
sp|Q922B1|MACD1_MOUSE	Macrod1	O-acetyl-ADP-ribose deacetylase MACROD1 OS=Mus musculus GN=Macrod1 PE=1 SV=2	6	361.062	374.917	386.436	649.377	642.06	610.665	1258.45	1336.84	1341.27	374.138	10.3735	634.034	16.7922	1312.19	38.0406	1.69465	3.50722	5.93e-08	0.000423283	0.0540239	0.00206223	0.016876	1.28484e-05	0.00420837	0.000562688	0.000438939			sp|Q920Q6|MSI2H_MOUSE	Msi2	MSI2H_MOUSE RNA-binding protein Musashi homolog 2	13	5039.19	5079.94	5003.47	6962.79	7179.61	7142.13	7516.42	7635.73	7520.88	5040.87	31.2413	7094.84	94.6212	7557.68
sp|P55302|AMRP_MOUSE	Lrpap1	Alpha-2-macroglobulin receptor-associated protein OS=Mus musculus GN=Lrpap1 PE=1 SV=1	15	3056.63	3259.5	3257.37	2966.56	2883.37	2960.98	5089.03	5090.27	5057.23	3191.17	95.1358	2936.97	37.9693	5078.84	15.2913	0.920344	1.59153	5.94e-08	0.000423997	1	0.0342311	0.000676101	1.28484e-05	0.0569118	0.000891066	0.000219394			sp|Q8BI29|SARG_MOUSE	Sarg	SARG_MOUSE Specifically androgen-regulated gene protein	19	5120.27	5001.83	5093.91	3389.03	3525.43	3491.77	5591.04	5710.54	5741.44	5072	50.7736	3468.74	58.0167	5681.01
sp|Q05920|PYC_MOUSE	Pc	Pyruvate carboxylase, mitochondrial OS=Mus musculus GN=Pc PE=1 SV=1	35	3416.38	3834.85	3513.88	4381.63	4229.42	4337.92	9285.96	9142.5	8838	3588.37	178.775	4316.32	63.9885	9088.82	186.777	1.20286	2.53285	6.2e-08	0.000442556	1	0.020651	0.00262286	1.30164e-05	0.0292903	0.000800943	0.000322498			sp|Q8CGK3|LONM_MOUSE	Lonp1	LONM_MOUSE Lon protease homolog, mitochondrial	57	8331.36	8309.19	8907.2	21199.8	21686.9	21484.6	20541.1	21062.4	19757.3	8515.92	276.827	21457.1	199.806	20453.6
sp|P16675|PPGB_MOUSE	Ctsa	Lysosomal protective protein OS=Mus musculus GN=Ctsa PE=1 SV=1	10	1300.84	1232.37	1474.61	1234.63	1289.65	1185.85	3692.33	3591.35	3723.96	1335.94	101.961	1236.71	42.4017	3669.21	56.5517	0.925723	2.74654	6.62e-08	0.000472536	1	0.0623716	0.00274262	1.3501e-05	0.350718	0.000998728	0.000322498			tr|E9Q6H8|E9Q6H8_MOUSE	Plekha5	E9Q6H8_MOUSE Protein Plekha5	19	2941.78	3070.43	3004.51	4581.31	4682.87	4665.19	3812.16	3828.14	3869.55	3005.57	52.5265	4643.12	44.3006	3836.62
sp|Q8K4R9|DLGP5_MOUSE	Dlgap5	Disks large-associated protein 5 OS=Mus musculus GN=Dlgap5 PE=1 SV=2	16	3156.83	2992.34	3046.44	2571.21	2658.55	2609.42	1277.35	1181.4	1243.17	3065.2	68.4509	2613.06	35.7492	1233.97	39.7076	0.852492	0.402575	7.02e-08	0.000501088	1	0.00665226	0.00919851	1.39191e-05	0.0123678	0.000713082	0.000399529			sp|Q91WG0|EST2C_MOUSE	Ces2c	EST2C_MOUSE Acylcarnitine hydrolase	6	1177.7	1113.59	1157.27	1083.54	1099.05	1077.16	2209.86	2311.96	2331.84	1149.52	26.7404	1086.58	9.192	2284.55
sp|P98078|DAB2_MOUSE	Dab2	Disabled homolog 2 OS=Mus musculus GN=Dab2 PE=1 SV=2	16	5825.88	5807.39	5571.64	3595.77	3792.07	3540.32	2103.13	1990.77	2143.5	5734.97	115.738	3642.72	108.005	2079.13	64.6194	0.635177	0.362536	8.1e-08	0.000578178	0.0726868	0.00352686	0.0653078	1.56264e-05	0.00451577	0.000693495	0.000739705			sp|Q91YN9|BAG2_MOUSE	Bag2	BAG2_MOUSE BAG family molecular chaperone regulator 2	16	5001.97	4958.55	4965.66	4047.27	4058.36	4045.74	5098.09	5218.47	5172.31	4975.39	19.0154	4050.46	5.6233	5162.96
sp|Q99LE6|ABCF2_MOUSE	Abcf2	ATP-binding cassette sub-family F member 2 OS=Mus musculus GN=Abcf2 PE=2 SV=1	50	16010.6	16289.4	16154.3	15224.3	15909.4	15467.5	8578.19	7974.5	7963.9	16151.4	113.838	15533.7	283.585	8172.2	287.113	0.961756	0.505973	8.76e-08	0.000625289	1	0.0139418	0.0263875	1.6455e-05	0.0906351	0.000771914	0.000532723			sp|Q09143|CTR1_MOUSE	Slc7a1	CTR1_MOUSE High affinity cationic amino acid transporter 1	16	3525.02	3506.23	3728.38	7120.91	7062.72	6932.02	4227.14	4470.41	4391.99	3586.54	100.587	7038.55	78.9852	4363.18
sp|P09450|JUNB_MOUSE	Junb	Transcription factor jun-B OS=Mus musculus GN=Junb PE=1 SV=1	15	3164.68	3136.99	3147.99	4583.35	4674.04	4499.02	2403.02	2207.17	2340.16	3149.89	11.3837	4585.47	71.4673	2316.78	81.6462	1.45576	0.735513	9.11e-08	0.000650272	0.00632437	0.334218	0.0198357	1.66736e-05	0.0030971	0.00199899	0.000460549			sp|P70290|EM55_MOUSE	Mpp1	EM55_MOUSE 55 kDa erythrocyte membrane protein	18	8766.62	8711.67	8646.91	6920.47	6679.6	6758.5	9700.69	9667.8	9535.26	8708.4	48.9261	6786.19	100.265	9634.58
sp|P04768|PR2C3_MOUSE	Prl2c3	Prolactin-2C3 OS=Mus musculus GN=Prl2c3 PE=1 SV=2	2	1398.67	1399.43	1316.21	1701.21	1578.92	1565.54	191.928	149.163	140.172	1371.44	39.0524	1615.22	61.0466	160.421	22.5792	1.17776	0.116973	1.05e-07	0.00074949	1	0.0328617	0.0260345	1.826e-05	0.0315298	0.000891066	0.000532145			sp|P15306|TRBM_MOUSE	Thbd	TRBM_MOUSE Thrombomodulin	3	202.057	187.247	236.236	688.051	708.791	689.153	363.251	358.445	357.504	208.513	20.5141	695.332	9.52781	359.733
sp|Q91ZX7|LRP1_MOUSE	Lrp1	Prolow-density lipoprotein receptor-related protein 1 OS=Mus musculus GN=Lrp1 PE=1 SV=1	41	3700.31	4272.58	3830.09	3381.63	3145.24	3401.61	10196.2	9945.48	9626.95	3934.33	244.979	3309.49	116.431	9922.88	232.944	0.841184	2.52213	1.09e-07	0.000778042	1	0.0478419	0.00438501	1.826e-05	0.0615203	0.000960272	0.000355125			sp|P19253|RL13A_MOUSE	Rpl13a	RL13A_MOUSE 60S ribosomal protein L13a	41	23174.9	23173.9	23265.4	22558	22803.4	22435	19494.9	19464.7	19659.8	23204.7	42.8998	22598.8	153.141	19539.8
sp|Q9JKB3|YBOX3_MOUSE	Ybx3	Y-box-binding protein 3 OS=Mus musculus GN=Ybx3 PE=1 SV=2	18	4691.73	4531.8	4561.95	4588.17	4716.99	4538.69	2279.85	2058.78	2199.25	4595.16	69.3858	4614.62	75.1545	2179.29	91.348	1.00423	0.474258	1.09e-07	0.000778042	1	0.0247765	0.0251304	1.826e-05	0.841412	0.000851827	0.000528567			sp|P18406|CYR61_MOUSE	Cyr61	CYR61_MOUSE Protein CYR61	13	1934.45	1840.19	1859.72	2617.58	2926.75	2742.3	4907.72	5032.26	4902.11	1878.12	40.6215	2762.21	127.001	4947.36
tr|O88325|O88325_MOUSE	Naglu	Alpha-N-acetylglucosaminidase OS=Mus musculus GN=Naglu PE=2 SV=1	11	1440.04	1638.8	1481.65	1710.28	1722.25	1817.21	3496.31	3591.47	3496.61	1520.16	85.5914	1749.91	47.8362	3528.13	44.7883	1.15114	2.32089	1.1e-07	0.00078518	1	0.039361	0.00633123	1.826e-05	0.068541	0.000909767	0.000365128			sp|P10852|4F2_MOUSE	Slc3a2	4F2_MOUSE 4F2 cell-surface antigen heavy chain	29	10236.3	9837.23	10213.1	17171.8	17123.8	17066.4	11367	10651.5	10837.5	10095.5	182.901	17120.7	43.0864	10952
sp|Q9DBG1|CP27A_MOUSE	Cyp27a1	Sterol 26-hydroxylase, mitochondrial OS=Mus musculus GN=Cyp27a1 PE=1 SV=1	3	285.962	319.378	278.994	470.762	447.764	496.723	890.795	930.39	903.709	294.778	17.6259	471.75	19.9996	908.298	16.4871	1.60036	3.0813	1.18e-07	0.000842284	1	0.0169565	0.0462408	1.90347e-05	0.0115547	0.000780952	0.000637171			sp|Q9QXX0|JAG1_MOUSE	Jag1	JAG1_MOUSE Protein jagged-1	8	2525.79	2485.75	2496.44	1583.68	1577.06	1563.66	2676.7	2785.42	2800.44	2502.66	16.9276	1574.8	8.3279	2754.19
sp|Q9JHI5|IVD_MOUSE	Ivd	Isovaleryl-CoA dehydrogenase, mitochondrial OS=Mus musculus GN=Ivd PE=1 SV=1	16	3223.56	3220.87	3266.95	3192.66	3307.28	3102.91	7161.71	6696.99	7047.32	3237.13	21.1169	3200.95	83.6394	6968.67	197.704	0.988824	2.15273	1.2e-07	0.00085656	1	0.00412106	0.0117398	1.90347e-05	0.651447	0.000693495	0.000399529			sp|Q8K389|CK5P2_MOUSE	Cdk5rap2	CK5P2_MOUSE CDK5 regulatory subunit-associated protein 2	19	2996.12	3061.3	3051.77	3645.78	3671.99	3661.49	2946.95	2918.38	2968.06	3036.4	28.7444	3659.75	10.7704	2944.46
sp|Q91W50|CSDE1_MOUSE	Csde1	Cold shock domain-containing protein E1 OS=Mus musculus GN=Csde1 PE=2 SV=1	55	21330.4	20551.5	21447.9	17020.7	16920.4	16519.6	11688.6	11604.1	11908.9	21109.9	397.775	16820.2	216.488	11733.9	128.485	0.796792	0.555846	1.25e-07	0.00089225	0.194695	0.00370837	0.00933962	1.90832e-05	0.00612552	0.000693495	0.000399529			sp|Q922W5|P5CR1_MOUSE	Pycr1	P5CR1_MOUSE Pyrroline-5-carboxylate reductase 1, mitochondrial	7	727.442	721.185	769.152	2570.67	2542.23	2629.29	2405.3	2512.36	2299.55	739.26	21.2909	2580.73	36.247	2405.74
sp|Q9D7S7|RL22L_MOUSE	Rpl22l1	60S ribosomal protein L22-like 1 OS=Mus musculus GN=Rpl22l1 PE=1 SV=1	2	1080.91	1064.99	1092.71	744.2	739.296	765.714	429.383	390.594	354.487	1079.54	11.3582	749.737	11.4737	391.488	30.5827	0.694499	0.362644	1.27e-07	0.000906526	0.0127387	0.068669	0.409102	1.90832e-05	0.0030971	0.00102357	0.00179688			sp|Q3TJD7|PDLI7_MOUSE	Pdlim7	PDLI7_MOUSE PDZ and LIM domain protein 7	29	7389.03	7522.86	7627.18	12615.3	12948.1	13126.2	8875.6	9065.13	8755.79	7513.02	97.4728	12896.5	211.737	8898.84
sp|P10833|RRAS_MOUSE	Rras	Ras-related protein R-Ras OS=Mus musculus GN=Rras PE=2 SV=1	15	2005.72	2274.9	2025	2359.36	2265.42	2322.92	4582.98	4479.27	4573.33	2101.87	122.601	2315.9	38.6708	4545.19	46.781	1.10183	2.16245	1.31e-07	0.000935078	1	0.0607974	0.00139298	1.90832e-05	0.133835	0.000998728	0.000268721			sp|Q8BL66|EEA1_MOUSE	Eea1	EEA1_MOUSE Early endosome antigen 1	59	14302.9	14236.7	14602.4	18591.2	18669.1	18786	16494	16474.7	16696.3	14380.7	159.101	18682.1	80.0563	16555
sp|Q9DCM2|GSTK1_MOUSE	Gstk1	Glutathione S-transferase kappa 1 OS=Mus musculus GN=Gstk1 PE=1 SV=3	7	669.818	776.919	770.789	866.265	895.717	1019.76	2707.2	2554.75	2597.16	739.175	49.1068	927.247	66.5122	2619.7	64.2464	1.25443	3.54409	1.31e-07	0.000935078	1	0.0203064	0.0497279	1.90832e-05	0.0678157	0.000800943	0.000659068			sp|Q9CZI9|AEN_MOUSE	Aen	AEN_MOUSE Apoptosis-enhancing nuclease	3	2057.75	1983.13	2020.02	2124.98	2032.5	2080.13	1138.93	1156.19	1162.35	2020.3	30.4641	2079.2	37.7605	1152.49
sp|Q9R233|TPSN_MOUSE	Tapbp	Tapasin OS=Mus musculus GN=Tapbp PE=2 SV=2	13	1225.23	1370.1	1356.31	1634.33	1505.78	1626.52	5576.34	5832	5280.79	1317.21	65.2852	1588.88	58.8447	5563.04	225.227	1.20624	4.22334	1.36e-07	0.000970768	1	0.00782477	0.00727347	1.94154e-05	0.0407485	0.000713082	0.000384913			sp|Q8CFV4|NRN1_MOUSE	Nrn1	NRN1_MOUSE Neuritin	5	1491.31	1462.9	1440.58	682.834	637.087	612.249	1218.73	1250.97	1205.27	1464.93	20.7601	644.057	29.2346	1224.99
sp|P20060|HEXB_MOUSE	Hexb	Beta-hexosaminidase subunit beta OS=Mus musculus GN=Hexb PE=2 SV=2	22	2613.38	2924.52	2671.29	3728.19	3563.26	3737.51	6226.35	6337.85	6100.83	2736.4	135.108	3676.32	80.036	6221.68	96.8194	1.34349	2.27367	1.41e-07	0.00100646	1	0.0284416	0.0130784	1.97345e-05	0.0144035	0.000871925	0.000399529			sp|Q8BGT5|ALAT2_MOUSE	Gpt2	ALAT2_MOUSE Alanine aminotransferase 2	22	3324.26	2998.49	3312.75	9639.15	10164.9	10026	8887.32	8619.62	8362.08	3211.83	150.93	9943.35	222.451	8623.01
sp|Q8VCW8|ACSF2_MOUSE	Acsf2	Acyl-CoA synthetase family member 2, mitochondrial OS=Mus musculus GN=Acsf2 PE=1 SV=1	24	2611.28	2861.77	2590.22	3055.15	2906.58	2988.57	8315.8	8331.49	7720.73	2687.76	123.346	2983.43	60.7621	8122.67	284.289	1.11001	3.0221	1.5e-07	0.0010707	1	0.0139142	0.00534846	2.02019e-05	0.0808197	0.000771914	0.000361413			sp|Q03145|EPHA2_MOUSE	Epha2	EPHA2_MOUSE Ephrin type-A receptor 2	53	15952.8	15507.6	16386.6	22328.6	21933.4	21571	12136.7	12140.5	11983.8	15949	358.86	21944.3	309.386	12087
sp|Q9CQS5|RIOK2_MOUSE	Riok2	Serine/threonine-protein kinase RIO2 OS=Mus musculus GN=Riok2 PE=2 SV=1	13	3382.77	3265.3	3225.98	4882.54	5146.54	5104	1870.21	1993.78	2079.64	3291.35	66.6069	5044.36	115.734	1981.21	85.9602	1.53261	0.601944	1.5e-07	0.0010707	0.0504571	0.149727	0.0148671	2.02019e-05	0.00420837	0.00147632	0.000419618			sp|Q9Z179|SHCBP_MOUSE	Shcbp1	SHCBP_MOUSE SHC SH2 domain-binding protein 1	18	3875.22	3859.52	3800.92	1893.16	1754.86	1698.97	2945.47	2903.13	3020.41	3845.22	31.9738	1782.33	81.6227	2956.34
sp|Q3ULD5|MCCB_MOUSE	Mccc2	Methylcrotonoyl-CoA carboxylase beta chain, mitochondrial OS=Mus musculus GN=Mccc2 PE=1 SV=1	17	995.364	1110.16	1085.33	1308.88	1204.2	1226.26	2313.55	2270.61	2297.39	1063.62	49.3159	1246.45	45.0563	2293.85	17.708	1.17189	2.15665	1.57e-07	0.00112067	1	0.0280519	0.0246774	2.07531e-05	0.0494375	0.000871925	0.000528567			sp|Q9Z1S0|BUB1B_MOUSE	Bub1b	BUB1B_MOUSE Mitotic checkpoint serine/threonine-protein kinase BUB1 beta	25	6326.14	6373.03	6263.16	3422.19	3336.22	3303.65	4688.63	4374.64	4537.92	6320.78	45.0143	3354.02	50.0038	4533.73
sp|Q61508|ECM1_MOUSE	Ecm1	Extracellular matrix protein 1 OS=Mus musculus GN=Ecm1 PE=1 SV=2	8	832.871	898.416	872.891	1023.89	975.481	982.714	1510.04	1493.8	1513.71	868.059	26.9759	994.028	21.3209	1505.85	8.65136	1.14512	1.73473	1.64e-07	0.00117063	1	0.02099	0.0152121	2.12842e-05	0.0297449	0.000800943	0.000419618			sp|P59328|WDHD1_MOUSE	Wdhd1	WDHD1_MOUSE WD repeat and HMG-box DNA-binding protein 1	28	6249.8	6204.76	6360.14	3765.06	3642.42	3595.61	4649.03	4779.48	4577.09	6271.57	65.2742	3667.7	71.4493	4668.53
tr|M0QWP1|M0QWP1_MOUSE	Agrn	Agrin OS=Mus musculus GN=Agrn PE=2 SV=1	37	3787.4	3914.46	3873.35	3501.35	3410.58	3435.28	7397.95	6895.03	7138.55	3858.4	52.9378	3449.07	38.3182	7143.84	205.35	0.893911	1.8515	1.78e-07	0.00127056	1	0.0137309	0.0061586	2.1516e-05	0.0119131	0.000771914	0.000363885			sp|Q6P9L6|KIF15_MOUSE	Kif15	KIF15_MOUSE Kinesin-like protein KIF15	37	12342.5	12360	12147.7	8136.15	8097.2	7998.36	8832.13	8542.69	8999.54	12283.4	96.22	8077.24	57.9967	8791.45
sp|Q60766|IRGM1_MOUSE	Irgm1	Immunity-related GTPase family M protein 1 OS=Mus musculus GN=Irgm1 PE=1 SV=1	12	1695.52	1812.36	1769.95	1905.63	1957.43	1904.85	3484.46	3292.6	3376.65	1759.28	48.2931	1922.64	24.6047	3384.57	78.5265	1.09286	1.92384	1.8e-07	0.00128484	1	0.0175424	0.00916866	2.1516e-05	0.0420304	0.000780952	0.000399529			tr|F8WI14|F8WI14_MOUSE	Ecm1	F8WI14_MOUSE Extracellular matrix protein 1	15	2593.85	2517.52	2595.69	2468.38	2519.57	2502.35	4127.91	4282.4	4334.04	2569.02	36.4237	2496.77	21.2679	4248.12
sp|Q99L13|3HIDH_MOUSE	Hibadh	3-hydroxyisobutyrate dehydrogenase, mitochondrial OS=Mus musculus GN=Hibadh PE=1 SV=1	17	2441.03	2549.65	2454.2	2483.33	2352.46	2222.73	4923.75	4960.9	4739.06	2481.63	48.3993	2352.84	106.39	4874.57	97.0129	0.948104	1.96426	1.84e-07	0.00131339	1	0.00557622	0.0403576	2.1516e-05	0.271668	0.000713082	0.000598882			sp|Q9DC50|OCTC_MOUSE	Crot	OCTC_MOUSE Peroxisomal carnitine O-octanoyltransferase	25	5516.75	5399.62	5695.58	6141.73	6039.79	5917.5	10105.9	9669.31	9909.89	5537.32	121.697	6033.01	91.6671	9895.03
sp|P70168|IMB1_MOUSE	Kpnb1	Importin subunit beta-1 OS=Mus musculus GN=Kpnb1 PE=1 SV=2	80	18938	18518.8	18632	18940.6	18454.4	19099.6	13199.5	13095.4	12878.1	18696.3	177.068	18831.5	274.46	13057.7	133.896	1.00723	0.69841	1.86e-07	0.00132767	1	0.00439375	0.0108975	2.1516e-05	0.666705	0.000693495	0.000399529			sp|Q8K2Z4|CND1_MOUSE	Ncapd2	CND1_MOUSE Condensin complex subunit 1	50	19766.9	19725.8	19578.2	13446.3	13390.2	13060.6	15196.5	14660.6	15245.8	19690.3	81.0231	13299	170.146	15034.3
sp|Q8K009|AL1L2_MOUSE	Aldh1l2	Mitochondrial 10-formyltetrahydrofolate dehydrogenase OS=Mus musculus GN=Aldh1l2 PE=2 SV=2	40	3138.42	3595.55	3627.47	19718.4	18631.3	18135.5	9590.46	8835.63	8488.29	3453.81	223.397	18828.4	661.075	8971.46	460.096	5.45148	2.59755	1.88e-07	0.00134194	0.00726992	0.109885	0.0897709	2.1516e-05	0.0030971	0.00128907	0.000852419			sp|P84099|RL19_MOUSE	Rpl19	RL19_MOUSE 60S ribosomal protein L19	16	6281.4	6200.77	6287.02	6336.82	6374.08	6317.39	5305.84	5256.2	5338.56	6256.4	39.4009	6342.76	23.5221	5300.2
sp|Q9QYB5-2|ADDG_MOUSE	Add3	Isoform 1 of Gamma-adducin OS=Mus musculus GN=Add3	3	1092.76	1068.11	1083.94	1000.7	1085.08	986.804	1791.49	1797.78	1774.74	1081.6	10.1981	1024.19	43.4246	1788	9.72379	0.946923	1.6531	1.88e-07	0.00134194	1	0.000426331	0.0619502	2.1516e-05	0.210404	0.0003701	0.000730977			sp|P33174|KIF4_MOUSE	Kif4	KIF4_MOUSE Chromosome-associated kinesin KIF4	37	12511.9	13098.3	12527.9	5108.85	4835.8	5364	8285.12	7981.29	7952	12712.7	272.739	5102.88	215.678	8072.8
sp|Q8R4N0|CLYBL_MOUSE	Clybl	Citrate lyase subunit beta-like protein, mitochondrial OS=Mus musculus GN=Clybl PE=1 SV=2	2	281.28	317.789	283.851	403.294	395.936	434.118	1253.07	1389.05	1313.08	294.307	16.6377	411.116	16.5399	1318.4	55.6409	1.3969	4.47968	1.92e-07	0.0013705	1	0.00891942	0.0116991	2.1516e-05	0.0174439	0.000713082	0.000399529			sp|Q62511|ZFP91_MOUSE	Zfp91	ZFP91_MOUSE E3 ubiquitin-protein ligase ZFP91	4	1016.14	1015.67	1028.61	915.808	931.38	931.992	746.346	732.157	719.684	1020.14	5.99227	926.393	7.48913	732.729
tr|Q9Z257|Q9Z257_MOUSE	P2rx4	P2X purinoceptor OS=Mus musculus GN=P2rx4 PE=2 SV=1	5	633.435	707.083	590.189	852.815	826.781	849.516	1957.1	2018.45	1877.89	643.569	48.2568	843.037	11.5736	1951.15	57.5376	1.30994	3.03176	1.93e-07	0.00137763	1	0.0509669	0.00439763	2.1516e-05	0.0294249	0.000974893	0.000355125			sp|Q8CE46|PUS7L_MOUSE	Pus7l	PUS7L_MOUSE Pseudouridylate synthase 7 homolog-like protein	14	3407.95	3451.82	3430.62	3039.21	3002.2	2951.27	2477.98	2508.42	2447.52	3430.13	17.9132	2997.56	36.051	2477.97
sp|Q9D0S9|HINT2_MOUSE	Hint2	Histidine triad nucleotide-binding protein 2, mitochondrial OS=Mus musculus GN=Hint2 PE=1 SV=1	9	1196.98	1303.1	1191.15	1929.51	1955.42	1874.08	2426.88	2483.67	2477.47	1230.41	51.4547	1919.67	33.928	2462.67	25.436	1.56019	2.00151	1.95e-07	0.00139191	0.192541	0.0267688	0.08724	2.1516e-05	0.00612552	0.000871925	0.000848554			sp|O54864|SUV91_MOUSE	Suv39h1	SUV91_MOUSE Histone-lysine N-methyltransferase SUV39H1	7	1738.39	1793.87	1699.3	705.174	649.908	620.005	1195.61	1176.68	1164.47	1743.85	38.8008	658.362	35.2803	1178.92
sp|O88876|DHRS3_MOUSE	Dhrs3	Short-chain dehydrogenase/reductase 3 OS=Mus musculus GN=Dhrs3 PE=2 SV=2	14	1564.8	1845.56	1755.14	1498.12	1346.46	1438.69	4880.64	4804.13	4536.83	1721.83	117.014	1427.76	62.3957	4740.53	147.388	0.829207	2.75319	1.96e-07	0.00139905	1	0.0592247	0.00787265	2.1516e-05	0.0704768	0.000998728	0.00038657			sp|Q61699|HS105_MOUSE	Hsph1	HS105_MOUSE Heat shock protein 105 kDa	81	31509.6	31516.1	31081.9	24950.7	24626.6	24943.4	22561.8	21578	22085.1	31369.2	203.169	24840.2	151.091	22075
sp|Q8CC35-2|SYNPO_MOUSE	Synpo	Isoform 2 of Synaptopodin OS=Mus musculus GN=Synpo	4	406.589	423.343	389.95	406.603	426.397	429.423	799.441	821.934	846.634	406.627	13.6327	420.808	10.1199	822.67	19.2735	1.03487	2.02315	2.03e-07	0.00144901	1	0.0216553	0.0122388	2.1516e-05	0.3864	0.000805129	0.000399529			tr|Q9D708|Q9D708_MOUSE	S100a16	Q9D708_MOUSE Protein S100a16	9	3434.53	3396.96	3465.69	2009.53	1973.58	1912.35	3186.35	3268.89	3116.72	3432.39	28.0996	1965.15	40.1185	3190.65
sp|Q9Z280|PLD1_MOUSE	Pld1	Phospholipase D1 OS=Mus musculus GN=Pld1 PE=2 SV=1	15	2341.34	2579.81	2357.13	2805.63	2736.33	2682	4685.01	4635.74	4564.67	2426.09	108.885	2741.32	50.5949	4628.47	49.3966	1.12993	1.90779	2.06e-07	0.00147043	1	0.0464687	0.00525338	2.1516e-05	0.0547528	0.000958788	0.000361413			sp|Q80TF4-3|KLH13_MOUSE	Klhl13	KLH13_MOUSE Isoform 3 of Kelch-like protein 13	7	1314.08	1292.95	1295.62	582.727	660.903	573.684	1561.44	1639.64	1597.47	1300.88	9.3949	605.771	39.1584	1599.52
sp|Q9WUM3|COR1B_MOUSE	Coro1b	Coronin-1B OS=Mus musculus GN=Coro1b PE=1 SV=1	23	5896.63	5894.77	5714.51	6126.52	6213.04	6091.14	8973.14	8630.83	8715.25	5835.3	85.4172	6143.57	51.2045	8773.07	145.606	1.05283	1.50345	2.09e-07	0.00149184	1	0.0165838	0.0139295	2.1516e-05	0.0394753	0.000780952	0.000416973			sp|P04184|KITH_MOUSE	Tk1	KITH_MOUSE Thymidine kinase, cytosolic	10	3270.45	3364.14	3280.92	955.441	854.157	796.616	1633.05	1392.04	1457.91	3305.17	41.9166	868.738	65.6546	1494.33
sp|Q99MR8|MCCA_MOUSE	Mccc1	Methylcrotonoyl-CoA carboxylase subunit alpha, mitochondrial OS=Mus musculus GN=Mccc1 PE=1 SV=2	25	3379.82	3748.82	3466.72	4348.4	4261.96	4451.08	7347.7	7631.69	7320.62	3531.79	157.513	4353.81	77.3027	7433.34	140.692	1.23275	2.1047	2.1e-07	0.00149898	1	0.0326561	0.0104565	2.1516e-05	0.0204828	0.000891066	0.000399529			sp|E9Q557|DESP_MOUSE	Dsp	DESP_MOUSE Desmoplakin	29	7629.82	7245.86	7389.65	3750.61	3804.06	3619	7219.02	7102.99	7391.29	7421.78	158.389	3724.56	77.7641	7237.77
sp|Q9Z127|LAT1_MOUSE	Slc7a5	Large neutral amino acids transporter small subunit 1 OS=Mus musculus GN=Slc7a5 PE=1 SV=2	12	2833.77	3095.35	2929.96	4914.65	4991.17	5141.74	1543.83	1246.02	1241.92	2953.03	108.028	5015.85	94.3378	1343.92	141.365	1.69855	0.4551	2.11e-07	0.00150612	0.0672808	0.631293	0.0711078	2.1516e-05	0.00447752	0.0027854	0.000771612			sp|Q8JZQ5|AOC1_MOUSE	Aoc1	AOC1_MOUSE Amiloride-sensitive amine oxidase [copper-containing]	2	394.388	419.996	411.538	584.122	596.302	595.506	280.699	269.522	295.368	408.641	10.6533	591.977	5.56359	281.863
sp|Q80XN0|BDH_MOUSE	Bdh1	D-beta-hydroxybutyrate dehydrogenase, mitochondrial OS=Mus musculus GN=Bdh1 PE=1 SV=2	8	1091.64	1167.75	1108.08	1133.11	1105.54	1145.73	1980.73	1895.81	1918.57	1122.49	32.6998	1128.13	16.7816	1931.7	35.8907	1.00502	1.72091	2.21e-07	0.0015775	1	0.0303528	0.00731636	2.22183e-05	0.862259	0.000885212	0.000384913			sp|Q8BVZ5|IL33_MOUSE	Il33	IL33_MOUSE Interleukin-33	6	2624.02	2459.58	2546.87	600.158	532.063	503.334	1642.65	1775.76	1794.04	2543.49	67.1749	545.185	40.6026	1737.48
sp|O09159|MA2B1_MOUSE	Man2b1	Lysosomal alpha-mannosidase OS=Mus musculus GN=Man2b1 PE=2 SV=4	12	1170.88	1330.2	1334.22	1366.75	1394.51	1391.79	3547.67	3732.06	3870.77	1278.43	76.0694	1384.35	12.4945	3716.83	132.344	1.08285	2.90733	2.31e-07	0.00164888	1	0.0362365	0.00374081	2.24337e-05	0.202511	0.000892104	0.000337961			sp|Q9D8M7|PHF10_MOUSE	Phf10	PHF10_MOUSE PHD finger protein 10	17	3964	3819.5	4135.55	7087.32	7262.93	7477.88	3605.93	3650.05	3561.74	3973.02	129.184	7276.04	159.715	3605.91
tr|G3X9J8|G3X9J8_MOUSE	Prom1	Prominin 1, isoform CRA_g OS=Mus musculus GN=Prom1 PE=4 SV=1	25	2166.74	2568.81	2566.72	2342.34	2308.21	2462.22	10951.1	10822.8	9865.5	2434.09	189.047	2370.92	66.043	10546.5	484.357	0.974049	4.33282	2.35e-07	0.00167743	1	0.0302289	0.00336258	2.24337e-05	0.770185	0.000885212	0.000337961			sp|Q80WE4|KI20B_MOUSE	Kif20b	KI20B_MOUSE Kinesin-like protein KIF20B	32	10397.7	10448.4	10365.3	5990.45	6127.72	6122.06	7301.8	6867.56	7362.58	10403.8	34.1985	6080.08	63.4177	7177.31
sp|Q8BLH7|HIRP3_MOUSE	Hirip3	HIRA-interacting protein 3 OS=Mus musculus GN=Hirip3 PE=1 SV=1	11	3418.34	3360.98	3309.87	3026.94	3093.88	3108.28	2089.22	2164.76	2189.35	3363.06	44.3072	3076.37	35.4409	2147.78	42.6054	0.914751	0.638637	2.38e-07	0.00169884	1	0.0154216	0.032231	2.24337e-05	0.0165101	0.000771914	0.000551327			sp|Q9D0D4|DIM1_MOUSE	Dimt1	DIM1_MOUSE Probable dimethyladenosine transferase	12	3998.29	4205.64	4138.27	4840.9	4769.57	4788.75	3052.02	3041.97	3037.07	4114.07	86.363	4799.74	30.1394	3043.69
sp|O89017|LGMN_MOUSE	Lgmn	Legumain OS=Mus musculus GN=Lgmn PE=1 SV=1	5	618.753	736.125	668.038	742.76	782.699	761.488	1688.89	1612.54	1635.44	674.305	48.1214	762.316	16.3155	1645.62	31.9907	1.13052	2.44047	2.39e-07	0.00170598	1	0.0867995	0.00379577	2.24337e-05	0.12908	0.00116806	0.000337961			sp|P97329|KI20A_MOUSE	Kif20a	KI20A_MOUSE Kinesin-like protein KIF20A	31	10064.4	10374.2	9985.75	6134.94	5856.98	6017.11	7971.26	7961.92	7807.86	10141.5	167.682	6003.01	113.914	7913.68
sp|Q99J99|THTM_MOUSE	Mpst	3-mercaptopyruvate sulfurtransferase OS=Mus musculus GN=Mpst PE=1 SV=3	10	1849.83	1955.83	1882.76	1825.76	1742.45	1792.82	2981.39	3053.84	2934.79	1896.14	44.2965	1787.01	34.2584	2990.01	48.9824	0.942446	1.57689	2.4e-07	0.00171312	1	0.0288765	0.011057	2.24337e-05	0.0945662	0.000871925	0.000399529			sp|Q3UV16|IPIL2_MOUSE	Itpripl2	IPIL2_MOUSE Inositol 1,4,5-trisphosphate receptor-interacting protein-like 2	4	580.917	582.78	601.298	1143.37	1191.56	1131.08	531.192	564.233	584.113	588.332	9.20007	1155.34	26.1006	559.846
sp|Q6P9Z1|SMRD3_MOUSE	Smarcd3	SWI/SNF-related matrix-associated actin-dependent regulator of chromatin subfamily D member 3 OS=Mus musculus GN=Smarcd3 PE=1 SV=2	12	1162.56	1262.9	1201.91	1338.55	1398.39	1353.77	2037.26	2033.15	2021.75	1209.12	41.28	1363.57	25.3934	2030.72	6.56093	1.12773	1.6795	2.42e-07	0.0017274	1	0.0357189	0.00952842	2.24337e-05	0.0378886	0.000892104	0.000399529			sp|Q9WV30-2|NFAT5_MOUSE	Nfat5	NFAT5_MOUSE Isoform 2 of Nuclear factor of activated T-cells 5	7	1382.83	1396.16	1416.1	969.782	952.715	985.678	1486.65	1512.45	1544.01	1398.36	13.6715	969.392	13.4599	1514.37
sp|Q9D7J9|ECHD3_MOUSE	Echdc3	Enoyl-CoA hydratase domain-containing protein 3, mitochondrial OS=Mus musculus GN=Echdc3 PE=2 SV=1	3	144.637	163.404	174.014	183.034	182.118	156.97	448.687	436.05	442.542	160.685	12.1462	174.041	12.0766	442.426	5.15968	1.08312	2.75338	2.49e-07	0.00177736	1	0.0646645	0.06722	2.27867e-05	0.42548	0.000998786	0.000751739			sp|Q9CXR1|DHRS7_MOUSE	Dhrs7	DHRS7_MOUSE Dehydrogenase/reductase SDR family member 7	7	795.757	796.175	888.262	2700.68	2763.07	2564.42	1847.02	1861.16	1913.24	826.731	43.5091	2676.06	82.9465	1873.81
sp|Q923A2|SPDLY_MOUSE	Spdl1	Protein Spindly OS=Mus musculus GN=Spdl1 PE=1 SV=2	6	2045.07	2019.87	1889.61	2502.3	2446.31	2393.86	834.438	700.472	741.734	1984.85	68.1261	2447.49	44.2783	758.881	56.0193	1.23309	0.382337	2.57e-07	0.00183447	1	0.0928373	0.0318908	2.32211e-05	0.0151376	0.00119396	0.000551327			tr|F7DBB3|F7DBB3_MOUSE	Ahnak2	F7DBB3_MOUSE Protein Ahnak2 (Fragment)	25	4213.95	4252.66	4321.66	6783.38	7059.37	6999.68	7891.74	7550.32	7638.37	4262.76	44.5482	6947.48	118.565	7693.48
sp|P62702|RS4X_MOUSE	Rps4x	40S ribosomal protein S4, X isoform OS=Mus musculus GN=Rps4x PE=2 SV=2	65	20043.3	19979.6	20367.7	18695.5	18764	18357.7	15015.3	14727	14531.6	20130.2	169.939	18605.7	177.602	14758	198.68	0.92427	0.733126	2.71e-07	0.0019344	1	0.013036	0.0488432	2.36773e-05	0.0121741	0.000771914	0.000654841			sp|Q8BH04|PCKGM_MOUSE	Pck2	PCKGM_MOUSE Phosphoenolpyruvate carboxykinase [GTP], mitochondrial	60	9875.59	9738.17	10296.8	20992.3	22193.7	21532.3	23874.8	24544.7	23109	9970.19	237.667	21572.8	491.303	23842.8
sp|Q3UQ28|PXDN_MOUSE	Pxdn	Peroxidasin homolog OS=Mus musculus GN=Pxdn PE=2 SV=2	13	725.841	797.522	779.593	781.254	761.619	768.805	1393.26	1336.8	1379.19	767.652	30.4574	770.559	8.11137	1369.75	23.9968	1.00379	1.78434	2.72e-07	0.00194154	1	0.0618329	0.00310336	2.36773e-05	0.907219	0.000998728	0.000336754			sp|P98078|DAB2_MOUSE	Dab2	DAB2_MOUSE Disabled homolog 2	16	5184.12	5370.16	5073.3	2416.92	2324.43	2392.5	3489.35	3404	3280.18	5209.19	122.483	2377.95	39.1355	3391.18
sp|Q9CQR4|ACO13_MOUSE	Acot13	Acyl-coenzyme A thioesterase 13 OS=Mus musculus GN=Acot13 PE=1 SV=1	9	2029.21	2230.88	1999.79	2399.11	2430.59	2315.38	4592.77	4507.7	4358.05	2086.63	102.707	2381.69	48.6199	4486.17	97.0255	1.14141	2.14996	2.72e-07	0.00194154	1	0.0438302	0.00949474	2.36773e-05	0.056291	0.000943996	0.000399529			sp|Q9JLL0|CRIM1_MOUSE	Crim1	CRIM1_MOUSE Cysteine-rich motor neuron 1 protein	6	703.655	703.74	702.295	1086.07	1066.82	1092.25	747.765	793.743	765.321	703.23	0.662055	1081.71	10.8292	768.943
sp|P70665|SIAE_MOUSE	Siae	Sialate O-acetylesterase OS=Mus musculus GN=Siae PE=2 SV=3	3	459.35	458.375	498.113	413.146	447.225	481.493	1096.23	1051.89	1108.62	471.946	18.5071	447.288	27.9026	1085.58	24.3535	0.947752	2.30022	2.76e-07	0.00197009	1	0.0159699	0.0593819	2.3736e-05	0.436396	0.000771914	0.000726227			sp|Q9Z2H7|GIPC2_MOUSE	Gipc2	GIPC2_MOUSE PDZ domain-containing protein GIPC2	11	3104.02	3048.47	3057.91	2154.8	2125.56	2239.53	3443.32	3396.02	3507.77	3070.13	24.2694	2173.3	48.3314	3449.04
sp|Q9D379|HYEP_MOUSE	Ephx1	Epoxide hydrolase 1 OS=Mus musculus GN=Ephx1 PE=1 SV=2	26	3234.34	3825.66	3412.39	2742.85	2737.63	2905.59	9855.88	9495.65	9044.91	3490.8	247.69	2795.36	77.9759	9465.48	331.764	0.800779	2.71155	2.82e-07	0.00201292	1	0.0714817	0.00347466	2.38493e-05	0.0422384	0.0010377	0.000337961			sp|Q9JJ78|TOPK_MOUSE	Pbk	TOPK_MOUSE Lymphokine-activated killer T-cell-originated protein kinase	12	5866.48	5812.49	5690.99	3106.94	3028.57	2959.17	3636.19	3318.56	3486.19	5789.99	73.3893	3031.56	60.3639	3480.31
sp|P11930|NUD19_MOUSE	Nudt19	Nucleoside diphosphate-linked moiety X motif 19, mitochondrial OS=Mus musculus GN=Nudt19 PE=1 SV=2	10	637.941	668.035	620.076	515.706	530.371	524.52	1001.47	994.123	1041.46	642.017	19.7902	523.532	6.02756	1012.35	20.8006	0.815449	1.57683	2.84e-07	0.00202719	1	0.0809434	0.00307511	2.38493e-05	0.0121559	0.00112787	0.000336754			sp|P04095|PR2C2_MOUSE	Prl2c2	PR2C2_MOUSE Prolactin-2C2	5	4821.46	4929.52	4592.83	1417.8	1204.68	1314.71	1736.01	1425.52	1494.54	4781.27	140.36	1312.4	87.0213	1552.02
sp|Q8JZQ9|EIF3B_MOUSE	Eif3b	Eukaryotic translation initiation factor 3 subunit B OS=Mus musculus GN=Eif3b PE=1 SV=1	63	17251.5	16854.1	16941.3	16561.2	16357.9	16027.8	11813.4	11789.7	12137.4	17015.6	170.54	16315.6	219.801	11913.5	158.617	0.958861	0.70015	2.95e-07	0.00210571	1	0.00900931	0.0249864	2.4485e-05	0.0577373	0.000713082	0.000528567			sp|Q3UFB2|BCD1_MOUSE	Znhit6	BCD1_MOUSE Box C/D snoRNA protein 1	24	6765.36	6690.58	6873.92	7775.83	7926.15	7733.1	5774.11	5736.41	5746.4	6776.62	75.2705	7811.69	82.7917	5752.31
sp|Q9QXS1-3|PLEC_MOUSE	Plec	Isoform PLEC-1A of Plectin OS=Mus musculus GN=Plec	8	1358.2	1503.93	1406.75	2195.32	2198.67	2218.91	1159.53	1172.71	1131.07	1422.96	60.5881	2204.3	10.421	1154.44	17.3768	1.54909	0.811292	3.16e-07	0.00225561	0.165621	1	0.000689368	2.59265e-05	0.00600243	0.00754973	0.000219394			sp|O35280|CHK1_MOUSE	Chek1	CHK1_MOUSE Serine/threonine-protein kinase Chk1	11	3239.59	3257.74	3117.87	2254.61	2201.69	2190.83	1866.29	1789.03	1870.12	3205.07	62.101	2215.71	27.8615	1841.81
sp|Q91WL0|ES8L3_MOUSE	Eps8l3	Epidermal growth factor receptor kinase substrate 8-like protein 3 OS=Mus musculus GN=Eps8l3 PE=2 SV=1	20	2406.35	2526.64	2513.58	1519.46	1479.71	1749.4	7530.49	6853.61	6848.25	2482.19	53.8914	1582.86	118.877	7077.45	320.355	0.637686	2.85129	3.2e-07	0.00228416	1	0.00969902	0.0206141	2.59564e-05	0.0130876	0.000718225	0.000461812			sp|Q9CR02|TMA16_MOUSE	Tma16	TMA16_MOUSE Translation machinery-associated protein 16	8	2765.6	2779.3	2823.2	2502.61	2579.27	2573.17	1844.96	1751.95	1781.73	2789.37	24.5689	2551.68	34.7893	1792.88
sp|Q3TVI8|PBIP1_MOUSE	Pbxip1	Pre-B-cell leukemia transcription factor-interacting protein 1 OS=Mus musculus GN=Pbxip1 PE=1 SV=2	12	789.591	911.724	842.536	1564.58	1561.98	1587.03	2288.12	2277.11	2147.84	847.95	50.0074	1571.2	11.2461	2237.69	63.6923	1.85293	2.63894	3.24e-07	0.00231271	0.15764	0.0391702	0.0933707	2.59855e-05	0.00589701	0.000909767	0.000866904			tr|D3Z5I1|D3Z5I1_MOUSE	Zc3hav1	D3Z5I1_MOUSE Zinc finger CCCH-type antiviral protein 1	26	5136.48	5219.77	5286	7363	7571.13	7461.53	5355.77	5208.33	5435.05	5214.08	61.1736	7465.22	85.0088	5333.05
sp|Q8VDM6|HNRL1_MOUSE	Hnrnpul1	Heterogeneous nuclear ribonucleoprotein U-like protein 1 OS=Mus musculus GN=Hnrnpul1 PE=1 SV=1	33	4751.12	4776.52	4669.87	4703.54	4733.54	4650.4	6292.84	6091.66	6231.64	4732.5	45.4862	4695.83	34.3772	6205.38	84.2043	0.99225	1.31123	3.32e-07	0.00236982	1	0.0273769	0.018096	2.63313e-05	0.500251	0.000871925	0.000458663			sp|Q9CQS5|RIOK2_MOUSE	Riok2	RIOK2_MOUSE Serine/threonine-protein kinase RIO2	9	1937.42	2109.94	2015.41	2905.82	2851.73	2945.17	1392.31	1368.39	1429.51	2020.92	70.5388	2900.91	38.3046	1396.74
sp|Q9Z0L8|GGH_MOUSE	Ggh	Gamma-glutamyl hydrolase OS=Mus musculus GN=Ggh PE=1 SV=2	7	895.033	1005.21	948.8	1023.27	1009.93	1090.47	2258.46	2181.47	2115.94	949.681	44.9839	1041.22	35.2459	2185.29	58.2462	1.09639	2.30108	3.39e-07	0.00241978	1	0.0343395	0.0211875	2.6591e-05	0.143984	0.000891066	0.000469034			sp|Q62417|SRBS1_MOUSE	Sorbs1	SRBS1_MOUSE Sorbin and SH3 domain-containing protein 1	16	3610.05	3790.08	3624.85	5422.97	5363.91	5457.19	3846.75	3968.82	3953.21	3674.99	81.6026	5414.69	38.5288	3922.93
sp|Q9CYH2|F213A_MOUSE	Fam213a	Redox-regulatory protein FAM213A OS=Mus musculus GN=Fam213a PE=1 SV=2	25	4492.17	4540.84	4756.64	3905.87	4076.66	4036.59	10480.5	9587.85	9910.5	4596.55	114.931	4006.37	72.925	9992.95	369.057	0.871604	2.17401	3.52e-07	0.00251258	1	0.0203282	0.00781397	2.65925e-05	0.0203038	0.000800943	0.00038657			sp|Q9CWI3|BCCIP_MOUSE	Bccip	BCCIP_MOUSE BRCA2 and CDKN1A-interacting protein	15	3972.7	3954	4001.67	4423.5	4370.44	4327.58	3202.66	3183.09	3078.48	3976.12	19.6112	4373.84	39.2329	3154.74
sp|Q03145|EPHA2_MOUSE	Epha2	Ephrin type-A receptor 2 OS=Mus musculus GN=Epha2 PE=1 SV=3	38	11842.1	12092.4	11194	15491	15259	14552.1	4267.38	3325.87	4099.56	11709.5	378.565	15100.7	399.314	3897.6	410.041	1.28961	0.332858	3.55e-07	0.00253399	1	0.211211	0.0883552	2.65925e-05	0.0125801	0.00168045	0.000852419			sp|E9Q414|APOB_MOUSE	Apob	APOB_MOUSE Apolipoprotein B-100	7	2795.53	2923.08	2775.61	1608.27	1492.95	1515.52	1541.18	1575.25	1559.47	2831.41	65.331	1538.91	49.9006	1558.63
sp|Q64464|CP3AD_MOUSE	Cyp3a13	Cytochrome P450 3A13 OS=Mus musculus GN=Cyp3a13 PE=2 SV=1	14	1530.24	1852.93	1621.83	2012.37	1954.66	2045.75	6809.06	6512.61	6105.83	1668.33	135.78	2004.26	37.6269	6475.83	288.268	1.20135	3.88162	3.57e-07	0.00254827	1	0.0395617	0.00565408	2.65925e-05	0.0705703	0.000909767	0.000362283			sp|P29341|PABP1_MOUSE	Pabpc1	PABP1_MOUSE Polyadenylate-binding protein 1	98	32993.2	33157	32959.5	28979.7	28800.4	29312.2	26433.6	25659.9	25859.2	33036.6	86.2634	29030.8	212.039	25984.2
tr|Q6PHQ9|Q6PHQ9_MOUSE	Pabpc4	MCG5546, isoform CRA_c OS=Mus musculus GN=Pabpc4 PE=2 SV=1	31	8405.75	8021	8470.06	8740.83	8795.76	8502.3	5002.14	4937.56	5075.35	8298.94	198.277	8679.63	127.381	5005.02	56.2893	1.04587	0.603091	3.64e-07	0.00259823	1	0.0146259	0.00247468	2.65925e-05	0.144013	0.000771914	0.000318264			sp|Q8K298|ANLN_MOUSE	Anln	ANLN_MOUSE Actin-binding protein anillin	53	20818.5	20827.7	20663.8	11561.6	11357	11460.9	15270.1	14095.2	14231.4	20770	75.1886	11459.8	83.531	14532.2
sp|O54732|MMP15_MOUSE	Mmp15	Matrix metalloproteinase-15 OS=Mus musculus GN=Mmp15 PE=2 SV=1	4	296.152	357.61	322.099	205.356	220.037	286.878	1131.03	1070.32	1048.48	325.287	25.1912	237.424	35.4794	1083.28	34.924	0.72989	3.33022	3.65e-07	0.00260537	1	0.0437518	0.163026	2.65925e-05	0.093326	0.000943996	0.00110981			sp|Q9JJ66|CDC20_MOUSE	Cdc20	CDC20_MOUSE Cell division cycle protein 20 homolog	7	1906.79	1936.66	1927.78	761.338	780.529	744.416	1437.87	1298.65	1425.84	1923.74	12.524	762.094	14.7528	1387.45
sp|P81117|NUCB2_MOUSE	Nucb2	Nucleobindin-2 OS=Mus musculus GN=Nucb2 PE=1 SV=2	22	3669.31	4081.27	3905.32	4343.13	4437.77	4428.58	7033.89	7336.22	7229.16	3885.3	168.777	4403.16	42.6131	7199.76	125.165	1.13329	1.85308	3.7e-07	0.00264106	1	0.0635357	0.00521682	2.65925e-05	0.0449845	0.000998728	0.000361413			sp|Q8BZS9|DHX32_MOUSE	Dhx32	DHX32_MOUSE Putative pre-mRNA-splicing factor ATP-dependent RNA helicase DHX32	14	2643.12	2670.74	2632.32	1536.97	1506.45	1420.31	2866.88	2944.37	3039.02	2648.73	16.1782	1487.91	49.3976	2950.09
sp|Q9EPU0|RENT1_MOUSE	Upf1	Regulator of nonsense transcripts 1 OS=Mus musculus GN=Upf1 PE=1 SV=2	66	15738.3	15292.9	15452	15265.5	14939.3	14947.3	11482.6	11142.3	11235.5	15494.4	184.289	15050.7	151.922	11286.8	143.585	0.971364	0.728444	3.75e-07	0.00267675	1	0.0172694	0.0191126	2.65925e-05	0.104424	0.000780952	0.000460549			sp|Q07139|ECT2_MOUSE	Ect2	ECT2_MOUSE Protein ECT2	26	7480.04	7644.54	7426.1	5051.49	4928.58	5112.75	6215.24	6080.29	6036.93	7516.89	92.9072	5030.94	76.5784	6110.82
sp|Q8BFR4|GNS_MOUSE	Gns	N-acetylglucosamine-6-sulfatase OS=Mus musculus GN=Gns PE=2 SV=1	13	2511.64	2609.13	2539.86	3141.48	2944.03	3131.83	4644.61	4773.24	4561.74	2553.54	40.9593	3072.45	90.8897	4659.86	87.0156	1.20321	1.82486	3.76e-07	0.00268389	1	0.00532723	0.0962753	2.65925e-05	0.014658	0.000713082	0.00087344			sp|Q64337|SQSTM_MOUSE	Sqstm1	SQSTM_MOUSE Sequestosome-1	15	2827.03	2803.85	2833.23	7435.78	7163.42	7897.33	2772.01	2858.85	2698.74	2821.37	12.6444	7498.84	302.918	2776.53
sp|Q9EPB5|SERHL_MOUSE	Serhl	Serine hydrolase-like protein OS=Mus musculus GN=Serhl PE=2 SV=1	12	2450.65	2690.16	2471.4	2709.77	2565.58	2591.7	4949.64	5240.35	5046.33	2537.4	108.347	2622.35	62.7283	5078.77	120.879	1.03348	2.00156	3.76e-07	0.00268389	1	0.0445113	0.0127073	2.65925e-05	0.46641	0.000944638	0.000399529			tr|Q8BK35|Q8BK35_MOUSE	Gltscr2	Q8BK35_MOUSE MCG2065, isoform CRA_c	9	2696.94	2794.86	2806.18	2630.03	2752.06	2694.85	1645.75	1654.17	1674.19	2765.99	49.0463	2692.31	49.8508	1658.04
sp|Q9CYK1|SYWM_MOUSE	Wars2	Tryptophan--tRNA ligase, mitochondrial OS=Mus musculus GN=Wars2 PE=2 SV=2	9	1664.1	1738.02	1629.72	2049.36	2056.84	2013.82	2742.79	2669.33	2656.5	1677.28	45.1849	2040.01	18.7669	2689.54	38.016	1.21626	1.60351	3.8e-07	0.00271244	0.786963	0.0320869	0.0262057	2.65925e-05	0.010351	0.000891066	0.000532145			sp|P70269|CATE_MOUSE	Ctse	CATE_MOUSE Cathepsin E	4	1219.79	1271.7	1187.38	1208.61	1263.04	1199.53	1949.65	1990.65	1946.96	1226.29	34.729	1223.73	28.0448	1962.42
sp|P28571-1|SC6A9_MOUSE	Slc6a9	Isoform GlyT-1A of Sodium- and chloride-dependent glycine transporter 1 OS=Mus musculus GN=Slc6a9	6	579.961	643.784	586.595	1476.84	1406.47	1374.91	418.971	318.174	341.316	603.447	28.6511	1419.41	42.6063	359.487	43.1095	2.35217	0.595723	3.8e-07	0.00271244	0.0335817	1	0.109523	2.65925e-05	0.00388699	0.00979383	0.0009055			sp|Q9Z0U1|ZO2_MOUSE	Tjp2	ZO2_MOUSE Tight junction protein ZO-2	86	29226.3	28916	29111	27759.5	27536.4	27751	33621.1	33741.3	34393.3	29084.4	128.065	27682.3	103.225	33918.6
sp|Q6NZJ6|IF4G1_MOUSE	Eif4g1	Eukaryotic translation initiation factor 4 gamma 1 OS=Mus musculus GN=Eif4g1 PE=1 SV=1	112	35548.3	33980.2	35097.4	30118.6	31069.8	29880	19443.6	19521.5	20380.7	34875.3	659.156	30356.1	513.954	19781.9	424.585	0.870419	0.567219	3.84e-07	0.00274099	1	0.0122858	0.0308223	2.66116e-05	0.0146149	0.000771914	0.000551327			sp|Q8BQ30|PPR18_MOUSE	Ppp1r18	PPR18_MOUSE Phostensin	26	5059.28	5044.75	5186.48	7146.65	7263.69	7452.8	7334.85	7408.38	7302.59	5096.84	63.6644	7287.71	126.134	7348.61
tr|E9PYB0|E9PYB0_MOUSE	Ahnak2	Protein Ahnak2 (Fragment) OS=Mus musculus GN=Ahnak2 PE=2 SV=1	62	11819.2	12392.5	11427.8	26650.4	27690.6	25899.7	14322.8	15289.9	14248	11879.8	396.164	26746.9	734.309	14620.2	474.509	2.25145	1.23068	3.9e-07	0.00278382	0.0151626	1	0.0452331	2.67675e-05	0.0030971	0.00817041	0.000632964			sp|Q64FW2|RETST_MOUSE	Retsat	RETST_MOUSE All-trans-retinol 13,14-reductase	6	613.49	594.489	599.515	473.046	472.418	455.202	824.347	821.561	788.241	602.498	8.03879	466.889	8.2677	811.383
sp|B0V2N1|PTPRS_MOUSE	Ptprs	Receptor-type tyrosine-protein phosphatase S OS=Mus musculus GN=Ptprs PE=1 SV=1	12	782.851	864.566	833.89	951.311	981.509	954.98	1535.89	1592.94	1524.79	827.102	33.7035	962.6	13.4543	1551.21	29.8558	1.16382	1.87547	4.05e-07	0.00289089	1	0.0507614	0.0115781	2.75323e-05	0.0308278	0.000974893	0.000399529			sp|P36552|HEM6_MOUSE	Cpox	HEM6_MOUSE Oxygen-dependent coproporphyrinogen-III oxidase, mitochondrial	20	2764.45	2756.93	2780.09	5201.97	5189.69	5231.08	4054.91	4263.41	3924	2767.16	9.64679	5207.58	17.3568	4080.77
sp|Q71KT5|ERG24_MOUSE	Tm7sf2	Delta(14)-sterol reductase OS=Mus musculus GN=Tm7sf2 PE=2 SV=2	6	394.69	403.564	394.486	347.096	333.06	345.355	1199.22	1122.61	1264.4	397.58	4.23215	341.837	6.24684	1195.41	57.9482	0.859794	3.00672	4.11e-07	0.00293372	0.703654	0.00806153	0.00573825	2.76766e-05	0.00996698	0.000713082	0.000362283			sp|P35456|UPAR_MOUSE	Plaur	UPAR_MOUSE Urokinase plasminogen activator surface receptor	10	2225.43	2241.92	2306.35	3356.46	3329.88	3250.29	2473.99	2534.24	2471.22	2257.9	34.9145	3312.21	45.1087	2493.15
sp|Q9DBM2|ECHP_MOUSE	Ehhadh	Peroxisomal bifunctional enzyme OS=Mus musculus GN=Ehhadh PE=1 SV=4	3	137.606	183.778	166.39	206.594	210.316	202.606	506.244	508.929	536.888	162.591	19.0401	206.505	3.14822	517.354	13.8563	1.27009	3.18193	4.2e-07	0.00299796	1	0.23133	0.00237769	2.80183e-05	0.0880919	0.00171916	0.000317552			sp|Q8BG48|ST17B_MOUSE	Stk17b	ST17B_MOUSE Serine/threonine-protein kinase 17B	4	1373.24	1427.85	1392.13	970.63	957.942	969.432	1068.78	1039.51	1045.37	1397.74	22.6446	966.001	5.71976	1051.22
sp|Q8K2P7|S38A1_MOUSE	Slc38a1	Sodium-coupled neutral amino acid transporter 1 OS=Mus musculus GN=Slc38a1 PE=1 SV=1	3	645.744	701.328	657.549	1028.34	974	1036.28	357.411	307.544	322.582	668.207	23.9108	1012.87	27.6781	329.179	20.8857	1.51581	0.49263	4.27e-07	0.00304793	0.251778	0.198202	0.0261471	2.80978e-05	0.00647614	0.00167198	0.000532145			sp|P58044|IDI1_MOUSE	Idi1	IDI1_MOUSE Isopentenyl-diphosphate Delta-isomerase 1	15	3361.29	3223.52	3180.21	1343.45	1294.4	1254.73	2254.96	2246.52	2411.07	3255.01	77.2056	1297.53	36.2872	2304.18
sp|Q99J93|IFM2_MOUSE	Ifitm2	Interferon-induced transmembrane protein 2 OS=Mus musculus GN=Ifitm2 PE=1 SV=1	4	589.876	620.178	605.756	516.345	506.142	521.903	808.708	834.451	805.448	605.27	12.3755	514.797	6.52688	816.202	12.9722	0.850524	1.34849	4.31e-07	0.00307648	0.882658	0.10527	0.00719877	2.80978e-05	0.0109073	0.00127597	0.000384913			sp|O88842|FGD3_MOUSE	Fgd3	FGD3_MOUSE FYVE, RhoGEF and PH domain-containing protein 3	14	2280.59	2294.46	2268.33	3230.38	3342.32	3245.4	2755.33	2708.35	2688.77	2281.13	10.6743	3272.7	49.6092	2717.48
sp|Q8CC88|VWA8_MOUSE	Vwa8	von Willebrand factor A domain-containing protein 8 OS=Mus musculus GN=Vwa8 PE=2 SV=2	47	6691.04	7166.86	6640.32	8689.41	8231.12	8464.46	12864	12492.3	12382.1	6832.74	237.164	8461.66	187.107	12579.5	206.164	1.2384	1.84106	4.33e-07	0.00309075	1	0.0285519	0.0438408	2.80978e-05	0.0156005	0.000871925	0.000626475			sp|O88428|PAPS2_MOUSE	Papss2	PAPS2_MOUSE Bifunctional 3'-phosphoadenosine 5'-phosphosulfate synthase 2	8	4543.55	4561	4479.08	3464.55	3419.35	3538	3338.61	3301.77	3411.79	4527.88	35.2322	3473.97	48.8942	3350.72
tr|F6ZMJ4|F6ZMJ4_MOUSE	Tnrc6a	Trinucleotide repeat-containing gene 6A protein OS=Mus musculus GN=Tnrc6a PE=2 SV=2	14	1682.7	1746.96	1704.21	1469.75	1426.39	1433.28	1142.26	1161.59	1165.6	1711.29	26.7074	1443.14	19.0252	1156.48	10.1898	0.843305	0.675796	4.39e-07	0.00313358	0.375545	0.00834618	0.0495533	2.8173e-05	0.00811079	0.000713082	0.000659068			sp|Q91ZX7|LRP1_MOUSE	Lrp1	LRP1_MOUSE Prolow-density lipoprotein receptor-related protein 1	24	3258.47	3291.08	3299.03	2766.92	2812	2875.57	8791.54	9773.38	9061.35	3282.86	17.5491	2818.16	44.5698	9208.76
sp|Q07797|LG3BP_MOUSE	Lgals3bp	Galectin-3-binding protein OS=Mus musculus GN=Lgals3bp PE=1 SV=1	35	4146.12	4724.94	4284.6	3622.05	3603.85	3756.82	9612.83	9341.95	8929.87	4385.22	246.781	3660.91	68.2268	9294.88	280.797	0.834829	2.11959	4.44e-07	0.00316927	1	0.0942487	0.00407426	2.8173e-05	0.0391789	0.00120136	0.000353688			sp|Q64518|AT2A3_MOUSE	Atp2a3	AT2A3_MOUSE Sarcoplasmic/endoplasmic reticulum calcium ATPase 3	3	285.453	246.189	254.776	233.445	253.954	235.743	688.796	646.542	694.597	262.139	16.8539	241.047	9.17448	676.645
sp|Q9R1E6|ENPP2_MOUSE	Enpp2	Ectonucleotide pyrophosphatase/phosphodiesterase family member 2 OS=Mus musculus GN=Enpp2 PE=1 SV=3	6	344.541	453.008	436.188	430.264	466.368	485.107	1496.36	1646.59	1600.76	411.246	47.6645	460.58	22.7606	1581.24	62.8656	1.11996	3.84499	4.46e-07	0.00318355	1	0.148117	0.013901	2.8173e-05	0.34925	0.00147371	0.000416973			sp|Q3TLR7|DTL_MOUSE	Dtl	DTL_MOUSE Denticleless protein homolog	5	1518.12	1550.66	1490.05	948.756	912.457	922.365	1057	1100.42	1102.97	1519.61	24.7663	927.859	15.3198	1086.8
sp|Q3UA16|SPC25_MOUSE	Spc25	Kinetochore protein Spc25 OS=Mus musculus GN=Spc25 PE=2 SV=1	6	1214.58	1171.59	1119.06	781.138	805.767	799.426	434.654	382.29	430.85	1168.41	39.0607	795.444	10.4416	415.931	23.8387	0.680792	0.355981	4.6e-07	0.00328348	0.145057	0.0345015	0.136424	2.88025e-05	0.00584494	0.000891066	0.0010276			sp|Q9JJK2|LANC2_MOUSE	Lancl2	LANC2_MOUSE LanC-like protein 2	6	1353.75	1359.43	1376.25	1568.67	1534.33	1574.36	1048.08	995.258	1045.44	1363.14	9.5535	1559.12	17.6824	1029.59
sp|Q9CQW9|IFM3_MOUSE	Ifitm3	Interferon-induced transmembrane protein 3 OS=Mus musculus GN=Ifitm3 PE=1 SV=1	3	339.289	369.856	323.961	198.614	199.933	225.794	733.637	767.06	803.359	344.369	19.0777	208.114	12.5135	768.019	28.472	0.604334	2.23022	4.65e-07	0.00331917	1	0.0874596	0.0154286	2.88623e-05	0.0120457	0.00116806	0.000419618			sp|Q6PHZ2|KCC2D_MOUSE	Camk2d	KCC2D_MOUSE Calcium/calmodulin-dependent protein kinase type II subunit delta	26	9354.34	9501.21	9176.86	11352.5	11364.5	11440.7	13500.4	13101	13118.3	9344.14	132.612	11385.9	39.0579	13239.9
sp|Q8VCN5|CGL_MOUSE	Cth	Cystathionine gamma-lyase OS=Mus musculus GN=Cth PE=1 SV=1	15	1715.75	1436.54	1865.05	7062.62	7458.34	6941.28	2700.13	2831.71	3227.61	1672.45	177.598	7154.08	220.774	2919.82	224.174	4.27761	1.74584	4.83e-07	0.00344765	0.068341	1	0.126653	2.97212e-05	0.00447752	0.00943593	0.000980643			sp|Q9Z0R6|ITSN2_MOUSE	Itsn2	ITSN2_MOUSE Intersectin-2	17	3150.18	3187.25	3193.64	2588.97	2580.98	2648.37	2706.29	2718.14	2710.61	3177.02	19.1595	2606.11	30.0622	2711.68
sp|Q921U8|SMTN_MOUSE	Smtn	Smoothelin OS=Mus musculus GN=Smtn PE=2 SV=2	5	754.816	803.071	763.825	988.935	931.205	937.571	333.91	273.004	317.393	773.904	20.9496	952.57	25.8447	308.102	25.718	1.23086	0.398114	4.97e-07	0.00354759	1	0.165583	0.0743917	3.01853e-05	0.0146149	0.00155819	0.000785164			sp|Q9Z0J0|NPC2_MOUSE	Npc2	NPC2_MOUSE Epididymal secretory protein E1	11	3040.65	2866.27	2892.82	3296.59	3134.81	3174.16	5460.47	5811.18	5670.74	2933.25	76.7152	3201.85	68.8882	5647.46
sp|P16332|MUTA_MOUSE	Mut	Methylmalonyl-CoA mutase, mitochondrial OS=Mus musculus GN=Mut PE=1 SV=2	25	3805.36	4133.64	3973.49	4096.57	4055.76	3921.55	8294.61	7780	7772.83	3970.83	134.033	4024.63	74.7661	7949.15	244.297	1.01355	2.00189	4.99e-07	0.00356186	1	0.0350112	0.014486	3.01853e-05	0.705482	0.000891066	0.000419618			sp|P70297|STAM1_MOUSE	Stam	STAM1_MOUSE Signal transducing adapter molecule 1	18	3924.51	4019.87	3997.25	5529.86	5502.43	5666.56	4775.29	4675.95	4683.43	3980.54	40.6835	5566.28	71.7851	4711.56
tr|Q8BK35|Q8BK35_MOUSE	Gltscr2	MCG2065, isoform CRA_c OS=Mus musculus GN=Gltscr2 PE=2 SV=1	10	3740.34	3958.86	3740.92	4619.97	4559.77	4484.08	2209.03	2039.03	1935.94	3813.37	102.875	4554.61	55.5969	2061.33	112.598	1.19438	0.540554	5.07e-07	0.00361897	1	0.173743	0.0457531	3.02175e-05	0.0125509	0.00157934	0.000632964			sp|Q9WVM1|RGAP1_MOUSE	Racgap1	RGAP1_MOUSE Rac GTPase-activating protein 1	29	12687.2	12088.5	12550.9	5873.34	5780.58	5796.97	8523.06	8253.23	8975.17	12442.2	256.219	5816.96	40.422	8583.82
sp|Q9EQ20|MMSA_MOUSE	Aldh6a1	Methylmalonate-semialdehyde dehydrogenase [acylating], mitochondrial OS=Mus musculus GN=Aldh6a1 PE=1 SV=1	22	1190.03	1591.81	1549.13	1890.01	1733.06	1887.21	5590.45	6019.35	5500.17	1443.66	180.186	1836.76	73.3359	5703.32	226.484	1.2723	3.95061	5.08e-07	0.0036261	1	0.180453	0.011766	3.02175e-05	0.111307	0.00160258	0.000399529			sp|Q6P5D8|SMHD1_MOUSE	Smchd1	SMHD1_MOUSE Structural maintenance of chromosomes flexible hinge domain-containing protein 1	103	38071.2	38043.5	38043.6	26946	27648.2	28384.7	33920.2	34430	34121.1	38052.8	13.0344	27659.6	587.402	34157.1
sp|Q91YU6|LZTS2_MOUSE	Lzts2	Leucine zipper putative tumor suppressor 2 OS=Mus musculus GN=Lzts2 PE=2 SV=3	8	1003	1091.82	974.662	1292.54	1293.67	1251.61	1957.26	1912.78	1899.04	1023.16	49.9088	1279.27	19.5664	1923.03	24.848	1.25032	1.8795	5.23e-07	0.00373317	1	0.0733697	0.0112258	3.08527e-05	0.0204179	0.00105277	0.000399529			sp|Q9QZF2|GPC1_MOUSE	Gpc1	GPC1_MOUSE Glypican-1	6	1244.6	1263.92	1212.21	1986.45	1950.3	2050.26	939.64	1000.81	1040.19	1240.24	21.3341	1995.67	41.326	993.547
sp|P51943|CCNA2_MOUSE	Ccna2	Cyclin-A2 OS=Mus musculus GN=Ccna2 PE=1 SV=2	7	3265.67	3158.16	2944.01	4039.9	3870.26	3886.89	1068.66	767.674	827.487	3122.61	133.701	3932.35	76.3518	887.94	130.1	1.25931	0.284358	5.32e-07	0.00379742	1	0.344271	0.155123	3.09313e-05	0.0176102	0.00200579	0.00108163			sp|Q9EQJ9|MAGI3_MOUSE	Magi3	MAGI3_MOUSE Membrane-associated guanylate kinase, WW and PDZ domain-containing protein 3	27	5891.73	5871.23	5882.37	4748.36	4842.7	4930.25	6409.69	6484.53	6572.94	5881.78	8.3796	4840.44	74.2735	6489.05
sp|P30276|CCNB2_MOUSE	Ccnb2	G2/mitotic-specific cyclin-B2 OS=Mus musculus GN=Ccnb2 PE=2 SV=2	8	3343.33	3253.86	3109.7	2615.83	2596.14	2595.99	1220.17	983.437	1020.03	3235.63	96.2462	2602.65	9.31751	1074.55	104.05	0.804373	0.332098	5.33e-07	0.00380455	0.667682	0.119934	0.235564	3.09313e-05	0.00985398	0.00133803	0.00135426			sp|Q60648|SAP3_MOUSE	Gm2a	SAP3_MOUSE Ganglioside GM2 activator	6	3881.04	3499.67	3597.58	4332.88	4792.42	4339.28	9518.46	9035.66	8995.05	3659.43	161.72	4488.19	215.137	9183.06
sp|Q91XL9|OSBL1_MOUSE	Osbpl1a	Oxysterol-binding protein-related protein 1 OS=Mus musculus GN=Osbpl1a PE=1 SV=2	9	978.127	993.344	1017.28	1025.81	1046.62	1066.62	1386.68	1375.99	1357.01	996.25	16.1157	1046.35	16.6617	1373.23	12.2693	1.05029	1.3784	5.39e-07	0.00384738	1	0.0208721	0.0387466	3.10273e-05	0.0778286	0.000800943	0.000597677			sp|Q61468|MSLN_MOUSE	Msln	MSLN_MOUSE Mesothelin	16	3774.37	3731.33	3861.5	7077.71	7535.35	7167.83	5522.65	5484.91	5588.76	3789.07	54.1483	7260.3	197.941	5532.11
sp|Q8R1F0|L10K_MOUSE	D8Ertd738e	Leydig cell tumor 10 kDa protein homolog OS=Mus musculus GN=D8Ertd738e PE=2 SV=1	5	2381.25	2331.72	2415.58	1835.11	1849.2	1848.77	1577.85	1661.75	1636.38	2376.18	34.4226	1844.36	6.54309	1625.33	35.1325	0.776186	0.684007	5.49e-07	0.00391876	0.0231044	0.0424929	1	3.13501e-05	0.00339884	0.000930769	0.00382518			sp|Q99JV5|STAR4_MOUSE	Stard4	STAR4_MOUSE StAR-related lipid transfer protein 4	6	1832.03	1734.49	1758.17	645.202	685.691	570.95	1211.67	1143.96	1172.19	1774.9	41.5399	633.948	47.514	1175.94
sp|Q3V1H1|CKAP2_MOUSE	Ckap2	Cytoskeleton-associated protein 2 OS=Mus musculus GN=Ckap2 PE=2 SV=1	15	3892.64	3942.68	3659.06	3534.22	3659.49	3582.62	1625.34	1426.89	1400	3831.46	123.605	3592.11	51.5796	1484.08	100.49	0.93753	0.38734	5.78e-07	0.00412576	1	0.0692629	0.0651243	3.27442e-05	0.112276	0.00102592	0.000739705			sp|Q9CQX4|PAF15_MOUSE	Paf	PAF15_MOUSE PCNA-associated factor	6	4316.09	4267.73	4158.97	2561.27	2443	2407.5	2707.51	2559.85	2534.94	4247.6	65.7048	2470.59	65.7379	2600.77
sp|Q9D110|MTHFS_MOUSE	Mthfs	5-formyltetrahydrofolate cyclo-ligase OS=Mus musculus GN=Mthfs PE=2 SV=2	5	841.312	882.232	853.205	942.969	873.89	852.926	1596.09	1522.67	1569.58	858.916	17.1867	889.928	38.4695	1562.78	30.3568	1.03611	1.81948	6.04e-07	0.00431135	1	0.00900861	0.090991	3.36194e-05	0.441327	0.000713082	0.00085871			sp|Q56A10|ZN608_MOUSE	Znf608	ZN608_MOUSE Zinc finger protein 608	2	332.016	328.516	343.523	226.488	224.541	220.937	332.085	323.889	328.084	334.685	6.41068	223.989	2.29959	328.019
sp|A2AGT5|CKAP5_MOUSE	Ckap5	Cytoskeleton-associated protein 5 OS=Mus musculus GN=Ckap5 PE=2 SV=1	85	26072.3	24495.1	25653.3	20150.7	20788	20331.4	14011.9	13671.7	14191.5	25406.9	667.046	20423.4	268.181	13958.4	215.557	0.803851	0.549393	6.09e-07	0.00434704	0.608916	0.0131274	0.015408	3.36194e-05	0.00939737	0.000771914	0.000419618			sp|Q8BSK8|KS6B1_MOUSE	Rps6kb1	KS6B1_MOUSE Ribosomal protein S6 kinase beta-1	4	960.981	963.616	969.126	814.819	818.441	811.846	768.864	753.501	782.66	964.574	3.39353	815.035	2.69674	768.342
sp|Q9WTS2|FUT8_MOUSE	Fut8	Alpha-(1,6)-fucosyltransferase OS=Mus musculus GN=Fut8 PE=2 SV=2	14	1623.12	1862.37	1731.46	2116.42	2065.15	2102.82	3741.97	3622.86	3533.61	1738.98	97.8182	2094.8	21.6861	3632.81	85.3533	1.20461	2.08904	6.09e-07	0.00434704	1	0.087337	0.00904282	3.36194e-05	0.034819	0.00116806	0.000399529			sp|Q9D7V1|SH24A_MOUSE	Sh2d4a	SH24A_MOUSE SH2 domain-containing protein 4A	9	1526.14	1527.49	1443.11	677.494	675.363	722.213	1633.27	1729.6	1741.57	1498.91	39.4628	691.69	21.6005	1701.48
sp|P54071|IDHP_MOUSE	Idh2	Isocitrate dehydrogenase [NADP], mitochondrial OS=Mus musculus GN=Idh2 PE=1 SV=3	39	8193.54	8700.1	8727.61	8130.74	7928.69	7979.8	16171.9	16777.1	15467	8540.42	245.536	8013.08	85.777	16138.7	535.362	0.938254	1.88968	6.13e-07	0.00437559	1	0.0440407	0.0118759	3.36194e-05	0.0868148	0.000943996	0.000399529			sp|Q9DB73|NB5R1_MOUSE	Cyb5r1	NB5R1_MOUSE NADH-cytochrome b5 reductase 1	15	3853.39	3392.1	3985.66	8871.61	8918.68	8552.95	7325	7043.43	7253.52	3743.72	254.427	8781.08	162.453	7207.32
sp|Q99MK9|RASF1_MOUSE	Rassf1	Ras association domain-containing protein 1 OS=Mus musculus GN=Rassf1 PE=2 SV=1	7	1351.24	1289.53	1262.96	1736.58	1757.54	1825.58	928.467	913.761	951.906	1301.24	36.9796	1773.23	37.9909	931.378	15.7081	1.36272	0.71576	6.17e-07	0.00440415	0.315278	0.175378	0.00606874	3.36194e-05	0.00734749	0.0015844	0.000363885			sp|P38647|GRP75_MOUSE	Hspa9	GRP75_MOUSE Stress-70 protein, mitochondrial	153	44153	42694.6	44663.7	61542.8	61523.5	61396.4	57747.3	58566.7	56574.3	43837.1	834.339	61487.6	64.9443	57629.4
sp|Q6AXC6|DDX11_MOUSE	Ddx11	Probable ATP-dependent RNA helicase DDX11 OS=Mus musculus GN=Ddx11 PE=2 SV=1	9	1230.33	1168.89	1197.72	971.476	984.838	981.202	730.059	707.575	749.375	1198.98	25.0986	979.172	5.64071	729.003	17.0811	0.816671	0.608019	6.25e-07	0.00446125	0.246107	0.0303472	0.0846455	3.37042e-05	0.00643795	0.000885212	0.000835012			sp|Q3V300|KIF22_MOUSE	Kif22	KIF22_MOUSE Kinesin-like protein KIF22	19	4459.94	4812.54	4553.71	2257.65	2242.9	2259.22	2946.43	2868.43	2869.71	4608.73	149.113	2253.26	7.35126	2894.86
sp|Q6P9P6|KIF11_MOUSE	Kif11	Kinesin-like protein KIF11 OS=Mus musculus GN=Kif11 PE=2 SV=1	42	15614	14243.2	14511.2	12441.7	12987.7	12663.5	4886.52	4184.56	4786.09	14789.5	593.21	12697.6	224.206	4619.06	309.959	0.858559	0.312321	6.28e-07	0.00448266	1	0.0408903	0.0456578	3.37042e-05	0.0310584	0.00091436	0.000632964			sp|Q8CGU1|CACO1_MOUSE	Calcoco1	CACO1_MOUSE Calcium-binding and coiled-coil domain-containing protein 1	8	2098.31	1989.01	2239.19	4153.61	4365.46	4293.45	2866.74	2883.86	2946.31	2108.84	102.406	4270.84	87.9527	2898.97
sp|Q9JJ89|CCD86_MOUSE	Ccdc86	Coiled-coil domain-containing protein 86 OS=Mus musculus GN=Ccdc86 PE=1 SV=2	19	6100.06	6209.06	6042.98	6918.16	6995.16	6762.94	3913.02	3734.32	3463.21	6117.37	68.8974	6892.09	96.5795	3703.52	184.921	1.12664	0.60541	6.48e-07	0.00462542	0.930638	0.205603	0.093638	3.45181e-05	0.0113388	0.00167198	0.000867067			sp|Q8JZK9|HMCS1_MOUSE	Hmgcs1	HMCS1_MOUSE Hydroxymethylglutaryl-CoA synthase, cytoplasmic	31	9986.67	9652.78	9396.34	4218.06	3700.25	3694.95	5977.11	6289.19	6288.3	9678.6	241.692	3871.09	245.357	6184.87
sp|P24270|CATA_MOUSE	Cat	Catalase OS=Mus musculus GN=Cat PE=1 SV=4	33	5522.46	6022.79	5676.84	5290.93	5083.53	5236.05	12122	11696.7	11104.6	5740.7	209.19	5203.5	87.7426	11641.1	417.208	0.906424	2.02782	6.73e-07	0.00480387	1	0.0515209	0.0114328	3.53253e-05	0.0603833	0.000974893	0.000399529			sp|Q8CGY8|OGT1_MOUSE	Ogt	OGT1_MOUSE UDP-N-acetylglucosamine--peptide N-acetylglucosaminyltransferase 110 kDa subunit	41	13306.6	13097.5	13309.1	10910.1	10677.5	10801.1	11222.4	11324.7	11091.3	13237.7	99.1652	10796.2	95.0209	11212.8
sp|P49935|CATH_MOUSE	Ctsh	Pro-cathepsin H OS=Mus musculus GN=Ctsh PE=2 SV=2	15	2239.86	2485.04	2414.17	1840.58	1817.31	2021.56	6231.79	6148.76	5631.65	2379.69	103.021	1893.15	91.2952	6004.07	265.511	0.795545	2.52305	6.78e-07	0.00483956	1	0.0400944	0.0196386	3.53253e-05	0.0304751	0.00091436	0.000460549			sp|P15307|REL_MOUSE	Rel	REL_MOUSE Proto-oncogene c-Rel	6	1321.44	1292.87	1311.38	1158.09	1168.3	1166.84	1065	1047.13	1039.08	1308.56	11.8325	1164.41	4.50849	1050.4
sp|Q9DAP7|ASF1B_MOUSE	Asf1b	Histone chaperone ASF1B OS=Mus musculus GN=Asf1b PE=1 SV=1	2	280.106	272.139	294.493	227.985	221.894	210.545	99.1692	87.9045	97.1023	282.246	9.25059	220.141	7.22691	94.7253	4.89631	0.779963	0.335613	6.78e-07	0.00483956	1	0.0196452	0.0555456	3.53253e-05	0.0151376	0.000800943	0.000710095			sp|Q921E6|EED_MOUSE	Eed	EED_MOUSE Polycomb protein EED	18	4122.14	4104.35	4188.22	3180.12	3206.19	3113.64	3322.85	3410.51	3399.85	4138.24	36.082	3166.65	38.9654	3377.74
sp|Q9QZF2|GPC1_MOUSE	Gpc1	Glypican-1 OS=Mus musculus GN=Gpc1 PE=1 SV=1	9	1241.09	1254.08	1302.16	2008.17	1961.18	1944.56	1333.63	1241.64	1299.54	1265.78	26.2678	1971.3	26.9372	1291.6	37.9718	1.55739	1.0204	6.92e-07	0.0049395	0.0185071	1	0.0661343	3.57934e-05	0.00329519	0.495492	0.000744955			sp|Q922J9|FACR1_MOUSE	Far1	FACR1_MOUSE Fatty acyl-CoA reductase 1	38	10415.3	9555.57	10266	5293.15	5143.98	4711.55	13215.6	14022.6	13635.9	10079	375.076	5049.56	246.645	13624.7
tr|Q99N15|Q99N15_MOUSE	Hsd17b10	17beta-hydroxysteroid dehydrogenase type 10/short chain L-3-hydroxyacyl-CoA dehydrogenase OS=Mus musculus GN=Hsd17b10 PE=2 SV=1	32	3553.47	3646.04	3775.53	3922.5	3713.73	3703.79	6884.85	6619.86	6442.39	3658.35	91.0723	3780.01	100.84	6649.03	181.808	1.03326	1.8175	7.07e-07	0.00504657	1	0.0277033	0.0388994	3.63062e-05	0.353551	0.000871925	0.000597677			sp|B1AQJ2|UBP36_MOUSE	Usp36	UBP36_MOUSE Ubiquitin carboxyl-terminal hydrolase 36	22	4490.04	4865.74	4634.42	5954.85	5883.63	5862.2	3334.19	3401.84	3411.73	4663.4	154.742	5900.23	39.603	3382.59
sp|Q05769|PGH2_MOUSE	Ptgs2	Prostaglandin G/H synthase 2 OS=Mus musculus GN=Ptgs2 PE=1 SV=1	7	1501.8	1393.74	1489.34	2188.58	1962.85	2059.09	432.539	309.379	343.449	1461.63	48.2719	2070.17	92.4865	361.789	51.9254	1.41635	0.247525	7.23e-07	0.00516077	1	0.205001	0.0929906	3.64038e-05	0.0120457	0.00167198	0.00086649			sp|Q6NSQ7|LTV1_MOUSE	Ltv1	LTV1_MOUSE Protein LTV1 homolog	11	1928.06	1923.62	1872.68	1869	1878.56	1937.7	1153.34	1054.55	1140.27	1908.12	25.1253	1895.09	30.3839	1116.05
sp|P13595-2|NCAM1_MOUSE	Ncam1	Isoform 2 of Neural cell adhesion molecule 1 OS=Mus musculus GN=Ncam1	30	5777.87	6398.09	5430.1	12188.1	11673.4	11611.5	5182.12	5341.77	5045.38	5868.69	400.364	11824.3	258.46	5189.76	121.121	2.01482	0.884313	7.27e-07	0.00518933	0.1949	1	0.00430117	3.64038e-05	0.00612552	0.0870727	0.000355125			sp|Q9EPL9|ACOX3_MOUSE	Acox3	ACOX3_MOUSE Peroxisomal acyl-coenzyme A oxidase 3	7	649.815	610.62	643.494	825.956	808.625	817.633	1024.22	1062.67	1069.9	634.643	17.1817	817.405	7.07719	1052.26
sp|Q6P9L6|KIF15_MOUSE	Kif15	Kinesin-like protein KIF15 OS=Mus musculus GN=Kif15 PE=1 SV=1	27	6494.07	6138.1	6141.41	5062.24	5330.44	5347.15	2857	2976.41	3060.95	6257.86	167.031	5246.61	130.548	2964.79	83.6669	0.838403	0.47377	7.4e-07	0.00528212	1	0.013843	0.0367388	3.64038e-05	0.0177598	0.000771914	0.000589579			sp|Q9R0L7|AKP8L_MOUSE	Akap8l	AKP8L_MOUSE A-kinase anchor protein 8-like	5	497.765	494.1	477.717	1025.23	1086.35	1108.6	857.159	872.336	840.115	489.861	8.71625	1073.39	35.2472	856.537
sp|P32020|NLTP_MOUSE	Scp2	Non-specific lipid-transfer protein OS=Mus musculus GN=Scp2 PE=1 SV=3	22	4440.5	4786.95	4485.54	4482.24	4475.61	4569.46	8204.12	8073.38	7693.02	4571	153.805	4509.1	42.7644	7990.17	216.792	0.98646	1.74802	7.41e-07	0.00528926	1	0.0669011	0.0125312	3.64038e-05	0.689418	0.00102098	0.000399529			sp|P70206|PLXA1_MOUSE	Plxna1	PLXA1_MOUSE Plexin-A1	19	5973.52	5874.15	5923.98	4960.86	4823.38	4796.87	6345.84	6481.94	6487.89	5923.88	40.5677	4860.37	71.8766	6438.56
sp|Q6RT24|CENPE_MOUSE	Cenpe	Centromere-associated protein E OS=Mus musculus GN=Cenpe PE=1 SV=1	21	5205.57	5203	4981.4	5252.91	5350.27	5199.11	2655.29	2504.04	2879.57	5129.99	105.074	5267.43	62.5591	2679.63	154.273	1.02679	0.522347	7.43e-07	0.00530353	1	0.143702	0.10477	3.64038e-05	0.26568	0.00144635	0.000893891			sp|Q9CQ01|RNT2_MOUSE	Rnaset2	RNT2_MOUSE Ribonuclease T2	8	2284.59	2263.37	2313.24	5111.17	5447.37	5598.5	2879.69	2935.54	2770.05	2287.07	20.4345	5385.68	203.678	2861.76
sp|Q8BUH8|SENP7_MOUSE	Senp7	Sentrin-specific protease 7 OS=Mus musculus GN=Senp7 PE=2 SV=1	19	2458.48	2673.61	2516.26	2679.64	2723.23	2633.56	4120.87	4219.43	4055.86	2549.45	90.9081	2678.81	36.6123	4132.05	67.2438	1.05074	1.62076	7.45e-07	0.00531781	1	0.0793734	0.0110338	3.64038e-05	0.203183	0.00111586	0.000399529			sp|O08528|HXK2_MOUSE	Hk2	HXK2_MOUSE Hexokinase-2	73	15046.8	15195	15077.6	20243	20093.5	20342.5	18752.9	19563.5	19055.1	15106.5	63.8528	20226.3	102.335	19123.8
sp|Q03146|DDR1_MOUSE	Ddr1	Epithelial discoidin domain-containing receptor 1 OS=Mus musculus GN=Ddr1 PE=2 SV=2	5	894.459	942.944	926.094	993.763	943.772	1011.05	1399.73	1397.31	1393.11	921.166	20.0983	982.862	28.5273	1396.72	2.73498	1.06698	1.51625	7.48e-07	0.00533922	1	0.0148805	0.0910044	3.64038e-05	0.116588	0.000771914	0.00085871			tr|E9Q3M9|E9Q3M9_MOUSE	2010300C02Rik	E9Q3M9_MOUSE Protein 2010300C02Rik	3	152.584	151.795	145.53	74.3121	66.833	59.045	170.142	175.777	175.143	149.97	3.1558	66.73	6.23319	173.687
sp|O89050|MKLN1_MOUSE	Mkln1	Muskelin OS=Mus musculus GN=Mkln1 PE=2 SV=1	18	4589.88	4392.8	4267.95	3981	4052.05	3895.03	2242.78	2138.14	2269.93	4416.88	132.525	3976.03	64.1995	2216.95	56.8187	0.90019	0.501927	7.56e-07	0.00539633	1	0.0206305	0.0141461	3.64038e-05	0.0385919	0.000800943	0.000419618			sp|Q05915|GCH1_MOUSE	Gch1	GCH1_MOUSE GTP cyclohydrolase 1	6	875.897	861.667	989.747	3757.32	4104.61	3874.87	1426.3	1079.5	1362.03	909.104	57.3186	3912.27	144.225	1289.28
sp|Q80TZ9|RERE_MOUSE	Rere	Arginine-glutamic acid dipeptide repeats protein OS=Mus musculus GN=Rere PE=1 SV=3	8	2004.25	2103.8	2104.93	1894.31	2039.81	1915.44	3036.47	3049.55	3018.88	2070.99	47.1969	1949.85	64.1912	3034.97	12.566	0.941506	1.46546	7.58e-07	0.0054106	1	0.0264975	0.0573214	3.64038e-05	0.15797	0.000871925	0.000716591			sp|Q91VC9|GHITM_MOUSE	Ghitm	GHITM_MOUSE Growth hormone-inducible transmembrane protein	9	2120.45	2348.19	2218.38	6808.87	6595.15	6534.37	4126.97	4575.95	3985.02	2229.01	93.2776	6646.13	117.719	4229.31
sp|P50136|ODBA_MOUSE	Bckdha	2-oxoisovalerate dehydrogenase subunit alpha, mitochondrial OS=Mus musculus GN=Bckdha PE=1 SV=1	10	1036.35	1213.21	1115.76	1489.89	1421.09	1434.4	2341.4	2299.08	2274.47	1121.77	72.3279	1448.46	29.7951	2304.98	27.6411	1.29122	2.05477	7.62e-07	0.00543916	1	0.126919	0.0129329	3.64038e-05	0.0268117	0.00136445	0.000399529			sp|Q7TT18|MCAF1_MOUSE	Atf7ip	MCAF1_MOUSE Activating transcription factor 7-interacting protein 1	21	3155.42	3168.85	3218.1	2383.03	2368.65	2329.9	3268	3416.07	3347.47	3180.79	26.9459	2360.53	22.4379	3343.85
sp|Q8K078|SO4A1_MOUSE	Slco4a1	Solute carrier organic anion transporter family member 4A1 OS=Mus musculus GN=Slco4a1 PE=1 SV=2	4	679.948	663.616	654.511	485.51	477.261	504.683	434.045	418.162	427.095	666.025	10.5234	489.151	11.4873	426.434	6.50103	0.734434	0.640267	7.65e-07	0.00546057	0.130365	0.0112312	1	3.64038e-05	0.00584494	0.000771914	0.00570993			tr|Q3U4X8|Q3U4X8_MOUSE	Lig1	Q3U4X8_MOUSE DNA ligase	47	15835.4	15916	15881.7	11477.2	11329.8	11271.9	13484.3	14176.2	13734.1	15877.7	33.0262	11359.6	86.4274	13798.2
sp|Q91VC9|GHITM_MOUSE	Ghitm	Growth hormone-inducible transmembrane protein OS=Mus musculus GN=Ghitm PE=2 SV=1	5	853.264	910.816	854.471	2389.26	2246.14	2260.27	1339.11	1167.73	1209.7	872.85	26.8503	2298.56	64.3958	1238.85	72.938	2.63339	1.41931	7.8e-07	0.00556764	0.0062867	1	0.216967	3.68718e-05	0.0030971	0.0055309	0.00128347			sp|Q9R1X5|MRP5_MOUSE	Abcc5	MRP5_MOUSE Multidrug resistance-associated protein 5	31	6532.04	6254.62	6587.88	5635.73	5854.39	5248.5	10353.2	10869.4	10637.6	6458.18	145.733	5579.54	250.524	10620.1
sp|O88398|AVIL_MOUSE	Avil	Advillin OS=Mus musculus GN=Avil PE=1 SV=2	41	4954.27	5176.88	4996.45	16618.3	17947.7	16223.8	10648	11282.8	11395	5042.53	96.5455	16929.9	737.471	11108.6	328.899	3.35743	2.20298	7.97e-07	0.00568899	0.00440091	0.00779334	0.442008	3.74275e-05	0.0030971	0.000713082	0.0018672			tr|E9Q394|E9Q394_MOUSE	Akap13	E9Q394_MOUSE Protein Akap13	30	4605.94	4675.84	4712.55	4046.58	4180.71	4161.25	5803.52	5963.38	6042.54	4664.78	44.2208	4129.51	59.1784	5936.48
sp|P70699|LYAG_MOUSE	Gaa	Lysosomal alpha-glucosidase OS=Mus musculus GN=Gaa PE=1 SV=2	21	2537.97	2504.07	2678.61	2821.59	2795.31	2553.11	5037.09	5281.54	4976.6	2573.55	75.5668	2723.34	120.846	5098.41	131.826	1.0582	1.98108	8.06e-07	0.00575323	1	0.0198328	0.0880738	3.744e-05	0.292282	0.000800943	0.000852419			sp|P17879|HS71B_MOUSE	Hspa1b	HS71B_MOUSE Heat shock 70 kDa protein 1B	51	12356.1	11760	12323.1	8179.5	7908.71	7863.97	11977.7	11912.8	12082.8	12146.4	273.558	7984.06	139.399	11991.1
sp|P62245|RS15A_MOUSE	Rps15a	40S ribosomal protein S15a OS=Mus musculus GN=Rps15a PE=2 SV=2	27	9524.17	9547.26	9753.36	8570.5	8289.6	8578.87	6926.04	7070.96	6951.14	9608.26	103.031	8479.66	134.434	6982.71	63.2356	0.882538	0.72674	8.13e-07	0.00580319	0.992977	0.00708051	0.148752	3.744e-05	0.0115547	0.000713082	0.00106064			tr|Q148B1|Q148B1_MOUSE	Cyp2c65	Q148B1_MOUSE Cytochrome P450, family 2, subfamily c, polypeptide 65	6	1386.38	1336.94	1272.02	892.311	836.124	776.424	2565.99	2827.78	2771.85	1331.78	46.8296	834.953	47.3179	2721.87
sp|Q91V61|SFXN3_MOUSE	Sfxn3	Sideroflexin-3 OS=Mus musculus GN=Sfxn3 PE=1 SV=1	12	1660.92	1820.39	1708.22	2101.94	2076.65	2191.11	4420.42	4916.33	4726.33	1729.84	66.8747	2123.23	49.094	4687.69	204.289	1.22741	2.70989	8.13e-07	0.00580319	1	0.0223222	0.0292722	3.744e-05	0.0194576	0.000805129	0.000543641			sp|Q9D154|ILEUA_MOUSE	Serpinb1a	ILEUA_MOUSE Leukocyte elastase inhibitor A	11	2459.31	2371.45	2402.31	2616.28	2758.04	2660.39	4248.93	4013.62	4068.37	2411.02	36.394	2678.24	59.2332	4110.31
sp|Q9QUJ7|ACSL4_MOUSE	Acsl4	Long-chain-fatty-acid--CoA ligase 4 OS=Mus musculus GN=Acsl4 PE=2 SV=2	44	11214.9	11035.7	11965.3	8768.16	8180.92	8102.91	15998.2	15727.8	15709.1	11405.3	402.681	8350.66	296.928	15811.7	132.096	0.732174	1.38635	8.38e-07	0.00598164	1	0.269642	0.0195202	3.83439e-05	0.0119839	0.00182892	0.000460549			sp|Q8BY71|HAT1_MOUSE	Hat1	HAT1_MOUSE Histone acetyltransferase type B catalytic subunit	14	4594.1	4650.11	4542.11	3261.87	3266.49	3153.71	3408.58	3247.44	3403.42	4595.44	44.101	3227.36	52.1102	3353.15
sp|Q06831|SOX4_MOUSE	Sox4	Transcription factor SOX-4 OS=Mus musculus GN=Sox4 PE=1 SV=2	4	400.003	376.769	390.654	439.34	428.479	438.444	1046.55	1091.28	1178.15	389.142	9.54531	435.421	4.92235	1105.33	54.6359	1.11893	2.84042	8.73e-07	0.00623147	1	0.0146501	0.0163814	3.96909e-05	0.0228031	0.000771914	0.00043422			sp|Q9CS74|SGT1_MOUSE	Ecd	SGT1_MOUSE Protein SGT1 homolog	13	3177.26	3249.6	3223.59	2043.99	1982.47	1904.62	2410.14	2294.99	2286.55	3216.82	29.9185	1977.03	57.0276	2330.56
sp|Q60848|HELLS_MOUSE	Hells	Lymphocyte-specific helicase OS=Mus musculus GN=Hells PE=1 SV=2	35	9491.83	9292.88	9125.03	8165.38	7919.64	7812.6	4467.49	3743.06	3843.56	9303.25	149.925	7965.87	147.686	4018.04	320.449	0.856247	0.431896	8.95e-07	0.00638851	1	0.149037	0.340108	4.04336e-05	0.0119131	0.00147632	0.00164256			sp|Q8BHE0|PRR11_MOUSE	Prr11	PRR11_MOUSE Proline-rich protein 11	10	1982.69	2000.01	2045.52	1285.66	1263.12	1210.5	1802.99	1778.32	1857.16	2009.41	26.4969	1253.09	31.4924	1812.82
sp|Q99JY0|ECHB_MOUSE	Hadhb	Trifunctional enzyme subunit beta, mitochondrial OS=Mus musculus GN=Hadhb PE=1 SV=1	36	8176.99	8485.31	8296.54	7833	7549.49	7694.33	12686.8	12095.3	12010.6	8319.61	126.924	7692.27	115.752	12264.2	300.794	0.924595	1.47414	9.05e-07	0.00645989	1	0.0568557	0.0270316	4.05974e-05	0.0286459	0.000993942	0.000538882			tr|Q9CZN7|Q9CZN7_MOUSE	Shmt2	Q9CZN7_MOUSE Serine hydroxymethyltransferase	72	13543.6	13273.8	13689.9	21937.9	22590.4	21802.2	21565.7	22136.3	20863.9	13502.4	172.348	22110.2	344.066	21522
sp|Q7TPM1|PRC2B_MOUSE	Prrc2b	Protein PRRC2B OS=Mus musculus GN=Prrc2b PE=1 SV=1	34	7053.99	6769.37	6752.89	6550.65	6708.46	6528.69	4637.55	4706.86	4738.79	6858.75	138.219	6595.93	80.0718	4694.4	42.2597	0.961682	0.68444	9.1e-07	0.00649558	1	0.0214906	0.00742686	4.05974e-05	0.131651	0.000805129	0.000384913			sp|Q8K4F6|NSUN5_MOUSE	Nsun5	NSUN5_MOUSE Putative methyltransferase NSUN5	11	2999.95	2908.39	3059.28	3341.81	3431.69	3472.92	2096.15	2163.16	2089.19	2989.21	62.0672	3415.47	54.74	2116.17
sp|Q61941|NNTM_MOUSE	Nnt	NAD(P) transhydrogenase, mitochondrial OS=Mus musculus GN=Nnt PE=1 SV=2	33	5361.36	5761.5	5348.25	6036	5902.03	5722.67	9313	9041.23	8949.32	5490.37	191.793	5886.9	128.363	9101.18	154.405	1.07222	1.65766	9.23e-07	0.00658837	1	0.0631111	0.0307442	4.09216e-05	0.124325	0.000998728	0.000551327			sp|Q99P69|NUF2_MOUSE	Nuf2	NUF2_MOUSE Kinetochore protein Nuf2	5	1643.88	1793.59	1661.16	681.399	663.918	643.946	1157.19	1123.03	1136.21	1699.54	66.8742	663.088	15.3014	1138.81
sp|Q99JB8|PACN3_MOUSE	Pacsin3	Protein kinase C and casein kinase II substrate protein 3 OS=Mus musculus GN=Pacsin3 PE=1 SV=1	8	528.816	574.125	529.594	623.533	624.444	599.548	974.678	951.033	1004.78	544.178	21.1779	615.842	11.5274	976.83	21.9948	1.13169	1.79506	9.43e-07	0.00673113	1	0.0632314	0.0311778	4.15502e-05	0.0427105	0.000998728	0.000551327			sp|Q9WUB0|HOIL1_MOUSE	Rbck1	HOIL1_MOUSE RanBP-type and C3HC4-type zinc finger-containing protein 1	11	1556.4	1566.34	1519.59	1978.24	2004.64	2035.55	1306.8	1207.52	1261.4	1547.44	20.109	2006.14	23.4208	1258.57
sp|O55126|NIPS2_MOUSE	Gbas	Protein NipSnap homolog 2 OS=Mus musculus GN=Gbas PE=2 SV=1	7	587.554	682.629	653.081	673.808	632.512	641.872	1175.71	1185.51	1180.97	641.088	39.7298	649.397	17.6789	1180.73	4.00443	1.01296	1.84176	9.63e-07	0.00687389	1	0.208602	0.00824077	4.18449e-05	0.826334	0.00167683	0.000397436			sp|Q8BWY9|CIP2A_MOUSE	Kiaa1524	CIP2A_MOUSE Protein CIP2A	26	10828.6	10680.8	10584.1	6331.03	6185.15	6022.57	7505	7140.15	7802.08	10697.8	100.541	6179.58	125.99	7482.41
sp|Q8BIE6|FRM4A_MOUSE	Frmd4a	FERM domain-containing protein 4A OS=Mus musculus GN=Frmd4a PE=1 SV=2	12	1494.73	1481.24	1508.07	1917.42	1985.46	1966.26	1404.18	1378.34	1446.46	1494.68	10.9534	1956.38	28.6423	1409.66	28.0785	1.3089	0.943118	9.67e-07	0.00690245	0.0264279	1	0.0611391	4.18449e-05	0.00339884	0.0260168	0.000730977			sp|Q3UJK4|GTPB2_MOUSE	Gtpbp2	GTPB2_MOUSE GTP-binding protein 2	3	221.712	228.989	242.081	520.191	543.238	572.877	251.769	261.995	250.155	230.927	8.42781	545.435	21.565	254.64
sp|Q9WV52|PLEK2_MOUSE	Plek2	Pleckstrin-2 OS=Mus musculus GN=Plek2 PE=1 SV=1	7	3205.65	3068.88	3059.46	2300.75	2154.99	2198.42	1571.01	1497.09	1647.43	3111.33	66.8051	2218.05	61.1043	1571.84	61.3789	0.712896	0.5052	9.74e-07	0.00695241	0.205905	0.0342459	0.665024	4.18449e-05	0.00612552	0.000891066	0.00232995			sp|Q6DFX2|ANTR2_MOUSE	Antxr2	ANTR2_MOUSE Anthrax toxin receptor 2	9	900.374	940.33	1000.99	1655.92	1601.96	1570.5	877.313	849.369	858.004	947.231	41.3652	1609.46	35.2735	861.562
sp|Q9Z1S0|BUB1B_MOUSE	Bub1b	Mitotic checkpoint serine/threonine-protein kinase BUB1 beta OS=Mus musculus GN=Bub1b PE=1 SV=2	20	5412.79	4980.31	5068.78	3996.4	4112.73	4268.55	2042.14	2080.59	2138.87	5153.96	186.55	4125.89	111.494	2087.2	39.7655	0.800529	0.40497	9.76e-07	0.00696669	1	0.00779225	0.0105413	4.18449e-05	0.017066	0.000713082	0.000399529			sp|Q8BW75|AOFB_MOUSE	Maob	AOFB_MOUSE Amine oxidase [flavin-containing] B	4	449.341	466.677	472.596	448.27	475.954	458.984	1183.24	1327.93	1292.51	462.871	9.86783	461.069	11.3977	1267.89
sp|Q9JKY5|HIP1R_MOUSE	Hip1r	Huntingtin-interacting protein 1-related protein OS=Mus musculus GN=Hip1r PE=1 SV=2	38	7967.67	8216.44	7846.31	7227.74	7352.32	7204.57	9986.39	10054.1	10279.3	8010.14	154.06	7261.54	64.882	10106.6	125.209	0.906544	1.26173	9.79e-07	0.0069881	1	0.17262	0.0086294	4.18449e-05	0.0192194	0.00157934	0.000399529			sp|Q9QXS1|PLEC_MOUSE	Plec	PLEC_MOUSE Plectin	708	183760	185463	185894	243099	235372	239514	227338	228302	223594	185039	921.347	239328	3157.27	226411
sp|P12265|BGLR_MOUSE	Gusb	Beta-glucuronidase OS=Mus musculus GN=Gusb PE=2 SV=2	22	3247.79	3445.32	3299.38	3469.58	3358.93	3510.85	6744.13	6560.88	6186.82	3330.83	83.6515	3446.45	64.1407	6497.28	231.923	1.03471	1.95065	9.89e-07	0.00705948	1	0.0351559	0.0319245	4.20207e-05	0.271825	0.000891066	0.000551327			sp|Q05769|PGH2_MOUSE	Ptgs2	PGH2_MOUSE Prostaglandin G/H synthase 2	19	3683.8	3998.89	4064.23	6667.36	6536.94	6493.47	3829.55	3668.68	3531.77	3915.64	166.092	6565.92	73.8894	3676.67
sp|Q08297|RAD51_MOUSE	Rad51	DNA repair protein RAD51 homolog 1 OS=Mus musculus GN=Rad51 PE=1 SV=1	3	799.844	743.625	737.006	764.444	820.626	829.41	290.983	267.516	266.535	760.158	28.1918	804.827	28.7792	275.011	11.3008	1.05876	0.361782	1.01e-06	0.00720938	1	0.0159421	0.0125497	4.26591e-05	0.268468	0.000771914	0.000399529			sp|Q64152|BTF3_MOUSE	Btf3	BTF3_MOUSE Transcription factor BTF3	24	3727.84	3822.18	3704.72	3226.31	3222.43	3320.14	2693.62	2615.14	2643.73	3751.58	50.8062	3256.29	45.1742	2650.83
sp|Q566J8|ADCK4_MOUSE	Adck4	Uncharacterized aarF domain-containing protein kinase 4 OS=Mus musculus GN=Adck4 PE=2 SV=1	4	328.074	375.092	348.023	415.039	379.223	410.647	701.011	721.092	695.042	350.396	19.2682	401.636	15.9497	705.715	11.1429	1.14623	2.01405	1.02e-06	0.00728076	1	0.0824086	0.0651965	4.2745e-05	0.0897927	0.00113554	0.000739705			sp|P23116|EIF3A_MOUSE	Eif3a	EIF3A_MOUSE Eukaryotic translation initiation factor 3 subunit A	121	51035.3	50545.7	51630.1	50122.7	50582	50464.7	43104.6	42139	42868.3	51070.4	443.398	50389.8	194.845	42704
sp|Q9DC50|OCTC_MOUSE	Crot	Peroxisomal carnitine O-octanoyltransferase OS=Mus musculus GN=Crot PE=1 SV=1	17	3017.75	2923.95	3099.08	3174.33	3110.03	3290.23	6494.08	7142.25	7105.82	3013.59	71.5569	3191.53	74.5649	6914.05	297.336	1.05904	2.29429	1.03e-06	0.00735214	1	0.024638	0.0321432	4.2745e-05	0.122868	0.000851827	0.000551327			tr|B1ASP2|B1ASP2_MOUSE	Jak1	B1ASP2_MOUSE Tyrosine-protein kinase	15	2484.91	2416.24	2396.97	1625.29	1669.93	1623.31	2345.93	2449.1	2423.52	2432.71	37.7423	1639.51	21.5254	2406.18
sp|Q3TCN2|PLBL2_MOUSE	Plbd2	Putative phospholipase B-like 2 OS=Mus musculus GN=Plbd2 PE=1 SV=2	11	1368.15	1292.51	1313.48	1454.78	1438.49	1425.05	1923.81	1860.86	1906.23	1324.71	31.8851	1439.44	12.1558	1896.97	26.5208	1.0866	1.43198	1.03e-06	0.00735214	1	0.0673318	0.0236496	4.2745e-05	0.0348336	0.00102098	0.000511981			sp|Q8BP27|SFR1_MOUSE	Sfr1	SFR1_MOUSE Swi5-dependent recombination DNA repair protein 1 homolog	13	5750.94	5629.01	5390.95	3479.34	3472.54	3423.91	3853.99	3872.31	3927.04	5590.3	149.493	3458.6	24.6838	3884.45
sp|P52293|IMA1_MOUSE	Kpna2	Importin subunit alpha-1 OS=Mus musculus GN=Kpna2 PE=1 SV=2	23	8021.32	7290.42	7767.66	5763.11	5969.24	5641.86	2191.51	1536.09	1775.74	7693.13	303.006	5791.4	135.141	1834.45	270.775	0.752802	0.238452	1.05e-06	0.0074949	1	0.224061	0.481356	4.30741e-05	0.0121741	0.0017081	0.00195493			sp|Q9WV84|NDKM_MOUSE	Nme4	NDKM_MOUSE Nucleoside diphosphate kinase, mitochondrial	4	336.834	324.08	360.427	464.889	473.895	490.523	611.855	623.204	621.513	340.447	15.0569	476.436	10.6181	618.857
sp|O35874|SATT_MOUSE	Slc1a4	Neutral amino acid transporter A OS=Mus musculus GN=Slc1a4 PE=1 SV=1	9	2222.64	2320.37	2215.45	3820.36	3829.96	3578.57	1507.62	1231.6	1282.2	2252.82	47.8552	3742.96	116.31	1340.47	119.982	1.66146	0.59502	1.05e-06	0.0074949	0.0586691	1	0.124119	4.30741e-05	0.00420837	0.00457549	0.000966352			sp|Q8BM39|PRP18_MOUSE	Prpf18	PRP18_MOUSE Pre-mRNA-splicing factor 18	4	1285.02	1294.27	1325.96	956.385	964.798	943.582	1010.61	1039.54	1046.47	1301.75	17.5306	954.922	8.72298	1032.21
sp|Q3UNX5|ACSM3_MOUSE	Acsm3	Acyl-coenzyme A synthetase ACSM3, mitochondrial OS=Mus musculus GN=Acsm3 PE=1 SV=2	15	1037.29	1285.18	1199.36	939.773	936.694	1020.17	6110.18	5592.33	5222.53	1173.94	102.784	965.546	38.6457	5641.68	364.058	0.822481	4.80575	1.08e-06	0.00770904	1	0.0456049	0.00641421	4.40517e-05	0.093748	0.000953208	0.000365128			sp|Q61696|HS71A_MOUSE	Hspa1a	HS71A_MOUSE Heat shock 70 kDa protein 1A	3	648.587	666.901	658.064	490.895	463.246	482.963	719.321	740.269	715.94	657.851	7.47818	479.035	11.6244	725.177
sp|Q62448-2|IF4G2_MOUSE	Eif4g2	Isoform 2 of Eukaryotic translation initiation factor 4 gamma 2 OS=Mus musculus GN=Eif4g2	48	15920.4	15811.2	15363.3	16699.5	17076.4	16540.2	11103.4	10286.4	10603.9	15698.3	241.039	16772	224.831	10664.6	336.286	1.0684	0.679345	1.1e-06	0.0078518	1	0.125727	0.0610384	4.46125e-05	0.0353772	0.00136005	0.000730977			sp|Q8K4J6|MKL1_MOUSE	Mkl1	MKL1_MOUSE MKL/myocardin-like protein 1	8	1688.65	1783.32	1724.38	2671.98	2748.57	2870.15	1517.54	1468.43	1504.2	1732.12	39.0341	2763.57	81.5946	1496.72
tr|D3Z6Q3|D3Z6Q3_MOUSE	Foxp1	Forkhead box protein P1 OS=Mus musculus GN=Foxp1 PE=2 SV=1	2	318.526	337.753	322.922	259.709	243.193	245.207	502.586	480.071	470.76	326.4	8.22571	249.37	7.3571	484.472	13.3604	0.763999	1.48429	1.11e-06	0.00792318	0.752746	0.146467	0.0252684	4.47637e-05	0.0101752	0.00146569	0.000528567			sp|Q8BKX1|BAIP2_MOUSE	Baiap2	BAIP2_MOUSE Brain-specific angiogenesis inhibitor 1-associated protein 2	44	14181.4	13952.5	14204.3	10589.2	10298.4	10632.7	11730.1	12058.7	11676.2	14112.7	113.687	10506.8	148.404	11821.7
sp|Q6NSQ7|LTV1_MOUSE	Ltv1	Protein LTV1 homolog OS=Mus musculus GN=Ltv1 PE=2 SV=2	10	2031.43	1860.7	1864.36	2087.75	2217.19	2083.43	782.469	801.353	832.857	1918.83	79.6342	2129.46	62.0619	805.56	20.7848	1.10977	0.419818	1.12e-06	0.00799456	1	0.0184208	0.00480134	4.49133e-05	0.0832157	0.000800943	0.000355343			sp|Q8QZR5|ALAT1_MOUSE	Gpt	ALAT1_MOUSE Alanine aminotransferase 1	8	917.988	963.852	856.81	828.134	849.335	876.516	1558.64	1576.03	1627.99	912.883	43.8485	851.328	19.8021	1587.55
sp|P70452|STX4_MOUSE	Stx4	Syntaxin-4 OS=Mus musculus GN=Stx4 PE=1 SV=1	9	1480.71	1565.69	1637.78	1532.42	1427.56	1436.28	2535.04	2510.46	2474.67	1561.39	64.1955	1465.42	47.5097	2506.72	24.7872	0.938534	1.60544	1.14e-06	0.00813732	1	0.120282	0.029031	4.54599e-05	0.235618	0.00133803	0.000543641			sp|O55137|ACOT1_MOUSE	Acot1	ACOT1_MOUSE Acyl-coenzyme A thioesterase 1	4	242.908	190.106	246.076	977.772	1040.41	952.782	843.657	784.445	861.64	226.363	25.6704	990.321	36.8581	829.914
sp|Q4PZA2|ECE1_MOUSE	Ece1	Endothelin-converting enzyme 1 OS=Mus musculus GN=Ece1 PE=1 SV=1	8	1062.23	1128.51	1044.91	719.607	693.399	726.42	1458.07	1377.27	1408.87	1078.55	36.0277	713.142	14.2348	1414.74	33.2463	0.661204	1.3117	1.15e-06	0.0082087	0.144281	0.892125	0.00790413	4.56039e-05	0.00584494	0.00332029	0.00038657			sp|Q8R2W9|PANK3_MOUSE	Pank3	PANK3_MOUSE Pantothenate kinase 3	5	1190.04	1178.05	1188.46	802.354	770.496	800.21	945.177	892.058	935.496	1185.52	5.31899	791.02	14.539	924.244
sp|Q9WVL3|S12A7_MOUSE	Slc12a7	Solute carrier family 12 member 7 OS=Mus musculus GN=Slc12a7 PE=1 SV=1	29	4440.16	4790.95	4241.42	3632.3	3594.4	3516.25	6738.93	6711.55	6843.95	4490.84	227.189	3580.98	48.3177	6764.81	57.0659	0.797397	1.50636	1.17e-06	0.00835146	1	0.433611	0.000758182	4.58871e-05	0.0212506	0.00225401	0.000219394			tr|E9Q3P4|E9Q3P4_MOUSE	Cenpf	E9Q3P4_MOUSE Protein Cenpf	27	5257.87	5518.41	5264.99	3468.03	3343.44	3408.12	3892.49	3954.36	3836.55	5347.09	121.176	3406.53	50.8761	3894.47
tr|A2A7B5|A2A7B5_MOUSE	Prdm2	Protein Prdm2 OS=Mus musculus GN=Prdm2 PE=2 SV=1	5	750.649	812.472	755.492	854.401	838.763	864.713	1196.66	1172	1196.77	772.871	28.0718	852.626	10.6682	1188.48	11.6508	1.10319	1.53774	1.17e-06	0.00835146	1	0.104748	0.0101437	4.58871e-05	0.0531506	0.00127597	0.000399529			sp|Q14B71|CDCA2_MOUSE	Cdca2	CDCA2_MOUSE Cell division cycle-associated protein 2	5	694.539	702.944	690.23	387.921	378.095	402.144	497.027	526.823	540.511	695.904	5.27949	389.387	9.87251	521.454
sp|Q9QYB5|ADDG_MOUSE	Add3	Gamma-adducin OS=Mus musculus GN=Add3 PE=1 SV=2	27	5728.84	6250.54	5788.02	5405.01	5454.88	5433.7	9054.02	8898.19	8708.2	5922.47	233.238	5431.2	20.4361	8886.8	141.41	0.91705	1.50052	1.19e-06	0.00849422	1	0.213004	0.00235087	4.63211e-05	0.0754124	0.00168045	0.000317552			sp|Q6ZQJ5|DNA2_MOUSE	Dna2	DNA2_MOUSE DNA replication ATP-dependent helicase/nuclease DNA2	7	1188.37	1249.41	1248.53	867.113	887.824	857.234	797.535	809.637	807.202	1228.77	28.5694	870.724	12.7466	804.791
sp|O88908|SOAT2_MOUSE	Soat2	Sterol O-acyltransferase 2 OS=Mus musculus GN=Soat2 PE=2 SV=2	7	1002.44	1025.45	962.731	2046.02	2016.24	1927.28	1527.02	1446.3	1417.07	996.874	25.9057	1996.51	50.4424	1463.46	46.4986	2.00277	1.46805	1.2e-06	0.0085656	0.0145103	0.240721	0.527608	4.63211e-05	0.0030971	0.00174872	0.0020539			sp|Q80X90|FLNB_MOUSE	Flnb	FLNB_MOUSE Filamin-B	571	149252	144734	152631	202368	201249	202223	190024	187183	185227	148872	3235.1	201947	496.864	187478
sp|P01899|HA11_MOUSE	H2-D1	H-2 class I histocompatibility antigen, D-B alpha chain OS=Mus musculus GN=H2-D1 PE=1 SV=2	19	2604.52	2842.16	2646.12	3426.01	3306.54	3493.86	6060.95	5955.7	5578.54	2697.6	103.621	3408.8	77.4349	5865.06	207.109	1.26364	2.17418	1.22e-06	0.00870836	1	0.0385568	0.0704181	4.63211e-05	0.0154467	0.000909767	0.000766523			sp|Q5BL07|PEX1_MOUSE	Pex1	PEX1_MOUSE Peroxisome biogenesis factor 1	9	1957.26	1925.23	1879.27	1926.71	1993.09	1932.73	2668.51	2779.86	2715.62	1920.59	32.0081	1950.84	29.9738	2721.33
sp|Q9Z207|DIAP3_MOUSE	Diaph3	Protein diaphanous homolog 3 OS=Mus musculus GN=Diaph3 PE=1 SV=1	14	3624.86	3604.27	3313.5	3440.54	3585.65	3528.58	1346.09	1045.61	1186.65	3514.21	142.172	3518.26	59.689	1192.78	122.747	1.00115	0.339417	1.22e-06	0.00870836	1	0.204278	0.160137	4.63211e-05	0.966031	0.00167198	0.00110172			sp|Q64516-1|GLPK_MOUSE	Gk	GLPK_MOUSE Isoform 1 of Glycerol kinase	26	7226.26	7323.37	7044.67	5990.42	6063.42	6043.48	8084.78	8264.75	8303.47	7198.1	115.508	6032.44	30.8076	8217.67
sp|Q9CPS7|PNO1_MOUSE	Pno1	RNA-binding protein PNO1 OS=Mus musculus GN=Pno1 PE=2 SV=1	11	3188.57	3280.9	3215.32	3590.94	3700.12	3599.71	2338.53	2147.98	2161.85	3228.26	38.7888	3630.26	49.5304	2216.12	86.742	1.12452	0.686474	1.22e-06	0.00870836	1	0.246768	0.0890118	4.63211e-05	0.0116182	0.00177338	0.000852419			tr|E9PWE8|E9PWE8_MOUSE	Dpysl3	E9PWE8_MOUSE Dihydropyrimidinase-related protein 3	43	9726.07	9650.9	9825.04	19438	20180.2	20877.4	12895.5	11754.8	12518.9	9734	71.3133	20165.2	587.728	12389.7
sp|O35657|NEUR1_MOUSE	Neu1	Sialidase-1 OS=Mus musculus GN=Neu1 PE=2 SV=1	9	1408.11	1525.01	1397.17	1280.07	1244.58	1249.46	3232.76	2967.82	2941	1443.43	57.8584	1258.04	15.7068	3047.19	131.671	0.871561	2.11108	1.22e-06	0.00870836	1	0.0694301	0.0121788	4.63211e-05	0.0347522	0.00102592	0.000399529			sp|Q9JKF1|IQGA1_MOUSE	Iqgap1	IQGA1_MOUSE Ras GTPase-activating-like protein IQGAP1	168	45712	46072.2	46040.3	52845.5	52864.4	52738.4	55304	54254.5	53856.7	45941.5	162.803	52816.1	55.4813	54471.7
sp|Q91XE8|TM205_MOUSE	Tmem205	Transmembrane protein 205 OS=Mus musculus GN=Tmem205 PE=2 SV=1	4	766.712	824.342	803.446	963.906	998.134	993.687	1710.38	1567.77	1633.04	798.167	23.8217	985.242	15.1959	1637.06	58.2898	1.23438	2.05103	1.23e-06	0.00877974	1	0.0335519	0.0648027	4.63409e-05	0.0120457	0.000891066	0.000739705			sp|Q921Q7|RIN1_MOUSE	Rin1	RIN1_MOUSE Ras and Rab interactor 1	27	6262.76	6236.57	6351.34	12046.7	12408.1	12404.7	8204.22	7278.07	8019.13	6283.56	49.1081	12286.5	169.57	7833.81
sp|Q91Y74|SIA4C_MOUSE	St3gal4	CMP-N-acetylneuraminate-beta-galactosamide-alpha-2,3-sialyltransferase 4 OS=Mus musculus GN=St3gal4 PE=2 SV=1	8	901.731	1011.73	930.887	1713.16	1617.77	1808.5	2242.78	2271.1	2198	948.116	46.5301	1713.14	77.8652	2237.29	30.0941	1.80689	2.35973	1.24e-06	0.00885112	0.2958	0.0224908	1	4.63409e-05	0.00720424	0.000805129	0.00401199			sp|Q7TQG1|PKHA6_MOUSE	Plekha6	PKHA6_MOUSE Pleckstrin homology domain-containing family A member 6	23	3750.13	3798.09	3708.17	2904.3	2808.6	2783.32	4490.38	4693.8	4745.15	3752.13	36.7369	2832.07	52.1043	4643.11
sp|P70269|CATE_MOUSE	Ctse	Cathepsin E OS=Mus musculus GN=Ctse PE=1 SV=2	4	737.772	827.767	704.667	909.791	845.549	904.617	1509.35	1518.98	1518.78	756.735	52.0135	886.652	29.1411	1515.7	4.49323	1.17168	2.00295	1.24e-06	0.00885112	1	0.167475	0.0285453	4.63409e-05	0.0807199	0.00156751	0.000542412			sp|Q99ME9|NOG1_MOUSE	Gtpbp4	NOG1_MOUSE Nucleolar GTP-binding protein 1	30	12333.4	12728.2	12712.4	13868.4	14101.5	14106.3	9475.8	8796.99	9205.9	12591.3	182.5	14025.4	111.033	9159.56
sp|Q3TLH4-5|PRC2C_MOUSE	Prrc2c	Isoform 5 of Protein PRRC2C OS=Mus musculus GN=Prrc2c	103	25481.2	25430.3	24937.9	23922	24758.2	23804.3	19009.5	18683.8	18815.5	25283.1	245	24161.5	424.658	18836.3	133.775	0.955637	0.745013	1.25e-06	0.0089225	1	0.00537028	0.0625116	4.64714e-05	0.0701996	0.000713082	0.000730977			sp|Q8K3G9|DP13B_MOUSE	Appl2	DP13B_MOUSE DCC-interacting protein 13-beta	12	2238.45	2324.89	2292.94	1882.82	1831.77	1835.32	2576.5	2568.19	2637.4	2285.43	35.6867	1849.97	23.2736	2594.03
sp|Q9D7B6|ACAD8_MOUSE	Acad8	Isobutyryl-CoA dehydrogenase, mitochondrial OS=Mus musculus GN=Acad8 PE=1 SV=2	17	2220.27	2359.85	2292.65	2515.39	2348.92	2374.53	4136.87	4047.95	3875.69	2290.92	56.9964	2412.95	73.189	4020.17	108.421	1.05326	1.75483	1.26e-06	0.00899388	1	0.034964	0.0746686	4.66004e-05	0.201525	0.000891066	0.000785699			sp|Q8BU04|UBR7_MOUSE	Ubr7	UBR7_MOUSE Putative E3 ubiquitin-protein ligase UBR7	11	1659.37	1671.72	1708.73	1133.63	1085.3	1080.32	1328.55	1262.97	1293.84	1679.94	20.9727	1099.75	24.0429	1295.12
tr|Q921G9|Q921G9_MOUSE	Tjp3	Tight junction protein 3 OS=Mus musculus GN=Tjp3 PE=2 SV=1	3	381.427	406.904	389.106	235.11	214.157	237.379	708.641	782.294	793.568	392.479	10.6709	228.882	10.4533	761.501	37.66	0.58317	1.94023	1.3e-06	0.0092794	0.183162	0.104504	0.0201194	4.75867e-05	0.00612552	0.00127597	0.000460549			tr|Q8C6B0|Q8C6B0_MOUSE	Mettl7a1	Q8C6B0_MOUSE MCG20149, isoform CRA_a	9	2367.66	2481.03	2423.95	2025.66	2060.38	1950.97	3624.47	3873.38	3858.81	2424.21	46.2835	2012.34	45.6492	3785.55
sp|Q9JK42|PDK2_MOUSE	Pdk2	[Pyruvate dehydrogenase (acetyl-transferring)] kinase isozyme 2, mitochondrial OS=Mus musculus GN=Pdk2 PE=1 SV=2	2	411.257	424.965	419.87	335.474	337.743	359.014	705.601	649.368	686.365	418.697	5.65737	344.077	10.6026	680.445	23.3356	0.82178	1.62515	1.3e-06	0.0092794	1	0.0647177	0.0396686	4.75867e-05	0.0130876	0.000998786	0.000598882			sp|P62889|RL30_MOUSE	Rpl30	RL30_MOUSE 60S ribosomal protein L30	35	10018.3	10191.2	10174.5	9475.93	9562.4	9326.76	8190.77	8009.03	8126.9	10128	77.8687	9455.03	97.3282	8108.9
sp|P62849|RS24_MOUSE	Rps24	40S ribosomal protein S24 OS=Mus musculus GN=Rps24 PE=2 SV=1	27	10677.4	10493.6	10389.2	10444.9	10139.6	10184.7	8040.75	7857.99	8097.25	10520.1	119.136	10256.4	134.555	7998.66	102.11	0.974937	0.760324	1.33e-06	0.00949354	1	0.0288048	0.0556321	4.83077e-05	0.167873	0.000871925	0.000710095			sp|Q62351|TFR1_MOUSE	Tfrc	TFR1_MOUSE Transferrin receptor protein 1	52	26338.4	25745.5	25771.1	15910.9	14756.8	14084.8	17195.6	17605.4	17273.7	25951.7	273.661	14917.5	754.113	17358.2
sp|Q9CXR1|DHRS7_MOUSE	Dhrs7	Dehydrogenase/reductase SDR family member 7 OS=Mus musculus GN=Dhrs7 PE=2 SV=2	9	1655.29	1783.65	1726.24	4027.88	4060.3	3831.19	3299.81	3037.81	3028.41	1721.73	52.4998	3973.12	101.231	3122.01	125.782	2.30764	1.8133	1.34e-06	0.00956492	0.00995985	0.0952314	1	4.83077e-05	0.0030971	0.00120687	0.00514219			sp|Q9QXS6|DREB_MOUSE	Dbn1	DREB_MOUSE Drebrin	19	3177.21	3055.82	3192.36	4625.25	5059.7	4774.42	5958.49	6057.36	6162.26	3141.8	61.1085	4819.79	180.242	6059.37
sp|Q8VEB4|PAG15_MOUSE	Pla2g15	Group XV phospholipase A2 OS=Mus musculus GN=Pla2g15 PE=1 SV=1	4	749.246	759.415	766.682	893.898	803.492	835.898	1261.14	1285.12	1251.98	758.448	7.15101	844.429	37.3979	1266.08	13.973	1.11337	1.6693	1.34e-06	0.00956492	1	0.00123462	0.289021	4.83077e-05	0.0647589	0.000535889	0.00148429			sp|Q9D1C1|UBE2C_MOUSE	Ube2c	UBE2C_MOUSE Ubiquitin-conjugating enzyme E2 C	16	5556.98	5381.31	5248.3	1898.21	1832.99	1698.4	3041.63	2509.3	2830.27	5395.53	126.419	1809.87	83.1947	2793.73
sp|O08901|BUB1_MOUSE	Bub1	Mitotic checkpoint serine/threonine-protein kinase BUB1 OS=Mus musculus GN=Bub1 PE=2 SV=1	4	1064.53	997.586	985.207	1047.9	1136.16	1065.24	337.995	256.792	335.551	1015.77	34.8439	1083.1	38.1811	310.113	37.7166	1.06628	0.305297	1.35e-06	0.0096363	1	0.27947	0.229269	4.84236e-05	0.203683	0.00182892	0.0013313			sp|O35914|BNC1_MOUSE	Bnc1	BNC1_MOUSE Zinc finger protein basonuclin-1	2	521.858	536.787	509.806	294.697	262.727	281.347	288.63	299.675	310.928	522.817	11.0358	279.59	13.1107	299.744
sp|Q9WUR2|ECI2_MOUSE	Eci2	Enoyl-CoA delta isomerase 2, mitochondrial OS=Mus musculus GN=Eci2 PE=1 SV=2	15	3398.13	3458.14	3329.53	3736.98	3849.93	3623.16	6020.87	5705.73	5651.21	3395.27	52.5438	3736.69	92.5787	5792.6	162.936	1.10056	1.70608	1.38e-06	0.00985044	1	0.0242945	0.098929	4.90072e-05	0.0348824	0.000851827	0.000883092			sp|Q8BHB9|CLIC6_MOUSE	Clic6	CLIC6_MOUSE Chloride intracellular channel protein 6	11	1443.83	1571.21	1483.31	1256.71	1202.19	1276.71	2355.41	2513.5	2472.22	1499.45	53.2403	1245.2	31.4919	2447.04
sp|Q8BW75|AOFB_MOUSE	Maob	Amine oxidase [flavin-containing] B OS=Mus musculus GN=Maob PE=1 SV=4	4	536.839	682.897	510.885	483.625	491.886	567.44	2011.73	2215.67	1989.28	576.874	75.7149	514.317	37.7147	2072.23	101.843	0.891559	3.59217	1.38e-06	0.00985044	1	0.230631	0.0281583	4.90072e-05	0.434467	0.00171916	0.000540206			sp|P15105|GLNA_MOUSE	Glul	GLNA_MOUSE Glutamine synthetase	6	1652.33	1527.01	1563.97	586.914	600.535	570.244	1001.67	914.894	1027.02	1581.1	52.5765	585.898	12.3871	981.195
sp|Q922W5|P5CR1_MOUSE	Pycr1	Pyrroline-5-carboxylate reductase 1, mitochondrial OS=Mus musculus GN=Pycr1 PE=2 SV=1	13	2627.33	2911.44	2525.88	6151.92	5967.23	6160.93	4619.98	4219.41	4272.16	2688.22	163.186	6093.36	89.2632	4370.52	177.707	2.26669	1.62581	1.44e-06	0.0102787	0.0605971	0.863221	0.497211	5.06341e-05	0.00420837	0.00327234	0.00198776			sp|Q8VBT6|APOBR_MOUSE	Apobr	APOBR_MOUSE Apolipoprotein B receptor	16	2756.91	2644.32	2837.03	3065.99	3170.82	3092.42	4063.73	3999.83	4078.72	2746.09	79.0449	3109.74	44.5152	4047.43
sp|Q61087|LAMB3_MOUSE	Lamb3	Laminin subunit beta-3 OS=Mus musculus GN=Lamb3 PE=2 SV=2	10	887.287	966.941	955.455	1161.88	1152.61	1186.12	595.344	540.239	588.533	936.561	35.1561	1166.87	14.1281	574.705	24.5295	1.24591	0.613634	1.44e-06	0.0102787	1	0.357443	0.0308444	5.06341e-05	0.014482	0.00203808	0.000551327			sp|Q80XL6|ACD11_MOUSE	Acad11	ACD11_MOUSE Acyl-CoA dehydrogenase family member 11	6	1394.57	1288.88	1418.27	1702.12	1699.33	1662.55	2494.39	2661.57	2565.6	1367.24	56.2473	1688	18.0319	2573.85
sp|P50429|ARSB_MOUSE	Arsb	Arylsulfatase B OS=Mus musculus GN=Arsb PE=2 SV=3	7	1423.13	1590.11	1490.96	1575.37	1528.56	1566.42	2844.22	2831.59	2662.09	1501.4	68.5679	1556.78	20.2886	2779.3	83.0402	1.03689	1.85114	1.47e-06	0.0104929	1	0.11582	0.0199171	5.14356e-05	0.414094	0.00131751	0.000460549			tr|E9QKT1|E9QKT1_MOUSE	Ube3a	E9QKT1_MOUSE Ubiquitin-protein ligase E3A	35	9308.03	9271.14	9354.99	9419.35	9630.38	9299.16	7523.02	7600.13	7646.4	9311.39	34.3138	9449.63	136.905	7589.85
sp|P23249|MOV10_MOUSE	Mov10	Putative helicase MOV-10 OS=Mus musculus GN=Mov10 PE=1 SV=2	42	7286.88	7951.16	7656.66	6218.57	6051.48	6700.22	14999.8	16612.9	16275.5	7631.57	271.771	6323.42	275.029	15962.7	694.689	0.828588	2.09167	1.49e-06	0.0106356	1	0.0663994	0.0373537	5.16292e-05	0.0335292	0.0010202	0.000589579			sp|Q7TPR4|ACTN1_MOUSE	Actn1	ACTN1_MOUSE Alpha-actinin-1	85	23097	22929.7	23366.6	27651.1	27354.1	27348.6	25478.2	25924.1	25952.6	23131.1	179.986	27451.3	141.321	25785
sp|Q60865|CAPR1_MOUSE	Caprin1	Caprin-1 OS=Mus musculus GN=Caprin1 PE=1 SV=2	42	13102.9	12576.3	13218.1	10683.4	10903.8	10149.2	7256.38	6904.33	7158.53	12965.8	279.381	10578.8	316.819	7106.41	148.373	0.815902	0.54809	1.49e-06	0.0106356	1	0.0121608	0.136978	5.16292e-05	0.0146149	0.000771914	0.00102953			tr|Q9CQ73|Q9CQ73_MOUSE	Pkp2	Q9CQ73_MOUSE Plakophilin 2	27	8697.95	8656.29	8803.12	4766.44	4477.76	4408.49	7206.93	7849.41	7576.04	8719.12	61.784	4550.9	155.014	7544.13
sp|Q5SF07|IF2B2_MOUSE	Igf2bp2	Insulin-like growth factor 2 mRNA-binding protein 2 OS=Mus musculus GN=Igf2bp2 PE=1 SV=1	42	7285.15	7620.34	7395.75	7331.33	7543.71	7549.79	10945.6	11661.4	11398.3	7433.75	139.453	7474.94	101.58	11335.1	295.621	1.00554	1.52482	1.53e-06	0.0109211	1	0.0642272	0.0482341	5.27591e-05	0.800353	0.000998786	0.000653162			tr|E0CZ22|E0CZ22_MOUSE	Mroh1	E0CZ22_MOUSE Protein Mroh1	19	2070.97	2076.51	2020.8	2168.64	2337.11	2230.29	3361.6	3270.54	3442.87	2056.09	25.0584	2245.35	69.5968	3358.34
sp|Q8BPY9|FIGL1_MOUSE	Fignl1	Fidgetin-like protein 1 OS=Mus musculus GN=Fignl1 PE=2 SV=1	8	2162.31	2103	2154.55	2171.6	2191.74	2249.46	1306.67	1293.93	1427.28	2139.95	26.3213	2204.27	32.9973	1342.63	60.0845	1.03005	0.627409	1.55e-06	0.0110639	1	0.173025	0.144904	5.31121e-05	0.156095	0.00157934	0.00104882			sp|Q60716|P4HA2_MOUSE	P4ha2	P4HA2_MOUSE Prolyl 4-hydroxylase subunit alpha-2	7	969.745	1007.94	966.939	646.461	642.592	687.059	648.73	650.177	648.655	981.541	18.7018	658.704	20.1121	649.187
sp|Q9Z1Z2|STRAP_MOUSE	Strap	Serine-threonine kinase receptor-associated protein OS=Mus musculus GN=Strap PE=1 SV=2	36	12797.7	12358.6	12818.9	10596.7	10907.4	10629.8	7321.21	7863.02	7971.61	12658.4	212.167	10711.3	139.321	7718.61	284.482	0.846181	0.609762	1.56e-06	0.0111353	0.481308	0.0881823	0.385693	5.31121e-05	0.00889317	0.0011732	0.00173483			sp|Q91YR5|MET13_MOUSE	Mettl13	MET13_MOUSE Methyltransferase-like protein 13	15	2652.1	2659.27	2582.97	2852.62	2859.99	2880.92	2262.16	2283.56	2314.33	2631.45	34.4029	2864.51	11.9874	2286.68
sp|P29341|PABP1_MOUSE	Pabpc1	Polyadenylate-binding protein 1 OS=Mus musculus GN=Pabpc1 PE=1 SV=2	77	26519.9	25775.5	26962.6	24613.6	24903.9	24317.4	16889.9	17958.4	16869.7	26419.3	489.821	24611.6	239.442	17239.3	508.524	0.931577	0.652527	1.57e-06	0.0112067	1	0.0815103	0.104788	5.31121e-05	0.0334534	0.00112787	0.000893891			sp|Q8R088|GLP3L_MOUSE	Golph3l	GLP3L_MOUSE Golgi phosphoprotein 3-like	10	2499.71	2604.46	2490.16	1740.63	1636.37	1668.27	2552.48	2500.34	2544.51	2531.44	51.7776	1681.76	43.6192	2532.44
sp|P51175|PPOX_MOUSE	Ppox	Protoporphyrinogen oxidase OS=Mus musculus GN=Ppox PE=2 SV=1	4	327.066	342.318	360.215	395.178	396.782	391.615	530.463	546.482	547.428	343.2	13.5474	394.525	2.15936	541.458	7.78399	1.14955	1.57768	1.57e-06	0.0112067	1	0.134317	0.0108874	5.31121e-05	0.0308278	0.00140845	0.000399529			sp|Q8K010|OPLA_MOUSE	Oplah	OPLA_MOUSE 5-oxoprolinase	5	365.787	343.213	372.881	646.247	685.9	677.109	907.341	860.756	942.704	360.627	12.6496	669.752	17.0036	903.6
sp|Q8BWW4|LARP4_MOUSE	Larp4	La-related protein 4 OS=Mus musculus GN=Larp4 PE=2 SV=2	29	6905.26	6997.57	6725.52	6146.18	5891.14	5694.53	3761.61	3506.35	3410.78	6876.12	112.96	5910.62	184.899	3559.58	148.089	0.859586	0.517673	1.6e-06	0.0114208	1	0.0391078	0.201039	5.38717e-05	0.0215524	0.000909767	0.00123994			sp|Q08509|EPS8_MOUSE	Eps8	EPS8_MOUSE Epidermal growth factor receptor kinase substrate 8	39	9410.6	9563.5	9508.95	7577.83	7257.67	7322.2	8305.64	8334.74	8364.15	9494.35	63.2691	7385.9	138.248	8334.84
sp|P52963|E41LA_MOUSE	Epb41l4a	Band 4.1-like protein 4A OS=Mus musculus GN=Epb41l4a PE=2 SV=2	3	126.584	138.077	137.12	136.538	98.7222	130.54	327.372	323.042	331.796	133.927	5.20696	121.933	16.5945	327.403	3.57387	0.910447	2.44464	1.61e-06	0.0114922	1	0.00838667	0.780319	5.39539e-05	0.467349	0.000713082	0.00252997			sp|Q0VBK2|K2C80_MOUSE	Krt80	K2C80_MOUSE Keratin, type II cytoskeletal 80	7	1517.42	1540.14	1518.55	1512.82	1444.48	1512.21	1045.14	1052.21	1003.25	1525.37	10.4542	1489.84	32.073	1033.53
sp|Q8BM75|ARI5B_MOUSE	Arid5b	AT-rich interactive domain-containing protein 5B OS=Mus musculus GN=Arid5b PE=1 SV=3	9	1608.12	1723.64	1727.03	1501.66	1477.91	1413.01	2557.43	2433.35	2516.82	1686.26	55.273	1464.19	37.4683	2502.53	51.653	0.868306	1.48407	1.63e-06	0.0116349	1	0.179574	0.0275871	5.43689e-05	0.0336839	0.00159938	0.000538882			sp|Q0VGY8|TANC1_MOUSE	Tanc1	TANC1_MOUSE Protein TANC1	17	3413.92	3301.21	3410.61	3585.28	3641.98	3622.5	4218.36	4190.09	4257.83	3375.25	52.3693	3616.59	23.5223	4222.09
sp|Q9CZT5|VASN_MOUSE	Vasn	Vasorin OS=Mus musculus GN=Vasn PE=2 SV=2	3	229.936	231.756	242.58	225.046	218.111	214.236	384.208	371.328	357.709	234.757	5.58114	219.131	4.47171	371.082	10.8196	0.933436	1.5807	1.68e-06	0.0119918	1	0.0853404	0.0396256	5.5776e-05	0.0745673	0.00116211	0.000598882			sp|Q9R069|BCAM_MOUSE	Bcam	BCAM_MOUSE Basal cell adhesion molecule	11	1337.55	1240.84	1288.17	881.238	876.716	854.867	3288.16	3793.43	3570.13	1288.85	39.4846	870.94	11.5145	3550.57
sp|Q8K2I2|CCHCR_MOUSE	Cchcr1	Coiled-coil alpha-helical rod protein 1 OS=Mus musculus GN=Cchcr1 PE=2 SV=3	3	327.318	353.792	310.966	497.644	491.631	502.948	261.37	259.516	269.094	330.692	17.6457	497.408	4.62317	263.327	4.14776	1.50414	0.79629	1.69e-06	0.0120632	0.545114	1	0.00129837	5.58482e-05	0.00919778	0.0101908	0.000265204			sp|Q9D945|LLPH_MOUSE	Llph	LLPH_MOUSE Protein LLP homolog	8	1800.4	1850.05	1883.76	1943.85	1954.9	1951.65	1393.35	1432.39	1443.93	1844.74	34.2383	1950.13	4.63687	1423.22
sp|O35344|IMA4_MOUSE	Kpna3	Importin subunit alpha-4 OS=Mus musculus GN=Kpna3 PE=1 SV=1	8	3302.59	3255.23	3349.67	2875.84	2897.68	2927.45	2611.73	2522.16	2549.98	3302.5	38.555	2900.32	21.1524	2561.29	37.4311	0.878221	0.775562	1.71e-06	0.012206	0.235083	0.0551893	0.536957	5.62488e-05	0.0064247	0.000983194	0.00206254			sp|Q62273|S26A2_MOUSE	Slc26a2	S26A2_MOUSE Sulfate transporter	12	2529.94	2234.23	2543.03	1541.26	1612.72	1523.05	4242.89	4566.17	4599.21	2435.73	142.585	1559.01	38.6995	4469.42
sp|Q8VBT6|APOBR_MOUSE	Apobr	Apolipoprotein B receptor OS=Mus musculus GN=Apobr PE=1 SV=1	31	3597.97	3901.77	3717.31	4213.8	4422.83	4256.06	5860.92	5715.05	5792.4	3739.02	124.972	4297.56	90.2415	5789.46	59.5875	1.14938	1.54839	1.73e-06	0.0123487	1	0.0760218	0.0702452	5.66456e-05	0.0303963	0.00108188	0.000766523			sp|Q8R086|SUOX_MOUSE	Suox	SUOX_MOUSE Sulfite oxidase, mitochondrial	26	7971.25	7813.24	7914.54	7566.47	7617.47	7329.86	11147.5	11854.6	11480.1	7899.68	65.3579	7504.6	125.302	11494.1
sp|P21126|UBL4A_MOUSE	Ubl4a	Ubiquitin-like protein 4A OS=Mus musculus GN=Ubl4a PE=2 SV=1	6	1722.43	1653	1676.53	1849.31	1801.37	1866.01	1265.43	1235.94	1294.17	1683.99	28.8309	1838.9	27.3972	1265.18	23.773	1.09199	0.7513	1.75e-06	0.0124915	1	0.116861	0.0324028	5.70388e-05	0.0260146	0.00131751	0.000551549			sp|Q61188|EZH2_MOUSE	Ezh2	EZH2_MOUSE Histone-lysine N-methyltransferase EZH2	19	4308.74	4480.3	4488.26	2878.79	2955.34	2962.68	3184.27	3336.45	3187.52	4425.77	82.8141	2932.27	37.9346	3236.08
sp|O70551|SRPK1_MOUSE	Srpk1	SRSF protein kinase 1 OS=Mus musculus GN=Srpk1 PE=1 SV=2	28	9381.15	9031.9	9100.47	8316.04	8616.7	8338.46	5802.59	5262.42	5556.32	9171.17	151.092	8423.73	136.755	5540.44	220.809	0.918501	0.604115	1.79e-06	0.012777	1	0.101244	0.207694	5.78757e-05	0.0282172	0.00125447	0.00126084			sp|Q3V1V3|ESF1_MOUSE	Esf1	ESF1_MOUSE ESF1 homolog	32	12713.8	12782	13002.3	17847.3	17683.9	18744.2	11275.8	11456	10948.3	12832.7	123.115	18091.8	466.115	11226.7
sp|Q07139|ECT2_MOUSE	Ect2	Protein ECT2 OS=Mus musculus GN=Ect2 PE=1 SV=2	26	5832.75	5641.23	5448.15	5907.51	5978.41	5658.09	2435.29	1828.59	1971.75	5640.71	157.013	5848	137.373	2078.54	258.94	1.03675	0.36849	1.8e-06	0.0128484	1	0.430566	0.364872	5.78757e-05	0.313666	0.00225401	0.00168079			sp|Q9Z0R9|FADS2_MOUSE	Fads2	FADS2_MOUSE Fatty acid desaturase 2	11	3651.32	3694.2	3675.07	1502.41	1218.51	1186.65	3052.52	3339.44	3203.02	3673.53	17.5395	1302.52	141.938	3198.33
tr|Q3V1G9|Q3V1G9_MOUSE	Tcf7l2	Transcription factor 7-like 2 OS=Mus musculus GN=Tcf7l2 PE=2 SV=1	5	1091.29	1122.96	1136.75	931.651	928.998	925.466	1378.42	1339.74	1412.3	1117	19.0314	928.705	2.5335	1376.82	29.6441	0.831428	1.23261	1.8e-06	0.0128484	0.145742	0.547585	0.0177604	5.78757e-05	0.00584494	0.00255346	0.000453466			sp|Q921N6|DDX27_MOUSE	Ddx27	DDX27_MOUSE Probable ATP-dependent RNA helicase DDX27	41	12167.6	12461.7	12298.3	12841.9	12875.1	13062.5	10591	10477.8	10326.6	12309.2	120.313	12926.5	97.117	10465.1
sp|Q5NC05|TTF2_MOUSE	Ttf2	Transcription termination factor 2 OS=Mus musculus GN=Ttf2 PE=1 SV=2	19	4463.9	4223.77	4298.17	4133.7	4208.4	4288.54	2627.99	2442.11	2668.23	4328.61	100.368	4210.21	63.2262	2579.44	98.4891	0.972647	0.595905	1.85e-06	0.0132053	1	0.10738	0.0963385	5.92166e-05	0.309107	0.00127597	0.00087344			sp|Q80VY9|DHX33_MOUSE	Dhx33	DHX33_MOUSE Putative ATP-dependent RNA helicase DHX33	12	1675.2	1805.6	1746.42	2158.27	2148.68	2095.94	1270.65	1281.62	1312.36	1742.41	53.3112	2134.3	27.4034	1288.21
sp|B1AQJ2|UBP36_MOUSE	Usp36	Ubiquitin carboxyl-terminal hydrolase 36 OS=Mus musculus GN=Usp36 PE=2 SV=1	23	4983.28	5289.51	4918.94	6552.71	6326.56	6367.26	3109.03	2601.43	2721	5063.91	161.671	6415.51	98.4276	2810.49	216.672	1.26691	0.555003	1.87e-06	0.0133481	0.866829	0.672023	0.141785	5.95896e-05	0.01075	0.00287687	0.00104677			sp|Q8R127|SCPDL_MOUSE	Sccpdh	SCPDL_MOUSE Saccharopine dehydrogenase-like oxidoreductase	4	927.137	922.543	893.5	1317.6	1329.89	1306.08	1225.66	1244.61	1183.68	914.393	14.8924	1317.86	9.72209	1217.98
tr|B1AU75|B1AU75_MOUSE	Nasp	Nuclear autoantigenic sperm protein OS=Mus musculus GN=Nasp PE=4 SV=1	64	11925.2	11396.1	11478.9	12387.7	12724.7	12728.4	8564.3	8711.55	8926.25	11600.1	232.376	12613.6	159.743	8734.03	148.618	1.08737	0.75293	1.9e-06	0.0135622	1	0.135844	0.0212067	6.02558e-05	0.0303963	0.00141654	0.000469034			sp|Q8BJW6|EIF2A_MOUSE	Eif2a	EIF2A_MOUSE Eukaryotic translation initiation factor 2A	47	17490.9	17828.2	17266.5	13687.3	13369	14018.2	13207.4	13142.8	13138.4	17528.5	230.852	13691.5	265.051	13162.9
sp|Q80XL6|ACD11_MOUSE	Acad11	Acyl-CoA dehydrogenase family member 11 OS=Mus musculus GN=Acad11 PE=1 SV=2	15	2346.23	2520.28	2395.61	2737.53	2653.41	2705.65	5005.63	4621.6	4608.49	2420.71	73.2381	2698.86	34.6755	4745.24	184.201	1.11491	1.96027	1.91e-06	0.0136336	1	0.0520651	0.0501897	6.02558e-05	0.0341284	0.000974893	0.000662659			sp|Q9QYB5|ADDG_MOUSE	Add3	ADDG_MOUSE Gamma-adducin	23	4834.35	4849.32	4928.36	5474.18	5543.72	5515.93	6295.18	6549.77	6413.16	4870.68	41.2436	5511.28	28.5796	6419.37
sp|P29391|FRIL1_MOUSE	Ftl1	Ferritin light chain 1 OS=Mus musculus GN=Ftl1 PE=1 SV=2	16	3653.19	3602.45	3155.14	4821.37	5111.58	4684.18	1273.36	1085.14	1142.86	3470.26	223.784	4872.38	178.174	1167.12	78.732	1.40404	0.336321	1.92e-06	0.013705	1	0.103467	0.0151451	6.02558e-05	0.019853	0.00126955	0.000419618			sp|Q8BW10|NOB1_MOUSE	Nob1	NOB1_MOUSE RNA-binding protein NOB1	9	4116.94	4207.82	4105.6	4225.85	4230.92	4498.2	2641.86	2567.03	2536.66	4143.45	45.749	4318.32	127.209	2581.85
sp|O70318|E41L2_MOUSE	Epb41l2	Band 4.1-like protein 2 OS=Mus musculus GN=Epb41l2 PE=1 SV=2	66	13912.3	14612.5	14308.7	15617.6	15290.8	14941.6	20972.6	21055.8	20201.5	14277.8	286.687	15283.3	276.026	20743.3	384.613	1.07042	1.45283	1.95e-06	0.0139191	1	0.0552131	0.0986017	6.02558e-05	0.0569118	0.000983194	0.000882439			sp|P49698|HNF4A_MOUSE	Hnf4a	HNF4A_MOUSE Hepatocyte nuclear factor 4-alpha	7	936.77	950.493	960.197	459.197	476.843	472.016	739.965	789.01	823.471	949.153	9.61083	469.352	7.44616	784.149
tr|F7DBB3|F7DBB3_MOUSE	Ahnak2	Protein Ahnak2 (Fragment) OS=Mus musculus GN=Ahnak2 PE=2 SV=1	38	5014.46	5353.33	4883.99	10921	11916.4	10907.1	6415.58	6437.35	6281.54	5083.93	197.803	11248.2	472.546	6378.16	68.894	2.2125	1.25457	1.95e-06	0.0139191	0.0490192	1	0.0618157	6.02558e-05	0.00420837	0.00482589	0.000730977			sp|Q9D0F1|NDC80_MOUSE	Ndc80	NDC80_MOUSE Kinetochore protein NDC80 homolog	14	4224.79	4440.52	4203.27	2250.93	2120.27	2075.06	3250.98	3090.21	3311.93	4289.53	107.129	2148.75	74.5701	3217.71
sp|Q75NR7|RECQ4_MOUSE	Recql4	ATP-dependent DNA helicase Q4 OS=Mus musculus GN=Recql4 PE=2 SV=2	5	460.278	454.14	428.084	626.481	645.629	586.296	203.985	162.314	202.953	447.501	13.9565	619.469	24.7249	189.751	19.4052	1.38429	0.424023	1.95e-06	0.0139191	1	0.502279	0.15832	6.02558e-05	0.0119131	0.00243377	0.00109787			sp|Q5SVD0|F101B_MOUSE	Fam101b	F101B_MOUSE Protein FAM101B	6	2154.84	2052.5	2077.18	974.885	941.372	877.496	1839.36	2010.87	1975.97	2094.84	43.6064	931.251	40.3979	1942.07
sp|Q9D938|TM160_MOUSE	Tmem160	Transmembrane protein 160 OS=Mus musculus GN=Tmem160 PE=2 SV=1	4	705.377	703.467	689.207	725.009	745.669	742.081	1150.7	1080.69	1163.01	699.35	7.21468	737.586	9.01334	1131.47	36.2545	1.05467	1.61788	1.95e-06	0.0139191	1	0.0475692	0.0814422	6.02558e-05	0.0344624	0.000960272	0.000824219			sp|Q69ZF7|CNNM4_MOUSE	Cnnm4	CNNM4_MOUSE Metal transporter CNNM4	15	2131.41	2246.22	2319.27	3746.68	3906.65	3719.33	2568.4	2537.49	2651.52	2232.3	77.3226	3790.89	82.615	2585.8
sp|O08532|CA2D1_MOUSE	Cacna2d1	Voltage-dependent calcium channel subunit alpha-2/delta-1 OS=Mus musculus GN=Cacna2d1 PE=1 SV=1	11	1201.19	1299.16	1302.82	1422.71	1435.14	1395.1	1967.32	1923.08	1910.18	1267.72	47.0699	1417.65	16.7333	1933.53	24.469	1.11826	1.5252	1.96e-06	0.0139905	1	0.145798	0.0184269	6.03038e-05	0.0439848	0.00146321	0.000458998			sp|O70126|AURKB_MOUSE	Aurkb	AURKB_MOUSE Aurora kinase B	12	3599.93	3707.65	3725.68	2252.69	2072.75	2065.67	2530.24	2550.06	2402.79	3677.75	55.5195	2130.37	86.5416	2494.36
sp|P47738|ALDH2_MOUSE	Aldh2	Aldehyde dehydrogenase, mitochondrial OS=Mus musculus GN=Aldh2 PE=1 SV=1	85	11637.4	12548.2	12741	14951.6	14210.6	14478.6	24642.1	24487.6	22840.8	12308.9	481.279	14546.9	306.347	23990.2	815.169	1.18183	1.94902	2.05e-06	0.0146329	1	0.0721465	0.0797771	6.25338e-05	0.0277484	0.00103951	0.000814763			sp|P28231|CXB3_MOUSE	Gjb3	CXB3_MOUSE Gap junction beta-3 protein	3	1095.89	1149.16	1063.61	604.169	580.351	525.671	511.978	527.793	512.23	1102.89	35.2743	570.064	32.8619	517.334
sp|Q3V300|KIF22_MOUSE	Kif22	Kinesin-like protein KIF22 OS=Mus musculus GN=Kif22 PE=2 SV=2	20	5157.45	5191.16	4899.2	5013.17	4766.11	4628.95	1923.31	1365.58	1574.25	5082.6	130.414	4802.74	158.982	1621.05	230.084	0.944938	0.31894	2.05e-06	0.0146329	1	0.433385	0.548851	6.25338e-05	0.193699	0.00225401	0.0020872			sp|P60229|EIF3E_MOUSE	Eif3e	EIF3E_MOUSE Eukaryotic translation initiation factor 3 subunit E	36	10191	10037	9983.9	9498.74	9570.76	9368.15	8416.25	8316.41	8405.03	10070.6	87.8294	9479.22	83.8593	8379.23
sp|Q924N4-2|S12A6_MOUSE	Slc12a6	Isoform 2 of Solute carrier family 12 member 6 OS=Mus musculus GN=Slc12a6	7	866.594	900.458	861.36	834.07	780.787	737.232	1306.37	1288.32	1312.64	876.137	17.3295	784.03	39.6004	1302.44	10.3095	0.894871	1.48657	2.07e-06	0.0147757	1	0.0155912	0.189183	6.28751e-05	0.0846743	0.000771914	0.0012059			sp|P47739|AL3A1_MOUSE	Aldh3a1	AL3A1_MOUSE Aldehyde dehydrogenase, dimeric NADP-preferring	18	5872.44	5404.76	5446.72	4091.93	4380.17	4412.97	9819.04	9277.16	10109.2	5574.64	211.272	4295.02	144.232	9735.13
sp|P10852|4F2_MOUSE	Slc3a2	4F2 cell-surface antigen heavy chain OS=Mus musculus GN=Slc3a2 PE=1 SV=1	35	11860.8	12909.7	11663	19313.5	18544.8	18140.6	8423.67	7446.29	7304.96	12144.5	547.071	18666.3	486.481	7724.97	497.411	1.53702	0.636088	2.08e-06	0.014847	0.376196	1	0.067328	6.29112e-05	0.00811079	0.00447653	0.000751739			sp|P29533|VCAM1_MOUSE	Vcam1	VCAM1_MOUSE Vascular cell adhesion protein 1	37	8313.93	8000.64	8234.34	5946.49	6226.89	6023.14	18470.1	21194	20082.8	8182.97	132.958	6065.51	118.328	19915.6
sp|P70290|EM55_MOUSE	Mpp1	55 kDa erythrocyte membrane protein OS=Mus musculus GN=Mpp1 PE=1 SV=1	26	5726.34	5443.93	5637.59	4819.48	4886.35	4889.9	6846.57	6627.25	6731.34	5602.62	117.915	4865.24	32.392	6735.05	89.5755	0.868387	1.20213	2.09e-06	0.0149184	1	0.614167	0.00840154	6.29469e-05	0.0119131	0.00274973	0.000399529			sp|Q6DIB4|CT112_MOUSE		CT112_MOUSE Uncharacterized protein C20orf112 homolog	9	2234.44	2172.16	2176.26	1202.75	1296.61	1190.53	1879.42	1930.72	2007.15	2194.29	28.442	1229.96	47.3896	1939.1
sp|Q7TQH0|ATX2L_MOUSE	Atxn2l	Ataxin-2-like protein OS=Mus musculus GN=Atxn2l PE=1 SV=1	44	8982.06	9344.51	9027.15	9836.23	10319.5	10244.8	6377.45	6678.13	6619.37	9117.91	161.287	10133.5	212.409	6558.32	130.122	1.11139	0.719279	2.1e-06	0.0149898	1	0.0802587	0.0378127	6.29824e-05	0.0264871	0.00112375	0.000589886			sp|Q9JLV2|TP4AP_MOUSE	Trpc4ap	TP4AP_MOUSE Short transient receptor potential channel 4-associated protein	2	310.157	298.879	314.967	186.284	191.001	175.99	198.481	201.126	208.868	308.001	6.74251	184.425	6.26761	202.825
sp|P61021|RAB5B_MOUSE	Rab5b	Ras-related protein Rab-5B OS=Mus musculus GN=Rab5b PE=1 SV=1	7	1510.42	1547.06	1469.3	1665.28	1588.83	1630.82	2426.95	2349.7	2283.37	1508.93	31.7629	1628.31	31.261	2353.34	58.6728	1.07912	1.55961	2.11e-06	0.0150612	1	0.0551259	0.100555	6.30175e-05	0.0502426	0.000983194	0.000883974			sp|Q8K2I4|MANBA_MOUSE	Manba	MANBA_MOUSE Beta-mannosidase	9	1518.85	1495.17	1572.41	1424.57	1538.61	1372.77	2587.85	2753.12	2628.27	1528.81	32.31	1445.32	69.275	2656.41
sp|Q7TNG8|LDHD_MOUSE	Ldhd	Probable D-lactate dehydrogenase, mitochondrial OS=Mus musculus GN=Ldhd PE=1 SV=1	7	803.246	782.164	780.871	883.886	905.144	818.727	1791.43	1618.69	1754.55	788.76	10.2565	869.252	36.7658	1721.56	74.2796	1.10205	2.18261	2.14e-06	0.0152753	1	0.0223432	0.120958	6.36472e-05	0.0786798	0.000805129	0.000952892			sp|Q8BUM9|UBP43_MOUSE	Usp43	UBP43_MOUSE Ubiquitin carboxyl-terminal hydrolase 43	2	349.714	372.248	368.883	543.467	564.024	541.206	391.136	375.915	386.739	363.615	9.92502	549.566	10.2652	384.597
tr|S4R1P5|S4R1P5_MOUSE	Dst	Dystonin OS=Mus musculus GN=Dst PE=4 SV=1	154	25410.6	27279.8	25226.8	38549.4	39419.4	37356.2	23916.8	23109.8	23346.3	25972.4	927.512	38441.7	845.736	23457.6	338.732	1.4801	0.903175	2.17e-06	0.0154895	0.235175	1	0.0154673	6.4006e-05	0.0064247	0.028849	0.000419618			sp|Q9WTY4|AQP5_MOUSE	Aqp5	AQP5_MOUSE Aquaporin-5	6	1440.91	1416.28	1517.52	633.901	538.672	588.825	1806.5	2013.48	1890.93	1458.24	43.1087	587.133	38.8955	1903.64
sp|P48972|MYBB_MOUSE	Mybl2	Myb-related protein B OS=Mus musculus GN=Mybl2 PE=1 SV=1	3	781.686	839.394	730.33	882.492	845.883	832.872	262.828	201.674	219.766	783.803	44.5504	853.749	21.007	228.089	25.6504	1.08924	0.291003	2.17e-06	0.0154895	1	0.187984	0.0994764	6.4006e-05	0.182555	0.00162783	0.000883974			tr|E9Q8I7|E9Q8I7_MOUSE	Nfxl1	E9Q8I7_MOUSE Protein Nfxl1	10	1527.1	1466.59	1539.39	2227.59	2200.35	2220.52	1877.91	1966.37	1971.01	1511.03	31.8195	2216.15	11.5414	1938.43
sp|Q9JJY4|DDX20_MOUSE	Ddx20	Probable ATP-dependent RNA helicase DDX20 OS=Mus musculus GN=Ddx20 PE=1 SV=2	25	7003.59	6762.86	6719.26	7395.46	7193.04	7016.59	4132.53	3984.88	4419.23	6828.57	125.031	7201.7	154.794	4178.88	180.326	1.05464	0.61197	2.25e-06	0.0160605	1	0.150506	0.11263	6.60926e-05	0.102206	0.00147632	0.000922406			sp|Q8K2Y0|RN219_MOUSE	Rnf219	RN219_MOUSE RING finger protein 219	6	1724.9	1797.64	1716.64	1258.99	1252	1274.84	1411.56	1420.57	1405.84	1746.39	36.3934	1261.94	9.55538	1412.66
sp|Q6ZWQ0|SYNE2_MOUSE	Syne2	Nesprin-2 OS=Mus musculus GN=Syne2 PE=1 SV=2	172	28724	31427.3	29350.3	27809.6	27117.8	27723.6	44859.1	43635.5	42924.7	29833.9	1155.37	27550.3	307.856	43806.4	798.912	0.923458	1.46835	2.29e-06	0.016346	1	0.274586	0.00864875	6.64472e-05	0.092985	0.00182892	0.000399529			sp|Q8K3D3-2|SWI5_MOUSE	Swi5	SWI5_MOUSE Isoform 2 of DNA repair protein SWI5 homolog	7	2511.69	2486.26	2422.86	1572.65	1569.49	1513.26	1711.97	1569.67	1689.32	2473.6	37.3527	1551.8	27.2824	1656.99
sp|P15208|INSR_MOUSE	Insr	Insulin receptor OS=Mus musculus GN=Insr PE=1 SV=2	12	1384.82	1515.68	1473.76	1659.44	1614.19	1672.63	3123.43	2842.66	2912.5	1458.09	54.5608	1648.75	25.0261	2959.53	119.351	1.13076	2.02974	2.29e-06	0.016346	1	0.0686816	0.054295	6.64472e-05	0.0396869	0.00102357	0.000706124			sp|P06797|CATL1_MOUSE	Ctsl	CATL1_MOUSE Cathepsin L1	15	3048.44	2976.96	3059.3	4030.11	4038.62	4082.89	3744.41	3805.47	3640.8	3028.23	36.5258	4050.54	23.1372	3730.23
sp|Q6ZPT1|KLHL9_MOUSE	Klhl9	Kelch-like protein 9 OS=Mus musculus GN=Klhl9 PE=2 SV=2	8	1356.84	1311.33	1328.23	1387.11	1377.26	1367.66	990.583	980.344	1040.63	1332.13	18.7833	1377.34	7.94065	1003.85	26.3395	1.03394	0.753567	2.29e-06	0.016346	1	0.222046	0.0948021	6.64472e-05	0.0751894	0.0017081	0.000868581			sp|Q8VHK9|DHX36_MOUSE	Dhx36	DHX36_MOUSE ATP-dependent RNA helicase DHX36	30	7090.8	7161.12	6982.66	8216.71	8146.61	8332.2	6805.52	6897.4	6800.02	7078.19	73.3993	8231.84	76.5184	6834.31
sp|Q9CWR7|STEA1_MOUSE	Steap1	Metalloreductase STEAP1 OS=Mus musculus GN=Steap1 PE=1 SV=2	14	4425.49	5049.28	4178.98	8368.58	8116.3	7989.96	2633.89	2084.27	1997.88	4551.25	366.258	8158.28	157.396	2238.68	281.672	1.79254	0.491882	2.3e-06	0.0164174	0.675393	1	0.150214	6.64672e-05	0.00985398	0.00656405	0.00106592			sp|Q8VE95|CH082_MOUSE		CH082_MOUSE UPF0598 protein C8orf82 homolog	5	443.152	429.852	447.671	665.931	686.061	639.689	685.628	687.93	678.058	440.225	7.56327	663.894	18.986	683.872
sp|Q8K3A0|HSC20_MOUSE	Hscb	Iron-sulfur cluster co-chaperone protein HscB, mitochondrial OS=Mus musculus GN=Hscb PE=2 SV=2	3	283.917	300.744	290.154	400.786	445.154	426.687	552.566	569.751	580.589	291.605	6.94579	424.209	18.1977	567.635	11.5377	1.45474	1.94659	2.34e-06	0.0167029	0.546538	0.0093309	1	6.73505e-05	0.00919778	0.000718225	0.0033484			sp|Q3UW53|NIBAN_MOUSE	Fam129a	NIBAN_MOUSE Protein Niban	45	11895.4	11592.7	12018.3	20248.5	21224.3	20921.3	18520.4	17185	17971.8	11835.5	178.844	20798	407.793	17892.4
sp|P34914|HYES_MOUSE	Ephx2	Bifunctional epoxide hydrolase 2 OS=Mus musculus GN=Ephx2 PE=1 SV=2	17	2565.73	2519.52	2672.05	2632.78	2632.41	2699.72	5875.28	6386.31	6710.86	2585.77	63.8616	2654.97	31.6434	6324.15	343.944	1.02676	2.44575	2.36e-06	0.0168457	1	0.039037	0.0335377	6.76533e-05	0.319934	0.000909767	0.000559888			sp|Q9CWY3|SETD6_MOUSE	Setd6	SETD6_MOUSE N-lysine methyltransferase SETD6	6	931.945	911.485	901.892	759.632	730.643	734.586	642.086	635.843	611.782	915.107	12.5336	741.62	12.8375	629.904
sp|Q8BH47|SC22A_MOUSE	Sec22a	Vesicle-trafficking protein SEC22a OS=Mus musculus GN=Sec22a PE=2 SV=1	6	406.381	410.565	400.754	409.229	387.27	413.377	610.42	638.088	654.453	405.9	4.01974	403.292	11.4551	634.32	18.1727	0.993575	1.56275	2.4e-06	0.0171312	1	0.0412441	0.121769	6.7981e-05	0.815019	0.00091436	0.000954478			tr|Q9JHF5|Q9JHF5_MOUSE	Tcirg1	Q9JHF5_MOUSE A3 subunit of vacuolar-adenosine triphosphatase	2	328.993	312.752	318.471	324.898	327.224	310.078	453.525	453.194	468.197	320.072	6.72631	320.733	7.59406	458.305
sp|Q99KR8|FUCO2_MOUSE	Fuca2	Plasma alpha-L-fucosidase OS=Mus musculus GN=Fuca2 PE=2 SV=1	5	475.66	533.778	449.106	466.976	480.295	463.988	1063	1049.58	1151.96	486.181	35.3587	470.42	7.08866	1088.18	45.4308	0.967581	2.23822	2.4e-06	0.0171312	1	0.206225	0.0143553	6.7981e-05	0.663203	0.00167313	0.000419618			sp|Q8BH55|THNS1_MOUSE	Thnsl1	THNS1_MOUSE Threonine synthase-like 1	4	443.81	451.799	438.901	536.559	539.951	530.363	536.249	547.101	547.97	444.837	5.31539	535.624	3.96969	543.773
sp|Q8C850|SCAR3_MOUSE	Scara3	Scavenger receptor class A member 3 OS=Mus musculus GN=Scara3 PE=2 SV=1	3	753.884	757.426	750.789	694.719	738.686	693.74	970.82	998.597	997.821	754.033	2.71159	709.048	20.9608	989.079	12.9152	0.940341	1.31172	2.4e-06	0.0171312	1	0.0121065	0.160722	6.7981e-05	0.0824153	0.000771914	0.00110172			sp|P30276|CCNB2_MOUSE	Ccnb2	CCNB2_MOUSE G2/mitotic-specific cyclin-B2	9	3515.92	3546.66	3403.96	1972.73	1821.13	1815.19	2719.86	2520.26	2637.28	3488.85	61.3218	1869.68	72.9053	2625.8
sp|G5E8K5|ANK3_MOUSE	Ank3	Ankyrin-3 OS=Mus musculus GN=Ank3 PE=1 SV=1	19	1760.19	1995.37	1779.82	1677.89	1795.66	1818.73	3513.91	3793.03	3795.66	1845.13	106.54	1764.09	61.6783	3700.87	132.203	0.956083	2.00575	2.41e-06	0.0172026	1	0.162297	0.0413878	6.79944e-05	0.490253	0.00154665	0.000606396			sp|Q8BTI7|ANR52_MOUSE	Ankrd52	ANR52_MOUSE Serine/threonine-protein phosphatase 6 regulatory ankyrin repeat subunit C	18	3693.21	3806.87	3772.01	3089.55	2976.16	3226.92	2189.42	2037.69	2098.63	3757.36	47.5433	3097.54	102.528	2108.58
sp|O54782|MA2B2_MOUSE	Man2b2	Epididymis-specific alpha-mannosidase OS=Mus musculus GN=Man2b2 PE=2 SV=2	11	849.779	1009.21	825.047	1093.88	1089.09	1138.51	2097.35	2261.48	2117.09	894.679	81.6129	1107.16	22.2539	2158.64	73.164	1.23749	2.41275	2.44e-06	0.0174167	1	0.247181	0.0223208	6.85698e-05	0.0636994	0.00177338	0.000487467			sp|Q9CWR7|STEA1_MOUSE	Steap1	STEA1_MOUSE Metalloreductase STEAP1	11	2643.39	2578.6	2905.5	4849.1	4635.98	4769.84	2752.9	2911.88	2820.13	2709.16	141.328	4751.64	87.9525	2828.3
tr|D3Z5I1|D3Z5I1_MOUSE	Zc3hav1	Zinc finger CCCH-type antiviral protein 1 OS=Mus musculus GN=Zc3hav1 PE=2 SV=1	35	6645.88	6941.59	6493.31	8588.35	8868.83	8610.74	5345.16	4905.04	4947.48	6693.59	186.093	8689.31	127.271	5065.89	198.23	1.29815	0.756827	2.46e-06	0.0175595	0.378396	1	0.0646497	6.88607e-05	0.00811079	0.00447653	0.000739705			sp|Q6EJB6|UT14B_MOUSE	Utp14b	UT14B_MOUSE U3 small nucleolar RNA-associated protein 14 homolog B	4	523.652	574.957	549.005	242.137	262.145	242.141	401.839	411.775	402.012	549.205	20.9457	248.808	9.43092	405.209
tr|E9Q6C7|E9Q6C7_MOUSE	Lphn2	Latrophilin-2 OS=Mus musculus GN=Lphn2 PE=2 SV=1	12	1655.39	1768.43	1679.89	1317.95	1245.78	1268.41	2701.41	2470.27	2575.86	1701.24	48.5542	1277.38	30.1383	2582.51	94.4797	0.750854	1.51802	2.5e-06	0.017845	0.497768	0.279673	0.027695	6.94433e-05	0.00900294	0.00182892	0.000538882			sp|Q8C0D4|RHG12_MOUSE	Arhgap12	RHG12_MOUSE Rho GTPase-activating protein 12	18	5307.12	5449.54	5542.59	6835.07	6637.66	6787.84	7154.08	7301.99	7310.53	5433.08	96.832	6753.52	84.1661	7255.53
tr|Q9ESU7|Q9ESU7_MOUSE	Slc1a5	Neutral amino acid transporter ASCT2 OS=Mus musculus GN=Slc1a5 PE=2 SV=1	12	1919.17	2036.98	1915.93	3319.45	3269.71	3078.1	1403.75	1165.02	1145.32	1957.36	56.3154	3222.42	104.05	1238.03	117.457	1.64631	0.6325	2.51e-06	0.0179164	0.107308	1	0.200258	6.94433e-05	0.00556148	0.00700361	0.00123965			sp|Q64735|CR1L_MOUSE	Cr1l	CR1L_MOUSE Complement component receptor 1-like protein	10	4503.47	4312.51	4558.7	6823.09	6584.82	6895.19	4884.81	5086.12	4930.91	4458.23	105.475	6767.7	132.623	4967.28
sp|Q9QYR9|ACOT2_MOUSE	Acot2	Acyl-coenzyme A thioesterase 2, mitochondrial OS=Mus musculus GN=Acot2 PE=1 SV=2	7	547.148	593.428	590.522	2838.39	2840.36	2465.7	1606.64	1608.36	1614.59	577.033	21.1649	2714.82	176.154	1609.86	3.41522	4.70479	2.7899	2.51e-06	0.0179164	0.0112711	0.0033248	0.489424	6.94433e-05	0.0030971	0.000693495	0.00196539			sp|Q08122|TLE3_MOUSE	Tle3	TLE3_MOUSE Transducin-like enhancer protein 3	14	2670.03	2605.57	2667.93	1938.76	1979.65	1960.21	2411.38	2424.52	2328.56	2647.84	29.9041	1959.54	16.7	2388.15
sp|Q3U1J4|DDB1_MOUSE	Ddb1	DNA damage-binding protein 1 OS=Mus musculus GN=Ddb1 PE=1 SV=2	87	26327.9	25223.7	25698.8	23835.6	23278.8	23720.8	19330	18891.6	19367.8	25750.1	452.247	23611.7	240.039	19196.5	216.125	0.916956	0.74549	2.54e-06	0.0181305	1	0.0484198	0.0554311	6.97328e-05	0.0217341	0.000966285	0.000710095			sp|O55091|IMPCT_MOUSE	Impact	IMPCT_MOUSE Protein IMPACT	7	2414.63	2368.3	2228.74	2222.47	2352.22	2307.37	3607.01	3791.34	3784.85	2337.22	79.0067	2294.02	53.8048	3727.73
sp|Q9D172|ES1_MOUSE	D10Jhu81e	ES1 protein homolog, mitochondrial OS=Mus musculus GN=D10Jhu81e PE=1 SV=1	18	3289.92	3741.8	3334.18	3606.48	3408.75	3493.28	6264.51	6336.12	6003.43	3455.3	203.39	3502.84	81.0053	6201.35	142.974	1.01376	1.79474	2.54e-06	0.0181305	1	0.23669	0.0206105	6.97328e-05	0.800319	0.00173029	0.000461812			sp|Q9D2C6|RPC8_MOUSE	Polr3h	RPC8_MOUSE DNA-directed RNA polymerase III subunit RPC8	3	740.758	745.16	744.065	610.344	609.666	589.184	524.148	500.83	484.69	743.328	1.87121	603.065	9.81902	503.223
sp|Q07832|PLK1_MOUSE	Plk1	Serine/threonine-protein kinase PLK1 OS=Mus musculus GN=Plk1 PE=1 SV=2	14	4927.97	4912.89	4640.91	4155.47	4141.71	3796.26	1801.44	1344.59	1497.88	4827.26	131.911	4031.15	166.185	1547.97	189.842	0.83508	0.320673	2.55e-06	0.0182019	1	0.255102	0.564112	6.97391e-05	0.0294385	0.0017968	0.00211081			sp|O54879|HMGB3_MOUSE	Hmgb3	HMGB3_MOUSE High mobility group protein B3	19	7057.31	7043.14	6831.74	5922.23	6276.35	6248.26	4474.31	4278.25	4266.45	6977.4	103.157	6148.95	160.723	4339.67
sp|Q8K021|SCAM1_MOUSE	Scamp1	Secretory carrier-associated membrane protein 1 OS=Mus musculus GN=Scamp1 PE=1 SV=1	5	960.018	984.404	909.991	991.936	967.413	954.935	1428.45	1433.24	1375.35	951.471	30.9743	971.428	15.3701	1412.35	26.2336	1.02097	1.48438	2.56e-06	0.0182733	1	0.155509	0.0347738	6.97453e-05	0.53965	0.00150589	0.000565053			sp|A2AJ88|PLPL7_MOUSE	Pnpla7	PLPL7_MOUSE Patatin-like phospholipase domain-containing protein 7	2	767.622	771.848	810.228	1166.39	1265.33	1200.89	1431.14	1505.19	1457.32	783.233	19.1664	1210.87	41.0039	1464.55
sp|O09174|AMACR_MOUSE	Amacr	Alpha-methylacyl-CoA racemase OS=Mus musculus GN=Amacr PE=1 SV=4	9	1920.04	1935.94	1857.24	2234.8	2106.6	2080.95	2920.32	2830.8	2862.34	1904.41	33.9777	2140.78	67.2995	2871.15	37.0739	1.12412	1.50764	2.57e-06	0.0183447	1	0.0160055	0.319434	6.97516e-05	0.0353085	0.000771914	0.00157782			sp|Q2TPA8|HSDL2_MOUSE	Hsdl2	HSDL2_MOUSE Hydroxysteroid dehydrogenase-like protein 2	7	729.522	670.675	738.553	734.332	752.26	714.884	1237.72	1332.77	1280.28	712.917	30.0961	733.825	15.2629	1283.59
sp|Q8BH64|EHD2_MOUSE	Ehd2	EH domain-containing protein 2 OS=Mus musculus GN=Ehd2 PE=1 SV=1	30	8038.6	7396.42	7900.57	8361.56	8294.52	8019.91	4486.02	4194.53	4544.18	7778.53	276.006	8225.33	147.81	4408.24	152.972	1.05744	0.566719	2.6e-06	0.0185588	1	0.114788	0.0304928	6.9776e-05	0.182574	0.00131751	0.000551327			sp|P47738|ALDH2_MOUSE	Aldh2	ALDH2_MOUSE Aldehyde dehydrogenase, mitochondrial	90	18212.7	17438.5	18715.6	23643.6	24066.1	22867.1	35751.2	38805.5	36140.7	18122.3	525.281	23525.6	496.55	36899.1
sp|P97313|PRKDC_MOUSE	Prkdc	DNA-dependent protein kinase catalytic subunit OS=Mus musculus GN=Prkdc PE=1 SV=3	44	4908.29	5084.25	5087.64	7018.78	6719.47	6724.6	7025.54	6862.39	7031.74	5026.73	83.7588	6820.95	139.903	6973.22	78.4119	1.35694	1.38723	2.61e-06	0.0186302	0.10514	0.027685	1	6.9776e-05	0.00553167	0.000871925	0.262297			sp|Q8R516|MIB2_MOUSE	Mib2	MIB2_MOUSE E3 ubiquitin-protein ligase MIB2	3	321.425	302.272	325.431	690.935	755.553	713.805	433.509	442.479	470.941	316.376	10.1062	720.098	26.7528	448.976
sp|Q06890|CLUS_MOUSE	Clu	Clusterin OS=Mus musculus GN=Clu PE=1 SV=1	33	6252.96	6916.99	7152.04	5568.7	4446.75	4940.59	17127.8	17090.3	15311.4	6774	380.72	4985.35	459.126	16509.8	847.559	0.735954	2.43724	2.61e-06	0.0186302	1	0.107503	0.113439	6.9776e-05	0.043682	0.00127597	0.00092684			sp|P46061|RAGP1_MOUSE	Rangap1	RAGP1_MOUSE Ran GTPase-activating protein 1	44	17020.2	17252.2	17796.4	12785.2	12687.9	12421.4	14468.2	14505	14229	17356.3	325.314	12631.5	153.782	14400.7
sp|Q6ZQJ5|DNA2_MOUSE	Dna2	DNA replication ATP-dependent helicase/nuclease DNA2 OS=Mus musculus GN=Dna2 PE=1 SV=2	6	1379.77	1313.35	1334.82	1204.21	1215.65	1304.35	707.167	727.52	747.484	1342.65	27.6749	1241.4	44.7544	727.39	16.4596	0.924594	0.541759	2.61e-06	0.0186302	1	0.0118306	0.0738041	6.9776e-05	0.0994278	0.000771914	0.000783726			sp|P28658|ATX10_MOUSE	Atxn10	ATX10_MOUSE Ataxin-10	31	11176.1	11542.4	11184.6	7227.05	7528.64	7231.11	9055.1	8702.11	9253.39	11301	170.707	7328.93	141.224	9003.53
sp|Q80Y98|DDHD2_MOUSE	Ddhd2	Phospholipase DDHD2 OS=Mus musculus GN=Ddhd2 PE=2 SV=3	2	188.827	188.282	198.936	274.222	253.222	256.144	116.656	124.471	128.267	192.015	4.89894	261.196	9.2877	123.131	4.8339	1.36029	0.641259	2.64e-06	0.0188443	0.713398	0.231703	0.0466613	7.03146e-05	0.0100292	0.00171916	0.000640425			sp|P42932|TCPQ_MOUSE	Cct8	TCPQ_MOUSE T-complex protein 1 subunit theta	136	46710.4	47181.3	46061.3	46441.7	45191.9	45669.9	38634.6	38609.1	38217.4	46651	459.163	45767.8	514.907	38487
sp|Q8VCZ6|SGSM3_MOUSE	Sgsm3	Small G protein signaling modulator 3 OS=Mus musculus GN=Sgsm3 PE=1 SV=1	3	908.592	866.098	879.867	702.969	715.663	738.258	1226.81	1172.73	1150.41	884.852	17.7026	718.963	14.5945	1183.32	32.0759	0.812524	1.3373	2.66e-06	0.0189871	0.636016	0.32751	0.039842	7.05839e-05	0.00964416	0.00197783	0.000598882			sp|Q9Z1X9|CDC45_MOUSE	Cdc45	CDC45_MOUSE Cell division control protein 45 homolog	4	682.081	685.653	688.6	482.047	481.161	463.706	449.001	426.056	471.903	685.445	2.66544	475.638	8.44495	448.987
sp|P62960|YBOX1_MOUSE	Ybx1	Nuclease-sensitive element-binding protein 1 OS=Mus musculus GN=Ybx1 PE=1 SV=3	57	13692.8	13188.3	13176.2	14074	13141	13230.1	8239.9	7771.83	7772.88	13352.4	240.726	13481.7	420.396	7928.2	220.403	1.00968	0.593765	2.69e-06	0.0192012	1	0.0300085	0.0697687	7.11156e-05	0.785182	0.000885212	0.000765844			tr|F8VQ29|F8VQ29_MOUSE	Iqgap3	F8VQ29_MOUSE Protein Iqgap3	41	9850.04	9855.1	10110.6	5534.18	5410.51	5003.3	7205.41	6664.97	7268.54	9938.58	121.654	5316	226.801	7046.31
sp|P19253|RL13A_MOUSE	Rpl13a	60S ribosomal protein L13a OS=Mus musculus GN=Rpl13a PE=1 SV=4	24	12000.2	12049.2	12226.8	10825.4	11244.9	11204.2	9186.63	9178.09	8866.93	12092.1	97.3484	11091.5	188.893	9077.22	148.736	0.917254	0.750675	2.78e-06	0.0198436	1	0.0317777	0.365042	7.32238e-05	0.0195568	0.000891066	0.00168079			sp|Q99MQ1|BICC1_MOUSE	Bicc1	BICC1_MOUSE Protein bicaudal C homolog 1	9	1563.66	1625.23	1546.19	785.049	751.15	838.389	1343.7	1440.8	1433.63	1578.36	33.9008	791.529	35.9087	1406.04
sp|Q9D0L8|MCES_MOUSE	Rnmt	mRNA cap guanine-N7 methyltransferase OS=Mus musculus GN=Rnmt PE=1 SV=1	24	4289.5	4487.52	4413.88	5053.14	5096.81	4939.41	6384.81	6732.32	6724.06	4396.97	81.7212	5029.79	66.3462	6613.73	161.906	1.14392	1.50416	2.8e-06	0.0199864	1	0.0626098	0.205309	7.34415e-05	0.0130876	0.000998728	0.00125464			sp|P48760|FOLC_MOUSE	Fpgs	FOLC_MOUSE Folylpolyglutamate synthase, mitochondrial	9	1913.8	1916.16	1842.68	1247.21	1285.29	1264.15	1407.34	1313.12	1369.86	1890.88	34.0962	1265.55	15.5776	1363.44
sp|O70194|EIF3D_MOUSE	Eif3d	Eukaryotic translation initiation factor 3 subunit D OS=Mus musculus GN=Eif3d PE=1 SV=2	48	9693.31	9748.03	9854.63	9439.39	9442.8	9073.09	6514.09	6830.22	6995.23	9765.32	66.9842	9318.43	173.485	6779.85	199.628	0.954236	0.694278	2.83e-06	0.0202005	1	0.0904665	0.272669	7.34415e-05	0.06536	0.00118097	0.00145889			tr|B9EJ80|B9EJ80_MOUSE	Pdzd8	B9EJ80_MOUSE PDZ domain containing 8	13	2630.98	2596.59	2713.88	3872.41	3871.24	3822.46	3087.27	3273.92	3233.91	2647.15	49.2297	3855.37	23.2758	3198.37
sp|Q9JJT9|PHAX_MOUSE	Phax	Phosphorylated adapter RNA export protein OS=Mus musculus GN=Phax PE=1 SV=1	14	2864.84	2897.64	2939.07	3056.45	3056.15	3173.48	1964.08	2068.59	2132.25	2900.52	30.3725	3095.36	55.2393	2054.97	69.327	1.06718	0.708485	2.83e-06	0.0202005	1	0.208612	0.142422	7.34415e-05	0.037076	0.00167683	0.00104677			tr|E9PZM7|E9PZM7_MOUSE	Scaf11	E9PZM7_MOUSE Protein Scaf11	24	6626.43	6664.51	6748.4	4664.77	4818.17	4825.16	5230.04	5176.03	5475.45	6679.78	50.9513	4769.37	74.016	5293.84
sp|Q9CQ62|DECR_MOUSE	Decr1	2,4-dienoyl-CoA reductase, mitochondrial OS=Mus musculus GN=Decr1 PE=1 SV=1	17	3003.75	3411.16	3199.24	3911.19	3651.16	3753.41	7046.9	7105.43	6502.05	3204.72	166.37	3771.92	106.961	6884.79	271.693	1.17699	2.14833	2.85e-06	0.0203433	1	0.101516	0.083269	7.34415e-05	0.0463485	0.00125447	0.000830826			sp|P54310|LIPS_MOUSE	Lipe	LIPS_MOUSE Hormone-sensitive lipase	6	762.862	734.84	719.356	755.536	743.531	748.814	993.58	965.752	984.626	739.019	18.0054	749.294	4.91274	981.319
sp|Q8VEJ4|NLE1_MOUSE	Nle1	Notchless protein homolog 1 OS=Mus musculus GN=Nle1 PE=1 SV=4	13	2675.33	2465.28	2624.05	2790.35	2873.98	2915.84	1609.96	1629.01	1686	2588.22	89.417	2860.06	52.1685	1641.66	32.3056	1.10503	0.63428	2.85e-06	0.0203433	1	0.112642	0.0104121	7.34415e-05	0.0558267	0.00130711	0.000399529			tr|A2A9B9|A2A9B9_MOUSE	Sec14l1	A2A9B9_MOUSE Protein Sec14l1	11	2311.99	2202.79	2194.51	1354.52	1410.69	1334.59	2521.33	2370.06	2512.71	2236.43	53.5358	1366.6	32.2206	2468.03
sp|Q91V08|CLC2D_MOUSE	Clec2d	C-type lectin domain family 2 member D OS=Mus musculus GN=Clec2d PE=1 SV=1	3	189.336	212.566	232.666	201.445	224.78	254.593	722.822	824.932	826.55	211.523	17.7048	226.939	21.7512	791.435	48.521	1.07288	3.74161	2.85e-06	0.0203433	1	0.075808	0.131012	7.34415e-05	0.565336	0.00108188	0.00100204			tr|G5E898|G5E898_MOUSE	Ppl	G5E898_MOUSE Periplakin	119	42890.8	43463.4	42736.6	25254.1	23838	24566.7	40874.8	44651.9	42203.2	43030.3	312.674	24552.9	578.202	42576.6
sp|O08914|FAAH1_MOUSE	Faah	Fatty-acid amide hydrolase 1 OS=Mus musculus GN=Faah PE=2 SV=1	2	133.175	145.796	141.074	138.042	131.531	151.362	263.936	279.839	262.034	140.015	5.20663	140.312	8.25351	268.603	7.98291	1.00212	1.91839	2.89e-06	0.0206288	1	0.0540044	0.189084	7.38585e-05	0.985769	0.000981811	0.0012059			sp|O54724|PTRF_MOUSE	Ptrf	PTRF_MOUSE Polymerase I and transcript release factor	34	8722.87	8672.5	8864.4	8021.17	8437.47	8379.08	10747.5	10774.3	10934.7	8753.26	81.2359	8279.24	184.033	10818.8
sp|P97855|G3BP1_MOUSE	G3bp1	Ras GTPase-activating protein-binding protein 1 OS=Mus musculus GN=G3bp1 PE=1 SV=1	49	12962.4	12286.1	12781.3	10993.3	11359.2	10943	8683.35	8462.58	8563.54	12676.6	285.852	11098.5	185.483	8569.82	90.2384	0.875511	0.676035	2.91e-06	0.0207716	1	0.031758	0.0635533	7.38585e-05	0.0185496	0.000891066	0.000735612			sp|Q8C263|SKA3_MOUSE	Ska3	SKA3_MOUSE Spindle and kinetochore-associated protein 3	13	2733.85	2678.92	2692.18	1570.21	1663.59	1585.71	2064.53	1933.66	2111.91	2701.65	23.4035	1606.5	40.8593	2036.7
sp|Q61425|HCDH_MOUSE	Hadh	Hydroxyacyl-coenzyme A dehydrogenase, mitochondrial OS=Mus musculus GN=Hadh PE=1 SV=2	17	3399.39	3908.66	3672.07	3673.36	3522.14	3615.8	6609.74	6664.55	6255.76	3660.04	208.083	3603.77	62.3189	6510.02	181.174	0.984625	1.77867	2.91e-06	0.0207716	1	0.274186	0.0185918	7.38585e-05	0.806357	0.00182892	0.000458998			sp|Q91VV4|DEN2D_MOUSE	Dennd2d	DEN2D_MOUSE DENN domain-containing protein 2D	3	313.576	292.693	308.132	758.735	765.372	701.771	545.856	521.577	567.453	304.8	8.84496	741.959	28.5463	544.962
sp|Q64435|UD16_MOUSE	Ugt1a6	UDP-glucuronosyltransferase 1-6 OS=Mus musculus GN=Ugt1a6 PE=1 SV=1	17	2628.6	2922.75	2688.71	3085.82	3001.81	3137.54	6103.85	6189.92	5585.02	2746.69	126.891	3075.06	55.9318	5959.6	267.186	1.11955	2.16974	2.92e-06	0.020843	1	0.0904445	0.0575533	7.38585e-05	0.0674902	0.00118097	0.000716591			sp|Q9CQU0|TXD12_MOUSE	Txndc12	TXD12_MOUSE Thioredoxin domain-containing protein 12	9	2870.37	2679.01	2852.37	2971.96	3048.62	2940.7	3943.7	4023.48	3998.43	2800.58	86.2788	2987.09	45.3391	3988.54
sp|P41731|CD63_MOUSE	Cd63	CD63 antigen OS=Mus musculus GN=Cd63 PE=1 SV=2	5	1580.32	1676.16	1551.33	2275.94	2407.47	2336.91	3260.23	3123.16	3001.45	1602.6	53.3419	2340.11	53.7445	3128.28	105.709	1.46019	1.952	2.93e-06	0.0209143	0.235658	0.0471586	0.711232	7.38585e-05	0.0064247	0.000959565	0.00241181			sp|P97334|NKX23_MOUSE	Nkx2-3	NKX23_MOUSE Homeobox protein Nkx-2.3	3	758.163	760.681	737.313	367.493	330.193	338.24	634.362	667.76	599.546	752.052	10.4729	345.309	16.027	633.889
tr|E2S038|E2S038_MOUSE	Foxp1	Forkhead box protein P1 OS=Mus musculus GN=Foxp1 PE=2 SV=1	18	2079.84	2238.43	2116.61	1775.62	1660.92	1808.63	2981.47	3042.26	2911.44	2144.96	67.7765	1748.39	63.3017	2978.39	53.4514	0.815115	1.38855	2.94e-06	0.0209857	1	0.270881	0.0647418	7.38585e-05	0.0218521	0.00182892	0.000739705			sp|Q8VD75|HIP1_MOUSE	Hip1	HIP1_MOUSE Huntingtin-interacting protein 1	27	3393.36	3432.37	3458.98	3125	3168.43	3174.2	4619.25	4939.73	4716.8	3428.24	26.9482	3155.88	21.9598	4758.59
sp|Q8BRG6|KLH24_MOUSE	Klhl24	Kelch-like protein 24 OS=Mus musculus GN=Klhl24 PE=2 SV=2	2	97.3679	125.035	132.825	172.659	181.361	223.926	442.206	449.013	426.699	118.409	15.2146	192.649	22.3999	439.306	9.3376	1.62697	3.71006	2.94e-06	0.0209857	1	0.210986	0.661342	7.38585e-05	0.0458012	0.00168045	0.00232435			sp|Q9Z127|LAT1_MOUSE	Slc7a5	LAT1_MOUSE Large neutral amino acids transporter small subunit 1	8	1162.26	1184.67	1274.25	2182.9	2157.03	2111.01	1313.47	1343.5	1450.14	1207.06	48.3834	2150.31	29.7308	1369.04
sp|Q8CGK3|LONM_MOUSE	Lonp1	Lon protease homolog, mitochondrial OS=Mus musculus GN=Lonp1 PE=1 SV=2	64	8391.62	8891.52	8557.7	20075.4	19267.3	18433.7	14319.9	13092.7	13097.2	8613.61	207.878	19258.8	670.248	13503.3	577.45	2.23586	1.56767	2.95e-06	0.0210571	0.0146624	0.253406	1	7.38585e-05	0.0030971	0.0017968	0.0029332			sp|Q9JJ89|CCD86_MOUSE	Ccdc86	CCD86_MOUSE Coiled-coil domain-containing protein 86	17	7011.53	7085.38	6914	6777.83	6776.57	7250.68	4360.76	4337.74	4158.25	7003.64	70.1879	6935.03	223.201	4285.58
sp|P42125|ECI1_MOUSE	Eci1	Enoyl-CoA delta isomerase 1, mitochondrial OS=Mus musculus GN=Eci1 PE=1 SV=2	20	4029.43	4393.86	4044.75	4690.05	4500.32	4553.14	7509.28	7178.45	6990.83	4156.01	168.299	4581.17	79.9526	7226.19	214.331	1.1023	1.73873	2.96e-06	0.0211285	1	0.121994	0.0607052	7.38585e-05	0.0717968	0.00133803	0.000730977			sp|Q9EQ61|PESC_MOUSE	Pes1	PESC_MOUSE Pescadillo homolog	31	9894.18	10444.7	10366.2	10616.3	10776.1	10718.1	7792.95	7790.22	7692.76	10235	243.136	10703.5	66.0499	7758.64
sp|Q8VCF0|MAVS_MOUSE	Mavs	Mitochondrial antiviral-signaling protein OS=Mus musculus GN=Mavs PE=1 SV=1	19	2917.77	3082.74	2970.88	3505.6	3418.66	3337.99	4873.66	4723.88	4579.69	2990.46	68.7576	3420.75	68.4425	4725.74	120.02	1.14389	1.58027	2.97e-06	0.0211999	1	0.0591094	0.187367	7.38585e-05	0.0204596	0.000998728	0.00120484			sp|P49025|CTRO_MOUSE	Cit	CTRO_MOUSE Citron Rho-interacting kinase	42	8515.08	8881.16	8280.61	4477.14	4191.07	4508.14	7392.14	7771.5	7293.85	8558.95	247.128	4392.12	142.724	7485.83
sp|Q9WV68|DECR2_MOUSE	Decr2	Peroxisomal 2,4-dienoyl-CoA reductase OS=Mus musculus GN=Decr2 PE=1 SV=1	10	1711.07	1961.11	1764.9	1864.01	1784.84	1879.98	4077.74	3792.89	3691.68	1812.36	107.453	1842.94	41.5993	3854.1	163.444	1.01687	2.12657	2.98e-06	0.0212712	1	0.153923	0.0335226	7.38585e-05	0.760847	0.00150529	0.000559888			sp|Q8BIJ7|RUFY1_MOUSE	Rufy1	RUFY1_MOUSE RUN and FYVE domain-containing protein 1	13	2839.6	2831.13	2796.96	2336.17	2277.9	2369.03	2278.37	2315.19	2254.84	2822.56	18.4316	2327.7	37.6827	2282.8
tr|E9PZ16|E9PZ16_MOUSE	Hspg2	Basement membrane-specific heparan sulfate proteoglycan core protein OS=Mus musculus GN=Hspg2 PE=2 SV=1	82	8714.09	9299.55	8003.78	8655.49	8366.32	8401.29	15718.1	14987.1	14912.9	8672.47	529.814	8474.37	128.867	15206	363.351	0.977157	1.75337	3e-06	0.021414	1	0.345157	0.0102693	7.40875e-05	0.723666	0.00200759	0.000399529			sp|O70433|FHL2_MOUSE	Fhl2	FHL2_MOUSE Four and a half LIM domains protein 2	24	6003.23	6160.87	6087.1	7899.71	7863.69	8145.64	6593.84	6700.48	6763.81	6083.73	64.4003	7969.68	125.288	6686.04
sp|Q61292|LAMB2_MOUSE	Lamb2	Laminin subunit beta-2 OS=Mus musculus GN=Lamb2 PE=2 SV=2	21	2093	2329.48	2083.34	1837.91	1745.79	1799.51	3980.67	3965.11	3662.45	2168.61	113.823	1794.4	37.7808	3869.41	146.481	0.827445	1.78428	3.01e-06	0.0214854	1	0.280769	0.0202219	7.40875e-05	0.0332445	0.00182892	0.000460549			sp|P25322|CCND1_MOUSE	Ccnd1	CCND1_MOUSE G1/S-specific cyclin-D1	14	7088.75	6915.76	7019.54	4875.36	4976.45	4640.04	4810.02	4458.82	4682.4	7008.02	71.0914	4830.62	140.936	4650.41
sp|Q9CPW9|MAP12_MOUSE	Metap1d	Methionine aminopeptidase 1D, mitochondrial OS=Mus musculus GN=Metap1d PE=2 SV=1	4	542.119	556.452	500.523	760.836	782.536	763.886	887.781	857.517	895.703	533.031	23.7199	769.086	9.59175	880.334	16.4548	1.44285	1.65156	3.05e-06	0.0217709	0.478818	0.166713	1	7.48141e-05	0.00889317	0.00156459	0.00349239			tr|E9PWG6|E9PWG6_MOUSE	Ncapg	E9PWG6_MOUSE Protein Ncapg	35	10801.8	10769	10611.4	7251.78	7331.19	6964.04	8212.87	7651.89	8123.28	10727.4	83.1102	7182.34	157.727	7996.01
sp|Q91ZA3|PCCA_MOUSE	Pcca	Propionyl-CoA carboxylase alpha chain, mitochondrial OS=Mus musculus GN=Pcca PE=1 SV=2	24	3489.51	3922.42	3640.37	4639.78	4299.02	4447.3	7463.08	7260.64	6921.74	3684.1	179.419	4462.03	139.504	7215.15	223.329	1.21116	1.95846	3.07e-06	0.0219137	1	0.100447	0.132701	7.50468e-05	0.0340807	0.00125015	0.0010066			tr|Q8BGT1|Q8BGT1_MOUSE	Flrt3	Q8BGT1_MOUSE Fibronectin leucine rich transmembrane protein 3	11	1835.15	1880.49	1848.26	1427.85	1356.51	1415.36	2228.09	2386.32	2305.35	1854.63	19.0507	1399.91	31.1068	2306.59
sp|Q64364|CD2A2_MOUSE	Cdkn2a	Cyclin-dependent kinase inhibitor 2A, isoform 3 OS=Mus musculus GN=Cdkn2a PE=1 SV=1	10	1679.28	1702.19	1821.55	1767.38	1746.84	1713.84	2471.5	2527.23	2572.29	1734.34	62.372	1742.69	22.054	2523.67	41.2241	1.00481	1.45512	3.09e-06	0.0220564	1	0.219956	0.0186457	7.52779e-05	0.879295	0.00170486	0.000458998			sp|P37238|PPARG_MOUSE	Pparg	PPARG_MOUSE Peroxisome proliferator-activated receptor gamma	3	659.663	684.414	609.112	269.524	252.899	254.303	488.229	490.855	492.616	651.063	31.3376	258.909	7.52803	490.567
sp|Q99JR1|SFXN1_MOUSE	Sfxn1	Sideroflexin-1 OS=Mus musculus GN=Sfxn1 PE=1 SV=3	14	1583.98	1735.32	1573.92	1631.18	1590.56	1677.24	2666.13	2678.77	2553.08	1631.07	73.8278	1632.99	35.4102	2632.66	56.5077	1.00118	1.61407	3.12e-06	0.0222706	1	0.212651	0.0321632	7.57502e-05	0.967724	0.00168045	0.000551327			sp|Q9Z1Y4|TRIP6_MOUSE	Trip6	TRIP6_MOUSE Thyroid receptor-interacting protein 6	12	2290.08	2408.61	2343.1	3495.65	3709.89	3723.52	2486.14	2510.21	2519.87	2347.26	48.4791	3643.02	104.355	2505.41
sp|Q91VA1|CTL4_MOUSE	Slc44a4	Choline transporter-like protein 4 OS=Mus musculus GN=Slc44a4 PE=1 SV=1	4	277.693	345.591	266.344	241.019	242.948	267.967	1343.01	1363.77	1154.83	296.543	34.9905	250.645	12.274	1287.2	93.985	0.845223	4.3407	3.15e-06	0.0224847	1	0.139456	0.0169385	7.61229e-05	0.204884	0.00143415	0.000438939			sp|P97479|MYO7A_MOUSE	Myo7a	MYO7A_MOUSE Unconventional myosin-VIIa	17	2678.89	2719.42	2680.03	3515.72	3666.15	3617.71	3794.34	3979	3945.26	2692.78	18.8431	3599.86	62.6964	3906.2
sp|Q8R3L2|TCF25_MOUSE	Tcf25	Transcription factor 25 OS=Mus musculus GN=Tcf25 PE=1 SV=2	12	2585.7	2680.38	2465.35	2749.41	2728.36	2671.56	1677.29	1585.13	1585.25	2577.14	87.9939	2716.44	32.8802	1615.89	43.4164	1.05405	0.627008	3.17e-06	0.0226275	1	0.140213	0.0191931	7.61229e-05	0.169306	0.00143622	0.000460549			sp|Q9QYM8|CENPH_MOUSE	Cenph	CENPH_MOUSE Centromere protein H	6	1661.68	1623.22	1712.79	982.081	1004.34	956.299	1296.63	1207.33	1277.16	1665.9	36.6882	980.907	19.6302	1260.37
tr|Q9JIZ5|Q9JIZ5_MOUSE	Tfap4	Activator protein 4 OS=Mus musculus GN=Tfap4 PE=2 SV=1	4	799.135	864.145	814.037	1086.76	1045.08	1134.79	559.676	550.911	550.378	825.772	27.8072	1088.88	36.6545	553.655	4.26305	1.31862	0.670469	3.17e-06	0.0226275	1	0.102034	0.0129981	7.61229e-05	0.0132611	0.0012564	0.000399529			sp|Q62179|SEM4B_MOUSE	Sema4b	SEM4B_MOUSE Semaphorin-4B	9	1991.99	1991.65	1924.52	1803.09	1840.04	1831.48	1433.73	1483.84	1422.53	1969.39	31.7258	1824.87	15.7923	1446.7
sp|Q9DBF1|AL7A1_MOUSE	Aldh7a1	Alpha-aminoadipic semialdehyde dehydrogenase OS=Mus musculus GN=Aldh7a1 PE=1 SV=4	20	3328.32	3027.07	3335.8	3123.78	3195.4	3294.3	5615.2	5607.1	6026	3230.4	143.806	3204.49	69.9108	5749.43	195.59	0.991981	1.77979	3.18e-06	0.0226988	1	0.170679	0.0420373	7.61229e-05	0.877952	0.00157934	0.000608212			sp|Q9JHI5|IVD_MOUSE	Ivd	IVD_MOUSE Isovaleryl-CoA dehydrogenase, mitochondrial	15	3835.92	3648.99	3883.3	4236.71	4375.73	4154.54	6584.62	7156.2	6815.62	3789.4	101.154	4255.66	91.2892	6852.15
sp|P09528|FRIH_MOUSE	Fth1	Ferritin heavy chain OS=Mus musculus GN=Fth1 PE=1 SV=2	10	2786.48	2750.65	2346.26	3605.35	3870	3486.99	759.977	686.986	678.298	2627.8	199.613	3654.11	160.12	708.42	36.6282	1.39056	0.269587	3.19e-06	0.0227702	1	0.0489212	0.00530361	7.61229e-05	0.0280697	0.000969435	0.000361413			sp|Q3TXS7|PSMD1_MOUSE	Psmd1	PSMD1_MOUSE 26S proteasome non-ATPase regulatory subunit 1	62	21672.7	21470.2	21754.2	19604.1	19383.2	19530.8	20902	20711.3	20912.9	21632.4	119.399	19506	91.8667	20842.1
tr|Q5SVP2|Q5SVP2_MOUSE	9930111J21Rik2	Protein 9930111J21Rik2 OS=Mus musculus GN=9930111J21Rik2 PE=2 SV=1	2	288.837	340.952	294.275	238.103	221.034	220.562	590.752	608.648	557.658	308.021	23.3911	226.566	8.15993	585.686	21.1226	0.735554	1.90145	3.2e-06	0.0228416	1	0.492807	0.0157036	7.61229e-05	0.0280777	0.00240005	0.000419618			sp|Q8R164|BPHL_MOUSE	Bphl	BPHL_MOUSE Valacyclovir hydrolase	12	3395.99	3118.55	3465.03	4058.64	4208.02	4002.39	5831.78	6195.83	6014.88	3326.52	149.736	4089.68	86.7705	6014.16
sp|Q9D7V9|NAAA_MOUSE	Naaa	N-acylethanolamine-hydrolyzing acid amidase OS=Mus musculus GN=Naaa PE=2 SV=2	4	583.095	616.817	582.538	565.669	637.727	631.892	1056.93	1005.7	1018.55	594.15	16.0296	611.763	32.6801	1027.06	21.763	1.02964	1.72862	3.21e-06	0.022913	1	0.0284898	0.296444	7.61229e-05	0.625504	0.000871925	0.00150055			sp|Q62086|PON2_MOUSE	Pon2	PON2_MOUSE Serum paraoxonase/arylesterase 2	6	801.588	761.47	778.319	1213.21	1254.47	1165.98	1259.43	1226.14	1262.4	780.459	16.4479	1211.22	36.1533	1249.32
sp|Q6ZWU9|RS27_MOUSE	Rps27	40S ribosomal protein S27 OS=Mus musculus GN=Rps27 PE=1 SV=3	3	1560.98	1618.21	1523.29	1416.74	1455.48	1489.82	1007.79	980.747	952.965	1567.49	39.0237	1454.01	29.8528	980.501	22.3829	0.927604	0.625521	3.25e-06	0.0231985	1	0.0507458	0.0699146	7.67103e-05	0.0668217	0.000974893	0.000765844			sp|P52760|UK114_MOUSE	Hrsp12	UK114_MOUSE Ribonuclease UK114	9	1590.47	1517.64	1473.25	1759.75	1665.83	1662.17	2814.78	2686.79	2615.77	1527.12	48.3221	1695.92	45.1617	2705.78
sp|Q8BX17|GEMI5_MOUSE	Gemin5	Gem-associated protein 5 OS=Mus musculus GN=Gemin5 PE=2 SV=2	46	13248.5	12305.4	12827.5	13883.3	14383.9	13673.8	7239.36	6975.98	7862.05	12793.8	385.756	13980.3	297.906	7359.13	371.518	1.09274	0.575211	3.27e-06	0.0233413	1	0.230217	0.0959914	7.67103e-05	0.0622598	0.00171916	0.00087344			sp|Q09324|GCNT1_MOUSE	Gcnt1	GCNT1_MOUSE Beta-1,3-galactosyl-O-glycosyl-glycoprotein beta-1,6-N-acetylglucosaminyltransferase	7	1593.77	1628.69	1639.61	1189.35	1228.44	1158.79	1553.4	1597.53	1572.55	1620.69	19.5504	1192.19	28.5055	1574.49
sp|Q8R1N4|NUDC3_MOUSE	Nudcd3	NudC domain-containing protein 3 OS=Mus musculus GN=Nudcd3 PE=2 SV=3	17	4519.41	4226.2	4183.86	3651.67	3865.45	3926.64	2060.38	2056.33	2196.53	4309.82	149.205	3814.59	117.877	2104.41	65.1573	0.885091	0.488283	3.28e-06	0.0234126	1	0.0321637	0.0553558	7.67103e-05	0.0517446	0.000891066	0.000710095			sp|Q9D2N4|DTNA_MOUSE	Dtna	DTNA_MOUSE Dystrobrevin alpha	6	810.261	769.259	814.968	1387.61	1494.65	1369.89	1451.29	1425.44	1461.46	798.163	20.5281	1417.38	55.1126	1446.06
sp|Q8BSN5|PHF23_MOUSE	Phf23	PHD finger protein 23 OS=Mus musculus GN=Phf23 PE=2 SV=2	8	2101.22	2150.29	2106.35	2259.61	2274.7	2210.71	1689.31	1625.51	1717.31	2119.29	22.0225	2248.34	27.3123	1677.38	38.4154	1.06089	0.791482	3.29e-06	0.023484	1	0.251414	0.117281	7.67103e-05	0.0282172	0.00178896	0.000944386			sp|Q9ER38|TOR3A_MOUSE	Tor3a	TOR3A_MOUSE Torsin-3A	2	195.395	186.266	198.134	283.811	271.805	281.405	275.85	282.981	285.598	193.265	5.07379	279.007	5.18644	281.476
sp|Q80TM9|NISCH_MOUSE	Nisch	Nischarin OS=Mus musculus GN=Nisch PE=1 SV=2	20	3834.13	3759.37	3740.56	5197.35	5326.35	5304.5	3535.04	3425.73	3774.67	3778.02	40.4121	5276.07	56.3713	3578.48	145.728	1.39652	0.947184	3.31e-06	0.0236268	0.0080563	1	0.247949	7.67103e-05	0.0030971	0.150061	0.00138421			sp|Q9Z0Z7|KLF5_MOUSE	Klf5	KLF5_MOUSE Krueppel-like factor 5	5	1223.21	1130.88	1152.37	586.445	615.796	644.764	744.879	753.72	774.621	1168.82	39.4475	615.668	23.8088	757.74
sp|Q8BP40|PPA6_MOUSE	Acp6	Lysophosphatidic acid phosphatase type 6 OS=Mus musculus GN=Acp6 PE=2 SV=1	14	3768.78	3951.13	3874.77	5462.5	5225.81	5427.35	8328.13	8192.51	7542.76	3864.89	74.7709	5371.89	104.284	8021.13	342.762	1.38992	2.07538	3.31e-06	0.0236268	0.0921397	0.0341844	0.367266	7.67103e-05	0.00521953	0.000891066	0.00168688			sp|Q6ZPT1|KLHL9_MOUSE	Klhl9	KLHL9_MOUSE Kelch-like protein 9	9	2627.83	2764.49	2784.01	1853.01	1865.33	1816.66	2109.08	2153.37	2128.96	2725.44	69.4816	1845	20.661	2130.47
sp|Q9R0Q4|MO4L2_MOUSE	Morf4l2	Mortality factor 4-like protein 2 OS=Mus musculus GN=Morf4l2 PE=2 SV=1	10	2853.72	2845.91	2808.23	3065.21	3279.63	2963.99	1659.74	1565.42	1586.62	2835.95	19.861	3102.94	131.593	1603.93	40.4038	1.09414	0.565569	3.31e-06	0.0236268	1	0.00826913	0.0576369	7.67103e-05	0.0832157	0.000713082	0.000716591			sp|Q8R3P0|ACY2_MOUSE	Aspa	ACY2_MOUSE Aspartoacylase	6	997.675	994.614	997.031	1045.99	1108.16	1160.95	1615.24	1571.29	1564.27	996.44	1.31767	1105.03	46.9843	1583.6
sp|Q8R1B4|EIF3C_MOUSE	Eif3c	Eukaryotic translation initiation factor 3 subunit C OS=Mus musculus GN=Eif3c PE=1 SV=1	70	19652.5	19373.1	19064.4	20125.1	20863.1	19634.5	13887.4	13947.2	14265.3	19363.3	240.19	20207.6	504.952	14033.3	165.855	1.0436	0.724736	3.34e-06	0.0238409	1	0.0152482	0.0620205	7.71179e-05	0.156698	0.000771914	0.000730977			sp|P20060|HEXB_MOUSE	Hexb	HEXB_MOUSE Beta-hexosaminidase subunit beta	17	4122.12	4112.71	4343.98	5702.78	6178.49	5613.18	8057.73	8509.63	8559.81	4192.94	106.873	5831.48	248.082	8375.72
sp|P17918|PCNA_MOUSE	Pcna	Proliferating cell nuclear antigen OS=Mus musculus GN=Pcna PE=1 SV=2	45	15990.9	15625.2	15678.4	17573.5	17619.6	17528.8	14810	15050	15193.8	15764.8	161.322	17574	37.0704	15017.9	158.318	1.11476	0.952622	3.35e-06	0.0239123	0.157937	1	0.04181	7.71179e-05	0.00589701	0.0170488	0.000607455			sp|Q99JG3|ANX13_MOUSE	Anxa13	ANX13_MOUSE Annexin A13	85	28478.2	27911.1	28179.2	23123.1	21962.4	21617.4	34928.1	36647.6	34709.9	28189.5	231.632	22234.3	644.065	35428.5
sp|Q08761|PROS_MOUSE	Pros1	Vitamin K-dependent protein S OS=Mus musculus GN=Pros1 PE=2 SV=1	5	327.936	371.655	324.932	324.592	307.309	329.213	779.378	727.935	821.669	341.508	21.3526	320.371	9.42715	776.327	38.3275	0.938109	2.27324	3.36e-06	0.0239837	1	0.158463	0.0347224	7.71179e-05	0.346405	0.00152003	0.000565053			sp|Q9CXV9|DCNL5_MOUSE	Dcun1d5	DCNL5_MOUSE DCN1-like protein 5	8	2264.58	2293.19	2233.24	2017.58	2062.26	1915.2	1382.92	1287	1371.36	2263.67	24.4829	1998.35	61.5581	1347.09
sp|Q9DBL9|ABHD5_MOUSE	Abhd5	1-acylglycerol-3-phosphate O-acyltransferase ABHD5 OS=Mus musculus GN=Abhd5 PE=1 SV=1	2	204.958	194.684	201.571	262.849	255.774	275.05	150.221	149.642	139.32	200.404	4.2747	264.558	7.9616	146.394	5.00789	1.32012	0.730495	3.39e-06	0.0241978	0.56587	0.514555	0.0678608	7.74983e-05	0.0093294	0.0024577	0.000752847			sp|Q920P5|KAD5_MOUSE	Ak5	KAD5_MOUSE Adenylate kinase isoenzyme 5	12	1911.98	1900.26	1899.62	3449.58	3794.28	3574.44	2243.22	2182.9	2302.17	1903.95	5.68172	3606.1	142.493	2242.76
sp|Q99JG3|ANX13_MOUSE	Anxa13	Annexin A13 OS=Mus musculus GN=Anxa13 PE=2 SV=3	95	19614.4	20792.2	20337.5	16596.2	16219.3	16482.8	26680	26387.9	25119.9	20248	484.979	16432.8	157.884	26062.6	677.172	0.811573	1.28717	3.41e-06	0.0243406	0.436237	0.71243	0.0256418	7.74983e-05	0.00866138	0.00297338	0.000529994			sp|Q8VDM4|PSMD2_MOUSE	Psmd2	PSMD2_MOUSE 26S proteasome non-ATPase regulatory subunit 2	90	37324.5	37484.5	37104.6	31952.8	32527	32061.2	32412.2	31640.6	31434.1	37304.5	155.735	32180.3	249.093	31829
tr|E9PV38|E9PV38_MOUSE	Ces2g	Protein Ces2g OS=Mus musculus GN=Ces2g PE=2 SV=1	7	705.713	782.272	753.369	787.378	723.271	806.063	1978.77	1906.75	1735.66	747.118	31.5661	772.237	35.4547	1873.73	101.959	1.03362	2.50794	3.41e-06	0.0243406	1	0.0626219	0.0832562	7.74983e-05	0.580541	0.000998728	0.000830826			sp|P31154|DCAM1_MOUSE	Amd1	DCAM1_MOUSE S-adenosylmethionine decarboxylase proenzyme 1	3	1183.59	1288.88	1194.92	589.371	631.209	602.116	603.726	559.196	638.213	1222.46	47.1909	607.565	17.5095	600.378
sp|Q61543|GSLG1_MOUSE	Glg1	Golgi apparatus protein 1 OS=Mus musculus GN=Glg1 PE=1 SV=1	26	4157.19	4929.63	4547.74	3773.62	3661.56	3885.04	10346.5	9624.5	9230.03	4544.85	315.354	3773.41	91.2355	9733.68	462.288	0.830259	2.14169	3.42e-06	0.024412	1	0.273702	0.0187702	7.74983e-05	0.0579557	0.00182892	0.000458998			sp|Q9Z110|P5CS_MOUSE	Aldh18a1	P5CS_MOUSE Delta-1-pyrroline-5-carboxylate synthase	70	13642.5	13198	13791.7	22105.8	23452.9	21613.6	22082.4	22038.9	21687.1	13544.1	252.173	22390.8	777.458	21936.1
sp|Q80UZ2|SDA1_MOUSE	Sdad1	Protein SDA1 homolog OS=Mus musculus GN=Sdad1 PE=1 SV=1	19	4791.77	5245.4	4717.7	6127.77	5867.53	5796.1	2739.88	2580.73	2424.52	4918.29	233.27	5930.47	142.53	2581.71	128.747	1.2058	0.52492	3.54e-06	0.0252685	1	0.23567	0.0371253	7.99637e-05	0.0299213	0.00173029	0.000589579			sp|Q8R361|RFIP5_MOUSE	Rab11fip5	RFIP5_MOUSE Rab11 family-interacting protein 5	6	382.928	401.979	440.738	982.002	983.651	1044.37	756.144	823.327	749.089	408.548	24.0536	1003.34	29.0197	776.187
sp|Q9WTR6|XCT_MOUSE	Slc7a11	Cystine/glutamate transporter OS=Mus musculus GN=Slc7a11 PE=1 SV=1	7	2126.12	2446.38	2121.08	4017.41	3817.35	3772.66	1581.16	1378.02	1301.24	2231.19	152.174	3869.14	106.418	1420.14	118.094	1.73411	0.636493	3.6e-06	0.0256968	0.529116	1	0.101805	8.10625e-05	0.00914086	0.00915175	0.000888218			sp|Q62193|RFA2_MOUSE	Rpa2	RFA2_MOUSE Replication protein A 32 kDa subunit	12	3547.69	3541.58	3488.59	2725.27	2747.07	2745.9	3114	3258.55	3165.6	3525.95	26.5374	2739.41	10.0122	3179.38
sp|E9Q557|DESP_MOUSE	Dsp	Desmoplakin OS=Mus musculus GN=Dsp PE=1 SV=1	116	32271.8	32624.8	31362.1	20420.2	20932.3	21283	29695.4	27794.9	29105.2	32086.2	531.933	20878.5	354.285	28865.2	794.224	0.6507	0.899612	3.63e-06	0.0259109	0.0179697	1	0.189615	8.13865e-05	0.00329519	0.0173375	0.0012059			tr|F8VQJ3|F8VQJ3_MOUSE	Lamc1	F8VQJ3_MOUSE Laminin subunit gamma-1	41	9041.18	8608.62	8957.83	5723.81	5712.42	5610.85	9696.47	10495.9	10254.9	8869.21	187.38	5682.36	50.7786	10149.1
sp|Q8K298|ANLN_MOUSE	Anln	Actin-binding protein anillin OS=Mus musculus GN=Anln PE=1 SV=2	41	12501.4	11431.1	11077.1	12672.2	12672.7	11649	3748.26	2602.76	2954.41	11669.9	605.483	12331.3	482.459	3101.81	479.123	1.05668	0.265797	3.65e-06	0.0260537	1	0.37624	0.295331	8.13865e-05	0.374394	0.0021038	0.00149928			sp|Q99P72|RTN4_MOUSE	Rtn4	RTN4_MOUSE Reticulon-4	77	18408.9	18023.6	19018.4	24788.7	24106.7	23882.3	27760	29320.3	28771.1	18483.6	409.549	24259.2	385.435	28617.1
sp|Q6ZWN5|RS9_MOUSE	Rps9	40S ribosomal protein S9 OS=Mus musculus GN=Rps9 PE=2 SV=3	38	12134.9	12346.1	12242.1	11217	11643.1	11264.7	9376.26	8909.72	9067.39	12241	86.2253	11374.9	190.62	9117.79	193.77	0.929246	0.744855	3.65e-06	0.0260537	1	0.0622047	0.404319	8.13865e-05	0.0237592	0.000998728	0.00179468			sp|O54743|FOXF2_MOUSE	Foxf2	FOXF2_MOUSE Forkhead box protein F2	3	541.201	562.721	550.231	369.082	378.663	388.546	452.42	460.932	472.935	551.384	8.82327	378.764	7.94646	462.096
sp|Q06186|HBEGF_MOUSE	Hbegf	Proheparin-binding EGF-like growth factor OS=Mus musculus GN=Hbegf PE=2 SV=1	3	395.417	473.231	377.532	646.179	629.22	653.721	160.705	158.787	148.521	415.393	41.5441	643.04	10.2458	156.004	5.34914	1.54803	0.375558	3.66e-06	0.0261251	1	0.235495	0.00101711	8.13865e-05	0.0202392	0.00173029	0.000252274			sp|Q8JZX9|BORG1_MOUSE	Cdc42ep2	BORG1_MOUSE Cdc42 effector protein 2	3	466.352	495.95	474.07	296.394	299.36	304.405	366.23	346.539	360.61	478.791	12.5359	300.053	3.30698	357.793
sp|A2APB8|TPX2_MOUSE	Tpx2	Targeting protein for Xklp2 OS=Mus musculus GN=Tpx2 PE=1 SV=1	36	9851.9	10681	9559.9	13896.5	13167.8	12738.1	5152.16	4328.4	4344.82	10030.9	474.873	13267.5	478.137	4608.46	384.512	1.32266	0.459425	3.71e-06	0.026482	1	0.384522	0.0929076	8.22085e-05	0.018475	0.00212615	0.00086649			sp|Q8BFX1|RN187_MOUSE	Rnf187	RN187_MOUSE E3 ubiquitin-protein ligase RNF187	2	655.375	626.926	639.507	493.768	488.769	507.998	463.205	448.16	442.491	640.603	11.6401	496.845	8.14615	451.285
sp|P48755|FOSL1_MOUSE	Fosl1	Fos-related antigen 1 OS=Mus musculus GN=Fosl1 PE=2 SV=2	9	1267.13	1279.85	1187.44	1985.75	1808.25	1993.77	730.717	584.394	610.649	1244.81	40.8954	1929.26	85.6273	641.92	63.6973	1.54984	0.515678	3.72e-06	0.0265534	0.491399	0.988926	0.163041	8.22085e-05	0.00898074	0.0034898	0.00110981			sp|Q6AXC6|DDX11_MOUSE	Ddx11	DDX11_MOUSE Probable ATP-dependent RNA helicase DDX11	6	1379.48	1370.79	1373.78	881.829	953.8	881.496	995.326	939.298	991.794	1374.68	3.60472	905.708	34.0062	975.473
sp|P24288|BCAT1_MOUSE	Bcat1	Branched-chain-amino-acid aminotransferase, cytosolic OS=Mus musculus GN=Bcat1 PE=2 SV=2	10	1531.11	1232.24	1456.49	3297.41	3768.59	3738.63	789.729	803.771	937.921	1406.61	127.008	3601.54	215.402	843.807	66.7951	2.56044	0.599886	3.75e-06	0.0267675	0.357197	1	0.0402803	8.26157e-05	0.00785022	0.00946455	0.000598882			sp|Q8BSP2|CNDH2_MOUSE	Ncaph2	CNDH2_MOUSE Condensin-2 complex subunit H2	10	2073.06	2019.11	2052.6	1488.6	1530.07	1439.93	1772.38	1766.91	1812.23	2048.26	22.2381	1486.2	36.8386	1783.84
sp|Q02496|MUC1_MOUSE	Muc1	Mucin-1 OS=Mus musculus GN=Muc1 PE=1 SV=2	14	2310.11	2448.04	2326.23	2197.1	2104.32	1987.52	4096.22	3848.8	3772.41	2361.46	61.574	2096.31	85.7478	3905.81	138.205	0.887719	1.65398	3.79e-06	0.027053	1	0.106053	0.106574	8.32401e-05	0.059526	0.00127597	0.000893891			sp|Q9JHL1|NHRF2_MOUSE	Slc9a3r2	NHRF2_MOUSE Na(+)/H(+) exchange regulatory cofactor NHE-RF2	12	2149.8	2186.57	2183.31	1985.54	1914.59	1910.77	3393.05	3735.28	3509.73	2173.23	16.6185	1936.97	34.3819	3546.02
sp|Q8K370|ACD10_MOUSE	Acad10	Acyl-CoA dehydrogenase family member 10 OS=Mus musculus GN=Acad10 PE=1 SV=1	10	557.584	603.937	594.481	785.555	862.81	847.912	1764.45	1876.69	2051.4	585.334	19.9983	832.092	33.4642	1897.51	118.069	1.42157	3.24176	3.83e-06	0.0273385	0.953822	0.0252164	0.123121	8.38606e-05	0.0114209	0.000853295	0.000960734			tr|E9Q9W4|E9Q9W4_MOUSE	Slc27a6	E9Q9W4_MOUSE Protein Slc27a6	4	305.907	312.544	280.312	505.241	507.748	489.991	380.028	384.764	394.827	299.588	13.8967	500.993	7.84686	386.54
sp|P11157|RIR2_MOUSE	Rrm2	Ribonucleoside-diphosphate reductase subunit M2 OS=Mus musculus GN=Rrm2 PE=1 SV=1	23	5920.09	4761.53	5543.54	6587.2	7027.17	6605.66	1141.83	979.773	1110.81	5408.39	482.539	6740.01	203.193	1077.47	70.2341	1.24621	0.199222	3.85e-06	0.0274813	1	0.045843	0.00480745	8.40407e-05	0.0666451	0.000953208	0.000355343			sp|Q9QYI3|DNJC7_MOUSE	Dnajc7	DNJC7_MOUSE DnaJ homolog subfamily C member 7	33	9490.73	9630.12	9705.38	8007.03	8167.11	8144.9	6859.92	6327.43	6715.36	9608.74	88.9246	8106.35	70.8104	6634.24
sp|P18155|MTDC_MOUSE	Mthfd2	Bifunctional methylenetetrahydrofolate dehydrogenase/cyclohydrolase, mitochondrial OS=Mus musculus GN=Mthfd2 PE=1 SV=1	18	4766.03	5126.36	4920.95	7957.01	7778.64	7411.54	2791.25	1895.51	1944.82	4937.78	147.585	7715.73	227.087	2210.53	411.127	1.56259	0.447676	3.9e-06	0.0278382	0.147441	1	0.725643	8.47503e-05	0.00584494	0.00781569	0.00243886			sp|P39053|DYN1_MOUSE	Dnm1	DYN1_MOUSE Dynamin-1	23	5222.69	5485.84	5242.76	6601.32	6636.31	6712.99	6915.05	6773.7	6837.55	5317.1	119.601	6650.21	46.6361	6842.1
sp|Q6A0A9|F120A_MOUSE	FAM120A	Constitutive coactivator of PPAR-gamma-like protein 1 OS=Mus musculus GN=FAM120A PE=1 SV=2	57	12779.5	12782.2	12934.8	11097.2	11338.9	10924.1	14364.8	13904	14300.5	12832.2	72.5811	11120.1	170.112	14189.8	203.765	0.866577	1.1058	3.91e-06	0.0279096	0.308616	1	0.103984	8.47503e-05	0.00728601	0.00354298	0.000893891			tr|A2BIE1|A2BIE1_MOUSE	Qser1	A2BIE1_MOUSE Protein Qser1	6	1326.76	1326.54	1285.43	857.001	900.836	911.382	1016.4	1044.6	1064.55	1312.91	19.4315	889.74	23.5467	1041.85
sp|Q9QZA0|CAH5B_MOUSE	Ca5b	Carbonic anhydrase 5B, mitochondrial OS=Mus musculus GN=Ca5b PE=2 SV=2	6	763.301	912.013	829.868	589.902	582.769	600.367	2328.79	2079.37	2012.9	835.061	60.8224	591.013	7.22715	2140.35	135.98	0.707748	2.56311	3.92e-06	0.027981	1	0.200254	0.0115389	8.47503e-05	0.019097	0.00167198	0.000399529			sp|Q9DBF1|AL7A1_MOUSE	Aldh7a1	AL7A1_MOUSE Alpha-aminoadipic semialdehyde dehydrogenase	16	4546.65	4315.21	4530.65	4889.95	5228.88	4951.86	7206.63	7190.33	7586.28	4464.17	105.533	5023.56	147.364	7327.75
sp|Q9CQX4|PAF15_MOUSE	Paf	PCNA-associated factor OS=Mus musculus GN=Paf PE=2 SV=1	5	1319.02	1318.42	1243.69	1664.41	1629.62	1500.29	607.438	469.776	494.658	1293.71	35.3703	1598.11	70.61	523.957	59.8974	1.23529	0.405004	3.93e-06	0.0280523	1	0.458017	0.242171	8.47503e-05	0.0243597	0.0023184	0.00136735			sp|Q9Z1E4|GYS1_MOUSE	Gys1	GYS1_MOUSE Glycogen [starch] synthase, muscle	14	2889.44	2864.14	3087.55	5545.43	5822.31	5642.17	4286.2	3897.34	4246.42	2947.04	99.8887	5669.97	114.732	4143.32
tr|F8VQ29|F8VQ29_MOUSE	Iqgap3	Protein Iqgap3 OS=Mus musculus GN=Iqgap3 PE=2 SV=1	25	6045.95	5807.24	5575.67	4764.41	4815.52	4746.84	2593.49	1951.18	2187.36	5809.62	191.998	4775.59	29.1317	2244.01	265.264	0.822014	0.386258	3.95e-06	0.0281951	1	0.474686	0.995693	8.4925e-05	0.0133169	0.00236148	0.00292015			sp|Q6PHQ8|NAA35_MOUSE	Naa35	NAA35_MOUSE N-alpha-acetyltransferase 35, NatC auxiliary subunit	15	3356.93	3301.92	3389.74	3651.1	3635.79	3645.96	3168.08	3126.02	3114.62	3349.53	36.2322	3644.28	6.36173	3136.24
sp|Q3UMC0|SPAT5_MOUSE	Spata5	Spermatogenesis-associated protein 5 OS=Mus musculus GN=Spata5 PE=1 SV=2	33	7199.83	6991.6	7012	6688.47	7259.03	7045.44	4510.05	4482.23	4609.87	7067.81	93.723	6997.65	235.369	4534.05	54.8026	0.990073	0.641507	4e-06	0.028552	1	0.00504374	0.0888447	8.49862e-05	0.762193	0.000713082	0.000852419			sp|Q8K4Z3|NNRE_MOUSE	Apoa1bp	NNRE_MOUSE NAD(P)H-hydrate epimerase	18	5468.87	5175.97	5245.21	6911.29	7176.36	7309.66	7889.7	7716.31	7887.61	5296.68	124.993	7132.44	165.573	7831.21
tr|F8VPV0|F8VPV0_MOUSE	Pcnt	Pericentrin OS=Mus musculus GN=Pcnt PE=2 SV=1	40	6058.44	6396.17	6063.3	7174.77	7391.52	7212.32	4661.69	4230.7	4453.51	6172.64	158.074	7259.54	94.577	4448.63	175.985	1.17608	0.720702	4.02e-06	0.0286948	1	0.764942	0.0984996	8.49862e-05	0.0138269	0.00305662	0.000882439			sp|Q8R3L2|TCF25_MOUSE	Tcf25	TCF25_MOUSE Transcription factor 25	5	2591.41	2613.01	2533.92	2083.43	2073.2	1981.72	1971.56	1957.06	1960.01	2579.45	33.3781	2046.12	45.7264	1962.88
sp|Q3TXS7|PSMD1_MOUSE	Psmd1	26S proteasome non-ATPase regulatory subunit 1 OS=Mus musculus GN=Psmd1 PE=1 SV=1	58	18418.4	18345.4	18485.4	17241.1	16951.9	17270.2	15758.8	16100.5	16075.5	18416.4	57.1723	17154.4	143.681	15978.3	155.522	0.931474	0.867611	4.03e-06	0.0287661	0.463334	0.0513978	1	8.49862e-05	0.00879174	0.000974893	0.00424917			sp|Q8CD10|MICU2_MOUSE	Micu2	MICU2_MOUSE Calcium uptake protein 2, mitochondrial	10	1756.51	1763.57	1804.48	2269.39	2232.05	2212.24	2759.74	2952.41	2948.52	1774.85	21.1466	2237.89	23.6944	2886.89
tr|F8WHT3|F8WHT3_MOUSE	Prrc2b	Protein PRRC2B OS=Mus musculus GN=Prrc2b PE=2 SV=1	3	820.788	843.467	848.876	872.64	874.892	898.646	671.601	665.219	688.607	837.71	12.1679	882.059	11.7645	675.142	9.87102	1.05294	0.805938	4.03e-06	0.0287661	1	0.156268	0.0560319	8.49862e-05	0.0524366	0.00150589	0.000710095			sp|Q9ERH4|NUSAP_MOUSE	Nusap1	NUSAP_MOUSE Nucleolar and spindle-associated protein 1	5	1033.03	1089	1006.52	595.047	554.942	591.419	1121.93	1089.72	1052.99	1042.85	34.3808	580.469	18.1112	1088.21
sp|Q8BJS4|SUN2_MOUSE	Sun2	SUN domain-containing protein 2 OS=Mus musculus GN=Sun2 PE=1 SV=3	22	2733.59	3047.78	2839.8	3311.39	3209.01	3274.63	4495.22	4545.81	4396.23	2873.72	130.491	3265.01	42.3464	4479.09	62.1222	1.13616	1.55864	4.04e-06	0.0288375	1	0.235429	0.0250713	8.49862e-05	0.0475425	0.00173029	0.000528567			sp|Q9DB96|NGDN_MOUSE	Ngdn	NGDN_MOUSE Neuroguidin	5	872.862	840.995	875.484	1039.29	1058.39	1021.05	772.067	786.707	773.697	863.114	15.6768	1039.58	15.2453	777.49
sp|Q9CQ79|TXND9_MOUSE	Txndc9	Thioredoxin domain-containing protein 9 OS=Mus musculus GN=Txndc9 PE=2 SV=1	12	3570.82	3165.03	3397.63	3617.22	3791.4	3642.88	1615.37	1671.48	1768.34	3377.83	166.254	3683.83	76.7791	1685.06	63.184	1.09059	0.49886	4.04e-06	0.0288375	1	0.11903	0.0168848	8.49862e-05	0.136772	0.0013333	0.000438939			sp|Q64442|DHSO_MOUSE	Sord	DHSO_MOUSE Sorbitol dehydrogenase	5	1409.04	1340.51	1330.14	1055.99	1133.74	1187.56	2059.9	2040.56	2170.56	1359.9	35.0065	1125.76	54.0086	2090.34
sp|P97477|AURKA_MOUSE	Aurka	Aurora kinase A OS=Mus musculus GN=Aurka PE=1 SV=1	5	1107.1	1060.81	1055.97	1106.71	1182.54	1047.48	433.495	325.317	362.293	1074.63	23.047	1112.24	55.2767	373.702	44.8942	1.035	0.34775	4.04e-06	0.0288375	1	0.303588	0.346695	8.49862e-05	0.514466	0.00188922	0.00165908			tr|B7FAU9|B7FAU9_MOUSE	Flna	B7FAU9_MOUSE Filamin, alpha	409	107361	107367	108397	149940	145808	152823	126197	130215	125494	107708	486.967	149524	2878.95	127302
sp|Q9CPY3|CDCA5_MOUSE	Cdca5	Sororin OS=Mus musculus GN=Cdca5 PE=1 SV=1	5	1746.52	1792.77	1649.88	2221.43	2221.24	2035.47	805.425	620.977	623.167	1729.72	59.5314	2159.38	87.6176	683.19	86.4381	1.2484	0.39497	4.06e-06	0.0289803	1	0.609002	0.281978	8.49862e-05	0.0231739	0.00274281	0.00147462			tr|G5E874|G5E874_MOUSE	Lamc2	G5E874_MOUSE Laminin subunit gamma-2	5	896.677	917.1	951.478	935.375	937.177	937.942	581.24	586.491	633.402	921.752	22.6129	936.831	1.0761	600.378
sp|Q9JL61|RFX5_MOUSE	Rfx5	DNA-binding protein Rfx5 OS=Mus musculus GN=Rfx5 PE=1 SV=2	3	434.942	432.269	421.862	451.578	463.457	456.076	724.364	800.889	787.112	429.691	5.64247	457.037	4.89696	770.788	33.3053	1.06364	1.79382	4.06e-06	0.0289803	1	0.07161	0.105285	8.49862e-05	0.0290581	0.0010377	0.000893891			sp|Q8BW72|KDM4A_MOUSE	Kdm4a	KDM4A_MOUSE Lysine-specific demethylase 4A	8	1018.33	1013.65	1039.41	1628.62	1738.09	1664.72	998.026	952.697	1065.01	1023.8	11.2044	1677.14	45.5461	1005.24
tr|A2AST1|A2AST1_MOUSE	Ccdc141	Coiled-coil protein associated with myosin II and DISC1 OS=Mus musculus GN=Ccdc141 PE=2 SV=1	2	66.2401	62.424	55.4557	59.8554	58.5501	58.7942	111.43	120.23	118.375	61.3733	4.46496	59.0666	0.566621	116.678	3.78761	0.962415	1.90113	4.1e-06	0.0292658	1	0.452984	0.0121636	8.52021e-05	0.614335	0.0023184	0.000399529			sp|Q9EQ20|MMSA_MOUSE	Aldh6a1	MMSA_MOUSE Methylmalonate-semialdehyde dehydrogenase [acylating], mitochondrial	10	1421.57	1354.78	1439.78	1960.2	2108.47	2057.57	3412.88	3865.88	3653.75	1405.38	36.5415	2042.08	61.514	3644.17
sp|Q9CY21|WBS22_MOUSE	Wbscr22	Ribosome biogenesis methyltransferase WBSCR22 OS=Mus musculus GN=Wbscr22 PE=2 SV=1	7	1801.26	1711.55	1692.69	1628.73	1724.54	1620.04	914.668	831.156	949.915	1735.17	47.365	1657.77	47.3466	898.58	49.7999	0.955395	0.517864	4.12e-06	0.0294086	1	0.150335	0.20627	8.52021e-05	0.249094	0.00147632	0.00125587			sp|O08784|TCOF_MOUSE	Tcof1	TCOF_MOUSE Treacle protein	58	22390	22132.8	23095.9	28331.3	28847.8	29116.9	26422.1	26106.5	26150.3	22539.6	407.159	28765.3	325.978	26226.3
sp|P03991|HA1W_MOUSE	H2-K1	H-2 class I histocompatibility antigen, K-W28 alpha chain OS=Mus musculus GN=H2-K1 PE=1 SV=2	3	371.294	335.412	377.577	325.323	279.305	267.202	980.235	849.482	918.968	361.428	18.5738	290.61	25.0382	916.228	53.4148	0.804061	2.53503	4.12e-06	0.0294086	1	0.0958326	0.119212	8.52021e-05	0.0735995	0.00121007	0.000946104			sp|Q9QXX8|NUFP1_MOUSE	Nufip1	NUFP1_MOUSE Nuclear fragile X mental retardation-interacting protein 1	3	403.702	421.616	424.673	321.708	312.745	323.022	281.675	288.302	272.977	416.664	9.24986	319.158	4.56653	280.985
sp|Q8K4F6|NSUN5_MOUSE	Nsun5	Putative methyltransferase NSUN5 OS=Mus musculus GN=Nsun5 PE=2 SV=2	16	3239.26	3350.17	3168.89	3541.29	3719.79	3629.87	2444.59	2321.36	2366.52	3252.77	74.6216	3630.32	72.873	2377.49	50.9029	1.11607	0.730912	4.13e-06	0.0294799	1	0.185501	0.0436278	8.52021e-05	0.029419	0.00161843	0.000626009			sp|Q8K215|LYRM4_MOUSE	Lyrm4	LYRM4_MOUSE LYR motif-containing protein 4	6	2150.8	2062.62	2114.26	2603.7	2525.14	2481.57	2845.64	2847.34	2888.33	2109.23	36.1748	2536.8	50.5368	2860.44
sp|Q5RKZ7|MOCS1_MOUSE	Mocs1	Molybdenum cofactor biosynthesis protein 1 OS=Mus musculus GN=Mocs1 PE=1 SV=2	4	588.53	650.813	611.315	539.953	563.98	561.611	1014.32	970.033	941.452	616.886	25.7303	555.181	10.8114	975.268	29.9777	0.899974	1.58095	4.13e-06	0.0294799	1	0.296358	0.033126	8.52021e-05	0.0696984	0.00186427	0.000559888			sp|Q02257|PLAK_MOUSE	Jup	PLAK_MOUSE Junction plakoglobin	28	4933.89	4924.8	4948.93	3786.17	3797.23	3561.8	6626.69	7259.96	6904.13	4935.87	9.95036	3715.07	108.47	6930.26
tr|M0QWZ1|M0QWZ1_MOUSE	Fam193a	Protein FAM193A OS=Mus musculus GN=Fam193a PE=2 SV=1	15	2085.02	2132.53	2067.74	1968.97	2074.79	2003.49	1475.47	1498.56	1538.14	2095.1	27.3933	2015.75	44.0621	1504.06	25.8785	0.962127	0.717894	4.15e-06	0.0296227	1	0.0340015	0.150722	8.5368e-05	0.156078	0.000891066	0.00106592			sp|O70479|BACD2_MOUSE	Tnfaip1	BACD2_MOUSE BTB/POZ domain-containing adapter for CUL3-mediated RhoA degradation protein 2	6	1129.64	1141.47	1178.47	780.052	769.065	721.206	905.068	920.014	896.078	1149.86	20.7988	756.774	25.5474	907.053
sp|Q3TLR7|DTL_MOUSE	Dtl	Denticleless protein homolog OS=Mus musculus GN=Dtl PE=1 SV=2	4	336.84	368.748	337.094	380.608	352.654	357.873	166.661	165.144	173.487	347.561	14.9821	363.712	12.136	168.431	3.62861	1.04647	0.484608	4.19e-06	0.0299082	1	0.0355359	0.0131166	8.59432e-05	0.378839	0.000892104	0.000399529			tr|Q3ULW8|Q3ULW8_MOUSE	Parp3	Q3ULW8_MOUSE Protein Parp3	13	2040.96	2070.25	2024.04	2052.82	2038.15	2098.38	2693.76	2620.25	2754.97	2045.08	19.0891	2063.12	25.6441	2689.66
sp|Q9WU62|INCE_MOUSE	Incenp	Inner centromere protein OS=Mus musculus GN=Incenp PE=1 SV=2	21	4602.24	4745.84	4411.71	5064.54	4981.89	4656.43	1890.52	1300.11	1447.76	4586.6	136.856	4900.95	176.166	1546.13	250.87	1.06854	0.337097	4.21e-06	0.030051	1	0.811727	0.668558	8.60639e-05	0.182535	0.00316504	0.00233302			sp|P97367|MEIS2_MOUSE	Meis2	MEIS2_MOUSE Homeobox protein Meis2	2	1894.67	2009.42	1953.71	1202.08	1208.26	1144.76	1377.52	1468.29	1457.57	1952.6	46.8531	1185.03	28.5891	1434.46
sp|P19182|IFRD1_MOUSE	Ifrd1	Interferon-related developmental regulator 1 OS=Mus musculus GN=Ifrd1 PE=2 SV=2	7	3030.84	2790.49	2532.41	3072.12	3384.15	3453.55	535.477	549.717	599.525	2784.58	203.526	3303.27	165.887	561.573	27.4586	1.18627	0.201672	4.22e-06	0.0301224	1	0.0174088	0.00475165	8.60639e-05	0.0984318	0.000780952	0.000355343			sp|P11930|NUD19_MOUSE	Nudt19	NUD19_MOUSE Nucleoside diphosphate-linked moiety X motif 19, mitochondrial	4	474.348	485.609	473.273	383.253	379.699	359.433	532.94	549.714	531.544	477.743	5.57915	374.128	10.492	538.066
sp|B2RRE7|OTUD4_MOUSE	Otud4	OTU domain-containing protein 4 OS=Mus musculus GN=Otud4 PE=1 SV=1	26	5968.84	6089.53	5827.87	5944.39	6277.33	6296.42	3980.67	4137.54	3903.71	5962.08	106.929	6172.71	161.637	4007.31	97.3011	1.03533	0.672132	4.27e-06	0.0304793	1	0.0624119	0.0892381	8.68355e-05	0.278153	0.000998728	0.000852419			sp|P43883|PLIN2_MOUSE	Plin2	PLIN2_MOUSE Perilipin-2	22	5524.24	5877.57	5580.47	10114.2	9865.6	10872	5552.18	5192.2	5214.52	5660.76	155.017	10283.9	428.032	5319.63
sp|P97304|RPAC2_MOUSE	Polr1d	DNA-directed RNA polymerases I and III subunit RPAC2 OS=Mus musculus GN=Polr1d PE=2 SV=1	4	757.513	745.312	757.694	729.308	718.05	747.225	546.704	517.375	500.545	753.506	5.79474	731.528	12.0136	521.541	19.0732	0.970831	0.692153	4.29e-06	0.030622	1	0.193552	0.354682	8.69944e-05	0.135769	0.00166772	0.0016711			sp|Q80UK7|SAS6_MOUSE	Sass6	SAS6_MOUSE Spindle assembly abnormal protein 6 homolog	4	989.261	936.473	957.346	717.077	689.366	706.863	679.578	645.185	661.635	961.027	21.7072	704.435	11.4425	662.133
sp|Q8JZZ7|LPHN2_MOUSE	Lphn2	Latrophilin-2 (Fragment) OS=Mus musculus GN=Lphn2 PE=1 SV=2	9	967.833	1126.53	1001.26	851.46	814.455	829.477	1570.13	1604.54	1600.63	1031.87	68.3087	831.797	15.1961	1591.77	15.3825	0.806103	1.5426	4.31e-06	0.0307648	1	0.932562	0.00197123	8.71524e-05	0.0370143	0.00341227	0.000311839			sp|Q922B1|MACD1_MOUSE	Macrod1	MACD1_MOUSE O-acetyl-ADP-ribose deacetylase MACROD1	2	528.074	502.541	526.895	1172.74	1199.73	1208.35	1424.45	1601.04	1420.15	519.17	11.7683	1193.61	15.1688	1481.88
sp|O88700|BLM_MOUSE	Blm	Bloom syndrome protein homolog OS=Mus musculus GN=Blm PE=1 SV=1	2	192.719	190.15	172.607	233.174	229.71	245.567	110.999	100.914	103.383	185.159	8.93712	236.15	6.80711	105.099	4.2922	1.27539	0.567614	4.33e-06	0.0309075	1	0.295386	0.026641	8.72646e-05	0.0215524	0.00186427	0.000534733			sp|O08663|MAP2_MOUSE	Metap2	MAP2_MOUSE Methionine aminopeptidase 2	36	11869	11598.8	11999.2	10886.2	10802.4	10742.7	9159.96	8740.02	9059.65	11822.3	166.76	10810.4	58.8584	8986.54
sp|Q80YR7|CLSPN_MOUSE	Clspn	Claspin OS=Mus musculus GN=Clspn PE=1 SV=2	3	493.475	514.302	500.348	643.124	610.295	555.872	165.151	140.785	188.463	502.708	8.66485	603.097	35.9823	164.8	19.466	1.1997	0.327824	4.34e-06	0.0309789	1	0.246929	0.206513	8.72646e-05	0.0433653	0.00177338	0.00125587			sp|Q8VDF2|UHRF1_MOUSE	Uhrf1	UHRF1_MOUSE E3 ubiquitin-protein ligase UHRF1	29	10842.3	11683.7	10604.3	4619.17	4736.92	5082.88	6471.93	5796.48	6023.96	11043.4	463.046	4812.99	196.802	6097.46
sp|P13597|ICAM1_MOUSE	Icam1	Intercellular adhesion molecule 1 OS=Mus musculus GN=Icam1 PE=1 SV=1	10	1717.82	1885.97	1803.44	1762.71	1717.18	1899.57	4334.78	4968.97	4456.25	1802.41	68.6508	1793.15	77.5097	4586.67	274.84	0.994864	2.54474	4.38e-06	0.0312644	1	0.0607335	0.0686621	8.78215e-05	0.920189	0.000998728	0.00075931			tr|E9QM38|E9QM38_MOUSE	Slc12a2	E9QM38_MOUSE Solute carrier family 12 member 2	49	13317.2	12496.3	13169.9	9020.8	9095.32	8760.94	15726.7	16996.3	16278.9	12994.5	357.353	8959.02	143.33	16334
sp|Q9CWI3|BCCIP_MOUSE	Bccip	BRCA2 and CDKN1A-interacting protein OS=Mus musculus GN=Bccip PE=2 SV=1	18	2509.74	2465.49	2553.02	2590.75	2673.61	2741.13	1867.79	1842.16	1912.3	2509.42	35.7347	2668.5	61.4988	1874.08	28.9783	1.06339	0.74682	4.43e-06	0.0316213	1	0.0507687	0.0721966	8.85752e-05	0.0711065	0.000974893	0.000776151			sp|Q76N33|STALP_MOUSE	Stambpl1	STALP_MOUSE AMSH-like protease	8	2079.39	2086.32	2073.3	2726.51	2843.81	2784.78	2084.37	1945.69	2028.35	2079.67	5.31908	2785.03	47.8879	2019.47
sp|Q9QYJ0|DNJA2_MOUSE	Dnaja2	DnaJ homolog subfamily A member 2 OS=Mus musculus GN=Dnaja2 PE=1 SV=1	21	8875.75	8606.22	8647.84	8451.92	8112.36	8354.34	6127.91	5608.58	5785.04	8709.94	118.473	8306.21	142.742	5840.51	215.613	0.953647	0.670557	4.48e-06	0.0319782	1	0.170603	0.322827	8.93247e-05	0.0776075	0.00157934	0.00159232			sp|Q6ZQM8|UD17C_MOUSE	Ugt1a7c	UD17C_MOUSE UDP-glucuronosyltransferase 1-7C	31	6061.23	6166.58	5992.26	9039.5	8794.27	8307.79	10493.9	11087.4	10571.2	6073.36	71.6806	8713.85	304.083	10717.5
sp|Q8K1H1|TDRD7_MOUSE	Tdrd7	Tudor domain-containing protein 7 OS=Mus musculus GN=Tdrd7 PE=1 SV=1	18	4327.43	4116.05	4173.93	3872	3951.85	4024.72	2851.1	2670.64	2850.95	4205.8	89.1901	3949.52	62.3694	2790.9	85.0343	0.939065	0.663582	4.5e-06	0.032121	1	0.12884	0.184019	8.94233e-05	0.0636994	0.00138081	0.00119215			sp|Q9DBX6|CP2S1_MOUSE	Cyp2s1	CP2S1_MOUSE Cytochrome P450 2S1	5	726.743	755.691	733.483	616.306	556.883	547.84	1220.04	1341.04	1232.87	738.639	12.3676	573.676	30.369	1264.65
sp|Q3ULF4|SPG7_MOUSE	Spg7	Paraplegin OS=Mus musculus GN=Spg7 PE=1 SV=1	18	4088.45	4463.94	4018.68	4177.14	4026.48	4180.48	7623.27	7178.24	7019.58	4190.36	195.538	4128.03	71.822	7273.7	255.531	0.985127	1.73582	4.51e-06	0.0321924	1	0.222686	0.0427989	8.94233e-05	0.763903	0.0017081	0.000616661			sp|Q6P5F6|S39AA_MOUSE	Slc39a10	S39AA_MOUSE Zinc transporter ZIP10	7	2461.56	2445.55	2377.92	2044.73	2074.4	2019.04	1898.51	1939.47	1932.05	2428.34	36.2488	2046.06	22.6201	1923.34
sp|Q99MZ7|PECR_MOUSE	Pecr	Peroxisomal trans-2-enoyl-CoA reductase OS=Mus musculus GN=Pecr PE=1 SV=1	6	838.833	920.856	884.645	1162.6	1103.38	1093.34	1599.69	1497.96	1577.49	881.445	33.5621	1119.77	30.5592	1558.38	43.6741	1.27038	1.76798	4.53e-06	0.0323351	1	0.0910757	0.362157	8.9571e-05	0.0162602	0.00118447	0.00167713			sp|Q99L90|MCRS1_MOUSE	Mcrs1	MCRS1_MOUSE Microspherule protein 1	3	623.441	650.794	634.714	573.38	560.255	560.649	442.133	464.797	459.429	636.316	11.2241	564.761	6.09644	455.453
sp|Q9QWW1|HOME2_MOUSE	Homer2	Homer protein homolog 2 OS=Mus musculus GN=Homer2 PE=1 SV=1	3	590.274	641.643	628.275	444.859	493.713	504.308	942.193	902.996	968.781	620.064	21.7602	480.96	25.8911	937.99	27.0206	0.775662	1.51273	4.73e-06	0.0337627	1	0.275828	0.138161	9.32672e-05	0.0257257	0.00182892	0.00103395			sp|Q62468|VILI_MOUSE	Vil1	VILI_MOUSE Villin-1	26	6818.6	6726.99	6733.61	7261.35	7203.89	7424.29	9500.56	10164	9865.52	6759.73	41.7127	7296.51	93.3496	9843.36
sp|Q3UZZ6|ST1D1_MOUSE	Sult1d1	Sulfotransferase 1 family member D1 OS=Mus musculus GN=Sult1d1 PE=1 SV=1	11	2838.38	2451.59	2735.89	2488.74	2693.6	2932.53	5963.57	6676.61	6571.46	2675.29	163.618	2704.96	181.354	6403.88	314.292	1.01109	2.39372	4.86e-06	0.0346907	1	0.130656	0.164598	9.55666e-05	0.900184	0.00138744	0.00111238			sp|Q8R5H1|UBP15_MOUSE	Usp15	UBP15_MOUSE Ubiquitin carboxyl-terminal hydrolase 15	36	9507	9459.15	9434.97	8305.3	8472.38	8060.07	7328.44	7082.28	7204.91	9467.04	29.9307	8279.25	169.33	7205.21
sp|Q9JLZ3|AUHM_MOUSE	Auh	Methylglutaconyl-CoA hydratase, mitochondrial OS=Mus musculus GN=Auh PE=1 SV=1	7	1224.97	1499.03	1303.47	1599.76	1480.54	1571.39	2845.82	3037.78	2828.76	1342.49	115.236	1550.56	50.8505	2904.12	94.7682	1.15499	2.16323	4.9e-06	0.0349762	1	0.342218	0.0558997	9.60885e-05	0.13913	0.00200579	0.000710095			sp|Q9CQF9|PCYOX_MOUSE	Pcyox1	PCYOX_MOUSE Prenylcysteine oxidase	14	3894.66	3818.96	3951.35	3998.73	4166.49	3822.83	5605.83	5852.23	5809.57	3888.32	54.2334	3996.02	140.312	5755.88
sp|Q62167|DDX3X_MOUSE	Ddx3x	ATP-dependent RNA helicase DDX3X OS=Mus musculus GN=Ddx3x PE=1 SV=3	65	20205.6	20037.3	20130.7	18736.6	18460.8	17740.1	14374.4	13446.7	13444.4	20124.5	68.8464	18312.5	420.117	13755.2	437.865	0.909959	0.683502	4.93e-06	0.0351903	1	0.0901246	0.627145	9.61485e-05	0.0238088	0.00118097	0.00225903			sp|Q99L48|NMD3_MOUSE	Nmd3	NMD3_MOUSE 60S ribosomal export protein NMD3	17	5543.12	5457.37	5590.67	6460.43	6498.44	6272.52	4324.66	3957.63	4273.22	5530.39	55.1593	6410.46	98.7673	4185.17
sp|Q78KK3|S22AI_MOUSE	Slc22a18	Solute carrier family 22 member 18 OS=Mus musculus GN=Slc22a18 PE=2 SV=2	3	367.176	423.519	407.591	540.522	536.604	559.345	1201.48	1045.25	1093.56	399.429	23.715	545.49	9.92645	1113.43	65.3099	1.36568	2.78756	4.93e-06	0.0351903	1	0.0838884	0.100098	9.61485e-05	0.0169318	0.00114756	0.000883974			sp|B2RUP2|UN13D_MOUSE	Unc13d	UN13D_MOUSE Protein unc-13 homolog D	14	3892.24	3880.5	4011.46	5808.15	5794.92	5668.26	5690.98	5818.89	6102.8	3928.07	59.1624	5757.11	63.0582	5870.89
sp|Q922Q2|RIOK1_MOUSE	Riok1	Serine/threonine-protein kinase RIO1 OS=Mus musculus GN=Riok1 PE=2 SV=2	13	2434.18	2279.55	2388.45	2763.7	2962.74	2843.16	1312	1411.1	1526.71	2367.39	64.8596	2856.53	81.8061	1416.6	87.7413	1.20662	0.598381	4.96e-06	0.0354045	1	0.546256	0.165509	9.61995e-05	0.0185496	0.00255294	0.00111238			sp|Q8VCP8|KAD6_MOUSE	Ak6	KAD6_MOUSE Adenylate kinase isoenzyme 6	6	1955.7	1963.7	1994.02	1326.51	1341.51	1270.57	1214.81	1042.69	1119.27	1971.14	16.505	1312.86	30.5264	1125.59
sp|O55111|DSG2_MOUSE	Dsg2	Desmoglein-2 OS=Mus musculus GN=Dsg2 PE=1 SV=3	24	2711.21	3059.13	2808.24	2581.81	2417.09	2571.25	5302.18	5217.4	4831.7	2859.53	146.594	2523.38	75.2843	5117.09	204.75	0.882448	1.78949	4.97e-06	0.0354759	1	0.286037	0.0496242	9.61995e-05	0.0820328	0.00183255	0.000659068			sp|P48722|HS74L_MOUSE	Hspa4l	HS74L_MOUSE Heat shock 70 kDa protein 4L	84	26253.2	25798.8	26296	22938.3	22919.7	23013.3	26505.5	25946.1	26125.3	26116	224.974	22957.1	40.4584	26192.3
tr|Q8BGT1|Q8BGT1_MOUSE	Flrt3	Fibronectin leucine rich transmembrane protein 3 OS=Mus musculus GN=Flrt3 PE=2 SV=1	19	2957.22	3200.93	2824.1	2839.92	2741	2757.64	4368.38	4384.21	4403.38	2994.08	156.033	2779.52	43.2461	4385.32	14.3104	0.928338	1.46466	4.99e-06	0.0356186	1	0.609932	0.00278623	9.61995e-05	0.194389	0.00274345	0.000322498			sp|Q9D1R2|KTI12_MOUSE	Kti12	KTI12_MOUSE Protein KTI12 homolog	11	2325.91	2391.78	2361.05	2206.76	2234.84	2284.22	1659.55	1545.17	1667.86	2359.58	26.9114	2241.94	32.019	1624.19
sp|P50428|ARSA_MOUSE	Arsa	Arylsulfatase A OS=Mus musculus GN=Arsa PE=2 SV=2	6	635.866	725.052	705.605	786.41	803.909	791.294	1274.17	1298.82	1389.75	688.841	38.2911	793.871	7.37267	1320.91	49.7043	1.15247	1.91759	5e-06	0.03569	1	0.216968	0.0614861	9.61995e-05	0.0577414	0.001694	0.000730977			sp|Q91W50|CSDE1_MOUSE	Csde1	CSDE1_MOUSE Cold shock domain-containing protein E1	74	30616	29790.3	30150.9	23728.9	23300.6	22996.8	23562	22510.6	22227.7	30185.7	337.989	23342.1	300.316	22766.8
sp|P15314|IRF1_MOUSE	Irf1	Interferon regulatory factor 1 OS=Mus musculus GN=Irf1 PE=1 SV=1	4	510.543	522.655	535.342	469.964	443.379	402.357	811.421	769.213	789.902	522.847	10.1251	438.567	27.8094	790.179	17.2325	0.838806	1.5113	5e-06	0.03569	1	0.047254	0.318864	9.61995e-05	0.0510549	0.000959565	0.00157724			sp|Q61838|A2M_MOUSE	A2m	A2M_MOUSE Alpha-2-macroglobulin	2	304.973	372.086	327.766	681.032	732.826	696.289	382.379	369.68	377.722	334.942	27.8646	703.382	21.7316	376.594
tr|E9QJV4|E9QJV4_MOUSE	Prpf39	Pre-mRNA-processing factor 39 OS=Mus musculus GN=Prpf39 PE=2 SV=1	8	1219.65	1249.26	1258.18	1463.45	1465.16	1443.2	1407.02	1393.13	1389.49	1242.36	16.4684	1457.27	9.97345	1396.55	7.55338	1.17298	1.1241	5.02e-06	0.0358328	0.145097	0.416042	1	9.63246e-05	0.00584494	0.00222257	0.00580151			tr|M0QWP1|M0QWP1_MOUSE	Agrn	M0QWP1_MOUSE Agrin	32	4732.59	4657.01	4576.68	3398.08	3564.2	3296.76	6772.55	7535.32	7264.58	4655.43	63.6598	3419.68	110.245	7190.82
sp|Q9CR62|M2OM_MOUSE	Slc25a11	Mitochondrial 2-oxoglutarate/malate carrier protein OS=Mus musculus GN=Slc25a11 PE=1 SV=3	22	4145.78	4641.17	4273.07	5155.52	5012.25	5115.16	7065.39	6862.24	6799.48	4353.34	210.056	5094.31	60.3192	6909.04	113.489	1.17021	1.58707	5.12e-06	0.0365466	1	0.261564	0.0368557	9.76779e-05	0.0357197	0.00181939	0.000589579			sp|Q07832|PLK1_MOUSE	Plk1	PLK1_MOUSE Serine/threonine-protein kinase PLK1	21	5694.52	6159.98	5787.67	2954.67	2727.51	2611.9	4367.76	4088.59	4114.87	5880.72	201.093	2764.69	142.384	4190.41
sp|Q80T23|SYTL5_MOUSE	Sytl5	Synaptotagmin-like protein 5 OS=Mus musculus GN=Sytl5 PE=1 SV=1	11	1148.33	1266.1	1164.61	865.188	884.287	911.573	2027.26	1885.34	1833.31	1193.01	52.1057	887.016	19.0347	1915.3	81.9654	0.743509	1.60543	5.15e-06	0.0367607	1	0.486043	0.0276935	9.76779e-05	0.0122063	0.00238046	0.000538882			sp|Q63918|SDPR_MOUSE	Sdpr	SDPR_MOUSE Serum deprivation-response protein	30	6836.77	6586.6	6943.45	6971.66	7679.34	7221.96	10231.5	10361.8	10236.5	6788.94	149.558	7290.99	293.003	10276.6
sp|Q9CR02|TMA16_MOUSE	Tma16	Translation machinery-associated protein 16 OS=Mus musculus GN=Tma16 PE=2 SV=1	8	3167.15	3298.38	3037.95	3242.35	3237.56	3188.39	2116.74	1976.13	1982.62	3167.83	106.321	3222.77	24.3865	2025.16	64.8087	1.01734	0.639291	5.18e-06	0.0369748	1	0.21113	0.0456044	9.76779e-05	0.585648	0.00168045	0.000632964			sp|Q9CPW9|MAP12_MOUSE	Metap1d	MAP12_MOUSE Methionine aminopeptidase 1D, mitochondrial	2	166.557	173.78	168.207	224.929	222.31	230.408	256.508	262.372	273.622	169.515	3.09035	225.882	3.37402	264.167
sp|Q78IK4|APOOL_MOUSE	Apool	Apolipoprotein O-like OS=Mus musculus GN=Apool PE=2 SV=1	20	3714.46	4203.69	3674.15	5067.69	4834.01	5230.44	7392.23	7754.24	7320.31	3864.1	240.69	5044.05	162.703	7488.93	189.889	1.30536	1.93808	5.19e-06	0.0370462	1	0.183644	0.215608	9.76779e-05	0.0260146	0.00161032	0.00128199			sp|Q923E4|SIR1_MOUSE	Sirt1	SIR1_MOUSE NAD-dependent protein deacetylase sirtuin-1	5	780.875	821.922	819.259	632.256	645.31	676.829	511.63	502.297	502.571	807.352	18.7536	651.465	18.7101	505.499
sp|Q99P69|NUF2_MOUSE	Nuf2	Kinetochore protein Nuf2 OS=Mus musculus GN=Nuf2 PE=2 SV=2	10	2483.76	2303.16	2200.05	1933.21	1970.16	1891.69	991.525	836.393	911.401	2328.99	117.255	1931.69	32.0533	913.106	63.3439	0.82941	0.392061	5.19e-06	0.0370462	1	0.130487	0.152796	9.76779e-05	0.0307087	0.00138744	0.00107431			sp|Q921M7|FA49B_MOUSE	Fam49b	FA49B_MOUSE Protein FAM49B	20	5595.74	5695.57	5483.23	5455.55	5482.16	5409.11	4520.21	4394.61	4370.04	5591.51	86.7389	5448.94	30.1866	4428.29
tr|Q3UDF0|Q3UDF0_MOUSE	Slc2a6	Protein Slc2a6 OS=Mus musculus GN=Slc2a6 PE=2 SV=1	2	442.107	520.824	438.747	327.616	356.071	416.331	1303.26	1171.81	1148.75	467.226	37.9243	366.673	36.9854	1207.94	68.0557	0.784787	2.58534	5.19e-06	0.0370462	1	0.198036	0.153445	9.76779e-05	0.0987667	0.00167198	0.00107594			sp|Q6RT24|CENPE_MOUSE	Cenpe	CENPE_MOUSE Centromere-associated protein E	41	9157.28	9487.72	9238.42	5987.85	5963.7	6007.84	8066.91	7433.62	7741.87	9294.47	140.604	5986.46	18.0467	7747.47
sp|O55100|SNG1_MOUSE	Syngr1	Synaptogyrin-1 OS=Mus musculus GN=Syngr1 PE=1 SV=2	2	138.175	140.117	127.379	132.554	124.034	133.038	201.778	198.001	197.419	135.224	5.60339	129.875	4.13517	199.066	1.93234	0.960448	1.47212	5.19e-06	0.0370462	1	0.284278	0.072437	9.76779e-05	0.431331	0.00182905	0.000776331			sp|P08003|PDIA4_MOUSE	Pdia4	PDIA4_MOUSE Protein disulfide-isomerase A4	88	33571.9	32179.7	33742.1	34437.4	35137.6	35067.9	42184.2	43415	42852.4	33164.6	699.864	34881	314.937	42817.2
sp|P14206|RSSA_MOUSE	Rpsa	40S ribosomal protein SA OS=Mus musculus GN=Rpsa PE=1 SV=4	44	11220.1	10933.4	11115.7	10006.8	10342	9888.31	8090.26	8435.64	8314.69	11089.7	118.476	10079	192.132	8280.2	143.095	0.908862	0.746654	5.2e-06	0.0371176	1	0.0448693	0.533492	9.76779e-05	0.0206942	0.000944638	0.00206124			sp|Q8K368|FANCI_MOUSE	Fanci	FANCI_MOUSE Fanconi anemia group I protein homolog	21	5329.21	5183.03	5458.89	3684.14	3696.01	3560.77	5042.59	4900.38	5130.09	5323.71	112.687	3646.97	61.1473	5024.35
sp|Q69ZB8|ZCHC2_MOUSE	Zcchc2	Zinc finger CCHC domain-containing protein 2 OS=Mus musculus GN=Zcchc2 PE=2 SV=3	2	168.544	169.73	165.921	153.327	146.855	160.204	90.7204	75.156	83.7112	168.065	1.59148	153.462	5.45054	83.1959	6.36458	0.913111	0.495022	5.23e-06	0.0373317	1	0.27193	0.660377	9.79836e-05	0.0582004	0.00182892	0.00232331			sp|Q8CE96|TRM6_MOUSE	Trmt6	TRM6_MOUSE tRNA (adenine(58)-N(1))-methyltransferase non-catalytic subunit TRM6	26	8511.89	8732.18	8795.23	8954.54	8962.47	9144.37	7356.3	7299.48	7413.4	8679.77	121.465	9020.46	87.6774	7356.39
sp|Q3U2S4|OTUD5_MOUSE	Otud5	OTU domain-containing protein 5 OS=Mus musculus GN=Otud5 PE=2 SV=2	3	142.163	151.695	145.248	164.701	167.611	172.076	102.851	99.8927	108.572	146.369	3.97129	168.129	3.03306	103.772	3.60265	1.14867	0.708976	5.27e-06	0.0376173	1	0.481075	0.0797634	9.83334e-05	0.0216772	0.00236614	0.000814763			sp|Q6P5B0|RRP12_MOUSE	Rrp12	RRP12_MOUSE RRP12-like protein	42	17763.6	18339.8	18780.2	17319.1	17847.6	17500.9	12204.6	11348.3	12219.2	18294.5	416.258	17555.9	219.232	11924
sp|Q6DFX2|ANTR2_MOUSE	Antxr2	Anthrax toxin receptor 2 OS=Mus musculus GN=Antxr2 PE=2 SV=1	11	2507.82	2451.09	2469.52	4045.29	4137.4	3831	2168.2	1816.92	1885.08	2476.14	23.6287	4004.56	128.359	1956.73	152.097	1.61726	0.790234	5.28e-06	0.0376886	0.0459083	1	0.324375	9.83334e-05	0.00420837	0.0197693	0.00159768			sp|P32921|SYWC_MOUSE	Wars	SYWC_MOUSE Tryptophan--tRNA ligase, cytoplasmic	40	11876.5	11663.3	11981.9	23311.5	23935.8	23910.3	17384.1	14877.2	15936.6	11840.6	132.526	23719.2	288.475	16066
tr|D3YTV3|D3YTV3_MOUSE	Dhx34	Probable ATP-dependent RNA helicase DHX34 OS=Mus musculus GN=Dhx34 PE=4 SV=1	9	1020.13	1067.99	1029.12	1520.16	1589.35	1525.93	1104.72	1050.88	1138.52	1039.08	20.7693	1545.15	31.3451	1098.04	36.0893	1.48703	1.05674	5.29e-06	0.03776	0.0491138	1	0.303486	9.83334e-05	0.00420837	0.127895	0.0015263			sp|P28352|APEX1_MOUSE	Apex1	APEX1_MOUSE DNA-(apurinic or apyrimidinic site) lyase	29	6929.39	7062.17	6987.33	9051.61	8878.53	9309.11	7880.52	7917.43	7942.57	6992.96	54.3534	9079.75	176.906	7913.51
sp|Q3TX08|TRM1_MOUSE	Trmt1	tRNA (guanine(26)-N(2))-dimethyltransferase OS=Mus musculus GN=Trmt1 PE=1 SV=2	15	2188.64	2140.21	2157	2664.55	2836.74	2775.08	1814.98	1734.77	1863.24	2161.95	20.0789	2758.79	71.2338	1804.33	52.9855	1.27607	0.834585	5.36e-06	0.0382597	0.303253	1	0.13743	9.93758e-05	0.00726222	0.00449702	0.0010307			sp|Q64464|CP3AD_MOUSE	Cyp3a13	CP3AD_MOUSE Cytochrome P450 3A13	3	294.351	325.164	345.393	556.942	552.912	535.875	713.352	786.909	740.494	321.636	20.9866	548.576	9.13065	746.918
sp|P25444|RS2_MOUSE	Rps2	40S ribosomal protein S2 OS=Mus musculus GN=Rps2 PE=2 SV=3	62	19646	19149.3	18576.3	18137.2	18272.7	17727.3	13776	13128.4	13123.8	19123.9	437.073	18045.7	231.862	13342.7	306.372	0.943624	0.697701	5.45e-06	0.0389021	1	0.121723	0.106134	0.000100783	0.0749967	0.00133803	0.000893891			sp|Q61333|TNAP2_MOUSE	Tnfaip2	TNAP2_MOUSE Tumor necrosis factor alpha-induced protein 2	12	3853.02	3913.89	3987.83	5187.58	5050.62	5013.28	3412.22	3126.05	3396.89	3918.25	55.1221	5083.83	74.9317	3311.72
sp|Q9Z2Z6|MCAT_MOUSE	Slc25a20	Mitochondrial carnitine/acylcarnitine carrier protein OS=Mus musculus GN=Slc25a20 PE=1 SV=1	14	2235.61	2368.85	2220.09	2147.93	2093.9	2109.43	3892.32	3534.27	3656.16	2274.85	66.7693	2117.09	22.7124	3694.25	148.634	0.930649	1.62395	5.47e-06	0.0390449	1	0.202032	0.0581501	0.000100847	0.0679609	0.00167198	0.000718582			sp|Q8BJ37|TYDP1_MOUSE	Tdp1	TYDP1_MOUSE Tyrosyl-DNA phosphodiesterase 1	13	3928.03	3814.2	4002.95	3796.24	3852.18	3825.71	2896.63	3010.46	2979.66	3915.06	77.6007	3824.71	22.8484	2962.25
sp|Q61699|HS105_MOUSE	Hsph1	Heat shock protein 105 kDa OS=Mus musculus GN=Hsph1 PE=1 SV=2	56	17776.9	16743.9	17947.9	13903.8	13529	14021.9	9601.6	10327.7	10522.2	17489.6	531.867	13818.2	210.125	10150.5	396.17	0.790084	0.580375	5.5e-06	0.039259	0.814869	0.134099	0.639715	0.000100847	0.0105071	0.00140845	0.0022897			sp|Q9Z2G9|HTAI2_MOUSE	Htatip2	HTAI2_MOUSE Oxidoreductase HTATIP2	11	4513.06	4556.3	4526.99	6215.31	6227.09	6256.03	5281.55	5544.63	5190.46	4532.12	18.021	6232.81	17.1088	5338.88
sp|Q9QWR8|NAGAB_MOUSE	Naga	Alpha-N-acetylgalactosaminidase OS=Mus musculus GN=Naga PE=2 SV=2	7	1101.47	1350.95	1137.54	1446.4	1364.29	1534.81	3971.14	4381.51	3734.92	1196.65	110.093	1448.5	69.6303	4029.19	267.142	1.21046	3.36705	5.5e-06	0.039259	1	0.13116	0.0763151	0.000100847	0.100219	0.00138854	0.000795789			sp|Q9D0S9|HINT2_MOUSE	Hint2	HINT2_MOUSE Histidine triad nucleotide-binding protein 2, mitochondrial	2	548.834	582.419	602.552	1003.69	1063.2	1026.83	975.576	1040.37	974.102	577.935	22.1583	1031.24	24.4942	996.683
sp|Q8VDC1|FYCO1_MOUSE	Fyco1	FYVE and coiled-coil domain-containing protein 1 OS=Mus musculus GN=Fyco1 PE=1 SV=1	24	3525.05	3817.75	3444.6	3186.87	3035.23	3228.19	5936.4	5984.77	5533.67	3595.8	160.342	3150.1	82.9562	5818.28	202.216	0.876049	1.61808	5.51e-06	0.0393304	1	0.346807	0.0506188	0.000100847	0.0551034	0.00200947	0.000665793			sp|P97477|AURKA_MOUSE	Aurka	AURKA_MOUSE Aurora kinase A	11	2218.97	2310.22	2259.11	1359.78	1373.86	1296	1799.68	1646.07	1678.83	2262.77	37.3423	1343.21	33.8761	1708.19
sp|Q921X9|PDIA5_MOUSE	Pdia5	Protein disulfide-isomerase A5 OS=Mus musculus GN=Pdia5 PE=2 SV=1	17	3511.58	3742.94	3598.53	3715.8	3648.15	3674.42	7175.82	6622.45	6406.15	3617.68	95.4184	3679.46	27.8467	6734.81	324.105	1.01708	1.86164	5.61e-06	0.0400442	1	0.111067	0.0771075	0.000102415	0.507025	0.00129419	0.000801645			sp|Q8VEE4|RFA1_MOUSE	Rpa1	RFA1_MOUSE Replication protein A 70 kDa DNA-binding subunit	39	13450.6	13676.7	13606.6	10026.9	9637.74	9362.46	11373.8	11840.8	11488	13578	94.4994	9675.7	272.581	11567.5
sp|P19536|COX5B_MOUSE	Cox5b	Cytochrome c oxidase subunit 5B, mitochondrial OS=Mus musculus GN=Cox5b PE=1 SV=1	16	4286.25	4771.56	4613.22	4600.8	4563.79	4516.49	6854.14	7144.55	6770.79	4557.01	202.074	4560.36	34.5048	6923.16	160.202	1.00074	1.51923	5.68e-06	0.0405438	1	0.383803	0.0216371	0.000103428	0.968938	0.00212555	0.000475527			sp|Q3UTJ2|SRBS2_MOUSE	Sorbs2	SRBS2_MOUSE Sorbin and SH3 domain-containing protein 2	39	6885.04	7024.82	7204.95	10955.2	10958.3	11298.6	12031.3	13003	12051.5	7038.27	130.949	11070.7	161.155	12361.9
sp|P62192|PRS4_MOUSE	Psmc1	26S protease regulatory subunit 4 OS=Mus musculus GN=Psmc1 PE=1 SV=1	41	12585	12734.5	12362.7	12323.8	12406.4	12473.3	10226.2	10570.9	10529.6	12560.7	152.754	12401.2	61.1452	10442.2	153.686	0.987296	0.831339	5.72e-06	0.0408294	1	0.215558	0.126802	0.000103501	0.32316	0.00168962	0.000980643			sp|P35979|RL12_MOUSE	Rpl12	RL12_MOUSE 60S ribosomal protein L12	38	19847.6	19658	19313.9	18310	17813.7	17625.5	15542.9	15263.7	15356.7	19606.5	220.904	17916.4	288.728	15387.8
sp|Q8R3F5|FABD_MOUSE	Mcat	Malonyl-CoA-acyl carrier protein transacylase, mitochondrial OS=Mus musculus GN=Mcat PE=2 SV=3	16	2095.75	2237.66	2033.09	2232.42	2190.18	2106.36	3062.25	3119.44	3075.01	2122.17	85.5788	2176.32	52.3886	3085.57	24.512	1.02552	1.45397	5.72e-06	0.0408294	1	0.259616	0.0534592	0.000103501	0.561303	0.00181753	0.000697866			sp|O88398|AVIL_MOUSE	Avil	AVIL_MOUSE Advillin	48	5939.81	5821.37	6260.54	27146.6	29187.1	28060.6	32324.5	26991.2	30816.3	6007.24	185.522	28131.4	834.535	30044
sp|P50171|DHB8_MOUSE	Hsd17b8	Estradiol 17-beta-dehydrogenase 8 OS=Mus musculus GN=Hsd17b8 PE=1 SV=2	11	1451.55	1574.07	1421.2	1692.34	1550.81	1562.57	3095.07	2837.59	2835.68	1482.27	66.082	1601.91	64.126	2922.78	121.83	1.08071	1.97182	5.76e-06	0.0411149	1	0.116441	0.15149	0.000103501	0.20408	0.00131751	0.00106918			sp|Q9ERK4|XPO2_MOUSE	Cse1l	XPO2_MOUSE Exportin-2	61	28889.4	29510.4	29135.7	24061.6	23641.3	22895.7	24422.4	24292.4	24388.1	29178.5	255.322	23532.9	482.113	24367.6
sp|Q8CIB9|ESCO2_MOUSE	Esco2	N-acetyltransferase ESCO2 OS=Mus musculus GN=Esco2 PE=2 SV=3	5	671.294	666.31	630.386	851.469	831.053	784.032	322.189	217.909	257.273	655.997	18.2234	822.185	28.2362	265.79	42.996	1.25334	0.40517	5.76e-06	0.0411149	1	1	0.767734	0.000103501	0.0165861	0.00492723	0.00250956			sp|P48755|FOSL1_MOUSE	Fosl1	FOSL1_MOUSE Fos-related antigen 1	12	4131.84	4131.26	4228.74	5106.29	4953.26	5166.89	3626.79	3485.49	3380.88	4163.95	45.8164	5075.48	89.894	3497.72
tr|E9PWG6|E9PWG6_MOUSE	Ncapg	Protein Ncapg OS=Mus musculus GN=Ncapg PE=4 SV=1	40	9766.71	9840.25	9567.25	7572.74	7449.61	7991.46	6849.74	6492.22	6588.15	9724.74	115.336	7671.27	231.922	6643.37	151.09	0.788841	0.683141	5.77e-06	0.0411863	0.618164	0.0384113	1	0.000103501	0.00949789	0.000909767	0.0106713			sp|P97314|CSRP2_MOUSE	Csrp2	CSRP2_MOUSE Cysteine and glycine-rich protein 2	14	5068.24	4964.1	5102.02	3685.18	3695.93	3569.3	4099.73	4176.59	4331.43	5044.79	58.6971	3650.14	57.3284	4202.58
sp|Q8CE96|TRM6_MOUSE	Trmt6	tRNA (adenine(58)-N(1))-methyltransferase non-catalytic subunit TRM6 OS=Mus musculus GN=Trmt6 PE=1 SV=1	25	6207.25	6191.63	5807.48	7350.38	7989.61	7623.46	4173.27	4042.43	4273.57	6068.79	184.882	7654.48	261.885	4163.09	94.6367	1.26129	0.685984	5.78e-06	0.0412576	1	0.199666	0.0392777	0.000103501	0.0165924	0.00167198	0.000598195			sp|P97855|G3BP1_MOUSE	G3bp1	G3BP1_MOUSE Ras GTPase-activating protein-binding protein 1	66	19082.7	18736.3	19194.1	15538.3	15440.6	15925	15704.8	15288.4	15180.4	19004.4	194.931	15634.6	209.159	15391.2
sp|Q8CCH2|NHLC3_MOUSE	Nhlrc3	NHL repeat-containing protein 3 OS=Mus musculus GN=Nhlrc3 PE=2 SV=1	4	618.963	677.167	590.969	742.512	724.786	719.987	1158.27	1128.8	1078.08	629.033	35.9034	729.095	9.68743	1121.72	33.1184	1.15907	1.78324	5.79e-06	0.041329	1	0.273035	0.061503	0.000103501	0.054659	0.00182892	0.000730977			sp|Q71FD7|FBLI1_MOUSE	Fblim1	FBLI1_MOUSE Filamin-binding LIM protein 1	9	1565.47	1593.84	1650.76	1945.86	2024.63	2078.05	2534.48	2516.91	2426.31	1603.36	35.4638	2016.18	54.2961	2492.57
sp|Q9D2V5|AAR2_MOUSE	Aar2	Protein AAR2 homolog OS=Mus musculus GN=Aar2 PE=2 SV=3	3	357.749	352.588	352.535	336.187	341.288	343.215	223.516	240.614	251.349	354.291	2.44551	340.23	2.9651	238.493	11.4613	0.960313	0.673156	5.8e-06	0.0414004	1	0.423763	0.65935	0.000103501	0.028932	0.00224997	0.00232204			sp|Q9R117|TYK2_MOUSE	Tyk2	TYK2_MOUSE Non-receptor tyrosine-protein kinase TYK2	3	2283.34	2151.34	2246.83	1792.83	1744.64	1792.14	2480.87	2535.79	2476.65	2227.17	55.653	1776.54	22.5561	2497.77
sp|P97360|ETV6_MOUSE	Etv6	Transcription factor ETV6 OS=Mus musculus GN=Etv6 PE=1 SV=1	9	1621.07	1651.96	1775.83	1578.73	1621.22	1643.86	2407.32	2424.96	2526.43	1682.95	66.8735	1614.6	26.9977	2452.9	52.4876	0.959387	1.4575	5.86e-06	0.0418287	1	0.362535	0.033484	0.000104229	0.328874	0.00205363	0.000559888			sp|Q08554|DSC1_HUMAN_contaminant	DSC1	DSC1_HUMAN_contaminant Desmocollin-1	2	505.003	501.828	502.523	505.09	488.305	504.359	582.784	584.696	577.573	503.118	1.36276	499.251	7.74598	581.684
sp|Q9QZK2|BCAR3_MOUSE	Bcar3	Breast cancer anti-estrogen resistance protein 3 OS=Mus musculus GN=Bcar3 PE=1 SV=1	6	1109.68	1062.79	1026.39	1225.64	1134.41	1204.76	641.9	649.292	673.618	1066.29	34.0928	1188.27	39.0271	654.937	13.55	1.1144	0.614222	5.87e-06	0.0419001	1	0.069866	0.0351395	0.000104229	0.0654079	0.00102798	0.00056753			sp|Q99LI8|HGS_MOUSE	Hgs	HGS_MOUSE Hepatocyte growth factor-regulated tyrosine kinase substrate	27	7885.21	7863.59	7863.33	9699.82	9527.66	9602.98	8896.9	8553.85	8695.93	7870.71	10.2536	9610.15	70.4668	8715.56
sp|Q8VEE4|RFA1_MOUSE	Rpa1	Replication protein A 70 kDa DNA-binding subunit OS=Mus musculus GN=Rpa1 PE=2 SV=1	34	9896.74	9824	9679.24	9529.22	9373.68	9087.56	7713.57	7513.27	7639.09	9799.99	90.4021	9330.15	182.915	7621.98	82.6627	0.952057	0.777753	5.94e-06	0.0423997	1	0.019798	0.283568	0.00010521	0.0705703	0.000800943	0.0014777			sp|O89017|LGMN_MOUSE	Lgmn	LGMN_MOUSE Legumain	6	753.61	713.474	753.204	881.811	915.455	882.758	1216.52	1315.55	1302.38	740.096	18.8253	893.341	15.6415	1278.15
sp|Q9JJ66|CDC20_MOUSE	Cdc20	Cell division cycle protein 20 homolog OS=Mus musculus GN=Cdc20 PE=1 SV=2	7	1077.69	964.878	991.653	910.344	975.612	958.964	433.142	346.581	388.445	1011.41	48.1269	948.307	27.6907	389.389	35.3447	0.937611	0.384998	5.97e-06	0.0426139	1	0.243647	0.243981	0.000105312	0.25435	0.00176259	0.00137301			sp|Q62181|SEM3C_MOUSE	Sema3c	SEM3C_MOUSE Semaphorin-3C	13	3976.17	4028.9	3879.43	2683.54	2627.18	2757.79	3331.54	3458.5	3260.16	3961.5	61.8963	2689.5	53.4878	3350.07
sp|Q9DCN1|NUD12_MOUSE	Nudt12	Peroxisomal NADH pyrophosphatase NUDT12 OS=Mus musculus GN=Nudt12 PE=2 SV=1	12	2031.95	2152.05	1991.57	2353.83	2346.68	2296.82	2855.91	2807.74	2829.46	2058.52	68.157	2332.44	25.3581	2831.04	19.6969	1.13307	1.37528	5.99e-06	0.0427566	1	0.227753	0.0378333	0.000105312	0.0291502	0.0017081	0.000589886			sp|Q9ERA0|TFCP2_MOUSE	Tfcp2	TFCP2_MOUSE Alpha-globin transcription factor CP2	4	784.769	781.831	800.708	1064.47	1101.6	1126.14	985.259	990.236	967.497	789.103	8.2934	1097.4	25.351	980.997
tr|G3XA17|G3XA17_MOUSE	Eif4g2	Eukaryotic translation initiation factor 4 gamma 2 OS=Mus musculus GN=Eif4g2 PE=4 SV=1	7	1290.83	1292.02	1260.39	1505.64	1600.44	1467.39	883.748	840.128	900.334	1281.08	14.6381	1524.49	55.9289	874.737	25.3915	1.19	0.682812	5.99e-06	0.0427566	1	0.0864513	0.0943044	0.000105312	0.0196956	0.00116806	0.000868581			sp|Q99M54|CDCA3_MOUSE	Cdca3	CDCA3_MOUSE Cell division cycle-associated protein 3	8	2482.68	2475.66	2480.9	1485.91	1578.19	1535.12	2167.44	1985.46	2128.29	2479.75	2.97968	1533.07	37.7009	2093.73
sp|Q64337|SQSTM_MOUSE	Sqstm1	Sequestosome-1 OS=Mus musculus GN=Sqstm1 PE=1 SV=1	21	2634.95	2403.75	2417.19	7048.19	6881.82	5953.43	1698.75	1936.2	1766.16	2485.3	105.963	6627.81	481.674	1800.37	99.9112	2.66681	0.724408	6.05e-06	0.0431849	0.110077	1	0.0485298	0.000106105	0.00562107	0.00741077	0.000653162			sp|P52293|IMA1_MOUSE	Kpna2	IMA1_MOUSE Importin subunit alpha-1	30	9941.61	10686.3	9825.26	4991.9	4432.43	4846.63	6989.18	6667.68	6453.25	10151.1	381.443	4756.99	237.035	6703.37
sp|P62082|RS7_MOUSE	Rps7	40S ribosomal protein S7 OS=Mus musculus GN=Rps7 PE=2 SV=1	19	7329.48	7235.1	7400.88	5998.58	6461.46	6054.77	4747.92	4847.57	4983.03	7321.82	67.8958	6171.6	206.239	4859.51	96.3537	0.842906	0.663702	6.08e-06	0.043399	1	0.0154524	1	0.00010637	0.0168807	0.000771914	0.0032727			sp|P51943|CCNA2_MOUSE	Ccna2	CCNA2_MOUSE Cyclin-A2	10	4801.68	5094.34	4822.53	3294.98	3144.25	3084.45	4310.03	4280.54	4275.54	4906.18	133.319	3174.56	88.5804	4288.7
tr|Q6P6L6|Q6P6L6_MOUSE	Gemin4	Gem (Nuclear organelle) associated protein 4 OS=Mus musculus GN=Gemin4 PE=2 SV=1	16	5849.74	5562.07	5634.11	5613.21	5682.29	5513.41	3728.77	3575.72	3958.52	5681.97	122.22	5602.97	69.3242	3754.34	157.32	0.986096	0.660745	6.18e-06	0.0441128	1	0.301777	0.257495	0.000107855	0.554171	0.00188132	0.00141761			sp|Q91VY9|ZN622_MOUSE	Znf622	ZN622_MOUSE Zinc finger protein 622	15	3121.43	3061.58	3203.23	4274.75	4502.48	4264.8	2851.68	2783.24	2964.95	3128.75	58.0593	4347.34	109.773	2866.62
sp|Q8K3G5|VRK3_MOUSE	Vrk3	Inactive serine/threonine-protein kinase VRK3 OS=Mus musculus GN=Vrk3 PE=1 SV=2	13	1058.86	1161.7	1026.38	956.131	935.12	1059.61	2062.49	2223.23	2013.4	1082.31	57.6797	983.62	54.4132	2099.71	89.6139	0.908813	1.94002	6.24e-06	0.0445411	1	0.199574	0.127564	0.000108637	0.21817	0.00167198	0.000984342			sp|Q9DBE9|SPB1_MOUSE	Ftsj3	SPB1_MOUSE pre-rRNA processing protein FTSJ3	34	10978.1	11235.4	11213.5	11713.5	12221.5	12333.8	8778.42	8571.03	8394.53	11142.3	116.474	12089.6	269.866	8581.33
sp|Q9CRY7|GDPD1_MOUSE	Gdpd1	Glycerophosphodiester phosphodiesterase domain-containing protein 1 OS=Mus musculus GN=Gdpd1 PE=2 SV=1	10	2081.99	2339.32	2183.87	2634.19	2664.47	2522.3	3521.52	3495.71	3621.07	2201.73	105.811	2606.99	61.1451	3546.1	54.0488	1.18406	1.6106	6.26e-06	0.0446839	1	0.226799	0.129972	0.00010872	0.0363917	0.0017081	0.000998495			sp|Q58A65-2|JIP4_MOUSE	Spag9	JIP4_MOUSE Isoform 2 of C-Jun-amino-terminal kinase-interacting protein 4	36	7367.44	7637.65	7314.84	9769.7	9942.8	10280.3	9714.21	9649.54	9677.13	7439.98	141.416	9997.6	212.023	9680.29
tr|F6U238|F6U238_MOUSE	Maml2	Protein Maml2 (Fragment) OS=Mus musculus GN=Maml2 PE=2 SV=1	4	592.605	576.926	561.62	473.298	510.876	474.517	713.407	722.365	734.913	577.05	12.6499	486.23	17.4342	723.562	8.82047	0.842613	1.2539	6.37e-06	0.0454691	1	0.279023	0.147031	0.000110362	0.0231614	0.00182892	0.00105603			sp|Q8BPB5|FBLN3_MOUSE	Efemp1	FBLN3_MOUSE EGF-containing fibulin-like extracellular matrix protein 1	13	1989.72	2061.44	1959.93	1168.61	1163.81	1132.51	2598.7	2944.38	2762.28	2003.7	42.6034	1154.98	16.0067	2768.45
sp|Q69ZF7|CNNM4_MOUSE	Cnnm4	Metal transporter CNNM4 OS=Mus musculus GN=Cnnm4 PE=1 SV=2	13	2683.72	2597.09	2408.86	3380.68	3523.1	3499.51	2161.8	2131.72	2106.24	2563.22	114.738	3467.76	62.3258	2133.25	22.7082	1.35289	0.832254	6.41e-06	0.0457546	1	1	0.00667186	0.000110786	0.0121215	0.0112062	0.000373669			sp|Q9CXW4|RL11_MOUSE	Rpl11	RL11_MOUSE 60S ribosomal protein L11	44	11340	11461.4	11384.6	10947.3	11351.7	11188.5	9617.83	9447.39	9531.48	11395.3	50.1391	11162.5	166.116	9532.23
tr|G5E8B1|G5E8B1_MOUSE	Ptpn13	Protein tyrosine phosphatase, non-receptor type 13 OS=Mus musculus GN=Ptpn13 PE=4 SV=1	42	7012.08	7743.59	7478.16	6049.63	5683.67	5738.12	9781.02	9462.24	9538.83	7411.28	302.359	5823.81	161.221	9594.03	135.869	0.785803	1.29452	6.44e-06	0.0459687	1	1	0.0277789	0.000111036	0.0176838	0.00433004	0.000538882			sp|Q80VP0|TCPR1_MOUSE	Tecpr1	TCPR1_MOUSE Tectonin beta-propeller repeat-containing protein 1	12	1730.7	1765.67	1756.5	1943.81	1968.58	1958.34	2888.85	2651.19	2813.3	1750.96	14.8048	1956.91	10.1627	2784.45
sp|Q62513|ZN260_MOUSE	Znf260	Zinc finger protein 260 OS=Mus musculus GN=Znf260 PE=1 SV=1	2	290.038	325.718	302.77	297.107	315.972	337.398	557.258	598.413	607.824	306.175	14.764	316.826	16.4598	587.832	21.9576	1.03479	1.91992	6.54e-06	0.0466825	1	0.143227	0.216384	0.000112266	0.612716	0.00144577	0.00128221			sp|Q99KR8|FUCO2_MOUSE	Fuca2	FUCO2_MOUSE Plasma alpha-L-fucosidase	2	327.133	305.105	308.37	330.892	336.653	305.998	548.251	598.67	563.71	313.536	9.70649	324.514	13.3026	570.21
sp|P35979|RL12_MOUSE	Rpl12	60S ribosomal protein L12 OS=Mus musculus GN=Rpl12 PE=1 SV=2	43	15113.9	14737	15103.9	13577.6	14267.9	14089.2	11187.6	10945.8	11386.5	14984.9	175.363	13978.2	292.533	11173.3	180.199	0.932819	0.745636	6.55e-06	0.0467539	1	0.0406966	0.363207	0.000112266	0.0429862	0.00091436	0.00167713			tr|G3X963|G3X963_MOUSE	Atad2	G3X963_MOUSE ATPase family AAA domain-containing protein 2	21	4685	4995.07	4899.09	4270.56	4335.94	4300.77	3298.04	3338.32	3179.21	4859.72	129.611	4302.42	26.7169	3271.86
sp|Q8C263|SKA3_MOUSE	Ska3	Spindle and kinetochore-associated protein 3 OS=Mus musculus GN=Ska3 PE=2 SV=1	5	1321.72	1129.02	1180.66	1083.81	1109.88	1067.36	411.832	363.111	405.051	1210.47	81.4438	1087.02	17.5062	393.331	21.5476	0.898015	0.324942	6.56e-06	0.0468253	1	0.0671296	0.0202925	0.000112266	0.152991	0.00102098	0.000460549			sp|P54116|STOM_MOUSE	Stom	STOM_MOUSE Erythrocyte band 7 integral membrane protein	13	2450.9	2301.44	2457.8	2443.3	2587.67	2417.41	3812.27	4104.82	3907.2	2403.38	72.1375	2482.79	74.9084	3941.43
sp|Q9JJI8|RL38_MOUSE	Rpl38	60S ribosomal protein L38 OS=Mus musculus GN=Rpl38 PE=2 SV=3	9	4025.62	3995.54	3978.26	3613.78	3788.83	3810.93	2608.85	2751.61	2837.97	3999.81	19.5686	3737.85	88.1911	2732.81	94.4778	0.934507	0.683236	6.58e-06	0.046968	1	0.134662	0.593316	0.000112266	0.045569	0.00140845	0.00217096			sp|P97473|TRBP2_MOUSE	Tarbp2	TRBP2_MOUSE RISC-loading complex subunit TARBP2	14	3179.89	3103.77	3055.38	2414.09	2410.56	2350.63	2657.49	2665.43	2729.65	3113.01	51.2495	2391.76	29.119	2684.19
sp|Q922K9|FRK_MOUSE	Frk	Tyrosine-protein kinase FRK OS=Mus musculus GN=Frk PE=1 SV=3	24	5073.2	5487.88	5301.67	4447.81	4227.12	4607.5	9689.82	9177.8	8621.96	5287.58	169.585	4427.48	155.954	9163.19	436.074	0.837335	1.73296	6.59e-06	0.0470394	1	0.224193	0.0841547	0.000112266	0.0279782	0.0017081	0.000833621			sp|Q8BQ47|CNPY4_MOUSE	Cnpy4	CNPY4_MOUSE Protein canopy homolog 4	11	2574.17	2524.74	2497.3	2606.54	2799.73	2709.9	3415.35	3406.46	3457.17	2532.07	31.8072	2705.39	78.9339	3426.33
sp|B2RR83|YTDC2_MOUSE	Ythdc2	Probable ATP-dependent RNA helicase YTHDC2 OS=Mus musculus GN=Ythdc2 PE=1 SV=1	11	1368.07	1382.93	1347.1	1310.38	1313.03	1366.8	977.285	1014.24	1036.05	1366.03	14.6983	1330.07	25.9946	1009.19	24.2548	0.973673	0.738775	6.66e-06	0.0475391	1	0.108903	0.292835	0.000113089	0.235618	0.00128625	0.00149316			sp|P21460|CYTC_MOUSE	Cst3	CYTC_MOUSE Cystatin-C	9	2132.29	2131.5	2005.11	1128.49	1065.57	1037.21	2385.28	2674.77	2517.92	2089.63	59.7679	1077.09	38.1448	2525.99
tr|Q9D1M1|Q9D1M1_MOUSE	Polr1d	DNA-directed RNA polymerases I and III subunit RPAC2 OS=Mus musculus GN=Polr1d PE=2 SV=1	3	687.94	702.89	727.58	520.864	530.17	508.398	530.083	538.372	516.963	706.137	16.345	519.811	8.91953	528.473	8.81405	0.736133	0.7484	6.67e-06	0.0476105	0.146158	0.175054	1	0.000113089	0.00584494	0.0015844	0.39942			sp|Q9WV34|MPP2_MOUSE	Mpp2	MPP2_MOUSE MAGUK p55 subfamily member 2	13	1474.49	1541.86	1574.74	1262.63	1186	1180.81	1902.26	1981.44	1998.22	1530.36	41.7265	1209.81	37.4071	1960.64
tr|A3KGI3|A3KGI3_MOUSE	Casc5	Protein CASC5 OS=Mus musculus GN=Casc5 PE=4 SV=1	14	1938.88	1931.87	1789.63	2038.35	2046.67	1991.09	902.419	632.162	680.234	1886.79	68.7644	2025.37	24.4764	738.272	117.717	1.07345	0.391284	6.7e-06	0.0478246	1	1	0.925519	0.000113328	0.107642	0.004258	0.0027946			sp|Q91WT8|RBM47_MOUSE	Rbm47	RBM47_MOUSE RNA-binding protein 47	32	6079.28	6214.82	6269.41	4947.27	4968.09	5096.82	6017.13	5959.36	5887.02	6187.84	79.9309	5004.06	66.1397	5954.5
tr|Q3TZT4|Q3TZT4_MOUSE	Inpp5a	Protein Inpp5a OS=Mus musculus GN=Inpp5a PE=2 SV=1	4	685.912	700.54	666.674	616.964	620.04	673.902	1049.32	981.549	1028.8	684.375	13.8684	636.969	26.146	1019.89	28.3757	0.93073	1.49025	6.78e-06	0.0483956	1	0.106612	0.221987	0.00011441	0.143421	0.00127597	0.00130025			tr|F6TFN2|F6TFN2_MOUSE	Lmo7	F6TFN2_MOUSE Protein Lmo7 (Fragment)	80	20932.3	20735.7	21426.1	17881	17211.8	17413.4	22335.1	22834.8	23016.1	21031.4	290.429	17502.1	280.302	22728.7
sp|Q8BJQ2|UBP1_MOUSE	Usp1	Ubiquitin carboxyl-terminal hydrolase 1 OS=Mus musculus GN=Usp1 PE=2 SV=1	5	822.38	811.47	789.509	805.89	822.719	807.135	566.148	508.105	558.489	807.786	13.67	811.915	7.65671	544.247	25.7471	1.00511	0.673752	6.8e-06	0.0485384	1	0.503936	0.409837	0.000114477	0.779257	0.00243377	0.00179688			sp|Q9CPS7|PNO1_MOUSE	Pno1	PNO1_MOUSE RNA-binding protein PNO1	11	3255.41	3418.76	3291.24	3528.31	3320.13	3402.89	2160.29	2293.79	2203.3	3321.8	70.1018	3417.11	85.5819	2219.13
sp|Q8BGT5|ALAT2_MOUSE	Gpt2	Alanine aminotransferase 2 OS=Mus musculus GN=Gpt2 PE=1 SV=1	19	2335.11	2558.91	2508.7	6188.99	5938.82	5566.39	3260.95	2681.26	2839.52	2467.57	95.8824	5898.07	255.804	2927.24	244.652	2.39023	1.18628	6.88e-06	0.0491094	0.0392862	1	0.558854	0.000115552	0.00401229	0.0703017	0.00210019			sp|Q922M5|CDA7L_MOUSE	Cdca7l	CDA7L_MOUSE Cell division cycle-associated 7-like protein	5	880.814	921.097	888.911	583.991	537.164	592.619	693.266	706.942	694.443	896.941	17.398	571.258	24.3641	698.217
sp|Q7TSC1|PRC2A_MOUSE	Prrc2a	Protein PRRC2A OS=Mus musculus GN=Prrc2a PE=1 SV=1	73	13180.1	13819.6	13285.8	14510.2	14947.2	14742.7	10845.8	11165.3	11184.4	13428.5	279.896	14733.4	178.527	11065.2	155.312	1.09717	0.824006	6.92e-06	0.049395	1	0.514279	0.0338972	0.000115951	0.0260146	0.0024577	0.000563184			sp|A2A6Q5|CDC27_MOUSE	Cdc27	CDC27_MOUSE Cell division cycle protein 27 homolog	19	6059.2	6093.43	5995.86	4777.46	4481.89	4535.24	4939.54	4820.37	4888.37	6049.5	40.4194	4598.2	128.616	4882.76
sp|P97377|CDK2_MOUSE	Cdk2	Cyclin-dependent kinase 2 OS=Mus musculus GN=Cdk2 PE=1 SV=2	8	1739.4	1700.18	1647.99	1863.27	1923.39	1940.79	1043.39	1069.32	1193.65	1695.86	37.443	1909.15	33.2106	1102.12	65.5815	1.12577	0.64989	6.95e-06	0.0496091	1	0.789027	0.279561	0.000115972	0.0222566	0.0031241	0.00147059			tr|E9PVX6|E9PVX6_MOUSE	Mki67	E9PVX6_MOUSE Protein Mki67	70	23489.9	26543.7	23252.4	7655.42	6906.22	7891.4	12823.9	11661.1	12380.9	24428.7	1498.69	7484.35	419.996	12288.6
sp|P28231|CXB3_MOUSE	Gjb3	Gap junction beta-3 protein OS=Mus musculus GN=Gjb3 PE=1 SV=1	6	1832.8	1795.95	1640.28	1455.05	1613.8	1490.93	566.997	362.902	441.07	1756.34	83.4366	1519.93	67.9755	456.99	84.0784	0.865393	0.260194	6.96e-06	0.0496805	1	0.67101	1	0.000115972	0.0746848	0.00287687	0.00294324			sp|Q9JM62|REEP6_MOUSE	Reep6	REEP6_MOUSE Receptor expression-enhancing protein 6	3	425.553	480.848	435.154	977.514	992.524	921.324	868.164	951.387	938.074	447.185	24.1239	963.787	30.645	919.208
sp|Q9JJW0|PXMP4_MOUSE	Pxmp4	Peroxisomal membrane protein 4 OS=Mus musculus GN=Pxmp4 PE=2 SV=3	2	418.559	525.329	451.564	436.13	394.745	462.847	1360.65	1382.44	1195.8	465.151	44.6349	431.241	28.0167	1312.96	83.3232	0.927099	2.82266	6.97e-06	0.0497519	1	0.273555	0.0893376	0.000115972	0.502099	0.00182892	0.000852419			sp|Q9DB29|IAH1_MOUSE	Iah1	IAH1_MOUSE Isoamyl acetate-hydrolyzing esterase 1 homolog	12	1248.5	1162.07	1354.45	4225.17	4538.29	4613.16	3274.6	2704.82	3061.2	1255.01	78.6735	4458.87	168.056	3013.54
sp|P13864|DNMT1_MOUSE	Dnmt1	DNA (cytosine-5)-methyltransferase 1 OS=Mus musculus GN=Dnmt1 PE=1 SV=5	112	34216.5	35519.3	33297.9	30636.1	29557.2	28441	17713.2	14465.8	15002.5	34344.6	911.393	29544.8	896.189	15727.2	1421.33	0.860246	0.457923	7.06e-06	0.0503943				0.000117196	0.0277484	0.00201457	0.00264534			sp|Q62187|TTF1_MOUSE	Ttf1	TTF1_MOUSE Transcription termination factor 1	7	2912.8	2823.09	2890.95	3454.27	3455.2	3378.74	3248.66	3263.97	3249.51	2875.61	38.1958	3429.4	35.8264	3254.05
sp|P23780|BGAL_MOUSE	Glb1	Beta-galactosidase OS=Mus musculus GN=Glb1 PE=2 SV=1	17	2106.4	2379.18	2284.28	2496.35	2372.99	2421.69	5304.5	4828.13	4670.69	2256.62	113.066	2430.34	50.7319	4934.44	269.45	1.07698	2.18665	7.09e-06	0.0506084				0.000117421	0.189195	0.00147632	0.000833621			sp|Q6PAM1|TXLNA_MOUSE	Txlna	TXLNA_MOUSE Alpha-taxilin	24	8060.05	8376.78	8056.8	6750.63	6444.47	6559.77	6104.61	6130.58	6008.96	8164.54	150.08	6584.96	126.252	6081.38
sp|P13808|B3A2_MOUSE	Slc4a2	Anion exchange protein 2 OS=Mus musculus GN=Slc4a2 PE=1 SV=1	19	3730.46	3920.94	3542.8	5110.04	5079.89	4936.89	2932.34	2589.43	2619.86	3731.4	154.376	5042.27	75.527	2713.88	154.976	1.35131	0.727308	7.16e-06	0.0511081				0.000118033	0.0105071	0.007794	0.00104677			sp|Q6A028|SWP70_MOUSE	Swap70	SWP70_MOUSE Switch-associated protein 70	17	4875.6	4807.62	4892.43	8062.49	8400.31	8664.56	6363.08	5824.33	6025.88	4858.55	36.6625	8375.79	246.405	6071.1
sp|Q8BGQ6|EFC14_MOUSE	Efcab14	EF-hand calcium-binding domain-containing protein 14 OS=Mus musculus GN=Efcab14 PE=2 SV=1	2	358.706	379.657	332.314	346.602	357.848	374.894	579.48	607.925	618.016	356.892	19.3702	359.781	11.6308	601.807	16.3162	1.00809	1.68624	7.16e-06	0.0511081				0.000118033	0.878912	0.00200579	0.00084039			sp|P27659|RL3_MOUSE	Rpl3	RL3_MOUSE 60S ribosomal protein L3	105	37616.9	37367.9	38135.2	36480.4	36244.4	35742	32381.4	31741.2	32364.6	37706.7	319.615	36155.6	307.921	32162.4
sp|Q921J4|UBE2S_MOUSE	Ube2s	Ubiquitin-conjugating enzyme E2 S OS=Mus musculus GN=Ube2s PE=2 SV=1	9	3147.81	2639.19	2892.61	2635.32	2773.83	2720.72	882.197	805.6	932.619	2893.2	207.644	2709.96	57.0564	873.472	52.221	0.936663	0.301905	7.19e-06	0.0513222				0.000118254	0.383328	0.0010377	0.000460549			sp|Q689Z5|SBNO1_MOUSE	Sbno1	SBNO1_MOUSE Protein strawberry notch homolog 1	22	3772.43	4009.93	3851.04	2721.31	2618.9	2637.59	3152.72	3198.62	3242.27	3877.8	98.7881	2659.27	44.5298	3197.87
sp|P27659|RL3_MOUSE	Rpl3	60S ribosomal protein L3 OS=Mus musculus GN=Rpl3 PE=1 SV=3	66	27029.6	26515.8	26574.6	23761.2	25322.9	24304.6	19922.7	19632.4	19878.5	26706.7	229.607	24462.9	647.313	19811.2	127.712	0.915985	0.741807	7.24e-06	0.0516791				0.000118803	0.0365591	0.000693495	0.00198934			sp|P80313|TCPH_MOUSE	Cct7	TCPH_MOUSE T-complex protein 1 subunit eta	83	31347.9	30554.3	31045.6	29897.1	29165.5	29011.4	25147.8	24315.2	24685.4	30982.6	327.034	29358	386.358	24716.1
sp|Q8CGU1|CACO1_MOUSE	Calcoco1	Calcium-binding and coiled-coil domain-containing protein 1 OS=Mus musculus GN=Calcoco1 PE=1 SV=2	8	974.166	1035.26	965.936	1571.04	1667.37	1630.44	1700.71	1862.58	1779.71	991.787	30.9229	1622.95	39.6816	1781	66.0894	1.63639	1.79575	7.3e-06	0.0521074				0.000119512	0.00472615	0.00116806	0.0507257			sp|Q8R1F6|HID1_MOUSE	Hid1	HID1_MOUSE Protein HID1	3	509.269	482.254	492.54	671.538	705.626	717.811	764.62	790.507	805.353	494.688	11.1329	698.325	19.5836	786.827
sp|Q8BY89|CTL2_MOUSE	Slc44a2	Choline transporter-like protein 2 OS=Mus musculus GN=Slc44a2 PE=1 SV=2	9	1014.98	1163.36	1066.75	1283.12	1232.55	1246.23	2022	1870.29	1997.95	1081.7	61.491	1253.97	21.3576	1963.41	66.5761	1.15926	1.81512	7.37e-06	0.0526071				0.000120382	0.056189	0.00182892	0.000883974			sp|Q64012-2|RALY_MOUSE	Raly	RALY_MOUSE Isoform 1 of RNA-binding protein Raly	24	9727.43	9853.18	9565.25	6986.84	7454.57	7452.56	7460.14	7302.75	7368.27	9715.29	117.86	7297.99	220.018	7377.05
sp|Q9QZD9|EIF3I_MOUSE	Eif3i	Eukaryotic translation initiation factor 3 subunit I OS=Mus musculus GN=Eif3i PE=1 SV=1	36	11770.9	11601.3	11530.3	11477	11590.5	10808.3	8292.3	8305.26	8395.14	11634.2	100.936	11291.9	345.105	8330.9	45.7316	0.970584	0.716072	7.44e-06	0.0531067				0.000120972	0.333524	0.000558731	0.00127278			sp|Q6ZQ58|LARP1_MOUSE	Larp1	LARP1_MOUSE La-related protein 1	50	13525.3	13884.4	13921.7	15752.7	15378.1	15810.3	12029.4	11728.7	12265.2	13777.1	178.723	15647	191.613	12007.8
sp|Q14B71|CDCA2_MOUSE	Cdca2	Cell division cycle-associated protein 2 OS=Mus musculus GN=Cdca2 PE=2 SV=2	9	1602.26	1650.63	1504.55	1788.96	1718.35	1634.06	657.733	457.471	447.595	1585.81	60.7602	1713.79	63.3198	520.933	96.8162	1.0807	0.328496	7.44e-06	0.0531067				0.000120972	0.171714	0.00388321	0.0027382			sp|P80316|TCPE_MOUSE	Cct5	TCPE_MOUSE T-complex protein 1 subunit epsilon	103	35495.3	34698.5	35326.3	33855.4	34043.6	33358	29409.3	28355.3	28800.3	35173.4	342.796	33752.3	289.228	28855
sp|Q61462|CY24A_MOUSE	Cyba	Cytochrome b-245 light chain OS=Mus musculus GN=Cyba PE=1 SV=3	5	732.433	782.674	715.668	841.337	823.126	830.27	1273.67	1268.47	1177.88	743.592	28.4703	831.578	7.49189	1240.01	43.9815	1.11833	1.66759	7.5e-06	0.053535				0.000121556	0.0430546	0.00167198	0.00104129			sp|Q60875|ARHG2_MOUSE	Arhgef2	ARHG2_MOUSE Rho guanine nucleotide exchange factor 2	51	9415.48	9654.38	9790.9	14597.1	15374.8	15043.6	10543.6	9584.63	10435.7	9620.25	155.153	15005.2	318.656	10188
sp|Q8K1N2|PHLB2_MOUSE	Phldb2	Pleckstrin homology-like domain family B member 2 OS=Mus musculus GN=Phldb2 PE=1 SV=2	53	9509.02	9602.36	9346.08	13953.9	14468.6	13102.2	8424.11	8218.16	8379.37	9485.82	105.904	13841.6	563.457	8340.55	88.4469	1.45919	0.879265	7.51e-06	0.0536064				0.000121556	0.00720424	0.00211993	0.00086649			sp|Q80V62|FACD2_MOUSE	Fancd2	FACD2_MOUSE Fanconi anemia group D2 protein homolog	10	1895.82	1921.81	1950.71	1467.84	1435.15	1415.38	1665.43	1631.74	1712.5	1922.78	22.4192	1439.46	21.6321	1669.89
tr|Q91YT7|Q91YT7_MOUSE	Ythdf2	Protein Ythdf2 OS=Mus musculus GN=Ythdf2 PE=2 SV=1	12	2414.3	2298.16	2237.87	1956.35	2126.66	2018.18	1337.95	1329.09	1321.99	2316.78	73.2203	2033.73	70.3928	1329.68	6.52884	0.877827	0.573934	7.59e-06	0.0541774				0.000122458	0.045569	0.000800943	0.000839126			sp|Q67FY2|BCL9L_MOUSE	Bcl9l	BCL9L_MOUSE B-cell CLL/lymphoma 9-like protein	16	2783.64	2854.84	2769.96	1888.79	1856.12	1928.17	3175.19	3442.44	3188.21	2802.81	37.2099	1891.03	29.4568	3268.61
sp|Q99PS0|K1C23_MOUSE	Krt23	Keratin, type I cytoskeletal 23 OS=Mus musculus GN=Krt23 PE=2 SV=1	22	3340.1	3548.08	3568.26	5611.86	5497.35	5606.15	4239.62	3803.56	3916.15	3485.48	103.129	5571.79	52.6863	3986.44	184.83	1.59857	1.14373	7.6e-06	0.0542488				0.000122458	0.00401229	0.0354229	0.00236242			sp|Q8R5M8|CADM1_MOUSE	Cadm1	CADM1_MOUSE Cell adhesion molecule 1	15	4969.41	4760.88	4955.09	4442.53	4441.8	4469.09	6460.46	6959.23	6705.37	4895.13	95.1066	4451.14	12.6961	6708.35
sp|Q9WUF3|C8AP2_MOUSE	Casp8ap2	CASP8-associated protein 2 OS=Mus musculus GN=Casp8ap2 PE=1 SV=2	3	296.233	312.531	295.155	317.163	310.218	291.708	178.998	159.251	164.009	301.306	7.94923	306.363	10.7435	167.419	8.41462	1.01678	0.555645	7.63e-06	0.0544629				0.000122664	0.695033	0.00150529	0.0012126			sp|Q8BG17|NOL12_MOUSE	Nol12	NOL12_MOUSE Nucleolar protein 12	6	1627	1650.81	1677.76	2108.88	1915.97	2038.36	1118.96	1083.68	1033.17	1651.86	20.7359	2021.07	79.6985	1078.6
sp|P14901|HMOX1_MOUSE	Hmox1	Heme oxygenase 1 OS=Mus musculus GN=Hmox1 PE=1 SV=1	4	557.388	564.444	502.506	1606.06	1747.1	1985.81	290.331	286.378	311.715	541.446	27.685	1779.66	156.732	296.141	11.1299	3.28686	0.546945	7.68e-06	0.0548198				0.000122932	0.0054	0.00173029	0.000419618			sp|Q64437|ADH7_MOUSE	Adh7	ADH7_MOUSE Alcohol dehydrogenase class 4 mu/sigma chain	18	2229.76	2264.72	2212.69	4880.52	5061.4	5433.81	3335.51	2955.31	3120.15	2235.72	21.6557	5125.24	230.347	3136.99
sp|O89109|KCNN4_MOUSE	Kcnn4	Intermediate conductance calcium-activated potassium channel protein 4 OS=Mus musculus GN=Kcnn4 PE=2 SV=1	8	1816.6	1953.73	1678.32	2307.62	2293.37	2234.43	1075.97	939.463	993.821	1816.22	112.436	2278.47	31.682	1003.08	56.1124	1.25452	0.552294	7.7e-06	0.0549626				0.000122932	0.0297182	0.00296022	0.000632964			sp|O35185|BHE40_MOUSE	Bhlhe40	BHE40_MOUSE Class E basic helix-loop-helix protein 40	2	1198.36	1157.12	1249.02	1565.36	1692.05	1653.46	2403.22	2201.52	2326.39	1201.5	37.5837	1636.96	53.0211	2310.38
sp|P53395|ODB2_MOUSE	Dbt	Lipoamide acyltransferase component of branched-chain alpha-keto acid dehydrogenase complex, mitochondrial OS=Mus musculus GN=Dbt PE=1 SV=2	23	3450.67	3823.29	3592.73	4076.73	3949.49	3970.11	6019.1	5845.26	5602.83	3622.23	153.545	3998.78	55.7604	5822.4	170.709	1.10395	1.60741	7.72e-06	0.0551054				0.000122932	0.0721846	0.0017968	0.000893891			sp|P11157|RIR2_MOUSE	Rrm2	RIR2_MOUSE Ribonucleoside-diphosphate reductase subunit M2	31	9913.82	10585.7	10295.5	5109.51	5294.95	5007.58	6248.18	5187.87	5821.39	10265	275.14	5137.35	118.958	5752.48
sp|Q8C5H8|NAKD2_MOUSE	Nadk2	NAD kinase 2, mitochondrial OS=Mus musculus GN=Nadk2 PE=1 SV=2	19	1839.16	2048.81	1887.15	1867.21	1752.22	1774.54	3568.76	3213.17	3389.72	1925.04	89.6847	1797.99	49.7869	3390.55	145.17	0.934001	1.76129	7.73e-06	0.0551767				0.000122932	0.219047	0.00182892	0.000810108			sp|Q922B9|SSFA2_MOUSE	Ssfa2	SSFA2_MOUSE Sperm-specific antigen 2 homolog	12	1568.16	1520.44	1567.28	1408.82	1431.88	1454.49	1877.57	1947.61	1971.56	1551.96	22.2909	1431.73	18.645	1932.25
sp|Q9QXE0|HACL1_MOUSE	Hacl1	2-hydroxyacyl-CoA lyase 1 OS=Mus musculus GN=Hacl1 PE=2 SV=2	3	173.879	208.295	201.503	178.686	178.498	208.563	613.227	640.22	731.302	194.559	14.8835	188.582	14.1287	661.583	50.5154	0.969281	3.40042	7.74e-06	0.0552481				0.000122932	0.762193	0.00131751	0.000860627			sp|Q8BVE8|NSD2_MOUSE	Whsc1	NSD2_MOUSE Histone-lysine N-methyltransferase NSD2	33	7621.48	8181.53	7825.12	5221.4	4964.79	5218.1	4989.96	5284.15	4934.85	7876.04	231.458	5134.76	120.197	5069.65
sp|Q3V3R4|ITA1_MOUSE	Itga1	Integrin alpha-1 OS=Mus musculus GN=Itga1 PE=1 SV=2	16	2367.67	2704.93	2376.19	1963.84	1877.61	2041.57	3909.19	3911.63	3709.31	2482.93	157.016	1961.01	66.9664	3843.38	94.8047	0.789795	1.54792	7.75e-06	0.0553195				0.000122932	0.0344624	0.0034558	0.000546872			sp|Q9WUV0|ORC5_MOUSE	Orc5	ORC5_MOUSE Origin recognition complex subunit 5	5	2108.7	2132.53	2161.86	1806.25	1833.28	1811.7	1661.62	1556.19	1587.86	2134.36	21.7412	1817.08	11.6715	1601.89
sp|Q9D0F1|NDC80_MOUSE	Ndc80	Kinetochore protein NDC80 homolog OS=Mus musculus GN=Ndc80 PE=2 SV=1	18	4876.16	4471.16	4372.01	3751.82	4183.63	4009.88	1919.24	1752.6	1854.5	4573.11	218.078	3981.78	177.402	1842.11	68.592	0.870693	0.402814	7.85e-06	0.0560333				0.000124207	0.0803677	0.000892104	0.000730977			sp|A6X8Z5|RHG31_MOUSE	Arhgap31	RHG31_MOUSE Rho GTPase-activating protein 31	2	461.754	462.359	417.992	419.083	418.259	463.898	716.825	735.934	743.743	447.368	20.7737	433.747	21.3229	732.167
sp|P29533|VCAM1_MOUSE	Vcam1	Vascular cell adhesion protein 1 OS=Mus musculus GN=Vcam1 PE=1 SV=1	51	4204.33	5025.37	5465.24	4052.13	4318.93	5402.4	35097.6	41276.7	32751.5	4898.31	522.546	4591.15	583.887	36375.3	3595.75	0.937293	7.42608	7.88e-06	0.0562474				0.000124207	0.671396	0.000977328	0.000730977			sp|Q924C1|XPO5_MOUSE	Xpo5	XPO5_MOUSE Exportin-5	41	10002.1	10009.6	10078.2	10070.2	10297.3	9963	8215.82	8030.49	8382.69	10030	34.2433	10110.2	139.373	8209.67
sp|P17710|HXK1_MOUSE	Hk1	Hexokinase-1 OS=Mus musculus GN=Hk1 PE=1 SV=3	66	14264.4	14312	14085.7	13309.9	13065.4	13163	20840.8	19124.1	19693	14220.7	97.4173	13179.4	100.491	19886	713.999	0.926778	1.39838	7.9e-06	0.0563902				0.000124207	0.00939737	0.00181297	0.000944386			sp|Q9Z1Z2|STRAP_MOUSE	Strap	STRAP_MOUSE Serine-threonine kinase receptor-associated protein	39	19101.9	18971.2	18806.6	17009.1	16358.3	16704.5	15638.4	15335.2	15667.4	18959.9	120.82	16690.6	265.869	15547
sp|P98156|VLDLR_MOUSE	Vldlr	Very low-density lipoprotein receptor OS=Mus musculus GN=Vldlr PE=1 SV=1	12	627.966	666.481	651.288	2684.41	2667.09	2274.32	1203.2	1064.98	1136.24	648.578	15.84	2541.94	189.368	1134.81	56.4372	3.91925	1.74968	7.9e-06	0.0563902				0.000124207	0.00339884	0.00160732	0.0015381			sp|Q01320|TOP2A_MOUSE	Top2a	TOP2A_MOUSE DNA topoisomerase 2-alpha	81	34054.2	37177.3	34430	12230.4	12618.1	13269.3	22197.9	18325.7	20810.9	35220.5	1392.15	12705.9	428.652	20444.8
tr|B1AUN2|B1AUN2_MOUSE	Eif2b3	MCG14442 OS=Mus musculus GN=Eif2b3 PE=4 SV=1	17	5243.99	4934.57	4758.27	5593.87	5816.21	5856.1	3360.48	3456.19	3492.08	4978.94	200.761	5755.39	115.369	3436.25	55.5448	1.15595	0.690156	7.93e-06	0.0566043				0.000124289	0.0353772	0.00200579	0.000399529			tr|F8VQ06|F8VQ06_MOUSE	Ltbp3	F8VQ06_MOUSE Latent-transforming growth factor beta-binding protein 3	17	3101.52	3033.3	3122.69	3569.48	3660.03	3543.82	4347.68	4595.14	4364.83	3085.84	38.1411	3591.11	49.847	4435.88
sp|Q9D2N4|DTNA_MOUSE	Dtna	Dystrobrevin alpha OS=Mus musculus GN=Dtna PE=1 SV=2	12	1024.43	1171.75	1077.17	1607.96	1560.96	1657.5	2008.72	2106.02	1960.86	1091.12	60.9463	1608.81	39.4168	2025.2	60.3962	1.47446	1.85608	7.94e-06	0.0566757				0.000124289	0.0117483	0.00167198	0.00350881			sp|Q62095|DDX3Y_MOUSE	Ddx3y	DDX3Y_MOUSE ATP-dependent RNA helicase DDX3Y	67	26288	26170	26119.9	24039.8	23303.5	23032.9	20468.2	19506.5	19706.3	26192.6	70.468	23458.7	425.468	19893.7
sp|Q60759|GCDH_MOUSE	Gcdh	Glutaryl-CoA dehydrogenase, mitochondrial OS=Mus musculus GN=Gcdh PE=1 SV=2	8	899.688	1088.35	947.828	1057.63	981.027	1072.9	2042.72	1950.19	1882.71	978.622	80.0397	1037.19	40.1965	1958.54	65.5901	1.05984	2.00132	7.99e-06	0.0570326				0.000124798	0.476578	0.00230631	0.000824219			sp|Q8C0D0|TRUB1_MOUSE	Trub1	TRUB1_MOUSE Probable tRNA pseudouridine synthase 1	9	2071.76	1964.12	2013.14	2284.05	2280.39	2377.74	1640.69	1587.44	1613.87	2016.34	44.0021	2314.06	45.0533	1614
sp|Q9QYC7|VKGC_MOUSE	Ggcx	Vitamin K-dependent gamma-carboxylase OS=Mus musculus GN=Ggcx PE=2 SV=1	9	1236.59	1430.56	1246.74	1206.89	1185.17	1276.61	2568.82	2434.67	2329.73	1304.63	89.1423	1222.89	39.007	2444.41	97.8506	0.937346	1.87364	8.01e-06	0.0571754				0.000124837	0.378651	0.00225401	0.000710095			sp|O70318|E41L2_MOUSE	Epb41l2	E41L2_MOUSE Band 4.1-like protein 2	64	17957.9	17481.6	18467.3	19475.7	20198.5	19787.5	23752.2	24538.6	24465.9	17968.9	402.486	19820.6	296.007	24252.2
sp|Q9EQ06|DHB11_MOUSE	Hsd17b11	Estradiol 17-beta-dehydrogenase 11 OS=Mus musculus GN=Hsd17b11 PE=2 SV=1	17	3863.56	4280.67	3968.31	4078.28	3740	3870.85	8775.84	7889.78	7816.78	4037.51	177.176	3896.38	139.277	8160.8	435.919	0.965044	2.02124	8.13e-06	0.0580319				0.000126312	0.508396	0.00155819	0.000892257			sp|Q8BWG8|ARRB1_MOUSE	Arrb1	ARRB1_MOUSE Beta-arrestin-1	6	1516.78	1494.94	1443.98	1070.76	1045.5	1166.68	1771.34	1848.14	1814.77	1485.23	30.5027	1094.31	52.1997	1811.42
sp|Q67FY2|BCL9L_MOUSE	Bcl9l	B-cell CLL/lymphoma 9-like protein OS=Mus musculus GN=Bcl9l PE=1 SV=1	18	1903.55	1989.21	1939.54	1498.81	1559.6	1463.31	2422.42	2637.89	2585.11	1944.1	35.1189	1507.24	39.7596	2548.47	91.7007	0.775289	1.31088	8.14e-06	0.0581033				0.000126312	0.00872615	0.00336066	0.000883974			sp|Q8R2Y8|PTH2_MOUSE	Ptrh2	PTH2_MOUSE Peptidyl-tRNA hydrolase 2, mitochondrial	12	3094.72	2923.14	3107.93	3977.69	4114.02	4101.07	4220.43	4383.4	4381.41	3041.93	84.1702	4064.26	61.4421	4328.41
sp|A2AJ88|PLPL7_MOUSE	Pnpla7	Patatin-like phospholipase domain-containing protein 7 OS=Mus musculus GN=Pnpla7 PE=1 SV=1	7	776.158	822.44	801.123	1060.13	1059.57	1025.8	1036.88	1009.12	1036.29	799.907	18.9141	1048.5	16.053	1027.43	12.9494	1.31078	1.28444	8.23e-06	0.0587457				0.000127431	0.00627466	0.00177104	0.23725			sp|Q99LE6|ABCF2_MOUSE	Abcf2	ABCF2_MOUSE ATP-binding cassette sub-family F member 2	58	18952.2	19487.2	19179.7	18274.9	18266.1	18498.9	14581.5	13423.8	13945.8	19206.4	219.225	18346.6	107.729	13983.7
sp|Q64373|B2CL1_MOUSE	Bcl2l1	Bcl-2-like protein 1 OS=Mus musculus GN=Bcl2l1 PE=1 SV=1	8	1582.96	1604.9	1683.06	1679.14	1778.41	1711.09	2196.1	2185.19	2234.03	1623.64	42.9604	1722.88	41.3754	2205.11	20.9313	1.06112	1.35813	8.28e-06	0.0591026				0.000127928	0.130682	0.00138396	0.00128915			sp|Q6ZQA6|IGSF3_MOUSE	Igsf3	IGSF3_MOUSE Immunoglobulin superfamily member 3	15	2897.46	2760.83	2775.46	2044.85	2209.25	2006.95	3734.6	4071.02	3910.37	2811.25	61.2516	2087.02	87.806	3905.33
sp|Q9CZ42|NNRD_MOUSE	Carkd	ATP-dependent (S)-NAD(P)H-hydrate dehydratase OS=Mus musculus GN=Carkd PE=1 SV=1	12	2228.84	2435.38	2250.74	2307.55	2196.96	2332.13	3419.12	3621.1	3447.02	2304.99	92.6345	2278.88	58.7889	3495.75	89.367	0.988674	1.5166	8.36e-06	0.0596737				0.000128885	0.810122	0.00188132	0.000882439			sp|Q60848|HELLS_MOUSE	Hells	HELLS_MOUSE Lymphocyte-specific helicase	28	11096.3	12354.5	11377.6	6473.26	6347.81	6213.89	6550.84	6568.4	6214.36	11609.5	539.19	6344.99	105.906	6444.53
tr|E9Q5C9|E9Q5C9_MOUSE	Nolc1	Protein Nolc1 OS=Mus musculus GN=Nolc1 PE=2 SV=1	37	15940.1	16941.1	16355.6	17844	17447.4	16985.4	10986.6	9938.49	9595.23	16412.3	410.616	17425.6	350.861	10173.4	591.821	1.06174	0.619868	8.47e-06	0.0604589				0.000130299	0.103972	0.00251382	0.00150698			sp|Q9QXM0|ABHD2_MOUSE	Abhd2	ABHD2_MOUSE Abhydrolase domain-containing protein 2	4	609.898	617.508	631.016	310.036	276.423	297.764	473.996	539.535	505.711	619.474	8.73275	294.741	13.8879	506.414
sp|Q9QX60|DGUOK_MOUSE	Dguok	Deoxyguanosine kinase, mitochondrial OS=Mus musculus GN=Dguok PE=2 SV=3	3	162.285	190.495	164.532	176.699	143.836	166.465	346.209	373.46	377.842	172.437	12.8016	162.333	13.7307	365.837	13.9939	0.941405	2.12156	8.51e-06	0.0607444				0.000130633	0.564956	0.00181939	0.00162866			sp|Q3UMF0-3|COBL1_MOUSE	Cobll1	COBL1_MOUSE Isoform 3 of Cordon-bleu protein-like 1	57	17162.9	16355.5	17164	13386	13514.5	13907.2	18082.2	18049.3	18074.3	16894.1	380.872	13602.6	221.704	18068.6
sp|P17047|LAMP2_MOUSE	Lamp2	Lysosome-associated membrane glycoprotein 2 OS=Mus musculus GN=Lamp2 PE=2 SV=2	7	1386.46	1491.07	1452.56	1790.63	1699.94	1600.94	2873.31	2685.23	2620.73	1443.36	43.1991	1697.17	77.4654	2726.42	107.15	1.17584	1.88894	8.65e-06	0.0617437				0.000132366	0.0416956	0.00102357	0.00193933			sp|Q921W4|QORL1_MOUSE	Cryzl1	QORL1_MOUSE Quinone oxidoreductase-like protein 1	15	2789.52	2889.82	2845.32	4534.8	4431.5	4813.94	3303.56	3171.55	3219.16	2841.55	41.0338	4593.41	161.538	3231.42
sp|Q8K1N1|PLPL8_MOUSE	Pnpla8	Calcium-independent phospholipase A2-gamma OS=Mus musculus GN=Pnpla8 PE=2 SV=1	5	544.693	576.374	561.751	760.728	684.851	703.96	963.795	978.888	927.682	560.939	12.9464	716.513	32.2233	956.788	21.4838	1.27734	1.70569	8.66e-06	0.0618151				0.000132366	0.0176838	0.000853295	0.00374116			tr|E9PZ16|E9PZ16_MOUSE	Hspg2	E9PZ16_MOUSE Basement membrane-specific heparan sulfate proteoglycan core protein	87	15128.9	15235.7	15170.2	12790.7	12565.1	12197.7	24169.6	27400.7	25926.9	15178.3	43.9724	12517.8	244.387	25832.4
sp|Q9Z2D6|MECP2_MOUSE	Mecp2	Methyl-CpG-binding protein 2 OS=Mus musculus GN=Mecp2 PE=1 SV=1	8	716.603	790.105	795.115	969.822	952.366	917.435	1380.33	1513.56	1508.19	767.274	35.8884	946.541	21.7799	1467.36	61.5785	1.23364	1.91243	8.7e-06	0.0621006				0.000132563	0.024637	0.0015844	0.00147059			sp|Q9Z0Z3|SKP2_MOUSE	Skp2	SKP2_MOUSE S-phase kinase-associated protein 2	8	1181.95	1140.36	1118.1	669.607	749.963	698.707	841.053	856.129	845.479	1146.8	26.4618	706.092	33.2183	847.554
sp|Q78IS1|TMED3_MOUSE	Tmed3	Transmembrane emp24 domain-containing protein 3 OS=Mus musculus GN=Tmed3 PE=2 SV=1	4	417.59	415.828	410.834	480.38	488.862	440.894	627.079	638.34	618.086	414.751	2.86139	470.045	20.9019	627.835	8.28592	1.13332	1.51376	8.71e-06	0.062172				0.000132563	0.0480993	0.000693495	0.00328736			sp|P47857|K6PF_MOUSE	Pfkm	K6PF_MOUSE 6-phosphofructokinase, muscle type	29	7158.37	7209.76	7173.93	5716.06	5839.52	5969.9	7980.79	7765.64	8200.45	7180.69	21.517	5841.83	103.643	7982.29
sp|Q922S8|KIF2C_MOUSE	Kif2c	Kinesin-like protein KIF2C OS=Mus musculus GN=Kif2c PE=1 SV=1	16	4874.76	4637.82	4552.14	3688.07	3675.42	3557.39	2467.17	1972.77	2081.12	4688.24	136.449	3640.29	58.8485	2173.69	212.186	0.776473	0.463647	8.74e-06	0.0623861				0.000132736	0.00919778	0.0024356	0.00453289			sp|P61290|PSME3_MOUSE	Psme3	PSME3_MOUSE Proteasome activator complex subunit 3	34	15696.1	16117	15753.9	12523.5	11800.7	11919.9	11339.2	11905	11347.1	15855.7	186.291	12081.4	316.4	11530.4
sp|Q8BSY0|ASPH_MOUSE	Asph	Aspartyl/asparaginyl beta-hydroxylase OS=Mus musculus GN=Asph PE=2 SV=1	31	4978.21	5463.52	5104.69	5535.1	5265.57	5336.4	8188.47	7945.74	7674.28	5182.14	205.557	5379.02	114.088	7936.16	210.026	1.03799	1.53145	8.76e-06	0.0625289				0.000132758	0.379982	0.00182892	0.000901103			sp|P11440|CDK1_MOUSE	Cdk1	CDK1_MOUSE Cyclin-dependent kinase 1	49	19133.9	19023.7	18851.3	14110.3	13582.4	13389.3	15616.8	14699.4	15516.8	19003	116.299	13694	304.742	15277.7
sp|P14869|RLA0_MOUSE	Rplp0	60S acidic ribosomal protein P0 OS=Mus musculus GN=Rplp0 PE=1 SV=3	48	21618.1	21486.8	21741.7	19165.8	20100.2	19576.2	16423	15481.1	16306.1	21615.5	104.078	19614.1	382.406	16070.1	419.188	0.907406	0.74345	8.82e-06	0.0629572				0.000133384	0.0177004	0.00135586	0.00338484			sp|Q6P7W0|SENP6_MOUSE	Senp6	SENP6_MOUSE Sentrin-specific protease 6	5	728.556	746.067	786.18	450.377	432.867	409.822	621.626	634.866	608.328	753.601	24.1206	431.022	16.6078	621.607
sp|Q3TBT3|STING_MOUSE	Tmem173	Stimulator of interferon genes protein OS=Mus musculus GN=Tmem173 PE=1 SV=2	3	123.85	134.757	130.189	102.38	112.442	141.774	302.219	322.853	341.175	129.599	4.47229	118.865	16.7116	322.082	15.9131	0.91718	2.48523	8.85e-06	0.0631713				0.000133555	0.477649	0.000901972	0.00254933			sp|Q8BSY0|ASPH_MOUSE	Asph	ASPH_MOUSE Aspartyl/asparaginyl beta-hydroxylase	22	5848.19	5485.74	5809.72	7110.05	7134.77	6643.07	8728.65	9004.71	9042.89	5714.55	162.554	6962.63	226.188	8925.42
tr|G3X963|G3X963_MOUSE	Atad2	ATPase family AAA domain-containing protein 2 OS=Mus musculus GN=Atad2 PE=3 SV=1	33	7544.85	7576.75	7202.88	10030	9771.61	9022.4	4496.32	3645.9	3938.36	7441.49	169.227	9608	427.309	4026.86	352.777	1.29114	0.541136	8.95e-06	0.0638851				0.000134779	0.0165924	0.00313633	0.00148429			sp|Q922Q2|RIOK1_MOUSE	Riok1	RIOK1_MOUSE Serine/threonine-protein kinase RIO1	13	4853.12	4881.02	4971.25	5666.67	5857.67	5926.86	4263.73	4020.12	4206.54	4901.8	50.4145	5817.07	110.034	4163.46
tr|E9Q3Y4|E9Q3Y4_MOUSE	Lrba	Lipopolysaccharide-responsive and beige-like anchor protein OS=Mus musculus GN=Lrba PE=2 SV=1	34	4717.44	4741.42	4563.24	3915.29	4070.9	4140.96	6974.38	7583.38	7812.4	4674.03	78.952	4042.38	94.3103	7456.72	353.649	0.86486	1.59535	9e-06	0.064242				0.000134829	0.0167642	0.00182892	0.000907255			sp|Q62469|ITA2_MOUSE	Itga2	ITA2_MOUSE Integrin alpha-2	51	12811.6	12779.9	12905	17596.1	17458.4	17470.2	12866.3	13735.5	12547.7	12832.2	53.1021	17508.2	62.3176	13049.8
sp|O35144|TERF2_MOUSE	Terf2	Telomeric repeat-binding factor 2 OS=Mus musculus GN=Terf2 PE=1 SV=3	6	666.04	746.359	652.705	714.971	727.177	691.915	1084.89	1064.04	1075.72	688.368	41.3656	711.354	14.621	1074.88	8.53251	1.03339	1.5615	9e-06	0.064242				0.000134829	0.56125	0.00263122	0.000419618			sp|Q9D1C8|VPS28_MOUSE	Vps28	VPS28_MOUSE Vacuolar protein sorting-associated protein 28 homolog	13	2845.4	2829.36	2781.25	3175.25	3187.55	3178.95	2670.02	2622.06	2553.63	2818.67	27.2582	3180.58	5.15256	2615.24
sp|P41778|PBX1_MOUSE	Pbx1	Pre-B-cell leukemia transcription factor 1 OS=Mus musculus GN=Pbx1 PE=1 SV=2	7	1080.41	1130.71	1085	1001.57	992.861	984.606	1288.49	1307.53	1346.09	1098.71	22.7072	993.012	6.92635	1314.04	23.961	0.903801	1.19598	9.01e-06	0.0643134				0.000134829	0.0190664	0.00348261	0.0006292			sp|Q9CSH3|RRP44_MOUSE	Dis3	RRP44_MOUSE Exosome complex exonuclease RRP44	47	11571.6	12083.1	11863.3	11451.7	11751.3	11559.2	9279.84	9152.21	9443.46	11839.3	209.506	11587.4	123.926	9291.84
tr|Q3U422|Q3U422_MOUSE	Ndufv3	NADH dehydrogenase [ubiquinone] flavoprotein 3, mitochondrial OS=Mus musculus GN=Ndufv3 PE=2 SV=1	20	3554.25	3889.83	3400.88	4687.06	4455.31	4718.1	7225.49	7747.23	6985.85	3614.99	204.181	4620.16	117.251	7319.52	317.864	1.27806	2.02477	9.09e-06	0.0648844				0.000135741	0.0242875	0.00162175	0.00143111			sp|Q3UA16|SPC25_MOUSE	Spc25	SPC25_MOUSE Kinetochore protein Spc25	5	1286.83	1345.88	1243.06	631.346	580.095	640.977	942.223	841.315	868.69	1291.92	42.1303	617.473	26.7209	884.076
sp|Q9WUU7|CATZ_MOUSE	Ctsz	Cathepsin Z OS=Mus musculus GN=Ctsz PE=2 SV=1	9	1799.27	1944.67	1834.81	1904.15	1950.92	1832.7	3571.6	3188.91	3321.27	1859.58	61.8901	1895.92	48.6124	3360.59	158.688	1.01954	1.80718	9.19e-06	0.0655982				0.000136579	0.622226	0.00155819	0.00104677			sp|Q05920|PYC_MOUSE	Pc	PYC_MOUSE Pyruvate carboxylase, mitochondrial	25	3805.17	4342.75	4012.61	4734.86	4833.44	4622.1	7891.56	8823.3	8427.23	4053.51	221.363	4730.13	86.3439	8380.7
sp|P04184|KITH_MOUSE	Tk1	Thymidine kinase, cytosolic OS=Mus musculus GN=Tk1 PE=2 SV=3	8	2211.78	1846.92	2046.04	1117.15	1112.25	1166.59	558.277	445.901	529.419	2034.91	149.161	1132	24.5428	511.199	47.652	0.556287	0.251214	9.19e-06	0.0655982				0.000136579	0.00919778	0.00129023	0.0018202			sp|Q8BP92|RCN2_MOUSE	Rcn2	RCN2_MOUSE Reticulocalbin-2	27	4396.78	4418.57	4553.38	5608.31	5398.85	5548.54	6443.45	6801.53	6438.55	4456.24	69.2597	5518.57	88.0991	6561.18
sp|Q8K1X1|WDR11_MOUSE	Wdr11	WD repeat-containing protein 11 OS=Mus musculus GN=Wdr11 PE=2 SV=1	18	2651.65	2610.89	2696.85	2644.8	2682.73	2581.6	3286.59	3304.76	3427.71	2653.13	35.1086	2636.38	41.7136	3339.69	62.6824	0.993685	1.25877	9.23e-06	0.0658837				0.000136579	0.747126	0.00160732	0.00127936			sp|P97742|CPT1A_MOUSE	Cpt1a	CPT1A_MOUSE Carnitine O-palmitoyltransferase 1, liver isoform	20	4658.93	4643.62	4726.81	3784.59	3729.92	3375.69	5919.91	6291.14	6076.45	4676.45	36.1519	3630.07	181.251	6095.83
sp|O35604|NPC1_MOUSE	Npc1	Niemann-Pick C1 protein OS=Mus musculus GN=Npc1 PE=1 SV=2	12	1735.27	1823.31	1642.33	2617.77	2580.72	2579.63	1886.8	1755.66	1748.26	1733.64	73.8938	2592.71	17.728	1796.91	63.6359	1.49553	1.0365	9.23e-06	0.0658837				0.000136579	0.00643795	0.425545	0.0011148			sp|O35945|AL1A7_MOUSE	Aldh1a7	AL1A7_MOUSE Aldehyde dehydrogenase, cytosolic 1	11	3435.09	3501.42	3465.28	4068	3696.07	3607.47	6709.17	7395.65	6752.7	3467.26	27.1154	3790.51	199.519	6952.51
sp|Q8BWY9|CIP2A_MOUSE	Kiaa1524	Protein CIP2A OS=Mus musculus GN=Kiaa1524 PE=2 SV=3	28	10498.6	9499.1	10014.6	6366.06	6803.19	7043.42	4550.93	4211.74	4894.08	10004.1	408.112	6737.56	280.398	4552.25	278.566	0.67348	0.455038	9.25e-06	0.0660265				0.000136579	0.01075	0.00144577	0.00472793			sp|Q8R3C0|MCMBP_MOUSE	Mcmbp	MCMBP_MOUSE Mini-chromosome maintenance complex-binding protein	26	7279.92	7482.14	7344.25	6558.96	6487.97	6714.91	5961.45	5881.56	5792.84	7368.77	84.357	6587.28	94.7873	5878.62
sp|Q8BP47|SYNC_MOUSE	Nars	Asparagine--tRNA ligase, cytoplasmic OS=Mus musculus GN=Nars PE=2 SV=2	48	10054.6	8849.36	10129.3	16805.3	17679.9	16869.4	7585.76	8283.13	9229.58	9677.75	586.556	17118.2	398.043	8366.16	673.65	1.76882	0.864473	9.27e-06	0.0661693				0.000136579	0.00755755	0.122836	0.00162748			sp|Q8BZ33|TENS4_MOUSE	Tns4	TENS4_MOUSE Tensin-4	14	2689.45	2841.97	2706.57	4020.48	4024.2	4312.94	2611.96	2447	2492.24	2746	68.2224	4119.21	136.999	2517.07
sp|Q9DBE9|SPB1_MOUSE	Ftsj3	pre-rRNA processing protein FTSJ3 OS=Mus musculus GN=Ftsj3 PE=1 SV=1	28	7262.51	7680.08	7167.76	9489.05	9565.2	9600.21	5667.26	4775.79	4864.42	7370.12	222.564	9551.49	46.4053	5102.49	400.989	1.29597	0.692321	9.28e-06	0.0662406				0.000136579	0.00768801	0.00815597	0.00179688			tr|B9EJR8|B9EJR8_MOUSE	Heatr2	B9EJR8_MOUSE HEAT repeat containing 2	12	2330.62	2423.06	2328.55	2767.31	2777.31	2944.71	1851.38	1762.78	1778.02	2360.74	44.0726	2829.78	81.3726	1797.39
sp|B1AXD8|AKIR2_MOUSE	Akirin2	Akirin-2 OS=Mus musculus GN=Akirin2 PE=1 SV=1	2	592.358	535.462	570.899	599.96	657.202	603.101	292.131	251.449	258.86	566.24	23.4602	620.088	26.2751	267.48	17.6915	1.0951	0.472379	9.36e-06	0.0668117				0.000137337	0.153989	0.00167683	0.0010066			sp|Q91W69|EPN3_MOUSE	Epn3	EPN3_MOUSE Epsin-3	6	1066.57	1090.68	1072.63	809.875	741.827	806.854	1141	1189.94	1169.31	1076.63	10.2405	786.185	31.3903	1166.75
sp|Q99LH1|NOG2_MOUSE	Gnl2	Nucleolar GTP-binding protein 2 OS=Mus musculus GN=Gnl2 PE=2 SV=2	29	6094.08	6490.07	5737.82	7217.68	7171.22	6827.79	3637.25	3282.98	3225.64	6107.32	307.248	7072.23	173.883	3381.96	182.031	1.15799	0.553754	9.37e-06	0.0668831				0.000137337	0.0517446	0.00225401	0.000785164			sp|Q7TPH6|MYCB2_MOUSE	Mycbp2	MYCB2_MOUSE E3 ubiquitin-protein ligase MYCBP2	26	3602.93	3437.71	3539.38	4723.7	4889.71	4712.4	4169.54	4060.93	4200.16	3526.67	68.0466	4775.27	81.0527	4143.54
sp|Q920L1|FADS1_MOUSE	Fads1	Fatty acid desaturase 1 OS=Mus musculus GN=Fads1 PE=2 SV=1	8	1965.12	2217.6	2069.18	1518.72	1444.37	1459.21	2708.12	2629.51	2577.95	2083.97	103.603	1474.1	32.1275	2638.53	53.5228	0.707353	1.26611	9.41e-06	0.0671686				0.000137641	0.0118671	0.00841268	0.000399529			sp|O09005|DEGS1_MOUSE	Degs1	DEGS1_MOUSE Sphingolipid delta(4)-desaturase DES1	4	1114.88	1074.2	1076.94	862.115	891.852	882.872	1157.03	1203.61	1169.38	1088.67	18.5646	878.946	12.4534	1176.67
sp|P52196|THTR_MOUSE	Tst	Thiosulfate sulfurtransferase OS=Mus musculus GN=Tst PE=1 SV=3	12	1556.63	1782.22	1632.76	1530.95	1442.37	1487.11	2618.42	2540.55	2467.61	1657.2	93.7046	1486.81	36.1633	2542.19	61.5789	0.89718	1.53403	9.48e-06	0.0676682				0.000138381	0.118404	0.00301536	0.000551327			sp|Q6DID5|MUM1_MOUSE	Mum1	MUM1_MOUSE PWWP domain-containing protein MUM1	3	628.936	664.858	627.877	359.509	366.002	355.414	413.563	459.657	459.524	640.557	17.1888	360.308	4.35933	444.248
sp|Q9QWT9|KIFC1_MOUSE	Kifc1	Kinesin-like protein KIFC1 OS=Mus musculus GN=Kifc1 PE=1 SV=2	24	5240.65	5398.25	5321.26	6965.17	6743.34	6488.44	3714.43	3012.89	3259.54	5320.05	64.3456	6732.32	194.78	3328.95	290.578	1.26546	0.625737	9.5e-06	0.067811				0.00013839	0.00933554	0.00536863	0.00198934			tr|Q8K154|Q8K154_MOUSE	Ugt2b34	Q8K154_MOUSE Protein Ugt2b34	10	1567.7	1527.08	1490.74	1630.73	1517.94	1393.14	2834.33	3152.71	2984.39	1528.51	31.435	1513.94	97.037	2990.48
sp|Q61846|MELK_MOUSE	Melk	Maternal embryonic leucine zipper kinase OS=Mus musculus GN=Melk PE=1 SV=2	7	1539.45	1403.13	1498.35	1308.03	1320.27	1359.01	771.239	785.873	864.547	1480.31	57.0956	1329.1	21.7296	807.22	40.9744	0.897855	0.545304	9.57e-06	0.0683107				0.000139126	0.0560689	0.0017081	0.0013278			sp|Q69ZB8|ZCHC2_MOUSE	Zcchc2	ZCHC2_MOUSE Zinc finger CCHC domain-containing protein 2	5	504.456	517.546	507.467	325.786	339.479	317.693	388.497	362.568	397.503	509.823	5.59762	327.653	8.99151	382.856
sp|Q8C551|R51A1_MOUSE	Rad51ap1	RAD51-associated protein 1 OS=Mus musculus GN=Rad51ap1 PE=1 SV=2	3	538.812	488.089	479.515	411.172	435.307	417.565	227.758	192.569	205.304	502.139	26.1671	421.348	10.2097	208.544	14.5473	0.839107	0.415311	9.65e-06	0.0688817				0.000139864	0.0387835	0.00157934	0.00128221			sp|Q8VE10|NAA40_MOUSE	Naa40	NAA40_MOUSE N-alpha-acetyltransferase 40	4	1023.35	1008.69	970.467	788.939	803.638	828.125	725.899	713.094	711.234	1000.84	22.2923	806.901	16.1631	716.742
sp|Q8BWT1|THIM_MOUSE	Acaa2	3-ketoacyl-CoA thiolase, mitochondrial OS=Mus musculus GN=Acaa2 PE=1 SV=3	34	4928.84	5631.01	5060.02	5007.31	4755.91	5152.28	10769.4	10946.7	9703.52	5206.62	304.828	4971.83	163.75	10473.2	549.043	0.954906	2.01152	9.66e-06	0.0689531				0.000139864	0.476673	0.00186427	0.00087344			sp|P30285|CDK4_MOUSE	Cdk4	CDK4_MOUSE Cyclin-dependent kinase 4	10	3133.09	3113.75	3214.78	2776.67	2756.85	2699.53	2291.72	2110.53	2221.51	3153.87	43.7853	2744.35	32.7091	2207.92
sp|Q99LB2|DHRS4_MOUSE	Dhrs4	Dehydrogenase/reductase SDR family member 4 OS=Mus musculus GN=Dhrs4 PE=1 SV=3	14	2591.39	2840.54	2643.89	3083.2	2901.51	2943.6	4489.39	4237.32	4218.57	2691.94	107.24	2976.1	77.6538	4315.09	123.484	1.10556	1.60297	9.73e-06	0.0694527				0.000140593	0.0796031	0.00167683	0.00127278			sp|Q8CGC7|SYEP_MOUSE	Eprs	SYEP_MOUSE Bifunctional glutamate/proline--tRNA ligase	147	37501.7	37553.8	38260.9	49266.3	50395.5	51561.4	45360.1	43590.2	44460	37772.1	346.264	50407.7	937.011	44470.1
sp|Q8CFX1|G6PE_MOUSE	H6pd	GDH/6PGL endoplasmic bifunctional protein OS=Mus musculus GN=H6pd PE=2 SV=2	22	2369.77	2553.33	2435.01	2418.81	2230.86	2506.89	3908.34	3853.63	3681.25	2452.7	75.9753	2385.52	115.121	3814.41	96.7689	0.972608	1.55518	9.76e-06	0.0696669				0.000140741	0.602936	0.00136445	0.00165908			sp|Q9EPB5|SERHL_MOUSE	Serhl	SERHL_MOUSE Serine hydrolase-like protein	3	466.553	404.195	426.809	492.66	494.915	489.518	810.922	797.307	749.487	432.519	25.7757	492.364	2.21321	785.905
sp|Q00547|HMMR_MOUSE	Hmmr	Hyaluronan mediated motility receptor OS=Mus musculus GN=Hmmr PE=1 SV=4	20	5261.41	4857.16	4878.34	5019.54	5544.57	4776.68	1901.78	1529.78	1779.56	4998.97	185.774	5113.6	320.467	1737.04	154.816	1.02293	0.34748	9.88e-06	0.0705234				0.000142184	0.756006	0.00143027	0.00123965			tr|G3UYU0|G3UYU0_MOUSE	Mex3a	G3UYU0_MOUSE Protein Mex3a	3	259.593	266.367	265.728	454.095	482.543	489.663	320.338	292.252	326.52	263.896	3.05384	475.434	15.3661	313.037
sp|P41230|KDM5C_MOUSE	Kdm5c	Lysine-specific demethylase 5C OS=Mus musculus GN=Kdm5c PE=2 SV=4	15	2146.74	2191.09	2129.21	1895.03	1858.82	1853.16	2691.62	2578.79	2774.63	2155.68	26.0413	1869	18.5481	2681.68	80.2597	0.867013	1.24401	9.93e-06	0.0708803				0.000142474	0.00670203	0.00328739	0.000914474			sp|O55201|SPT5H_MOUSE	Supt5h	SPT5H_MOUSE Transcription elongation factor SPT5	54	13601.2	13679.6	13614.6	13275.9	13213.3	13300	14383.9	14546.1	14297.7	13631.8	34.2395	13263.1	36.5399	14409.2
sp|Q9D945|LLPH_MOUSE	Llph	Protein LLP homolog OS=Mus musculus GN=Llph PE=2 SV=1	7	2771.82	3090.45	2809.2	3396.93	3420.43	3331.98	1913.88	1761.11	1711.72	2890.49	142.214	3383.11	37.4079	1795.57	86.0534	1.17043	0.621199	9.95e-06	0.0710231				0.000142474	0.0363345	0.00301536	0.000739705			tr|F8WIE5|F8WIE5_MOUSE	Hectd1	F8WIE5_MOUSE E3 ubiquitin-protein ligase HECTD1	53	15664	15206.6	15524	11068.7	11578.6	10847.2	10424.2	9566.56	10480	15464.9	191.357	11164.8	306.233	10156.9
sp|Q8BW00|PTH_MOUSE	Ptrh1	Probable peptidyl-tRNA hydrolase OS=Mus musculus GN=Ptrh1 PE=2 SV=1	3	790.751	877.354	780.412	1218.88	1180.63	1242.65	720.958	653.198	669.865	816.172	43.4674	1214.05	25.5486	681.34	28.8284	1.4875	0.8348	9.96e-06	0.0710945				0.000142474	0.0101453	0.0281325	0.000824219			sp|Q6ZWQ0|SYNE2_MOUSE	Syne2	SYNE2_MOUSE Nesprin-2	81	13946.5	14465.8	13986.4	9964.66	10444.1	10305.1	12619.5	13195.3	12984.7	14132.9	235.959	10238	201.407	12933.2
sp|Q9ET22|DPP2_MOUSE	Dpp7	Dipeptidyl peptidase 2 OS=Mus musculus GN=Dpp7 PE=2 SV=2	5	420.773	458.321	373.748	529.526	460.982	545.35	1033.73	1175.35	1083.47	417.614	34.599	511.953	36.6161	1097.52	58.6631	1.2259	2.62806	1e-05	0.07138				0.000142475	0.107592	0.00167198	0.00167713			sp|Q9EQ06|DHB11_MOUSE	Hsd17b11	DHB11_MOUSE Estradiol 17-beta-dehydrogenase 11	8	1687.81	1628.92	1788.15	1819.71	1956.19	1698.16	2942.27	3028.66	3120.8	1701.63	65.7354	1824.69	105.399	3030.58
sp|Q8CBG9|RN170_MOUSE	Rnf170	E3 ubiquitin-protein ligase RNF170 OS=Mus musculus GN=Rnf170 PE=1 SV=1	3	125.724	128.612	129.412	156.901	158.659	166.952	210.525	217.489	199.927	127.916	1.58401	160.837	4.38288	209.314	7.22064	1.25737	1.63634	1e-05	0.07138				0.000142475	0.00914068	0.000998728	0.00349499			sp|Q60963|PAFA_MOUSE	Pla2g7	PAFA_MOUSE Platelet-activating factor acetylhydrolase	4	716.728	672.275	707.333	652.444	662.766	661.345	887.94	879.211	914.472	698.779	19.1294	658.852	4.56789	893.874
tr|E9QM38|E9QM38_MOUSE	Slc12a2	Solute carrier family 12 member 2 OS=Mus musculus GN=Slc12a2 PE=4 SV=1	67	16592.7	17354.9	19147.3	11736.7	10765.4	11481.4	24990.7	24129.3	23269.7	17698.3	1070.81	11327.8	411.131	24129.9	702.595	0.640052	1.3634	1.01e-05	0.0720938				0.000143613	0.0119131	0.0073845	0.000539709			sp|O08969|PHLA2_MOUSE	Phlda2	PHLA2_MOUSE Pleckstrin homology-like domain family A member 2	4	690.342	692.151	706.899	472.028	492.209	469.952	491.097	456.241	506.457	696.464	7.41553	478.063	10.0386	484.598
tr|E9Q6H8|E9Q6H8_MOUSE	Plekha5	Protein Plekha5 OS=Mus musculus GN=Plekha5 PE=2 SV=1	20	1299.49	1373.38	1351.69	1720.91	1720.55	1647	2005.44	2154.1	2124.71	1341.52	31.0108	1696.15	34.757	2094.75	64.2814	1.26435	1.56148	1.02e-05	0.0728076				0.000143889	0.0093294	0.00127597	0.00398372			sp|P97326|CADH6_MOUSE	Cdh6	CADH6_MOUSE Cadherin-6	10	1988.28	1905.06	1953.96	2326.42	2398.4	2453.63	1618.85	1708.93	1660.67	1949.1	34.1478	2392.82	52.0831	1662.82
sp|O88343|S4A4_MOUSE	Slc4a4	Electrogenic sodium bicarbonate cotransporter 1 OS=Mus musculus GN=Slc4a4 PE=1 SV=2	19	3193.33	3626.84	3110.81	2846.38	2691.19	2952.43	5200.18	5263.51	5081.92	3310.33	226.33	2830	107.278	5181.87	75.2559	0.854901	1.56537	1.02e-05	0.0728076				0.000143889	0.0900898	0.0034558	0.000598195			sp|Q80UK0|SESD1_MOUSE	Sestd1	SESD1_MOUSE SEC14 domain and spectrin repeat-containing protein 1	8	1775.05	1819.29	1752.45	1548.68	1571.03	1572.31	1459.29	1444.33	1419.67	1782.26	27.7599	1564.01	10.8502	1441.1
sp|P81122|IRS2_MOUSE	Irs2	Insulin receptor substrate 2 OS=Mus musculus GN=Irs2 PE=1 SV=2	6	434.529	424.96	422.663	520.863	540.162	539.346	378.862	390.597	358.121	427.384	5.13857	533.457	8.91153	375.86	13.4271	1.24819	0.879443	1.02e-05	0.0728076				0.000143889	0.00584494	0.0158423	0.0015263			sp|P18155|MTDC_MOUSE	Mthfd2	MTDC_MOUSE Bifunctional methylenetetrahydrofolate dehydrogenase/cyclohydrolase, mitochondrial	22	8252.67	7711.41	8053.05	13237.5	12812	12588.8	9476.63	8599.6	8858.28	8005.71	223.49	12879.4	269.089	8978.17
sp|Q9CQE2|TM223_MOUSE	Tmem223	Transmembrane protein 223 OS=Mus musculus GN=Tmem223 PE=2 SV=1	3	653.959	758.637	663.882	843.637	794.063	820.19	1247.35	1221.1	1183.25	692.159	47.181	819.297	20.2484	1217.23	26.3112	1.18368	1.7586	1.02e-05	0.0728076				0.000143889	0.0627852	0.00225401	0.000852419			sp|Q8R1Q8|DC1L1_MOUSE	Dync1li1	DC1L1_MOUSE Cytoplasmic dynein 1 light intermediate chain 1	27	5856.7	5577.02	5590.91	7655.52	7511.37	7789.01	6980.49	6751.39	6828.49	5674.88	128.694	7651.97	113.374	6853.46
sp|Q8K2Z4|CND1_MOUSE	Ncapd2	Condensin complex subunit 1 OS=Mus musculus GN=Ncapd2 PE=1 SV=2	49	16355.5	15455.7	16053.5	12096.1	12155.3	12381.6	10779.3	9794.43	10700.9	15954.9	373.9	12211	123.03	10424.9	446.941	0.765345	0.653397	1.03e-05	0.0735214				0.000145013	0.00589701	0.00200124	0.0128876			sp|Q60803|TRAF3_MOUSE	Traf3	TRAF3_MOUSE TNF receptor-associated factor 3	3	688.095	689.968	709.667	686.258	691.833	667.218	830.003	838.464	853.537	695.91	9.75767	681.77	10.5383	840.668
tr|A2AUK5|A2AUK5_MOUSE	Epb4.1l1	Band 4.1-like protein 1 OS=Mus musculus GN=Epb4.1l1 PE=4 SV=1	17	2589.56	2804.34	2456.59	2524.15	2530.67	2626.14	4486.21	4836.18	4397.02	2616.83	143.272	2560.32	46.6178	4573.14	189.53	0.978405	1.74759	1.04e-05	0.0742352				0.000145845	0.706521	0.00219152	0.000752325			tr|E9Q6D6|E9Q6D6_MOUSE	Zfp277	E9Q6D6_MOUSE Protein Zfp277	2	739.75	716.646	774.623	770.18	790.794	817.336	501.432	476.872	485.506	743.673	23.831	792.77	19.302	487.937
sp|Q3UM83|KLRG2_MOUSE	Klrg2	Killer cell lectin-like receptor subfamily G member 2 OS=Mus musculus GN=Klrg2 PE=2 SV=1	4	427.953	504.523	458.292	630.731	636.579	637.679	313.761	271.239	278.161	463.589	31.4832	634.996	3.0493	287.72	18.6291	1.36974	0.620636	1.04e-05	0.0742352				0.000145845	0.0189353	0.00596561	0.000810108			tr|E9PUK3|E9PUK3_MOUSE	Fnbp1l	E9PUK3_MOUSE Formin-binding protein 1-like	23	5623.09	5775.25	5588.12	7687.58	7442.27	7911.72	8242.88	7905.39	7981.9	5662.15	81.2357	7680.52	191.717	8043.39
sp|P54823|DDX6_MOUSE	Ddx6	Probable ATP-dependent RNA helicase DDX6 OS=Mus musculus GN=Ddx6 PE=1 SV=1	43	9193.85	9034.64	9265.2	7776.51	7779.44	7812.47	7425.46	6959.77	7205.26	9164.56	96.3769	7789.47	16.305	7196.83	190.211	0.849956	0.785289	1.06e-05	0.0756628				0.000148358	0.00401229	0.00203229	0.0200623			sp|Q8VDY9|CAAP1_MOUSE	Caap1	CAAP1_MOUSE Caspase activity and apoptosis inhibitor 1	6	806.753	804.386	831.259	1042.5	1045.78	1026.95	927.503	968.577	946.156	814.133	12.1486	1038.41	8.21333	947.412
sp|Q9QYI3|DNJC7_MOUSE	Dnajc7	DnaJ homolog subfamily C member 7 OS=Mus musculus GN=Dnajc7 PE=1 SV=2	28	6694.39	6099	6541.89	6028.54	6264.13	6075.67	3738.82	3307.27	3687.06	6445.09	252.52	6122.78	101.785	3577.72	192.399	0.949991	0.555107	1.07e-05	0.0763766				0.000148593	0.244522	0.00194763	0.00135731			sp|Q91YR9|PTGR1_MOUSE	Ptgr1	PTGR1_MOUSE Prostaglandin reductase 1	18	5472.31	5563.97	5356.05	4261.17	4429.27	4463.49	7301.91	6760.67	7234.09	5464.11	85.0808	4384.64	88.4195	7098.89
sp|Q6WKZ8|UBR2_MOUSE	Ubr2	E3 ubiquitin-protein ligase UBR2 OS=Mus musculus GN=Ubr2 PE=1 SV=2	25	4571.49	4516.28	4411.64	5743.73	6064.56	6134.69	3871.85	3900.74	4149.23	4499.8	66.2904	5980.99	170.196	3973.94	124.509	1.32917	0.883136	1.07e-05	0.0763766				0.000148593	0.00728601	0.0135729	0.00127278			sp|P13745|GSTA1_MOUSE	Gsta1	GSTA1_MOUSE Glutathione S-transferase A1	20	6542.44	6472.75	6163.44	4820.68	4836.49	4875.47	8544.31	7992.8	8732.75	6392.88	164.712	4844.21	23.025	8423.29
sp|Q9D8X2|CC124_MOUSE	Ccdc124	Coiled-coil domain-containing protein 124 OS=Mus musculus GN=Ccdc124 PE=2 SV=1	13	3259.39	3329.39	3252.23	2957.93	3155.14	3057.18	2287.56	2386.34	2406.13	3280.34	34.8089	3056.75	80.5112	2360.01	51.863	0.93184	0.719441	1.07e-05	0.0763766				0.000148593	0.0579308	0.000998728	0.00212716			tr|E9QKG8|E9QKG8_MOUSE	Hjurp	E9QKG8_MOUSE Holliday junction recognition protein	7	1310.59	1318.92	1356.09	822.813	761.286	870.949	1003.39	1035.99	1025.3	1328.53	19.78	818.349	44.8809	1021.56
sp|Q3TQQ9|CA112_MOUSE		Uncharacterized protein C1orf112 homolog OS=Mus musculus PE=2 SV=2	3	562.355	577.046	545.336	616.513	614.979	625.005	316.096	228.399	286.24	561.579	12.9572	618.832	4.40943	276.912	36.4047	1.10195	0.493095	1.07e-05	0.0763766				0.000148593	0.0241431	0.00583011	0.0035143			sp|Q80W47|WIPI2_MOUSE	Wipi2	WIPI2_MOUSE WD repeat domain phosphoinositide-interacting protein 2	11	2247.77	2299.37	2250.5	3778.68	3975.47	3859.57	3223.07	2968.48	3279.74	2265.88	23.7072	3871.24	80.7619	3157.1
sp|Q7TN37|TRPM4_MOUSE	Trpm4	Transient receptor potential cation channel subfamily M member 4 OS=Mus musculus GN=Trpm4 PE=1 SV=1	2	37.728	53.8741	46.2168	43.4277	41.669	38.559	106.688	115.65	106.467	45.9396	6.59453	41.2186	2.013	109.602	4.27777	0.897233	2.38578	1.08e-05	0.0770904				0.00014969	0.498558	0.00455264	0.000551327			sp|O70589|CSKP_MOUSE	Cask	CSKP_MOUSE Peripheral plasma membrane protein CASK	18	5525.58	5363.7	5507.5	7035.3	7025.96	6892.09	7212.65	7648.1	7510.3	5465.59	72.4266	6984.45	65.4196	7457.02
sp|Q9Z179|SHCBP_MOUSE	Shcbp1	SHC SH2 domain-binding protein 1 OS=Mus musculus GN=Shcbp1 PE=1 SV=1	11	4229.88	4226.48	3998.06	3639.42	3385.29	3608.01	1806.43	1209.97	1322.98	4151.47	108.488	3544.24	113.124	1446.46	258.685	0.853731	0.348421	1.09e-05	0.0778042				0.000150783	0.0268542	0.00400297	0.00491072			sp|Q8BX17|GEMI5_MOUSE	Gemin5	GEMI5_MOUSE Gem-associated protein 5	53	15471.1	15856.8	15739.2	17638.9	17782.8	17300.9	14625.8	14178.3	14321.4	15689	161.408	17574.2	201.984	14375.2
sp|P50096|IMDH1_MOUSE	Impdh1	Inosine-5'-monophosphate dehydrogenase 1 OS=Mus musculus GN=Impdh1 PE=2 SV=2	14	3678.11	3312.12	3507.44	2592.34	2871.08	2759.01	1499.98	1565.47	1696	3499.22	149.528	2740.81	114.521	1587.15	81.48	0.783262	0.453572	1.1e-05	0.078518				0.000151872	0.0237154	0.00120136	0.00175253			sp|Q06180|PTN2_MOUSE	Ptpn2	PTN2_MOUSE Tyrosine-protein phosphatase non-receptor type 2	15	2645.28	2806.04	2687.67	2542.47	2522.69	2536.15	1989.43	1949.77	2025.92	2713	68.0295	2533.77	8.24865	1988.37
sp|Q9Z206|ARHG8_MOUSE	Net1	Neuroepithelial cell-transforming gene 1 protein OS=Mus musculus GN=Net1 PE=1 SV=2	2	429.069	470.364	408.161	410.837	408.727	399.856	202.853	172.924	186.203	435.865	25.8449	406.473	4.75779	187.327	12.2443	0.932568	0.429782	1.11e-05	0.0792318				0.000152957	0.258602	0.001694	0.000883974			sp|Q8BHX3|BOREA_MOUSE	Cdca8	BOREA_MOUSE Borealin	14	3521.01	3855.32	3669.52	1817.95	1852.67	1989.08	2441.31	2192.94	2356.22	3681.95	136.764	1886.57	73.8607	2330.16
sp|P60122|RUVB1_MOUSE	Ruvbl1	RuvB-like 1 OS=Mus musculus GN=Ruvbl1 PE=1 SV=1	52	12273.8	12455.9	12559.6	13718.9	13733.2	13406.6	11268.6	10775.8	11030	12429.8	118.132	13619.6	150.703	11024.8	201.218	1.09572	0.886968	1.12e-05	0.0799456				0.000153152	0.0120457	0.00454576	0.00121684			sp|Q6NZJ6|IF4G1_MOUSE	Eif4g1	IF4G1_MOUSE Eukaryotic translation initiation factor 4 gamma 1	123	37978.5	38070.2	37880	32430.8	31869.7	32300.1	31505.8	29837	31125.3	37976.2	77.6654	32200.2	239.713	30822.7
sp|P52825|CPT2_MOUSE	Cpt2	Carnitine O-palmitoyltransferase 2, mitochondrial OS=Mus musculus GN=Cpt2 PE=1 SV=2	25	4192.41	4608.45	4339.75	4225.42	4329.1	4280.93	7572.11	6901.38	6976.36	4380.2	172.24	4278.48	42.3625	7149.95	300.078	0.976777	1.63233	1.12e-05	0.0799456				0.000153152	0.551173	0.00200124	0.000852419			sp|Q9WUZ9|ENTP5_MOUSE	Entpd5	ENTP5_MOUSE Ectonucleoside triphosphate diphosphohydrolase 5	9	1497.5	1468.41	1517.8	1297.48	1224.22	1148.88	2347.99	2627.77	2455.96	1494.57	20.2695	1223.53	60.6677	2477.24
sp|Q9WVD5|ORNT1_MOUSE	Slc25a15	Mitochondrial ornithine transporter 1 OS=Mus musculus GN=Slc25a15 PE=2 SV=1	9	1296.78	1398.01	1332.3	1469.6	1397.15	1469.37	1877.49	1829.16	1880.6	1342.36	41.9351	1445.37	34.0992	1862.42	23.5503	1.07674	1.38742	1.12e-05	0.0799456				0.000153152	0.10154	0.00167198	0.00135731			sp|Q9CQU5|ZWINT_MOUSE	Zwint	ZWINT_MOUSE ZW10 interactor	11	3027.32	2961.12	2927.99	3842.98	3937.12	4051.01	2710.02	2466.72	2629.66	2972.14	41.2936	3943.7	85.0554	2602.13
sp|Q3U3T8|WDR62_MOUSE	Wdr62	WD repeat-containing protein 62 OS=Mus musculus GN=Wdr62 PE=1 SV=2	7	748.69	706.839	707.259	869.999	973.828	978.577	371.949	352.482	417.952	720.929	19.6305	940.801	50.1023	380.794	27.4501	1.30498	0.528199	1.12e-05	0.0799456				0.000153152	0.0209144	0.00206611	0.00116805			sp|Q80VI1|TRI56_MOUSE	Trim56	TRI56_MOUSE E3 ubiquitin-protein ligase TRIM56	19	3998.15	4111.52	4087.2	5212.61	5498.09	5416.56	4677.26	4642.81	4689.68	4065.62	48.733	5375.75	120.066	4669.92
sp|A2A6Q5|CDC27_MOUSE	Cdc27	Cell division cycle protein 27 homolog OS=Mus musculus GN=Cdc27 PE=1 SV=1	18	4420.76	4392.66	4208.68	3927.47	3905.1	3974.29	2946.03	2593.39	2780.15	4340.7	94.0545	3935.62	28.8286	2773.19	144.049	0.906679	0.638881	1.13e-05	0.0806594				0.000154224	0.0218521	0.0023205	0.00274539			sp|Q99PP9|TRI16_MOUSE	Trim16	TRI16_MOUSE Tripartite motif-containing protein 16	16	3208.51	3272.08	3240.21	4757.86	4739.95	4771.78	4111.17	3755.1	4002.46	3240.27	25.9524	4756.53	13.0285	3956.24
tr|E9PZM4|E9PZM4_MOUSE	Chd2	Protein Chd2 OS=Mus musculus GN=Chd2 PE=2 SV=1	16	1688.48	1904.89	1795.96	2598.32	2559.75	2512.51	2867.33	2808.57	2984.54	1796.44	88.3497	2556.86	35.0913	2886.81	73.1485	1.42329	1.60696	1.14e-05	0.0813732				0.000154997	0.010351	0.00200577	0.00831913			sp|Q99KC8|VMA5A_MOUSE	Vwa5a	VMA5A_MOUSE von Willebrand factor A domain-containing protein 5A	18	5040.11	5091.39	4958.24	6220.46	6576.9	6580.88	6868.79	6750.37	6921.9	5029.91	54.8344	6459.41	168.973	6847.02
sp|Q7TT79|MCPH1_MOUSE	Mcph1	Microcephalin OS=Mus musculus GN=Mcph1 PE=2 SV=1	5	380.482	396.308	383.659	415.96	406.714	375.784	242.522	224.417	229.298	386.816	6.83579	399.486	17.1797	232.079	7.64845	1.03275	0.599972	1.14e-05	0.0813732				0.000154997	0.481429	0.000974893	0.0012059			sp|Q9D379|HYEP_MOUSE	Ephx1	HYEP_MOUSE Epoxide hydrolase 1	11	1966.33	1948.06	1878.67	1809.53	1637.33	1557.35	5401.45	6470.65	5663.59	1931.02	37.761	1668.07	105.222	5845.23
sp|Q8BJW6|EIF2A_MOUSE	Eif2a	Eukaryotic translation initiation factor 2A OS=Mus musculus GN=Eif2a PE=2 SV=2	46	16828.3	16507.2	16920.9	12667.4	13396.5	12834.6	11962.6	12662.8	12756.1	16752.1	177.272	12966.2	311.854	12460.5	354.123	0.774001	0.743816	1.15e-05	0.082087				0.000155763	0.00612552	0.00168045	0.218538			sp|P35761|TTK_MOUSE	Ttk	TTK_MOUSE Dual specificity protein kinase TTK	13	2845.15	2706.23	2824.66	1688.91	1570.37	1526.28	2057.5	1871.5	1898.12	2792.01	61.232	1595.19	68.6733	1942.37
sp|Q61194|P3C2A_MOUSE	Pik3c2a	Phosphatidylinositol 4-phosphate 3-kinase C2 domain-containing subunit alpha OS=Mus musculus GN=Pik3c2a PE=1 SV=2	31	5585.59	6155.59	5841.71	5259.32	5335.16	5648.56	8142.74	8533.55	8583.03	5860.96	233.099	5414.35	168.483	8419.77	196.931	0.923798	1.43659	1.15e-05	0.082087				0.000155763	0.148773	0.00236614	0.00092171			sp|Q5XG73|ACBD5_MOUSE	Acbd5	ACBD5_MOUSE Acyl-CoA-binding domain-containing protein 5	11	1584.45	1492.76	1512.78	1770.46	1765.35	1888.3	2383.85	2528.61	2409.87	1530	39.3622	1808.04	56.7931	2440.78
sp|Q8BLN5|ERG7_MOUSE	Lss	Lanosterol synthase OS=Mus musculus GN=Lss PE=2 SV=2	29	4070.92	4465.6	4074.74	3047.79	2703.57	3025.48	5817.24	5449.55	5548.5	4203.75	185.16	2925.61	157.272	5605.1	155.352	0.695953	1.33336	1.16e-05	0.0828008				0.000156228	0.0159473	0.00498238	0.00105603			sp|Q9EPV8|UBL5_MOUSE	Ubl5	UBL5_MOUSE Ubiquitin-like protein 5	6	2326.37	2331.15	2265.43	1743.38	1769.1	1747.04	2031.59	1919.51	1967.6	2307.65	29.9178	1753.17	11.3605	1972.9
sp|P62814|VATB2_MOUSE	Atp6v1b2	V-type proton ATPase subunit B, brain isoform OS=Mus musculus GN=Atp6v1b2 PE=1 SV=1	21	2954.83	2880.27	2962.65	3163.12	3188.54	3009.86	3945.09	3973.13	4148.44	2932.58	37.1286	3120.51	78.9243	4022.22	89.9821	1.06408	1.37156	1.16e-05	0.0828008				0.000156228	0.077382	0.00112787	0.0021284			sp|Q4VAA7|SNX33_MOUSE	Snx33	SNX33_MOUSE Sorting nexin-33	4	1291.3	1340.37	1332.36	1940.41	1882.3	1952.51	1714.57	1838.93	1778.31	1321.34	21.4941	1925.07	30.6461	1777.27
sp|Q9Z1M7|LARGE_MOUSE	Large	Glycosyltransferase-like protein LARGE1 OS=Mus musculus GN=Large PE=1 SV=1	2	356.795	407.169	351.357	379.128	396.681	416.033	717.117	658.143	695.486	371.774	25.1265	397.281	15.0724	690.249	24.3592	1.06861	1.85664	1.16e-05	0.0828008				0.000156228	0.358906	0.00215729	0.00105603			sp|Q8CI33|C19L1_MOUSE	Cwf19l1	C19L1_MOUSE CWF19-like protein 1	18	4041.92	4122.78	4010.51	4121.02	4043.53	4066.97	3508.38	3548.8	3477.04	4058.4	47.2928	4077.17	32.4475	3511.41
sp|Q9QXS1|PLEC_MOUSE	Plec	Plectin OS=Mus musculus GN=Plec PE=1 SV=2	639	154402	163682	155434	219495	214005	210176	138187	122402	121384	157839	4152.82	214559	3824.56	127324	7692.3	1.35935	0.80667	1.17e-05	0.0835146				0.000156394	0.00612552	0.0166705	0.00167713			sp|Q9Z0L8|GGH_MOUSE	Ggh	GGH_MOUSE Gamma-glutamyl hydrolase	4	259.765	269.9	289.87	314.241	327.405	329.123	435.494	463.872	452.713	273.178	12.507	323.59	6.64761	450.693
sp|O88477|IF2B1_MOUSE	Igf2bp1	Insulin-like growth factor 2 mRNA-binding protein 1 OS=Mus musculus GN=Igf2bp1 PE=1 SV=1	42	12635.5	12666	12939.3	11891.1	12222.9	11861.4	10524.5	10741.2	10549.5	12746.9	136.592	11991.8	163.862	10605.1	96.8004	0.94076	0.83197	1.17e-05	0.0835146				0.000156394	0.0306549	0.000998786	0.0021284			sp|Q9CPV1|SKA1_MOUSE	Ska1	SKA1_MOUSE Spindle and kinetochore-associated protein 1	6	2059.21	2019.21	1980.44	1178.36	1211.76	1138.18	1613.25	1434.79	1520.16	2019.62	32.159	1176.1	30.0814	1522.73
sp|Q8VDF2|UHRF1_MOUSE	Uhrf1	E3 ubiquitin-protein ligase UHRF1 OS=Mus musculus GN=Uhrf1 PE=1 SV=2	34	8263.62	8272.44	7972.01	8299.05	7849.14	7303.82	3542.21	2487.61	2615.7	8169.36	139.592	7817.34	406.923	2881.84	469.871	0.95691	0.352762	1.17e-05	0.0835146				0.000156394	0.393319	0.00330781	0.0033413			sp|Q8CH72|TRI32_MOUSE	Trim32	TRI32_MOUSE E3 ubiquitin-protein ligase TRIM32	14	3555.19	3484.14	3418.97	4367.83	4304.79	4392.84	3816.27	3737.29	3669.82	3486.1	55.6288	4355.15	37.047	3741.13
sp|Q09143|CTR1_MOUSE	Slc7a1	High affinity cationic amino acid transporter 1 OS=Mus musculus GN=Slc7a1 PE=1 SV=1	7	1228.66	1255.37	1170.83	2060.3	2107.49	1890.82	789.896	525.854	595.275	1218.29	35.2842	2019.54	93.033	637.008	111.761	1.65769	0.522872	1.17e-05	0.0835146				0.000156394	0.00670203	0.0118733	0.00281516			sp|Q9Z0V8|TI17A_MOUSE	Timm17a	TI17A_MOUSE Mitochondrial import inner membrane translocase subunit Tim17-A	5	957.774	965.28	1008.99	696.735	726.627	664.566	671.393	669.844	657.761	977.348	22.5831	695.976	25.342	666.333
sp|Q8R2N0|TAP26_MOUSE	Ccdc59	Thyroid transcription factor 1-associated protein 26 OS=Mus musculus GN=Ccdc59 PE=2 SV=2	4	432.099	443.53	444.082	437.047	451.743	429.059	343.153	327.24	339.367	439.904	5.52333	439.283	9.39471	336.587	6.78742	0.998589	0.765137	1.18e-05	0.0842284				0.000157436	0.947922	0.0013333	0.00147059			sp|Q91XE4|ACY3_MOUSE	Acy3	ACY3_MOUSE N-acyl-aromatic-L-amino acid amidohydrolase (carboxylate-forming)	6	1444.4	1456.51	1365.26	1583.62	1635.78	1711.62	2587.88	2368.26	2469.84	1422.06	40.4645	1643.67	52.553	2475.33
sp|Q921G7|ETFD_MOUSE	Etfdh	Electron transfer flavoprotein-ubiquinone oxidoreductase, mitochondrial OS=Mus musculus GN=Etfdh PE=1 SV=1	36	5605.11	6028.27	5631.05	5395.62	5272.73	5477.16	12178.4	11827.3	10523.6	5754.81	193.655	5381.84	84.0254	11509.8	711.904	0.935189	2.00003	1.19e-05	0.0849422				0.000157885	0.111161	0.00168045	0.000888218			sp|Q3THK3|T2FA_MOUSE	Gtf2f1	T2FA_MOUSE General transcription factor IIF subunit 1	18	3928.34	4011.67	3994.33	4242.04	4221.11	4396.43	3371.24	3437.46	3401.91	3978.11	35.8999	4286.53	78.1817	3403.54
sp|P52927|HMGA2_MOUSE	Hmga2	High mobility group protein HMGI-C OS=Mus musculus GN=Hmga2 PE=1 SV=1	18	4739.17	4864.66	4809.01	6562.22	6557.48	6224.43	5059.27	5073.26	4853.32	4804.28	51.3401	6448.04	158.13	4995.28	100.546	1.34215	1.03976	1.19e-05	0.0849422				0.000157885	0.00584494	0.0865974	0.00189859			sp|O08573|LEG9_MOUSE	Lgals9	LEG9_MOUSE Galectin-9	17	3947.06	3749.57	3981.89	2522.96	2649.94	2221.82	4765.6	4948.74	5111.35	3892.84	102.3	2464.91	179.535	4941.9
sp|Q8BZ09|ODC_MOUSE	Slc25a21	Mitochondrial 2-oxodicarboxylate carrier OS=Mus musculus GN=Slc25a21 PE=2 SV=1	4	530.21	561.521	518.377	535.756	526.193	533.797	723.167	767.732	760.019	536.703	18.202	531.915	4.12458	750.306	19.4468	0.99108	1.39799	1.19e-05	0.0849422				0.000157885	0.799304	0.00236614	0.000785969			sp|Q9CW03|SMC3_MOUSE	Smc3	SMC3_MOUSE Structural maintenance of chromosomes protein 3	81	29152.8	29361.2	29113	22968.9	22890.9	23008.8	26720.2	28231.8	27149.7	29209	108.841	22956.2	48.963	27367.2
sp|Q7TQG1|PKHA6_MOUSE	Plekha6	Pleckstrin homology domain-containing family A member 6 OS=Mus musculus GN=Plekha6 PE=1 SV=1	37	5613.99	6625.5	5989.77	4971.4	4722.44	5023.28	9614.71	10146.7	9379.45	6076.42	417.468	4905.71	131.309	9713.62	320.942	0.807335	1.59858	1.2e-05	0.085656				0.000158329	0.0429862	0.00392575	0.000542412			sp|Q8BHG9|CGBP1_MOUSE	Cggbp1	CGBP1_MOUSE CGG triplet repeat-binding protein 1	7	1607.98	1736.06	1697.1	1045.42	1116.85	1063.63	1251.15	1252.03	1273.91	1680.38	53.6084	1075.3	30.3062	1259.03
sp|Q60770|STXB3_MOUSE	Stxbp3	Syntaxin-binding protein 3 OS=Mus musculus GN=Stxbp3 PE=1 SV=1	17	2952.72	3022.87	2948.92	2828.91	2651.76	2692.21	3831.57	3666.1	3674.94	2974.84	34.0001	2724.29	75.7959	3724.2	76.0054	0.915779	1.2519	1.2e-05	0.085656				0.000158329	0.0414692	0.00168201	0.00144102			sp|Q9D818-2|SAPC2_MOUSE	Sapcd2	SAPC2_MOUSE Isoform 2 of Suppressor APC domain-containing protein 2	2	839.009	896.848	837.467	363.19	394.962	352.129	544.533	585.353	633.73	857.775	27.6362	370.094	18.1551	587.872
sp|Q6NSR3|ADCK2_MOUSE	Adck2	Uncharacterized aarF domain-containing protein kinase 2 OS=Mus musculus GN=Adck2 PE=2 SV=1	2	104.844	134.228	122.206	98.8286	100.654	117.251	233.165	228.065	230.636	120.426	12.0618	105.578	8.28772	230.622	2.08209	0.876703	1.91505	1.2e-05	0.085656				0.000158329	0.303395	0.00363094	0.00115637			tr|E9Q1F5|E9Q1F5_MOUSE	Myo5c	E9Q1F5_MOUSE Protein Myo5c	22	4142.95	4147.68	4154.96	4005.25	4170.81	4116.07	5236.98	5561.37	5437.85	4148.53	4.93976	4097.38	68.87	5412.07
sp|Q99P31|HPBP1_MOUSE	Hspbp1	Hsp70-binding protein 1 OS=Mus musculus GN=Hspbp1 PE=2 SV=1	9	1703.74	1495.41	1632.79	1593.2	1676.51	1685.56	786.002	737.024	844.1	1610.65	86.4796	1651.76	41.5703	789.042	43.7664	1.02552	0.489891	1.21e-05	0.0863698				0.00015906	0.643372	0.00181753	0.000847109			sp|O35955|PSB10_MOUSE	Psmb10	PSB10_MOUSE Proteasome subunit beta type-10	3	336.143	359.449	342.675	189.809	202.503	197.987	283.291	270.958	296.138	346.089	9.81611	196.766	5.25369	283.462
sp|Q9D9Z1|SKAP_MOUSE	Knstrn	Small kinetochore-associated protein OS=Mus musculus GN=Knstrn PE=2 SV=2	6	1693.78	1551.18	1740.74	1147.02	1224.65	1198.79	748.115	823.198	718.315	1661.9	80.604	1190.15	32.2754	763.209	44.1285	0.71614	0.459239	1.21e-05	0.0863698				0.00015906	0.0130288	0.00155819	0.00245223			sp|Q99LB7|SARDH_MOUSE	Sardh	SARDH_MOUSE Sarcosine dehydrogenase, mitochondrial	3	121.85	125.06	122.24	162.978	203.866	180.355	314.98	342.834	347.501	123.05	1.43017	182.4	16.755	335.105
sp|Q61503|5NTD_MOUSE	Nt5e	5'-nucleotidase OS=Mus musculus GN=Nt5e PE=1 SV=2	20	2182.76	2449.12	2574.53	4614.51	4454.37	4102.03	4833.16	4724.87	4706.92	2402.14	163.353	4390.3	214.067	4754.98	55.7629	1.82767	1.97948	1.22e-05	0.0870836				0.000159202	0.00996698	0.00167198	0.097059			sp|Q60738|ZNT1_MOUSE	Slc30a1	ZNT1_MOUSE Zinc transporter 1	2	304.936	279.117	281.522	236.251	247.208	236.172	162.71	159.703	153.998	288.525	11.6458	239.877	5.1839	158.804
sp|Q61468|MSLN_MOUSE	Msln	Mesothelin OS=Mus musculus GN=Msln PE=1 SV=1	17	3622.09	4006.66	3616.68	7820.37	7639.57	7100.44	5360.52	5067.22	4839.98	3748.48	182.577	7520.13	305.805	5089.24	213.079	2.00618	1.35768	1.22e-05	0.0870836				0.000159202	0.00580705	0.00692084	0.00276513			sp|P30412|PPIC_MOUSE	Ppic	PPIC_MOUSE Peptidyl-prolyl cis-trans isomerase C	3	558.053	566.258	572.933	964.259	875.58	917.025	508.045	486.851	437.171	565.748	6.08543	918.955	36.2288	477.356
sp|P09925|SURF1_MOUSE	Surf1	Surfeit locus protein 1 OS=Mus musculus GN=Surf1 PE=2 SV=3	6	1098.66	1194.04	1130.28	976.442	972.024	1040.21	1670.05	1551.81	1611.39	1140.99	39.6688	996.225	31.1541	1611.08	48.2718	0.873121	1.412	1.22e-05	0.0870836				0.000159202	0.0422428	0.0026075	0.000953228			sp|Q4KWH5|PLCH1_MOUSE	Plch1	PLCH1_MOUSE 1-phosphatidylinositol 4,5-bisphosphate phosphodiesterase eta-1	14	3134.35	3131.61	3194.64	2000.68	1851.04	1816.8	2756.59	2828.57	3003.17	3153.53	29.0883	1889.51	79.8445	2862.78
sp|Q9D404|OXSM_MOUSE	Oxsm	3-oxoacyl-[acyl-carrier-protein] synthase, mitochondrial OS=Mus musculus GN=Oxsm PE=1 SV=1	5	736.76	710.595	749.883	802.407	801.42	725.441	1262.61	1162.36	1245.43	732.413	16.3312	776.423	36.0517	1223.47	43.7745	1.06009	1.67046	1.22e-05	0.0870836				0.000159202	0.271634	0.00118097	0.00206124			sp|Q7TT50|MRCKB_MOUSE	Cdc42bpb	MRCKB_MOUSE Serine/threonine-protein kinase MRCK beta	35	6832.71	6953.67	6868.81	7466.18	7459.48	7366.94	7579.87	7570.71	7644.76	6885.06	50.7015	7430.87	45.2857	7598.45
sp|Q923E4|SIR1_MOUSE	Sirt1	NAD-dependent protein deacetylase sirtuin-1 OS=Mus musculus GN=Sirt1 PE=1 SV=2	8	1862.3	1841.95	1761.43	1848.24	1942.65	1869.95	1364.84	1290.55	1311.22	1821.89	43.5537	1886.95	40.3731	1322.2	31.3074	1.03571	0.72573	1.23e-05	0.0877974				0.000160214	0.27351	0.0017081	0.000946104			sp|Q8K1N1|PLPL8_MOUSE	Pnpla8	PLPL8_MOUSE Calcium-independent phospholipase A2-gamma	5	721.252	715.885	754.867	1068.71	1085.34	1052.97	1123.22	1201.37	1221.25	730.668	17.251	1069.01	13.2167	1181.95
sp|Q05117|PPA5_MOUSE	Acp5	Tartrate-resistant acid phosphatase type 5 OS=Mus musculus GN=Acp5 PE=2 SV=2	5	181.921	213.37	206.543	185.597	158.582	167.643	465.621	442.241	401.585	200.611	13.5067	170.607	11.2262	436.482	26.4578	0.850437	2.17576	1.25e-05	0.089225				0.000162523	0.12536	0.0020543	0.00107594			sp|P58771|TPM1_MOUSE	Tpm1	TPM1_MOUSE Tropomyosin alpha-1 chain	30	11961.4	11793.6	11886.5	16358	15451.9	15733.4	12894.5	12477.6	12790.1	11880.5	68.6353	15847.8	378.65	12720.7
tr|E9PVP1|E9PVP1_MOUSE	Aim1	Aurora kinase B OS=Mus musculus GN=Aim1 PE=2 SV=1	69	17865.9	18098.4	17562	19255.2	19805	18833.1	13278.1	11733.2	12142.9	17842.1	219.63	19297.8	397.917	12384.7	653.474	1.08159	0.69413	1.26e-05	0.0899388				0.000162933	0.0350469	0.00319628	0.00192215			sp|A2A432|CUL4B_MOUSE	Cul4b	CUL4B_MOUSE Cullin-4B	52	22504	22522.9	22296.9	17354.8	17592.7	16911.5	20254.8	19458.2	20447.4	22441.3	102.374	17286.3	282.281	20053.5
sp|Q64133|AOFA_MOUSE	Maoa	Amine oxidase [flavin-containing] A OS=Mus musculus GN=Maoa PE=1 SV=3	39	6393.11	7059.33	6193.26	7406.76	7089.74	7489.04	18937.6	19434.4	16322.4	6548.57	370.265	7328.51	172.147	18231.5	1365.07	1.1191	2.78404	1.26e-05	0.0899388				0.000162933	0.102993	0.00143415	0.000937275			sp|P10649|GSTM1_MOUSE	Gstm1	GSTM1_MOUSE Glutathione S-transferase Mu 1	25	6596.97	6006.13	6025.9	5964.89	6151.83	6225.52	8959.85	8720.41	9002.32	6209.67	273.984	6114.08	109.699	8894.19
sp|Q8CE46|PUS7L_MOUSE	Pus7l	Pseudouridylate synthase 7 homolog-like protein OS=Mus musculus GN=Pus7l PE=2 SV=1	14	2530.43	2372	2446.71	2570.37	2692.13	2635.37	1679.84	1611.51	1786.49	2449.71	64.7136	2632.62	49.7462	1692.61	72.004	1.07467	0.690943	1.26e-05	0.0899388				0.000162933	0.0734982	0.00272127	0.00131427			sp|P23249|MOV10_MOUSE	Mov10	MOV10_MOUSE Putative helicase MOV-10	35	7850.03	8007.24	8086.49	7996.54	7858.04	7654.33	11591.1	12743.7	12227.1	7981.25	98.2677	7836.3	140.55	12187.3
tr|E9QP49|E9QP49_MOUSE	Ehbp1l1	EH domain-binding protein 1-like protein 1 OS=Mus musculus GN=Ehbp1l1 PE=2 SV=1	47	8668.73	8379.82	8228.27	8629.14	9046.12	9124.31	6107.53	6291.65	6405.36	8425.61	182.708	8933.19	217.353	6268.18	122.716	1.06024	0.743944	1.27e-05	0.0906526				0.000163044	0.113953	0.00159283	0.00094277			sp|Q62523|ZYX_MOUSE	Zyx	ZYX_MOUSE Zyxin	37	10187.6	9955.1	10251.3	15636.9	15739.1	16647.7	11067.4	9994.66	10106.4	10131.3	127.3	16007.9	454.327	10389.5
sp|Q99LC5|ETFA_MOUSE	Etfa	Electron transfer flavoprotein subunit alpha, mitochondrial OS=Mus musculus GN=Etfa PE=1 SV=2	35	7613.88	8004.64	7724.95	9356.76	8873.69	8548.86	14658	13706.2	13210.6	7781.16	164.403	8926.44	331.926	13858.3	600.602	1.14719	1.781	1.27e-05	0.0906526				0.000163044	0.0358458	0.00118097	0.00200619			sp|Q9CX34|SUGT1_MOUSE	Sugt1	SUGT1_MOUSE Suppressor of G2 allele of SKP1 homolog	28	13393.9	13498.5	13278.7	13487.2	13048.3	13095.7	11273.2	11022.1	10922.2	13390.4	89.7677	13210.4	196.681	11072.5
sp|P23242|CXA1_MOUSE	Gja1	Gap junction alpha-1 protein OS=Mus musculus GN=Gja1 PE=1 SV=2	11	2611.23	2429.36	2214.71	1782.64	1710.79	1555.3	692.041	543.481	632.071	2418.43	162.063	1682.91	94.8818	622.531	61.0234	0.695868	0.257411	1.27e-05	0.0906526				0.000163044	0.0234067	0.00131751	0.00159786			sp|Q8CHH9|SEPT8_MOUSE	42621	SEPT8_MOUSE Septin-8	12	2007.83	1980.15	1967.11	2246.46	2230.51	2324.16	2420.7	2421.91	2444.53	1985.03	16.9782	2267.04	40.9091	2429.05
sp|P54818|GALC_MOUSE	Galc	Galactocerebrosidase OS=Mus musculus GN=Galc PE=1 SV=2	5	347.539	418.577	334.597	434.996	396.697	399.877	746.211	806.802	758.734	366.904	36.9181	410.523	17.3534	770.582	26.1165	1.11888	2.10023	1.27e-05	0.0906526				0.000163044	0.27351	0.00287576	0.000882439			sp|Q62087|PON3_MOUSE	Pon3	PON3_MOUSE Serum paraoxonase/lactonase 3	3	626.257	641.423	647.112	763.377	802.077	734.02	1025.69	1101.19	1043.11	638.264	8.80217	766.491	27.8713	1056.66
sp|Q3TZW0|ECSCR_MOUSE	Ecscr	Endothelial cell-specific chemotaxis regulator OS=Mus musculus GN=Ecscr PE=2 SV=2	4	250.55	236.051	318.109	237.549	240.79	231.381	815.259	694.339	806.351	268.237	35.7584	236.573	3.90267	771.983	55.0229	0.881957	2.87799	1.28e-05	0.0913664				0.000164033	0.352889	0.00289936	0.000551327			sp|O35657|NEUR1_MOUSE	Neu1	NEUR1_MOUSE Sialidase-1	5	1134.42	1088.89	1181.48	1068.63	1018.35	984.798	1771.29	1949.24	1820.91	1134.93	37.8014	1023.93	34.4506	1847.15
sp|Q9D0L7|ARM10_MOUSE	Armc10	Armadillo repeat-containing protein 10 OS=Mus musculus GN=Armc10 PE=1 SV=1	8	1520.01	1624.08	1547.28	1705.35	1535.5	1479.65	2561.75	2526.6	2432.76	1563.79	44.0611	1573.5	95.9796	2507.04	54.4466	1.00621	1.60318	1.29e-05	0.0920802				0.000165018	0.940474	0.000998728	0.00228514			sp|P29391|FRIL1_MOUSE	Ftl1	FRIL1_MOUSE Ferritin light chain 1	13	3771.91	3559.92	3763.67	4402.85	4644.15	4372.06	2682.82	2439.89	2667.34	3698.5	98.0486	4473.02	121.658	2596.68
sp|O89023|TPP1_MOUSE	Tpp1	Tripeptidyl-peptidase 1 OS=Mus musculus GN=Tpp1 PE=1 SV=2	10	991.905	1133.36	1050.06	1430.78	1393.01	1324.72	2205.8	2522.26	2347.82	1058.44	58.0521	1382.84	43.8923	2358.63	129.42	1.30648	2.2284	1.3e-05	0.092794				0.000166	0.0218521	0.00154665	0.00168847			sp|P16675|PPGB_MOUSE	Ctsa	PPGB_MOUSE Lysosomal protective protein	18	3752.64	3504.37	3724.13	4218.84	4364.53	4254.74	6231.46	6934.89	6663.5	3660.38	110.928	4279.37	61.9751	6609.95
sp|Q6RHR9|MAGI1_MOUSE	Magi1	Membrane-associated guanylate kinase, WW and PDZ domain-containing protein 1 OS=Mus musculus GN=Magi1 PE=1 SV=1	18	3135.28	3199.61	3080.48	3243.37	3260.93	3094.69	3868.33	3864.49	3882.67	3138.46	48.6865	3199.66	74.5727	3871.83	7.82371	1.0195	1.23367	1.31e-05	0.0935078				0.000166681	0.474862	0.000998728	0.0018279			sp|Q69Z38|PEAK1_MOUSE	Peak1	PEAK1_MOUSE Pseudopodium-enriched atypical kinase 1	26	4043.21	3912.78	4177.47	4707.03	4894.38	4840.32	5457.33	5636.47	5608.4	4044.49	108.063	4813.91	78.7321	5567.4
sp|Q9JHZ2|ANKH_MOUSE	Ankh	Progressive ankylosis protein OS=Mus musculus GN=Ankh PE=2 SV=1	9	1622.93	1756.87	1618.02	1651.06	1471.84	1586.63	3120.75	2808.01	2868.94	1665.94	64.3285	1569.84	74.1229	2932.57	135.371	0.942317	1.76031	1.31e-05	0.0935078				0.000166681	0.318292	0.0017081	0.00133347			sp|Q8BNU0|ARMC6_MOUSE	Armc6	ARMC6_MOUSE Armadillo repeat-containing protein 6	17	3734.31	3915.32	3770.14	3446.4	3567.23	3527.37	2702.76	2509.53	2667.35	3806.59	78.2628	3513.67	50.2713	2626.55
sp|Q91VX2|UBAP2_MOUSE	Ubap2	Ubiquitin-associated protein 2 OS=Mus musculus GN=Ubap2 PE=1 SV=1	33	7562.79	7121.76	7291.2	6770.31	7502.11	7048.47	4180.96	4195.66	4457.03	7325.25	181.652	7106.96	301.606	4277.88	126.818	0.970201	0.583991	1.32e-05	0.0942216				0.00016706	0.507056	0.000969435	0.00122963			sp|P30561|AHR_MOUSE	Ahr	AHR_MOUSE Aryl hydrocarbon receptor	6	1644.92	1683.31	1716.31	937.633	886.914	785.861	1165.33	1212.51	1276.32	1681.51	29.1725	870.136	63.0862	1218.05
sp|Q3V1V3|ESF1_MOUSE	Esf1	ESF1 homolog OS=Mus musculus GN=Esf1 PE=1 SV=1	31	9305.81	9614.65	9010.14	11459.8	11810.7	11286	7088.57	6199.19	6074.73	9310.2	246.81	11518.8	218.237	6454.16	451.462	1.23723	0.693236	1.32e-05	0.0942216				0.00016706	0.0115484	0.00629506	0.00179688			sp|Q6ZPF4|FMNL3_MOUSE	Fmnl3	FMNL3_MOUSE Formin-like protein 3	20	4122.76	4042.71	4077.39	3613.24	3637.27	3502.97	4426.55	4413.6	4318.26	4080.95	32.7773	3584.49	58.4745	4386.14
tr|E9Q8D0|E9Q8D0_MOUSE	Dnajc21	Protein Dnajc21 OS=Mus musculus GN=Dnajc21 PE=2 SV=1	12	2037.94	1971.24	1912.51	1795.74	1968.4	1756.25	979.638	888.575	1029.6	1973.9	51.241	1840.13	92.1222	965.938	58.3826	0.932232	0.489356	1.32e-05	0.0942216				0.00016706	0.215456	0.00143415	0.00179468			sp|Q922M3|BACD3_MOUSE	Kctd10	BACD3_MOUSE BTB/POZ domain-containing adapter for CUL3-mediated RhoA degradation protein 3	5	2001.43	1968.84	1994.83	1448.23	1394.66	1377.79	1683.03	1801.71	1721.45	1988.37	14.0679	1406.89	30.0299	1735.4
sp|Q99KE1|MAOM_MOUSE	Me2	NAD-dependent malic enzyme, mitochondrial OS=Mus musculus GN=Me2 PE=2 SV=1	42	7483.3	7621.74	7552.63	6432.96	6335.46	5984.63	11147.1	10224.6	10207.3	7552.56	56.5179	6251.02	192.524	10526.3	439.005	0.827669	1.39374	1.33e-05	0.0949354				0.00016773	0.0130118	0.00233036	0.00117385			sp|Q8VCH0|THIKB_MOUSE	Acaa1b	THIKB_MOUSE 3-ketoacyl-CoA thiolase B, peroxisomal	17	2856.96	2640.61	2908.6	2994.64	3184.49	2853.28	4400.71	4447.94	4503.88	2802.06	116.09	3010.8	135.698	4450.84
sp|Q8K2C6|SIR5_MOUSE	Sirt5	NAD-dependent protein deacylase sirtuin-5, mitochondrial OS=Mus musculus GN=Sirt5 PE=1 SV=1	5	834.237	836.62	880.64	991.136	926.601	911.388	1237.3	1205.39	1226.77	850.499	21.3351	943.042	34.5703	1223.15	13.2758	1.10881	1.43816	1.33e-05	0.0949354				0.00016773	0.066065	0.000998728	0.00257363			sp|P33611|DPOA2_MOUSE	Pola2	DPOA2_MOUSE DNA polymerase alpha subunit B	17	3864.67	3832.42	3807.3	3172.81	3283.42	3183.31	3360.09	3294.45	3384.4	3834.8	23.4814	3213.18	49.8518	3346.31
sp|P51174|ACADL_MOUSE	Acadl	Long-chain specific acyl-CoA dehydrogenase, mitochondrial OS=Mus musculus GN=Acadl PE=1 SV=2	30	6113.79	6849.07	6300.14	6316.94	6009.39	6324.76	10389.6	10790.1	9861.82	6421	312.105	6217.03	146.858	10347.2	380.154	0.968234	1.61146	1.34e-05	0.0956492				0.000168693	0.537	0.00235958	0.000893891			sp|Q99MD6|TRXR3_MOUSE	Txnrd3	TRXR3_MOUSE Thioredoxin reductase 3	7	1179.53	1140.84	1127.83	1483.19	1533.27	1566.22	1217.74	1200.09	1218.87	1149.4	21.9572	1527.56	34.1365	1212.23
tr|Q8K154|Q8K154_MOUSE	Ugt2b34	Protein Ugt2b34 OS=Mus musculus GN=Ugt2b34 PE=2 SV=1	21	3687.22	4171.47	3799.42	3986.17	3772.92	4116.47	8693.01	8018.81	7552.48	3886.04	206.964	3958.52	141.61	8088.1	468.19	1.01865	2.08132	1.35e-05	0.096363				0.000169355	0.75249	0.00173884	0.00107594			sp|Q4PZA2|ECE1_MOUSE	Ece1	ECE1_MOUSE Endothelin-converting enzyme 1	4	849.968	813.446	777.305	582.956	575.735	578.219	962.746	1003.68	1040.02	813.573	29.6647	578.97	2.99541	1002.15
sp|Q99LL5|PWP1_MOUSE	Pwp1	Periodic tryptophan protein 1 homolog OS=Mus musculus GN=Pwp1 PE=1 SV=1	9	2046.66	2089.78	1980.5	2156.9	2082.81	2243.91	1402.91	1272.42	1367.21	2038.98	44.9427	2161.21	65.8393	1347.51	55.0629	1.05995	0.660876	1.35e-05	0.096363				0.000169355	0.153683	0.00188132	0.00141761			sp|Q62448|IF4G2_MOUSE	Eif4g2	IF4G2_MOUSE Eukaryotic translation initiation factor 4 gamma 2	58	22419.1	21522	22519.4	26190.4	26419.8	26104.8	19371	18185.1	19447.5	22153.5	448.411	26238.3	132.99	19001.2
sp|Q7TME2|SPAG5_MOUSE	Spag5	Sperm-associated antigen 5 OS=Mus musculus GN=Spag5 PE=2 SV=1	10	1299.9	1174.66	1187.89	1128.63	1185.81	1089.8	587.175	496.897	581.476	1220.82	56.1806	1134.75	39.4338	555.183	41.2798	0.929498	0.454763	1.36e-05	0.0970768				0.00017031	0.215628	0.00186888	0.00165908			tr|E9PWR7|E9PWR7_MOUSE	Evi5	E9PWR7_MOUSE Ecotropic viral integration site 5 protein (Fragment)	12	2198.47	2045.27	2206.92	3379.36	3581.87	3502.6	2561.02	2385.57	2580.39	2150.22	74.291	3487.94	83.3214	2508.99
sp|Q9R112|SQRD_MOUSE	Sqrdl	Sulfide:quinone oxidoreductase, mitochondrial OS=Mus musculus GN=Sqrdl PE=1 SV=3	30	4105.98	4608.37	4338.98	5568.88	5252.98	5243.7	12100.8	10642.2	10375	4351.11	205.279	5355.19	151.151	11039.3	758.456	1.23076	2.53713	1.39e-05	0.0992182				0.000173156	0.0268542	0.00131751	0.00121684			tr|Q9D104|Q9D104_MOUSE	Srp19	Q9D104_MOUSE Signal recognition particle 19 kDa protein	9	1784.69	1825.63	1801.26	2133.02	2104.25	2167.88	1844.71	1851.95	1803.67	1803.86	16.8145	2135.05	26.0165	1833.44
sp|Q8BJ34|MARF1_MOUSE	Marf1	Meiosis arrest female protein 1 OS=Mus musculus GN=Marf1 PE=1 SV=3	8	1839	1967.51	1898.98	1786.34	1869.1	1924.27	2503.93	2482.83	2538.14	1901.83	52.5027	1859.9	56.6839	2508.3	22.7907	0.977955	1.31889	1.39e-05	0.0992182				0.000173156	0.565336	0.0017081	0.00136131			sp|P62960|YBOX1_MOUSE	Ybx1	YBOX1_MOUSE Nuclease-sensitive element-binding protein 1	61	22215.6	22411.5	22523.6	21677.7	20799.7	21419.4	17660.5	16996.1	17812.8	22383.6	127.282	21298.9	368.425	17489.8
sp|Q60775|ELF1_MOUSE	Elf1	ETS-related transcription factor Elf-1 OS=Mus musculus GN=Elf1 PE=2 SV=1	6	1549.08	1621.97	1556.79	1244.86	1265.43	1256.75	1512.93	1544.3	1503.51	1575.95	32.6953	1255.68	8.43168	1520.25	17.4376	0.796778	0.964656	1.39e-05	0.0992182				0.000173156	0.00589701	0.110639	0.000626569			sp|P70207|PLXA2_MOUSE	Plxna2	PLXA2_MOUSE Plexin-A2	11	1053.08	1103.53	1034.17	694.328	734.79	654.218	1271.06	1385.46	1365.33	1063.59	29.2757	694.445	32.8935	1340.62
sp|Q9ES89|EXTL2_MOUSE	Extl2	Exostosin-like 2 OS=Mus musculus GN=Extl2 PE=1 SV=1	7	1724.11	1898.49	1715.02	2065.92	2154.03	2131.94	2923.55	2756.87	2781.51	1779.21	84.4277	2117.3	37.4314	2820.64	73.458	1.19002	1.58534	1.4e-05	0.099932				0.000173795	0.0310584	0.00198554	0.00143854			sp|Q8C0P0|GWL_MOUSE	Mastl	GWL_MOUSE Serine/threonine-protein kinase greatwall	8	1854.57	1724.33	1823.97	935.262	993.722	925.527	1649.74	1519.46	1668.77	1800.96	55.6047	951.504	30.1163	1612.66
sp|Q148W0|AT8B1_MOUSE	Atp8b1	Probable phospholipid-transporting ATPase IC OS=Mus musculus GN=Atp8b1 PE=1 SV=2	2	181.425	187.641	154.056	107.469	106.262	125.201	351.288	312.871	358.313	174.374	14.5894	112.977	8.65747	340.824	19.9727	0.647902	1.95456	1.4e-05	0.099932				0.000173795	0.0268542	0.0036273	0.000893891			sp|Q9ERG0|LIMA1_MOUSE	Lima1	LIMA1_MOUSE LIM domain and actin-binding protein 1	52	19818.6	19316.2	19774.5	16329.6	16041.8	16605.4	23873	25723	24270.5	19636.4	227.154	16325.6	230.106	24622.2
sp|Q8BHL4|RAI3_MOUSE	Gprc5a	Retinoic acid-induced protein 3 OS=Mus musculus GN=Gprc5a PE=1 SV=1	15	2099.11	2153.21	2035.55	2150.22	2204.36	2114.72	1459.23	1297.58	1438.23	2095.96	48.0862	2156.43	36.8582	1398.35	71.7667	1.02885	0.667164	1.43e-05	0.102073				0.000177211	0.310718	0.00296588	0.00193871			tr|Q9D8U0|Q9D8U0_MOUSE	Ifrd2	Q9D8U0_MOUSE Interferon-related developmental regulator 2	10	1643.62	1755.37	1693.32	2544.39	2699.34	2642.55	1701.27	1528.28	1704.14	1697.44	45.7145	2628.76	64.0052	1644.56
sp|Q8CG48|SMC2_MOUSE	Smc2	Structural maintenance of chromosomes protein 2 OS=Mus musculus GN=Smc2 PE=1 SV=2	65	18880	18507.4	18517.8	15070	15530.9	15253.2	14814.6	13734.4	14169.4	18635.1	173.246	15284.7	189.475	14239.5	443.764	0.820212	0.764122	1.44e-05	0.102787				0.000177219	0.00450478	0.00212928	0.047687			sp|Q922S8|KIF2C_MOUSE	Kif2c	KIF2C_MOUSE Kinesin-like protein KIF2C	15	4277.24	4108.59	4173.3	1949.86	2011.14	1977.27	3286.73	2837.73	3298.94	4186.38	69.4692	1979.42	25.0637	3141.13
sp|Q9CPQ8|ATP5L_MOUSE	Atp5l	ATP synthase subunit g, mitochondrial OS=Mus musculus GN=Atp5l PE=1 SV=1	11	3093.79	3239.47	3119.91	3197.99	3110.16	3072.43	4212.26	4106.72	3985.08	3151.06	63.4206	3126.86	52.6023	4101.35	92.8234	0.992321	1.30158	1.44e-05	0.102787				0.000177219	0.759286	0.0019464	0.00128426			sp|P29758|OAT_MOUSE	Oat	OAT_MOUSE Ornithine aminotransferase, mitochondrial	28	7540.62	7105.94	7697.32	6710.09	6547.07	6487.72	9602.27	10155.9	10032.6	7447.96	250.163	6581.63	94.0132	9930.26
sp|Q9R0L7|AKP8L_MOUSE	Akap8l	A-kinase anchor protein 8-like OS=Mus musculus GN=Akap8l PE=1 SV=1	10	943.557	1003.07	985.47	1540.69	1611.1	1530.75	1547.77	1411.77	1480.38	977.366	24.9628	1560.85	35.7654	1479.97	55.5225	1.59699	1.51425	1.44e-05	0.102787				0.000177219	0.00420837	0.00182892	0.171384			sp|Q99L85|ELP5_MOUSE	Elp5	ELP5_MOUSE Elongator complex protein 5	7	1418.61	1470.41	1450.41	1621.11	1616.09	1623.36	1319.21	1295.53	1255.52	1446.48	21.3294	1620.19	3.03893	1290.09
sp|Q8VEG6|CNO6L_MOUSE	Cnot6l	CCR4-NOT transcription complex subunit 6-like OS=Mus musculus GN=Cnot6l PE=1 SV=2	3	740.393	727.557	733.844	620.877	622.793	606.029	896.322	832.307	873.768	733.931	5.24064	616.566	7.49196	867.466	26.5113	0.840087	1.18194	1.44e-05	0.102787				0.000177219	0.0048114	0.0056203	0.00111238			tr|Q60709|Q60709_MOUSE	Aplp2	Q60709_MOUSE Amyloid-like protein 2	9	3030.45	2959.22	2970.88	1692.69	1552.35	1555.74	3188.01	3631.8	3424.28	2986.85	31.1952	1600.26	65.3725	3414.7
sp|Q9CRA7|ATP5S_MOUSE	Atp5s	ATP synthase subunit s, mitochondrial OS=Mus musculus GN=Atp5s PE=2 SV=1	5	571.969	664.125	631.794	780.748	745.703	781.257	1194.75	1254.75	1128.83	622.629	38.1766	769.236	16.6416	1192.78	51.4256	1.23546	1.91571	1.45e-05	0.103501				0.000178143	0.0353919	0.00200124	0.00147059			tr|K7N5X2|K7N5X2_MOUSE	Zfp825	K7N5X2_MOUSE Protein Zfp825	3	807.436	810.696	854.692	673.945	678.953	701.086	978.597	991.027	1028.53	824.275	21.5494	684.661	11.7926	999.385
sp|Q01320|TOP2A_MOUSE	Top2a	DNA topoisomerase 2-alpha OS=Mus musculus GN=Top2a PE=1 SV=2	106	49041.1	52214.1	46988.9	42647.2	38839.9	39525.5	20185.1	14351	14613.2	49414.7	2149.47	40337.5	1656.99	16383.1	2690.55	0.816306	0.331543	1.46e-05	0.104215				0.000178756	0.0324597	0.00316504	0.00401776			sp|Q9DC23|DJC10_MOUSE	Dnajc10	DJC10_MOUSE DnaJ homolog subfamily C member 10	24	8974.91	8578.88	8772.47	8881.59	8641.43	8814.44	11127.7	11750.1	11521.8	8775.42	161.692	8779.15	101.17	11466.5
sp|Q8BIP0|SYDM_MOUSE	Dars2	Aspartate--tRNA ligase, mitochondrial OS=Mus musculus GN=Dars2 PE=2 SV=1	12	1726.77	1770.59	1637.69	1753.25	1683.79	1701.87	2407.9	2289.23	2314.77	1711.68	55.295	1712.97	29.4231	2337.3	50.999	1.00075	1.3655	1.46e-05	0.104215				0.000178756	0.974337	0.0023184	0.000944386			sp|Q9CZW4|ACSL3_MOUSE	Acsl3	ACSL3_MOUSE Long-chain-fatty-acid--CoA ligase 3	24	5321.09	5068.83	5288.76	4055.62	3972.41	3719.94	6830.6	7532.68	7191.87	5226.23	112.076	3915.99	142.73	7185.05
sp|P60229|EIF3E_MOUSE	Eif3e	Eukaryotic translation initiation factor 3 subunit E OS=Mus musculus GN=Eif3e PE=1 SV=1	33	10700.2	10356.8	10701.2	10239.7	10266	9809.73	7429.34	7438.81	7949.28	10586.1	162.117	10105.1	209.165	7605.81	242.901	0.95457	0.718474	1.49e-05	0.106356				0.000181805	0.112482	0.00173029	0.00212716			sp|Q8C863|ITCH_MOUSE	Itch	ITCH_MOUSE E3 ubiquitin-protein ligase Itchy	14	2980.52	3018.2	2931.95	2384.52	2290.09	2302.85	2271.15	2388.36	2379.29	2976.89	35.3048	2325.82	41.8328	2346.27
sp|P53690|MMP14_MOUSE	Mmp14	Matrix metalloproteinase-14 OS=Mus musculus GN=Mmp14 PE=2 SV=3	12	1676.19	1836.19	1635.8	2055.38	2093.15	2092.16	2692.31	2562.75	2625.82	1716.06	86.5303	2080.23	17.5763	2626.96	52.8988	1.21221	1.53081	1.49e-05	0.106356				0.000181805	0.0265181	0.0023184	0.00104882			sp|P97313|PRKDC_MOUSE	Prkdc	PRKDC_MOUSE DNA-dependent protein kinase catalytic subunit	22	3220.56	3350.42	3252.2	3837.45	4084.42	3970.58	4391.63	4400.36	4367.33	3274.39	55.289	3964.15	100.928	4386.44
sp|Q8BW10|NOB1_MOUSE	Nob1	RNA-binding protein NOB1 OS=Mus musculus GN=Nob1 PE=1 SV=1	14	3926.62	3695.75	4018.11	3867.83	3995.31	3730.16	2245.56	2099.77	2394.11	3880.16	135.641	3864.43	108.274	2246.48	120.166	0.995947	0.578966	1.5e-05	0.10707				0.000182402	0.928261	0.00200947	0.0014777			sp|P14602|HSPB1_MOUSE	Hspb1	HSPB1_MOUSE Heat shock protein beta-1	22	5652.5	4933.39	5340.83	2289.42	2328	2260.49	5020.49	4966.3	5387.26	5308.91	294.442	2292.64	27.6545	5124.68
tr|Q8R3F0|Q8R3F0_MOUSE	Larp1b	Larp2 protein OS=Mus musculus GN=Larp1b PE=2 SV=1	4	487.482	502.587	493.406	427.869	439.399	390.1	277.936	240.295	244.795	494.492	6.21419	419.123	21.055	254.342	16.7843	0.847583	0.51435	1.5e-05	0.10707				0.000182402	0.036723	0.00159303	0.00339988			sp|P10630|IF4A2_MOUSE	Eif4a2	IF4A2_MOUSE Eukaryotic initiation factor 4A-II	86	25676.5	25018.9	25105.5	25453.7	25010.3	24916	21965	21542.7	21752.9	25267	291.734	25126.7	234.43	21753.5
sp|Q8K2X3|STN1_MOUSE	Obfc1	CST complex subunit STN1 OS=Mus musculus GN=Obfc1 PE=1 SV=2	9	1389.89	1326.25	1411.68	1341.26	1347.66	1332.49	1658.47	1638.19	1667.02	1375.94	36.2448	1340.47	6.21827	1654.56	12.0902	0.974221	1.20249	1.51e-05	0.107784				0.000182995	0.328107	0.00330781	0.000361413			sp|Q9CZV8|FXL20_MOUSE	Fbxl20	FXL20_MOUSE F-box/LRR-repeat protein 20	5	379.769	389.955	428.936	751.428	834.439	725.167	899.307	954.221	947.459	399.553	21.1887	770.345	46.5723	933.662
sp|P24860|CCNB1_MOUSE	Ccnb1	G2/mitotic-specific cyclin-B1 OS=Mus musculus GN=Ccnb1 PE=2 SV=3	9	2911.21	2430.28	2596.8	2687.69	2930.04	2695.52	928.554	715.745	710.135	2646.1	199.409	2771.08	112.445	784.811	101.667	1.04723	0.296592	1.51e-05	0.107784				0.000182995	0.548767	0.00207791	0.00127278			sp|Q7TPV4|MBB1A_MOUSE	Mybbp1a	MBB1A_MOUSE Myb-binding protein 1A	108	36412.1	37782.7	37594.3	39763.3	39809.1	40141.4	32720.1	32296.1	31461	37263	606.597	39904.6	168.484	32159.1
sp|Q8R180|ERO1A_MOUSE	Ero1l	ERO1-like protein alpha OS=Mus musculus GN=Ero1l PE=1 SV=2	23	3362.48	3719.48	3510.17	8498.15	7868.61	7844.03	5075.4	4129.49	4243.67	3530.71	146.467	8070.26	302.728	4482.85	421.579	2.28573	1.26967	1.52e-05	0.108498				0.000183894	0.00401229	0.0391109	0.00349239			tr|Q9DAV6|Q9DAV6_MOUSE	Serpinb9b	Q9DAV6_MOUSE Protein Serpinb9b	13	2148.64	2066.4	2163.16	3178.4	3437.7	3364.92	6531.71	5648.36	6568.77	2126.07	42.6051	3327.01	109.201	6249.61
sp|A2A863-2|ITB4_MOUSE	Itgb4	Isoform 2 of Integrin beta-4 OS=Mus musculus GN=Itgb4	54	9151.36	10001	9056.57	8232.04	8011.05	7936.83	16058.7	14524.9	14579.6	9402.98	424.633	8059.97	125.386	15054.4	710.498	0.857173	1.60102	1.53e-05	0.109211				0.000184479	0.0352373	0.00279008	0.000775195			sp|Q8VCN5|CGL_MOUSE	Cth	CGL_MOUSE Cystathionine gamma-lyase	24	2276.03	2061.74	2502.14	14628.3	16833.8	15383.7	12392.8	9876.66	11743.3	2279.97	179.814	15615.3	915.159	11337.6
sp|O35343|IMA3_MOUSE	Kpna4	Importin subunit alpha-3 OS=Mus musculus GN=Kpna4 PE=1 SV=1	21	4220.72	4148.31	4194.63	4270.25	4374.49	4249.86	3227.52	2995.3	3286.93	4187.89	29.9434	4298.2	54.5836	3169.92	125.832	1.02634	0.756925	1.53e-05	0.109211				0.000184479	0.114301	0.00319628	0.00232204			tr|A6P3E4|A6P3E4_MOUSE	Mapk8	A6P3E4_MOUSE JNK1 beta1 protein kinase	9	1915.73	1930.62	1960.78	1959.24	2057.89	2060.24	1552.25	1548.58	1572.38	1935.71	18.7405	2025.79	47.0677	1557.74
sp|Q9WVM3|APC7_MOUSE	Anapc7	Anaphase-promoting complex subunit 7 OS=Mus musculus GN=Anapc7 PE=2 SV=3	16	4465.03	4420.94	4278.64	3834.21	3841.2	3934.36	3178.58	2870.15	2975.36	4388.2	79.5365	3869.92	45.6529	3008.03	128.018	0.881892	0.685481	1.54e-05	0.109925				0.000184748	0.0133742	0.0021848	0.00381977			sp|Q921J4|UBE2S_MOUSE	Ube2s	UBE2S_MOUSE Ubiquitin-conjugating enzyme E2 S	10	1773.31	1904.5	1713.09	1151.21	1119.96	1122.04	1028.96	937.177	1002.25	1796.97	79.9132	1131.07	14.2664	989.462
tr|Q3ULL6|Q3ULL6_MOUSE	Upf3b	Protein Upf3b OS=Mus musculus GN=Upf3b PE=2 SV=1	9	1773.41	1789.72	1692.56	1767.36	1776.13	1707.66	1261.98	1288.39	1331.7	1751.9	42.4824	1750.38	30.4214	1294.02	28.7405	0.999136	0.738641	1.54e-05	0.109925				0.000184748	0.979307	0.00181939	0.00104677			sp|Q6PGG6|GNL3L_MOUSE	Gnl3l	GNL3L_MOUSE Guanine nucleotide-binding protein-like 3-like protein	15	6378.31	6445.38	6292.23	5601.82	5715.27	5414.58	4829.57	4969.19	4949.43	6371.97	62.6836	5577.22	123.982	4916.06
sp|O88829|SIAT9_MOUSE	St3gal5	Lactosylceramide alpha-2,3-sialyltransferase OS=Mus musculus GN=St3gal5 PE=2 SV=2	7	821.993	875.585	829.766	631.648	615.207	632.836	1022.91	946.764	1010.08	842.448	23.6453	626.564	8.04501	993.251	33.2862	0.743742	1.17901	1.54e-05	0.109925				0.000184748	0.00625008	0.012528	0.000778229			sp|P28651|CAH8_MOUSE	Ca8	CAH8_MOUSE Carbonic anhydrase-related protein	2	338.651	318.736	303.539	196.544	215.808	177.985	504.717	461.019	512.719	320.309	14.3775	196.779	15.4421	492.818
sp|Q61024|ASNS_MOUSE	Asns	Asparagine synthetase [glutamine-hydrolyzing] OS=Mus musculus GN=Asns PE=2 SV=3	42	7224.91	6041.98	7655.98	12255.9	13135.5	13308	4771.74	4802.79	5669.71	6974.29	682.328	12899.8	460.72	5081.41	416.182	1.84962	0.728592	1.55e-05	0.110639				0.000185015	0.0134124	0.0351325	0.00104882			sp|Q9DBE8|ALG2_MOUSE	Alg2	ALG2_MOUSE Alpha-1,3/1,6-mannosyltransferase ALG2	16	2907.68	2921.45	3052.6	3772.92	3841.08	3642.85	4166.09	4176.1	4346.86	2960.58	65.3127	3752.28	82.2321	4229.68
sp|Q5SXY1-3|CYTSB_MOUSE	Specc1	Isoform 4 of Cytospin-B OS=Mus musculus GN=Specc1	31	7883.24	8130.04	7761.16	9205.11	9130.38	8887.56	6898.72	6607.81	6462.24	7924.81	153.437	9074.35	135.558	6656.26	181.455	1.14506	0.839926	1.55e-05	0.110639				0.000185015	0.0144035	0.00570309	0.00120348			tr|E9Q0S6|E9Q0S6_MOUSE	Tns1	E9Q0S6_MOUSE Protein Tns1	2	100.239	114.478	90.7164	83.4951	82.4225	81.5604	183.413	189.021	200.417	101.811	9.76412	82.4927	0.791395	190.95
sp|Q71RI9|KAT3_MOUSE	Ccbl2	Kynurenine--oxoglutarate transaminase 3 OS=Mus musculus GN=Ccbl2 PE=1 SV=1	6	855.004	832.536	825.268	965.624	913.028	882.743	1279.57	1253.93	1202.08	837.603	12.6573	920.465	34.2422	1245.19	32.2327	1.09893	1.48662	1.55e-05	0.110639				0.000185015	0.0658477	0.000998728	0.0027382			sp|Q8K370|ACD10_MOUSE	Acad10	ACD10_MOUSE Acyl-CoA dehydrogenase family member 10	5	333.252	326.491	334.222	505.386	550.278	491.034	688.151	767.622	745.878	331.322	3.43868	515.566	25.2347	733.884
sp|Q9WVF7|DPOE1_MOUSE	Pole	DNA polymerase epsilon catalytic subunit A OS=Mus musculus GN=Pole PE=2 SV=3	30	6971.18	7131.38	6772.37	6631.11	6493.74	6195.37	4117.04	3348.83	3558.32	6958.31	146.847	6440.07	181.893	3674.73	324.243	0.925523	0.528107	1.56e-05	0.111353				0.000185898	0.0758075	0.00287687	0.00327871			sp|Q80UZ2|SDA1_MOUSE	Sdad1	SDA1_MOUSE Protein SDA1 homolog	8	2402.8	2454.47	2431.58	2637.27	2891.34	2684.75	1587.11	1519.29	1651.9	2429.62	21.1398	2737.79	110.295	1586.1
sp|B2RUP2|UN13D_MOUSE	Unc13d	Protein unc-13 homolog D OS=Mus musculus GN=Unc13d PE=1 SV=2	6	525.838	492.202	509.211	884.382	980.029	915.119	699.548	677.361	730.219	509.084	13.7321	926.51	39.8698	702.376	21.6716	1.81996	1.37969	1.58e-05	0.11278				0.000187343	0.00528222	0.00236614	0.00481067			sp|Q5DTT3|F208B_MOUSE	Fam208b	F208B_MOUSE Protein FAM208B	14	4212.53	4443.72	4363.35	2837.87	2982.95	2977.3	3442.23	3652.72	3486.21	4339.87	95.8325	2932.71	67.0993	3527.05
sp|Q8BFY7|FA64A_MOUSE	Fam64a	Protein FAM64A OS=Mus musculus GN=Fam64a PE=1 SV=1	5	643.686	734.374	677.749	753.789	711.613	764.372	380.865	341.434	341.067	685.27	37.4032	743.258	22.7897	354.455	18.6751	1.08462	0.517249	1.58e-05	0.11278				0.000187343	0.203758	0.00191084	0.000830826			sp|Q61584-3|FXR1_MOUSE	Fxr1	FXR1_MOUSE Isoform B of Fragile X mental retardation syndrome-related protein 1	49	12545.9	12218.3	12273.3	10865.9	10908.7	11175.5	10384.6	10142.6	10269.6	12345.8	143.239	10983.4	136.978	10265.6
sp|O88552|CLD2_MOUSE	Cldn2	Claudin-2 OS=Mus musculus GN=Cldn2 PE=1 SV=1	4	364.849	399.301	361.598	225.765	193.255	240.697	499.236	480.395	464.031	375.249	17.0588	219.906	19.8063	481.221	14.3842	0.586025	1.2824	1.58e-05	0.11278				0.000187343	0.0156005	0.00757303	0.0018217			sp|P51863|VA0D1_MOUSE	Atp6v0d1	VA0D1_MOUSE V-type proton ATPase subunit d 1	13	2129.47	2066.14	2174.27	2311.88	2460.37	2276.9	3151.25	3262.36	3364.92	2123.29	44.3594	2349.72	79.5362	3259.51
sp|Q9CQ92|FIS1_MOUSE	Fis1	Mitochondrial fission 1 protein OS=Mus musculus GN=Fis1 PE=1 SV=1	4	1286.5	1369.6	1292.37	1180.13	1211.59	1193.79	1577.03	1542.64	1564.48	1316.16	37.8661	1195.17	12.8805	1561.38	14.2094	0.908076	1.18632	1.6e-05	0.114208				0.0001894	0.037076	0.00477156	0.000419618			sp|Q9ESN6|TRIM2_MOUSE	Trim2	TRIM2_MOUSE Tripartite motif-containing protein 2	2	242.968	270.868	285.22	260.3	265.524	262.862	440.817	417.818	431.369	266.352	17.5424	262.895	2.13282	430.001
sp|Q922Q1|MOSC2_MOUSE	Marc2	MOSC domain-containing protein 2, mitochondrial OS=Mus musculus GN=Marc2 PE=1 SV=1	22	5396.68	5532.13	5497.99	5109.7	4585.92	4754.83	9223.62	8482.23	8268.55	5475.6	57.519	4816.82	218.278	8658.13	409.265	0.879687	1.58122	1.61e-05	0.114922				0.000190268	0.045569	0.0017081	0.00147059			sp|P37889-2|FBLN2_MOUSE	Fbln2	FBLN2_MOUSE Isoform 2 of Fibulin-2	22	4064.88	3998.35	4309.05	6461.31	6971.78	6701.8	4994.28	5070.96	5272.94	4124.09	133.575	6711.63	208.514	5112.73
sp|Q9R1X4|TIM_MOUSE	Timeless	Protein timeless homolog OS=Mus musculus GN=Timeless PE=1 SV=3	18	4516.05	4409.89	4245.91	4804.72	4834.1	4645.48	3089.08	2639.68	2817.35	4390.62	111.123	4761.43	82.8641	2848.7	184.801	1.08446	0.648816	1.62e-05	0.115636				0.000191133	0.0517446	0.00385139	0.00202375			sp|P29416|HEXA_MOUSE	Hexa	HEXA_MOUSE Beta-hexosaminidase subunit alpha	6	663.731	652.82	714.648	974.598	1134.45	1001.55	1495.11	1603.68	1630.5	677.066	26.945	1036.87	69.8741	1576.43
sp|Q8BHX3|BOREA_MOUSE	Cdca8	Borealin OS=Mus musculus GN=Cdca8 PE=2 SV=2	7	2054.29	2120.65	1917.38	1811.67	1831.76	1620.97	760.571	496.47	522.949	2030.77	84.6343	1754.8	94.9869	593.33	118.75	0.864104	0.292169	1.63e-05	0.116349				0.000191996	0.0814491	0.0036194	0.00415756			sp|Q00724|RET4_MOUSE	Rbp4	RET4_MOUSE Retinol-binding protein 4	5	418.485	394.667	420.567	329.585	325.42	328.514	608.934	685.46	674.82	411.24	11.7494	327.84	1.76595	656.405
sp|Q8BZS9-2|DHX32_MOUSE	Dhx32	Isoform 2 of Putative pre-mRNA-splicing factor ATP-dependent RNA helicase DHX32 OS=Mus musculus GN=Dhx32	7	1245.4	1163.82	1253.09	878.584	926.657	939.863	1702.27	1607.38	1795.03	1220.77	40.3919	915.035	26.3323	1701.56	76.6094	0.749555	1.39384	1.64e-05	0.117063				0.000192446	0.0115547	0.00443226	0.000893891			sp|Q3TZX8|NOL9_MOUSE	Nol9	NOL9_MOUSE Polynucleotide 5'-hydroxyl-kinase NOL9	16	5029.18	5161.46	5164.98	4538.35	4512.12	4452.37	4389.93	4452.32	4363.69	5118.54	63.2034	4500.95	35.9794	4401.98
sp|Q8R0F8|FAHD1_MOUSE	Fahd1	Acylpyruvase FAHD1, mitochondrial OS=Mus musculus GN=Fahd1 PE=1 SV=2	6	1274.82	1206.18	1236.63	1368.24	1287.19	1251.87	2667.64	2300.62	2481.06	1239.21	28.0815	1302.43	48.7153	2483.11	149.842	1.05102	2.00378	1.64e-05	0.117063				0.000192446	0.259323	0.0014366	0.00145889			sp|P62852|RS25_MOUSE	Rps25	RS25_MOUSE 40S ribosomal protein S25	25	13257.8	13396.7	13279.2	12753.8	12427.7	12772.9	11314.6	10910.6	11128.4	13311.2	61.0623	12651.5	158.419	11117.9
sp|Q64511|TOP2B_MOUSE	Top2b	DNA topoisomerase 2-beta OS=Mus musculus GN=Top2b PE=1 SV=2	65	12390.9	13937.9	13095.3	12675.5	12401.8	12318.6	20493.2	19429.5	18992.9	13141.4	632.4	12465.3	152.465	19638.5	630.077	0.948554	1.49441	1.65e-05	0.117777				0.000192446	0.292282	0.00305266	0.000730977			sp|O88876|DHRS3_MOUSE	Dhrs3	DHRS3_MOUSE Short-chain dehydrogenase/reductase 3	8	2790.41	2504.42	2745.42	2237.93	2446.7	2171.46	4030.5	4329.74	4190.32	2680.08	125.563	2285.36	117.265	4183.52
sp|Q8R086|SUOX_MOUSE	Suox	Sulfite oxidase, mitochondrial OS=Mus musculus GN=Suox PE=2 SV=2	34	5719.8	5695.78	5825.69	6057.99	6187.6	6120.82	10789.7	9611.62	9693.91	5747.09	56.437	6122.14	52.9213	10031.7	537.008	1.06526	1.74553	1.65e-05	0.117777				0.000192446	0.0177304	0.00154002	0.00141281			sp|Q9D832|DNJB4_MOUSE	Dnajb4	DNJB4_MOUSE DnaJ homolog subfamily B member 4	12	3615.12	3400.76	3508.72	2814.38	2879	2957.25	4350.92	4115.01	4268.94	3508.2	87.5129	2883.54	58.4148	4244.96
sp|O55125|NIPS1_MOUSE	Nipsnap1	Protein NipSnap homolog 1 OS=Mus musculus GN=Nipsnap1 PE=1 SV=1	12	1550.11	1785.91	1581.15	1668.16	1605.74	1736.95	4027.8	4708.39	4022.93	1639.06	104.611	1670.28	53.5873	4253.04	321.987	1.01905	2.59481	1.65e-05	0.117777				0.000192446	0.761598	0.00167198	0.000893891			sp|O55055|TRDMT_MOUSE	Trdmt1	TRDMT_MOUSE tRNA (cytosine(38)-C(5))-methyltransferase	3	921.977	915.454	888.584	899.536	947.294	928.288	646.635	603.334	577.567	908.672	14.4516	925.039	19.632	609.179
sp|Q8R0K4|CC137_MOUSE	Ccdc137	Coiled-coil domain-containing protein 137 OS=Mus musculus GN=Ccdc137 PE=2 SV=1	9	2029	2235.21	2135.12	2708.98	2684.14	2669.82	1903.97	1787.46	1828.34	2133.11	84.1969	2687.65	16.1782	1839.92	48.2651	1.25997	0.862554	1.65e-05	0.117777				0.000192446	0.0133742	0.01972	0.000645241			sp|Q9D964|GATM_MOUSE	Gatm	GATM_MOUSE Glycine amidinotransferase, mitochondrial	48	14496.8	14294.5	14713.2	11526.2	11641	11196.4	12378.5	12520.4	12015.4	14501.5	170.966	11454.5	188.449	12304.8
sp|P97807|FUMH_MOUSE	Fh	Fumarate hydratase, mitochondrial OS=Mus musculus GN=Fh PE=1 SV=3	36	9795.83	10386.7	10217.2	10078.4	9794.59	9971.83	14335.9	14298	13371.3	10133.2	248.42	9948.27	117.056	14001.7	446.052	0.981746	1.38176	1.66e-05	0.118491				0.000193297	0.4843	0.0023184	0.00120846			sp|O35615|FOG1_MOUSE	Zfpm1	FOG1_MOUSE Zinc finger protein ZFPM1	9	1083.75	1207.03	1140.86	815.529	738.535	692.034	1426.03	1450.65	1425.34	1143.88	50.3741	748.699	50.9263	1434.01
tr|Q5U4H9|Q5U4H9_MOUSE	Ncoa4	Nuclear receptor coactivator 4 OS=Mus musculus GN=Ncoa4 PE=2 SV=1	12	2130.61	2085.39	1891.06	2599.96	2739.38	2487.66	1124.27	827.596	970.948	2035.69	103.919	2609	102.963	974.271	121.139	1.28163	0.478596	1.67e-05	0.119205				0.000194144	0.0268117	0.00522046	0.002098			sp|Q9Z2X8|KEAP1_MOUSE	Keap1	KEAP1_MOUSE Kelch-like ECH-associated protein 1	16	3729.13	3587.51	3704.55	2063.71	2221.17	1960.21	2870.82	2806.42	3073.12	3673.73	61.7871	2081.7	107.293	2916.79
tr|Q6NZL1|Q6NZL1_MOUSE	Dhx37	DEAH (Asp-Glu-Ala-His) box polypeptide 37 OS=Mus musculus GN=Dhx37 PE=2 SV=1	28	4432.61	4711.14	4310.19	5414.53	5237.15	5229.96	3183.58	2737.69	2747.24	4484.65	167.772	5293.88	85.3629	2889.5	207.98	1.18045	0.64431	1.68e-05	0.119918				0.000194673	0.0231739	0.0051068	0.00168079			sp|Q60973|RBBP7_MOUSE	Rbbp7	RBBP7_MOUSE Histone-binding protein RBBP7	26	7181.72	7037.58	7328.71	5591.27	5516.83	5553.59	6061.93	6264.95	5965.08	7182.67	118.855	5553.9	30.3908	6097.32
sp|Q8R3F9|STPAP_MOUSE	Tut1	Speckle targeted PIP5K1A-regulated poly(A) polymerase OS=Mus musculus GN=Tut1 PE=1 SV=1	16	2647.91	2771.97	2655.86	3133.57	2969.34	3053.12	2217.02	2079.27	2107.28	2691.91	56.7016	3052.01	67.0512	2134.52	59.4442	1.13377	0.792939	1.68e-05	0.119918				0.000194673	0.0230035	0.00331916	0.00116709			sp|Q8BLH7|HIRP3_MOUSE	Hirip3	HIRP3_MOUSE HIRA-interacting protein 3	12	8279.79	8650.95	8107.39	6610.19	6410.35	6515.57	5829.78	6016.7	6074.25	8346.04	226.799	6512.04	81.6226	5973.58
sp|Q9D0N7|CAF1B_MOUSE	Chaf1b	Chromatin assembly factor 1 subunit B OS=Mus musculus GN=Chaf1b PE=2 SV=1	18	6054.65	6027.89	5782.94	6406.62	6334.49	6115.95	3825.91	3082.16	3228.66	5955.16	122.267	6285.69	123.582	3378.91	321.685	1.0555	0.567392	1.7e-05	0.121346				0.000196353	0.102039	0.00427204	0.00284404			sp|Q8BML1|MICA2_MOUSE	Mical2	MICA2_MOUSE Protein-methionine sulfoxide oxidase MICAL2	10	2644.9	2592.58	2646.07	2042.28	1854.02	1917.31	3278.95	3598.66	3380.81	2627.85	24.9442	1937.87	78.2197	3419.47
tr|D3YYM4|D3YYM4_MOUSE	Wdr72	Protein Wdr72 OS=Mus musculus GN=Wdr72 PE=2 SV=1	2	124.048	148.134	184.072	113.018	118.885	117.851	353.734	326.663	357.714	152.085	24.6634	116.585	2.5571	346.037	13.7955	0.766577	2.27529	1.7e-05	0.121346				0.000196353	0.15194	0.00629506	0.000363885			sp|Q8CG48|SMC2_MOUSE	Smc2	SMC2_MOUSE Structural maintenance of chromosomes protein 2	79	33878.5	32150.5	33462.4	24645.8	24965.1	24146	27044.1	26071.2	27135.8	33163.8	736.373	24585.6	337.092	26750.4
sp|P56695|WFS1_MOUSE	Wfs1	Wolframin OS=Mus musculus GN=Wfs1 PE=1 SV=1	10	973.315	1045.46	987.75	1619.54	1701.39	1565.54	1591.52	1515.82	1487.31	1002.18	31.1693	1628.82	55.8477	1531.55	43.9735	1.62529	1.52823	1.72e-05	0.122774				0.000198022	0.00589701	0.00159938	0.134218			sp|P10853|H2B1F_MOUSE	Hist1h2bf	H2B1F_MOUSE Histone H2B type 1-F/J/L	147	76081	78425.9	78683.6	62976.6	60627.5	64029.9	56311.7	59272.9	57431.4	77730.2	1170.87	62544.7	1422.21	57672
tr|G5E897|G5E897_MOUSE	Kdelc2	KDEL (Lys-Asp-Glu-Leu) containing 2, isoform CRA_b OS=Mus musculus GN=Kdelc2 PE=4 SV=1	8	972.69	1009.03	1004.17	952.887	933.187	916.223	1941.5	1673	1860.02	995.297	16.108	934.099	14.9819	1824.84	112.402	0.938513	1.83346	1.72e-05	0.122774				0.000198022	0.0461487	0.00176259	0.00110981			sp|Q810B6|ANFY1_MOUSE	Ankfy1	ANFY1_MOUSE Ankyrin repeat and FYVE domain-containing protein 1	29	7714.36	7608.8	7625.35	7439.07	7431.6	7268.66	6501.7	6632.72	6664.19	7649.5	46.3556	7379.78	78.6305	6599.54
sp|P97329|KI20A_MOUSE	Kif20a	Kinesin-like protein KIF20A OS=Mus musculus GN=Kif20a PE=2 SV=1	25	7132.15	7212.63	6468.7	7763.67	7269.12	7184.3	3413.42	2485.88	2713.17	6937.83	333.346	7405.7	255.483	2870.82	394.735	1.06744	0.413793	1.76e-05	0.125629				0.000202301	0.270136	0.00387437	0.00253165			sp|Q78PY7|SND1_MOUSE	Snd1	SND1_MOUSE Staphylococcal nuclease domain-containing protein 1	114	35786.8	36077.6	35730.1	32166.6	31949.5	31785.5	35420.1	36401.9	35640.8	35864.8	152.219	31967.2	156.086	35820.9
sp|Q8BZ33|TENS4_MOUSE	Tns4	Tensin-4 OS=Mus musculus GN=Tns4 PE=2 SV=2	14	3710.88	3328.05	3394.59	3462.51	3539.82	3534.6	2055.19	2052.24	2209.18	3477.84	167.008	3512.31	35.2783	2105.54	73.2968	1.00991	0.605415	1.78e-05	0.127056				0.000203943	0.813659	0.00200579	0.000632964			sp|Q8R0W0|EPIPL_MOUSE	Eppk1	EPIPL_MOUSE Epiplakin	152	40495.7	40031.8	40774.5	37747.6	38367.6	37705.7	47733	50039.5	47732.7	40434	306.329	37940.3	302.631	48501.7
sp|P35761|TTK_MOUSE	Ttk	Dual specificity protein kinase TTK OS=Mus musculus GN=Ttk PE=2 SV=1	5	1327.56	1159.53	1231.03	1016.58	1127.67	1020.73	518.046	449.715	498.112	1239.37	68.8512	1054.99	51.4181	488.624	28.6914	0.851231	0.394251	1.78e-05	0.127056				0.000203943	0.0755671	0.00128907	0.00118383			sp|Q9Z120|TRMB_MOUSE	Mettl1	TRMB_MOUSE tRNA (guanine-N(7)-)-methyltransferase	6	1661.25	1720.57	1653.13	2112.95	1969.56	2076.31	1382.8	1303.92	1316.89	1678.32	30.061	2052.94	60.8265	1334.54
sp|Q9QZQ8|H2AY_MOUSE	H2afy	Core histone macro-H2A.1 OS=Mus musculus GN=H2afy PE=1 SV=3	26	5376.23	5421.38	5610.46	5446.13	5256.66	4987.4	8247.16	7695.01	7680.03	5469.36	101.463	5230.06	188.218	7874.07	263.888	0.956248	1.43967	1.81e-05	0.129198				0.000207048	0.266562	0.00170486	0.00171418			sp|Q9Z2P8|VAMP5_MOUSE	Vamp5	VAMP5_MOUSE Vesicle-associated membrane protein 5	3	544.011	505.504	546.907	427.767	426.822	403.813	659.711	685.868	702.149	532.141	18.872	419.467	11.076	682.576
sp|Q9Z2I8|SUCB2_MOUSE	Suclg2	Succinyl-CoA ligase [GDP-forming] subunit beta, mitochondrial OS=Mus musculus GN=Suclg2 PE=1 SV=3	34	8062.15	8652.53	8237.15	9373.6	9370.16	9089.93	15017.1	14095.9	13374.8	8317.28	247.592	9277.9	132.92	14162.6	672.123	1.1155	1.70279	1.82e-05	0.129912				0.000207859	0.0342737	0.0017081	0.00165908			sp|Q9DC16|ERGI1_MOUSE	Ergic1	ERGI1_MOUSE Endoplasmic reticulum-Golgi intermediate compartment protein 1	10	2963.48	2894.23	2993.13	3252.3	3390.82	3066.6	4258.69	4334.13	4431.48	2950.28	41.4406	3236.57	132.829	4341.43
sp|Q6YGZ1|HPSE_MOUSE	Hpse	Heparanase OS=Mus musculus GN=Hpse PE=1 SV=3	2	74.7324	89.9137	80.8924	67.1687	78.235	64.471	198.26	180.934	170.052	81.8462	6.23433	69.9582	5.95528	183.082	11.6156	0.854753	2.2369	1.83e-05	0.130625				0.000208667	0.183058	0.002202	0.00141672			sp|Q923A2|SPDLY_MOUSE	Spdl1	SPDLY_MOUSE Protein Spindly	15	5415.66	5679.45	5403.21	4204.32	4075.58	3997.66	4054.25	4200.31	4014.9	5499.44	127.388	4092.52	85.2147	4089.82
sp|P59328|WDHD1_MOUSE	Wdhd1	WD repeat and HMG-box DNA-binding protein 1 OS=Mus musculus GN=Wdhd1 PE=1 SV=2	24	5526.34	5706.71	5394.09	4940.26	4797.81	4866.19	3137.96	2392.78	2595.7	5542.38	128.13	4868.09	58.1704	2708.81	314.557	0.878339	0.488746	1.84e-05	0.131339				0.000209139	0.0169164	0.0039142	0.00495114			sp|Q9EQG7|ENPP5_MOUSE	Enpp5	ENPP5_MOUSE Ectonucleotide pyrophosphatase/phosphodiesterase family member 5	2	158.462	162.835	177.085	200.94	227.109	214.177	349.597	386.862	393.54	166.127	7.95125	214.075	10.6837	376.666
sp|P22315|HEMH_MOUSE	Fech	Ferrochelatase, mitochondrial OS=Mus musculus GN=Fech PE=1 SV=2	12	2150.24	2420.08	2273.02	2006.07	1965.46	1987.48	2956.32	3093.4	3029.75	2281.11	110.31	1986.34	16.5987	3026.49	56.0101	0.870775	1.32676	1.84e-05	0.131339				0.000209139	0.045569	0.00522343	0.000399529			sp|Q9ET54|PALLD_MOUSE	Palld	PALLD_MOUSE Palladin	12	1358.98	1472.36	1422.19	1426.41	1370.76	1483.97	2018.83	2134.51	2090.47	1417.84	46.3891	1427.05	46.22	2081.27
sp|P23116|EIF3A_MOUSE	Eif3a	Eukaryotic translation initiation factor 3 subunit A OS=Mus musculus GN=Eif3a PE=1 SV=5	107	37722.8	37476	37627.1	36371.9	37790.4	35923.6	26665.5	27883	29031.2	37608.6	101.598	36695.3	795.687	27859.9	965.931	0.975715	0.740785	1.85e-05	0.132053				0.000209608	0.257022	0.00199347	0.0026846			sp|Q99P31|HPBP1_MOUSE	Hspbp1	HPBP1_MOUSE Hsp70-binding protein 1	16	2719.1	2800.59	2869.31	2671.46	2751.77	2622.51	1974.43	1837.17	1817.19	2796.33	61.3968	2681.91	53.2853	1876.26
sp|P63034|CYH2_MOUSE	Cyth2	Cytohesin-2 OS=Mus musculus GN=Cyth2 PE=1 SV=2	8	1164.93	1285.82	1192.54	1525.22	1574.48	1552.14	1059.06	1051.29	1089.04	1214.43	51.7235	1550.61	20.1393	1066.46	16.2762	1.27682	0.87816	1.85e-05	0.132053				0.000209608	0.0143852	0.023709	0.000419618			tr|A2AT37|A2AT37_MOUSE	Upf2	A2AT37_MOUSE Protein Upf2	21	5115.68	5229.57	5110.62	6155.27	6304.71	6262.83	5328.27	5151.24	5372.97	5151.96	54.9198	6240.94	62.9421	5284.16
sp|Q99K01-2|PDXD1_MOUSE	Pdxdc1	Isoform 2 of Pyridoxal-dependent decarboxylase domain-containing protein 1 OS=Mus musculus GN=Pdxdc1	50	8793.39	9134.78	9007.56	7025.38	7205.21	7659.04	11005.8	10381.2	10667.5	8978.58	140.871	7296.54	266.63	10684.8	255.286	0.812661	1.19004	1.86e-05	0.132767				0.000210407	0.0156005	0.00412812	0.0015381			sp|Q9CR16|PPID_MOUSE	Ppid	PPID_MOUSE Peptidyl-prolyl cis-trans isomerase D	47	15818.3	15838.4	15776.4	15412.6	15297.6	15866.1	12835.8	12086.5	12537	15811	25.8277	15525.4	245.42	12486.4
sp|Q8BMS1|ECHA_MOUSE	Hadha	Trifunctional enzyme subunit alpha, mitochondrial OS=Mus musculus GN=Hadha PE=1 SV=1	60	12609.4	13326.4	12742	12440.8	11757.8	11625	19647.4	18439.3	17963.8	12892.6	311.483	11941.2	357.406	18683.5	708.685	0.926206	1.44916	1.88e-05	0.134194				0.000212333	0.0900834	0.00213171	0.00137301			sp|Q99LH1|NOG2_MOUSE	Gnl2	NOG2_MOUSE Nucleolar GTP-binding protein 2	25	9158.17	9392.57	9295.6	8087.58	8464.67	8814.76	6168.69	5699.28	5693.1	9282.11	96.1674	8455.67	296.938	5853.69
tr|G3X9T8|G3X9T8_MOUSE	Cp	Ceruloplasmin OS=Mus musculus GN=Cp PE=4 SV=1	17	638.363	777.657	771.68	590.357	564.804	716.467	4951.24	6640.08	5908.93	729.233	64.3013	623.876	66.2976	5833.42	691.531	0.855523	7.99938	1.91e-05	0.136336				0.00021538	0.257022	0.000977328	0.000653162			sp|Q3V384|LACE1_MOUSE	Lace1	LACE1_MOUSE Lactation elevated protein 1	4	584.682	568.914	559.114	699.604	708.671	743.838	788.169	810.291	819.457	570.903	10.5324	717.371	19.0775	805.972
sp|P45952|ACADM_MOUSE	Acadm	Medium-chain specific acyl-CoA dehydrogenase, mitochondrial OS=Mus musculus GN=Acadm PE=1 SV=1	24	4836.88	5632.75	5077.38	4889.7	4653.85	5138.26	9602.6	10089.8	8936.92	5182.34	333.281	4893.94	197.782	9543.11	472.538	0.944349	1.84147	1.92e-05	0.13705				0.000216167	0.437561	0.00257776	0.00110172			sp|Q8VDL4|ADPGK_MOUSE	Adpgk	ADPGK_MOUSE ADP-dependent glucokinase	8	1872.97	1885.45	1915.56	2425.42	2466.32	2345.26	1996.76	2052.8	2024.31	1891.33	17.877	2412.33	50.2814	2024.62
sp|Q3TEA8|HP1B3_MOUSE	Hp1bp3	Heterochromatin protein 1-binding protein 3 OS=Mus musculus GN=Hp1bp3 PE=1 SV=1	40	9252.85	9915.58	9742.86	9626.29	9221.1	9301.22	13366	13271.3	12574.7	9637.1	280.704	9382.87	175.204	13070.7	352.826	0.97362	1.35629	1.93e-05	0.137763				0.000216269	0.427546	0.00255294	0.00119028			sp|Q99J62|RFC4_MOUSE	Rfc4	RFC4_MOUSE Replication factor C subunit 4	20	6360.17	6552.76	6368.11	5104.18	5068.12	4932.85	5758.31	5994.13	5887.49	6427.01	88.9754	5035.05	73.7505	5879.98
sp|O70126|AURKB_MOUSE	Aurkb	Aurora kinase B OS=Mus musculus GN=Aurkb PE=1 SV=2	9	2276.51	2289.62	2170.26	2192.65	2102.81	1964.82	1031.19	679.649	820.118	2245.46	53.4454	2086.76	93.701	843.652	144.478	0.929323	0.375714	1.93e-05	0.137763				0.000216269	0.172825	0.00466755	0.00491072			sp|Q8K1N2|PHLB2_MOUSE	Phldb2	PHLB2_MOUSE Pleckstrin homology-like domain family B member 2	38	8840.97	8824.17	9073.24	12104.7	12874.8	13005.1	9366.81	9346.66	9643.97	8912.79	113.66	12661.5	397.318	9452.48
sp|Q8R0J7|VP37B_MOUSE	Vps37b	Vacuolar protein sorting-associated protein 37B OS=Mus musculus GN=Vps37b PE=2 SV=1	5	1026.46	957.831	1022.48	1150.42	1267.19	1213.24	680.463	677.521	723.938	1002.26	31.4559	1210.28	47.717	693.974	21.2218	1.20756	0.692411	1.93e-05	0.137763				0.000216269	0.0279782	0.00209962	0.000952892			tr|E9PUR0|E9PUR0_MOUSE	Ankhd1	E9PUR0_MOUSE Protein Ankhd1	24	6491.4	6566.35	6456.72	5503.2	5512.56	5665.55	5429.7	5381.57	5195.34	6504.82	45.7517	5560.44	74.4245	5335.54
sp|Q8BGS1|E41L5_MOUSE	Epb41l5	Band 4.1-like protein 5 OS=Mus musculus GN=Epb41l5 PE=1 SV=1	10	1365.55	1487.34	1385.69	909.01	872.984	878.057	1659.56	1633.27	1813.78	1412.86	53.3033	886.684	15.9224	1702.2	79.6233	0.627581	1.20479	1.94e-05	0.138477				0.000217049	0.00572813	0.0194061	0.000731137			sp|Q3TUU5|TEX30_MOUSE	Tex30	TEX30_MOUSE Testis-expressed sequence 30 protein	8	4545.02	4382.8	4750.68	2946.32	3068.97	2893.02	3465.57	3375.31	3500.64	4559.5	150.535	2969.44	73.6677	3447.17
sp|Q8VDP4|CCAR2_MOUSE	Ccar2	Cell cycle and apoptosis regulator protein 2 OS=Mus musculus GN=Ccar2 PE=1 SV=2	44	7835.54	8484.33	8082.49	9183.32	8932.66	9062.56	11861	11667.7	11144.3	8134.12	267.372	9059.51	102.354	11557.7	302.76	1.11377	1.42089	1.95e-05	0.139191				0.000217826	0.0377122	0.00210469	0.00167347			sp|P43276|H15_MOUSE	Hist1h1b	H15_MOUSE Histone H1.5	24	14493.9	15529.9	14644.5	9932.12	10009.7	10931.3	9141.71	8781.76	8621.45	14889.4	457.033	10291	453.839	8848.31
sp|Q8CG50|RAB43_MOUSE	Rab43	Ras-related protein Rab-43 OS=Mus musculus GN=Rab43 PE=1 SV=1	2	173.735	169.299	167.691	207.096	229.741	211.75	278.303	284.029	301.109	170.242	2.5559	216.196	9.76463	287.814	9.68749	1.26993	1.69062	1.99e-05	0.142046				0.000221947	0.0165861	0.000944638	0.00504286			sp|Q61739-2|ITA6_MOUSE	Itga6	ITA6_MOUSE Isoform Alpha-6X1A of Integrin alpha-6	39	12902.5	12426.9	12847.1	10188.2	9822.89	9660.85	10572.2	10549.7	10350.8	12725.5	212.35	9890.65	220.556	10490.9
sp|Q6GV12|KDSR_MOUSE	Kdsr	3-ketodihydrosphingosine reductase OS=Mus musculus GN=Kdsr PE=2 SV=1	11	2186.58	2086.77	2050.26	2586.8	2468.52	2338.11	3490.05	3315.27	3262.56	2107.87	57.6177	2464.48	101.568	3355.96	97.2272	1.16918	1.59211	2.01e-05	0.143474				0.000223547	0.037076	0.00123637	0.00332258			sp|Q99PI5|LPIN2_MOUSE	Lpin2	LPIN2_MOUSE Phosphatidate phosphatase LPIN2	2	813.111	872.994	841.909	643.147	652.304	694.112	986.796	1011.35	980.675	842.671	24.4531	663.188	22.1841	992.94
sp|Q6PAL7|AHDC1_MOUSE	Ahdc1	AT-hook DNA-binding motif-containing protein 1 OS=Mus musculus GN=Ahdc1 PE=1 SV=1	12	1142.09	1272.45	1158.33	1161.77	1085.2	1155.89	1661.76	1648.74	1662.35	1190.96	58.0046	1134.29	34.7924	1657.62	6.28137	0.952416	1.39184	2.02e-05	0.144188				0.000223547	0.383069	0.00313633	0.000845343			tr|Q8C483|Q8C483_MOUSE	Sars	Q8C483_MOUSE Serine--tRNA ligase, cytoplasmic	49	12857.4	12962.1	12566	20592.4	20748.6	21493.7	16731.9	14825.4	15639.9	12795.2	167.588	20944.9	393.265	15732.4
sp|Q8BNU0|ARMC6_MOUSE	Armc6	Armadillo repeat-containing protein 6 OS=Mus musculus GN=Armc6 PE=2 SV=1	10	2873.98	2695.64	2806.24	2766.12	2865.08	3029.77	1602.73	1724.13	1802.02	2791.95	73.5045	2886.99	108.744	1709.63	82.0036	1.03404	0.612341	2.02e-05	0.144188				0.000223547	0.450337	0.00186181	0.00164518			sp|D3YXK2|SAFB1_MOUSE	Safb	SAFB1_MOUSE Scaffold attachment factor B1	43	15929.2	16012.3	16125.1	17528.4	17341.2	17680.2	15625.8	15791.5	15929.9	16022.2	80.2816	17516.6	138.647	15782.4
sp|Q8R080|GTSE1_MOUSE	Gtse1	G2 and S phase-expressed protein 1 OS=Mus musculus GN=Gtse1 PE=1 SV=2	9	2465.19	2145.57	2365.42	2581.37	2945.41	2602.22	946.763	725.01	870.067	2325.39	133.519	2709.67	166.913	847.28	91.953	1.16525	0.36436	2.02e-05	0.144188				0.000223547	0.109694	0.00225401	0.00141768			tr|E9Q411|E9Q411_MOUSE	Nbas	E9Q411_MOUSE Protein Nbas	21	4683.04	4623.23	4658.38	5584.08	5525.49	5387.91	4294.97	4475.81	4485.33	4654.88	24.5422	5499.16	82.2217	4418.7
sp|Q9D818-2|SAPC2_MOUSE	Sapcd2	Isoform 2 of Suppressor APC domain-containing protein 2 OS=Mus musculus GN=Sapcd2	4	634.678	608.619	645.996	364.522	393.997	308.584	257.945	187.921	237.087	629.764	15.6497	355.701	35.4232	227.651	29.3555	0.564816	0.361486	2.02e-05	0.144188				0.000223547	0.0145796	0.00261634	0.0266667			sp|Q9D0P7|PSRC1_MOUSE	Psrc1	PSRC1_MOUSE Proline/serine-rich coiled-coil protein 1	6	451.115	485.93	468.02	227.001	206.366	171.569	326.224	343.151	350.805	468.355	14.2151	201.645	22.8749	340.06
sp|Q6ZPY2|SMG5_MOUSE	Smg5	Protein SMG5 OS=Mus musculus GN=Smg5 PE=2 SV=2	7	1595.65	1506.13	1506.49	1427.52	1444.32	1463.84	980.364	1056.44	1083.75	1536.09	42.1155	1445.23	14.8414	1040.18	43.7443	0.940848	0.677164	2.03e-05	0.144901				0.000223959	0.0832157	0.00245342	0.00211396			sp|P62827|RAN_MOUSE	Ran	RAN_MOUSE GTP-binding nuclear protein Ran	41	18566.1	18838.1	19041.2	19058.3	18723.5	19194.5	15902.1	15268.2	15142.9	18815.1	194.637	18992.1	197.901	15437.7
sp|Q9DAX9|APBP2_MOUSE	Appbp2	Amyloid protein-binding protein 2 OS=Mus musculus GN=Appbp2 PE=2 SV=1	4	508.659	513.823	512.538	493.707	489.9	514.778	408.894	390.437	384.536	511.673	2.19506	499.462	10.9412	394.622	10.3752	0.976134	0.771239	2.03e-05	0.144901				0.000223959	0.271634	0.00167198	0.00252997			sp|Q99JZ0|SDCB2_MOUSE	Sdcbp2	SDCB2_MOUSE Syntenin-2	12	3286.01	3284.81	3312.65	4558.72	4685.55	4529.24	3254.35	2896.32	3210.49	3294.49	12.8504	4591.17	67.8133	3120.39
sp|P54754|EPHB3_MOUSE	Ephb3	Ephrin type-B receptor 3 OS=Mus musculus GN=Ephb3 PE=1 SV=2	12	1683.55	1861.11	1720.71	1784.41	1697.86	1736.07	2354.28	2369.67	2386.96	1755.12	76.4639	1739.45	35.4145	2370.3	13.3491	0.991068	1.35051	2.05e-05	0.146329				0.000225816	0.854347	0.0030906	0.000603105			tr|F6V1P1|F6V1P1_MOUSE	Myo15b	F6V1P1_MOUSE Protein Myo15b	5	468.38	428.436	454.846	314.509	300.511	310.036	463.928	455.946	470.991	450.554	16.5871	308.352	5.8374	463.622
sp|Q8C006|TRI35_MOUSE	Trim35	Tripartite motif-containing protein 35 OS=Mus musculus GN=Trim35 PE=2 SV=2	6	690.905	702.839	688.658	885.977	899.245	951.433	664.244	620.802	629.746	694.134	6.22334	912.218	28.2531	638.264	18.73	1.31418	0.919511	2.09e-05	0.149184				0.000229868	0.00775712	0.0261034	0.00167713			sp|Q9CR47|NSA2_MOUSE	Nsa2	NSA2_MOUSE Ribosome biogenesis protein NSA2 homolog	10	1940.42	1889.6	1945.12	2083.12	2051.35	2069.8	1506.94	1524.35	1386.94	1925.05	25.1379	2068.09	13.0263	1472.74
sp|Q9QWF0|CAF1A_MOUSE	Chaf1a	Chromatin assembly factor 1 subunit A OS=Mus musculus GN=Chaf1a PE=1 SV=1	15	3676.86	4028.82	3737.31	4008.23	3961.57	3905.06	2484.16	2149.43	2147.55	3814.33	153.662	3958.29	42.1829	2260.38	158.238	1.03774	0.592602	2.12e-05	0.151326				0.000232094	0.346405	0.00340382	0.0018217			sp|P43275|H11_MOUSE	Hist1h1a	H11_MOUSE Histone H1.1	10	5222.13	5715.17	5328.64	3265.62	3081.8	3607.98	2754.86	2742.35	2644.13	5421.98	211.828	3318.47	218.038	2713.78
sp|Q91VT1|NSE2_MOUSE	Nsmce2	E3 SUMO-protein ligase NSE2 OS=Mus musculus GN=Nsmce2 PE=2 SV=1	7	3004.12	3063.02	2784.62	2985.45	3122.2	3143.04	1998.63	1932.28	2016.97	2950.59	119.794	3083.56	69.8963	1982.63	36.3793	1.04507	0.671943	2.12e-05	0.151326				0.000232094	0.331355	0.00190497	0.000589579			sp|Q02357|ANK1_MOUSE	Ank1	ANK1_MOUSE Ankyrin-1	6	1213.13	1256.26	1144.3	764.195	720.074	691.868	791.361	799.363	767.262	1204.56	46.1071	725.379	29.7647	785.995
sp|P48760|FOLC_MOUSE	Fpgs	Folylpolyglutamate synthase, mitochondrial OS=Mus musculus GN=Fpgs PE=1 SV=3	3	924.895	848.145	852.457	719.805	713.198	698.589	485.042	391.577	418.785	875.166	35.208	710.531	8.86437	431.801	39.2513	0.811881	0.493394	2.12e-05	0.151326				0.000232094	0.0168807	0.00283993	0.00416132			sp|P55302|AMRP_MOUSE	Lrpap1	AMRP_MOUSE Alpha-2-macroglobulin receptor-associated protein	14	5886.6	5762.17	5689.09	4954.7	4654.5	4839.07	7285.1	7932.29	7537.54	5779.29	81.5364	4816.09	123.629	7584.98
sp|P85094|ISC2A_MOUSE	Isoc2a	Isochorismatase domain-containing protein 2A, mitochondrial OS=Mus musculus GN=Isoc2a PE=1 SV=1	6	1167.21	1087.61	1128.36	1307.71	1163.03	1071.3	3151.3	2688.54	2721.49	1127.73	32.4996	1180.68	97.3176	2853.78	210.81	1.04696	2.53056	2.13e-05	0.152039				0.000232832	0.602194	0.00119801	0.0018279			tr|E9Q616|E9Q616_MOUSE	Ahnak	E9Q616_MOUSE Protein Ahnak	922	362929	372065	375516	434895	434257	445815	414561	415402	415095	370170	5310.46	438322	5304.51	415019
sp|Q61609|S20A1_MOUSE	Slc20a1	Sodium-dependent phosphate transporter 1 OS=Mus musculus GN=Slc20a1 PE=1 SV=1	3	739.674	739.105	702.822	653.114	659.962	631.857	424.077	347	333.348	727.2	17.2396	648.311	11.9659	368.142	39.943	0.891516	0.506245	2.15e-05	0.153467				0.000234301	0.0269113	0.00372348	0.00460596			tr|E9QQ38|E9QQ38_MOUSE	Ddhd1	E9QQ38_MOUSE Phospholipase DDHD1	4	527.312	553.309	548.869	458.318	467.904	461.542	395.867	380.485	406.771	543.163	11.3542	462.588	3.98275	394.374
tr|E9Q0S6|E9Q0S6_MOUSE	Tns1	Protein Tns1 OS=Mus musculus GN=Tns1 PE=2 SV=1	2	145.816	162.379	158.144	97.6766	89.5357	106.461	263.57	253.336	297.089	155.446	7.02573	97.8911	6.91139	271.332	18.6862	0.629742	1.7455	2.15e-05	0.153467				0.000234301	0.0145431	0.00321516	0.00110042			sp|P17563|SBP1_MOUSE	Selenbp1	SBP1_MOUSE Selenium-binding protein 1	5	492.153	522.576	467.8	456.229	525.456	544.702	866.091	848.083	869.638	494.176	22.4079	508.796	37.9916	861.271
sp|O88685|PRS6A_MOUSE	Psmc3	26S protease regulatory subunit 6A OS=Mus musculus GN=Psmc3 PE=1 SV=2	44	9760.08	9718.63	9854.44	9701.83	9746	9683.63	8256.48	8665.44	8429.05	9777.72	56.8294	9710.49	26.1879	8450.32	167.634	0.993124	0.864243	2.16e-05	0.154181				0.000235032	0.279907	0.00299935	0.00250956			sp|Q6P9P6|KIF11_MOUSE	Kif11	KIF11_MOUSE Kinesin-like protein KIF11	48	17812.5	17221.9	17662.3	9462.46	9394.95	8865.11	14122.8	12115.5	13343.2	17565.6	250.626	9240.84	267.107	13193.8
sp|P35822|PTPRK_MOUSE	Ptprk	Receptor-type tyrosine-protein phosphatase kappa OS=Mus musculus GN=Ptprk PE=1 SV=1	36	5226.78	5828.01	5539.31	4934.25	4732.94	4882.45	8067.45	7503.55	7586.58	5531.37	245.515	4849.88	85.3504	7719.19	248.577	0.876796	1.39553	2.19e-05	0.156322				0.000237572	0.0477945	0.00408972	0.000775195			sp|Q8BIE6|FRM4A_MOUSE	Frmd4a	FRM4A_MOUSE FERM domain-containing protein 4A	8	750.691	783.642	768.918	1058.68	1026.24	1074.57	860.945	835.149	884.925	767.75	13.4775	1053.16	20.1126	860.34
sp|P24638|PPAL_MOUSE	Acp2	Lysosomal acid phosphatase OS=Mus musculus GN=Acp2 PE=2 SV=2	6	657.26	693.229	650.198	869.736	856.797	836.54	952.122	964.931	908.051	666.896	18.8424	854.358	13.6615	941.701	24.3622	1.2811	1.41207	2.19e-05	0.156322				0.000237572	0.00914068	0.00182892	0.0173416			sp|Q9QZD9|EIF3I_MOUSE	Eif3i	EIF3I_MOUSE Eukaryotic translation initiation factor 3 subunit I	54	17329	16986.2	17114.1	17911.5	17795.3	18162.3	14897.7	15003.3	14326.5	17143.1	141.442	17956.4	153.149	14742.5
sp|P67984|RL22_MOUSE	Rpl22	60S ribosomal protein L22 OS=Mus musculus GN=Rpl22 PE=2 SV=2	23	5404.1	5489.79	5633.43	5447.52	5696.29	5342.43	4256.94	4176.83	4167.34	5509.11	94.6147	5495.41	148.379	4200.37	40.1882	0.997514	0.762441	2.2e-05	0.157036				0.000238294	0.928307	0.000974893	0.0013547			sp|Q5SYD0|MYO1D_MOUSE	Myo1d	MYO1D_MOUSE Unconventional myosin-Id	43	13347.9	12927.9	13448.5	12424.8	12915.4	12264	16680.6	17693	17355.8	13241.4	225.474	12534.7	277.061	17243.1
sp|Q921I2|KLDC4_MOUSE	Klhdc4	Kelch domain-containing protein 4 OS=Mus musculus GN=Klhdc4 PE=2 SV=2	16	4959.52	4700.59	4668.93	4742.05	5226.76	5344.64	2611.45	2588.66	2854.55	4776.35	130.166	5104.48	260.758	2684.89	120.33	1.0687	0.562121	2.21e-05	0.15775				0.00023901	0.265356	0.00133803	0.0013547			sp|Q91W40|KLC3_MOUSE	Klc3	KLC3_MOUSE Kinesin light chain 3	4	873.2	855.879	849.774	1054.01	1141.82	1122.23	1335.45	1284.08	1363.41	859.618	9.92228	1106.02	37.6362	1327.65
sp|Q8BHK9|ERC6L_MOUSE	Ercc6l	DNA excision repair protein ERCC-6-like OS=Mus musculus GN=Ercc6l PE=1 SV=1	17	4074.73	3715.01	3829.6	3472.33	3510.66	3869.84	1873.08	1952.39	2079.52	3873.11	150.044	3617.61	179.039	1968.33	85.0291	0.934032	0.508204	2.22e-05	0.158464				0.00023901	0.269333	0.00124018	0.00136735			sp|Q9WV03|FA50A_MOUSE	Fam50a	FA50A_MOUSE Protein FAM50A	13	4499.74	4507.81	4443.03	5645.37	5462.16	5415.69	4321.22	4072.06	4093.39	4483.53	28.8244	5507.74	99.151	4162.22
tr|D3Z636|D3Z636_MOUSE	Ppa2	Inorganic pyrophosphatase 2, mitochondrial OS=Mus musculus GN=Ppa2 PE=2 SV=1	16	3667.19	3891.39	3852.22	4084.05	4027.89	3929.7	6152.46	5699.44	5603.2	3803.6	97.773	4013.88	63.7871	5818.37	239.485	1.05528	1.5297	2.22e-05	0.158464				0.00023901	0.11563	0.00190497	0.00167347			sp|Q3TWN3|CNNM2_MOUSE	Cnnm2	CNNM2_MOUSE Metal transporter CNNM2	2	282.113	263.27	264.447	508.044	551.637	495.422	325.116	324.858	349.681	269.943	8.61866	518.368	24.0827	333.218
sp|Q9DB42|ZN593_MOUSE	Znf593	Zinc finger protein 593 OS=Mus musculus GN=Znf593 PE=2 SV=2	4	336.846	359.751	338.812	381.563	383.6	356.745	237.586	226.846	243.868	345.136	10.3653	373.969	12.2078	236.1	7.02819	1.08354	0.684077	2.22e-05	0.158464				0.00023901	0.111863	0.00182892	0.00111238			sp|Q7TMK6|HOOK2_MOUSE	Hook2	HOOK2_MOUSE Protein Hook homolog 2	20	4220	4354.81	4347.58	5318.12	5485.56	5265.67	5364.29	5224.32	5355.96	4307.46	61.9163	5356.45	93.772	5314.86
sp|O35855|BCAT2_MOUSE	Bcat2	Branched-chain-amino-acid aminotransferase, mitochondrial OS=Mus musculus GN=Bcat2 PE=2 SV=2	21	3684.58	3907.36	3636.38	3483.83	3162.3	3245.25	7495.68	6646.66	6513.34	3742.77	118.032	3297.13	136.293	6885.23	435.074	0.880931	1.83961	2.24e-05	0.159891				0.0002408	0.0592677	0.00192437	0.00121684			sp|A2A8Z1|OSBL9_MOUSE	Osbpl9	OSBL9_MOUSE Oxysterol-binding protein-related protein 9	12	2804.9	2722.32	2803.62	3348.21	3306.05	3302	3400.79	3442.23	3304.45	2776.95	38.6304	3318.75	20.8945	3382.49
sp|P57787|MOT4_MOUSE	Slc16a3	Monocarboxylate transporter 4 OS=Mus musculus GN=Slc16a3 PE=1 SV=1	6	1266.69	1412.09	1333.77	1079.79	1080.56	1025.02	2339.45	2052.29	2333.02	1337.52	59.4184	1061.79	26.0022	2241.59	133.879	0.793852	1.67593	2.25e-05	0.160605				0.000241149	0.0197355	0.00319628	0.000935553			sp|Q64378|FKBP5_MOUSE	Fkbp5	FKBP5_MOUSE Peptidyl-prolyl cis-trans isomerase FKBP5	34	11476.4	11610	11352.8	8609.31	8359.64	8444.36	10778.2	11433.8	10735.5	11479.7	105.028	8471.1	103.667	10982.5
tr|G5E8B9|G5E8B9_MOUSE	Rpl24	60S ribosomal protein L24 OS=Mus musculus GN=Rpl24 PE=4 SV=1	4	363.166	376.708	357.23	388.694	385.402	357.58	252.415	257.777	249.669	365.701	8.15144	377.225	13.9562	253.287	3.36702	1.03151	0.692606	2.25e-05	0.160605				0.000241149	0.46135	0.000958788	0.00120348			sp|Q7TS68|NSUN6_MOUSE	Nsun6	NSUN6_MOUSE Putative methyltransferase NSUN6	3	484.183	499.692	497.318	668.79	718.485	683.103	442.439	433.082	473.508	493.731	6.82066	690.126	20.8868	449.676
sp|Q8VDM4|PSMD2_MOUSE	Psmd2	26S proteasome non-ATPase regulatory subunit 2 OS=Mus musculus GN=Psmd2 PE=1 SV=1	58	16611.3	15947.5	16872.9	14333.1	14525.9	14403.6	12748.8	13084	13060.6	16477.2	389.505	14420.9	79.6516	12964.5	152.798	0.8752	0.786811	2.27e-05	0.162033				0.000242927	0.0146578	0.00182892	0.00181055			sp|Q5HZJ0|RNC_MOUSE	Drosha	RNC_MOUSE Ribonuclease 3	7	1880.53	1929.1	1960.46	1599.63	1636.84	1613.84	1661.31	1653.72	1653.95	1923.36	32.8824	1616.77	15.3316	1656.33
sp|Q91W36|UBP3_MOUSE	Usp3	Ubiquitin carboxyl-terminal hydrolase 3 OS=Mus musculus GN=Usp3 PE=2 SV=1	13	2669.65	2597.75	2618.49	2197.04	2145.4	2071.31	2770.78	2851.76	2929.28	2628.63	30.2161	2137.92	51.6011	2850.61	64.7125	0.81332	1.08445	2.28e-05	0.162746				0.000243632	0.00909178	0.0187789	0.00160763			sp|P09065|HME1_MOUSE	En1	HME1_MOUSE Homeobox protein engrailed-1	3	535.15	514.172	522.997	293.93	290.027	255.592	379.183	424.332	405.575	524.106	8.60008	279.85	17.2266	403.03
sp|Q8R1N0|ZN830_MOUSE	Znf830	Zinc finger protein 830 OS=Mus musculus GN=Znf830 PE=1 SV=1	14	2423.06	2476.17	2407.75	2178.96	2037.06	2030.59	2717.15	2690.8	2734.8	2435.66	29.3189	2082.2	68.4683	2714.25	18.0796	0.854883	1.11438	2.3e-05	0.164174				0.000245402	0.0197311	0.00235279	0.00188374			sp|Q8R5K2|UBP33_MOUSE	Usp33	UBP33_MOUSE Ubiquitin carboxyl-terminal hydrolase 33	8	1458.33	1501.64	1444.64	1145.31	1129.96	1130.18	1128.54	1180.9	1202.46	1468.2	24.2949	1135.15	7.18477	1170.63
sp|Q80WE4|KI20B_MOUSE	Kif20b	Kinesin-like protein KIF20B OS=Mus musculus GN=Kif20b PE=1 SV=3	38	9096.94	9708.98	8525.69	7643.68	7248.59	7047.74	4028.15	2980.66	3182.83	9110.54	483.172	7313.34	247.562	3397.21	453.71	0.802734	0.372888	2.31e-05	0.164888				0.000246101	0.0312373	0.00296588	0.00376116			sp|Q8BVU0|LRCH3_MOUSE	Lrch3	LRCH3_MOUSE Leucine-rich repeat and calponin homology domain-containing protein 3	16	2665.64	2653.85	2731.04	2399.5	2344.78	2456.35	2168.64	2152.94	2164.71	2683.51	33.9517	2400.21	45.551	2162.1
sp|P12023|A4_MOUSE	App	Amyloid beta A4 protein OS=Mus musculus GN=App PE=1 SV=3	17	2076.1	2319.2	2144.06	2875.34	2935.43	2678.17	3619.33	3471.51	3496.57	2179.79	102.41	2829.65	109.884	3529.14	64.5917	1.29813	1.61903	2.32e-05	0.165602				0.000246431	0.0215524	0.00168045	0.00510518			sp|Q8CDD8|KCD20_MOUSE	Kctd20	KCD20_MOUSE BTB/POZ domain-containing protein KCTD20	3	619.544	651.514	624.338	469.326	495.471	490.597	486.589	490.48	480.643	631.799	14.0776	485.131	11.3518	485.904
sp|Q8VD66|ABHD4_MOUSE	Abhd4	Abhydrolase domain-containing protein 4 OS=Mus musculus GN=Abhd4 PE=2 SV=1	2	226.937	222.065	251.698	260.646	274.913	273.239	349.272	350.391	354.625	233.567	12.9742	269.599	6.36774	351.429	2.30539	1.15427	1.50462	2.32e-05	0.165602				0.000246431	0.0613097	0.00269259	0.00104488			sp|O08901|BUB1_MOUSE	Bub1	BUB1_MOUSE Mitotic checkpoint serine/threonine-protein kinase BUB1	10	4637.49	4875.9	4585.65	3278.9	3116.38	3208.93	3601.79	3358.94	3428.07	4699.68	126.391	3201.4	66.5616	3462.93
sp|Q9DC23|DJC10_MOUSE	Dnajc10	DnaJ homolog subfamily C member 10 OS=Mus musculus GN=Dnajc10 PE=1 SV=2	27	5002.19	5774.1	5121.53	5531.73	5255.23	5507.51	8779.09	8555.02	8174.06	5299.27	339.27	5431.49	125.026	8502.72	249.755	1.02495	1.60451	2.33e-05	0.166315				0.000246759	0.678344	0.00319628	0.00086649			sp|Q64701|RBL1_MOUSE	Rbl1	RBL1_MOUSE Retinoblastoma-like protein 1	7	1043.71	1123.92	1062.37	743.856	774.595	786.818	771.272	775.599	770.589	1076.67	34.2706	768.423	18.074	772.487
tr|Q9D937|Q9D937_MOUSE	1810009A15Rik	MCG127334 OS=Mus musculus GN=1810009A15Rik PE=2 SV=1	10	3186.1	3424.19	3127.71	3150.82	3051.86	3035.59	2087.68	1904.56	1850.12	3246	128.234	3079.42	50.9201	1947.45	101.616	0.948682	0.599955	2.33e-05	0.166315				0.000246759	0.229272	0.00233762	0.0016711			sp|Q3U5F4|YRDC_MOUSE	Yrdc	YRDC_MOUSE YrdC domain-containing protein, mitochondrial	9	1339.08	1302.78	1351.57	1455.22	1393.75	1456.23	945.21	823.67	915.702	1331.14	20.6939	1435.07	29.2182	894.861
sp|Q07417|ACADS_MOUSE	Acads	Short-chain specific acyl-CoA dehydrogenase, mitochondrial OS=Mus musculus GN=Acads PE=1 SV=2	26	4855.6	5397.23	5064.62	5078.8	4732.76	4966.04	8358.82	8188.08	7585.27	5105.82	223.03	4925.87	144.098	8044.06	331.815	0.964756	1.57547	2.34e-05	0.167029				0.000247085	0.478956	0.0026075	0.00129448			sp|O09000|NCOA3_MOUSE	Ncoa3	NCOA3_MOUSE Nuclear receptor coactivator 3	15	2316.87	2329.61	2378.9	1961.12	2033.76	1963.71	2575.32	2652.36	2719.29	2341.79	26.7489	1986.2	33.649	2648.99
sp|Q80VY9|DHX33_MOUSE	Dhx33	Putative ATP-dependent RNA helicase DHX33 OS=Mus musculus GN=Dhx33 PE=1 SV=1	16	2954.31	3205.8	2856.8	3809.87	3569.27	3659.93	1951.22	1563.2	1709.44	3005.64	147.029	3679.69	99.2133	1741.29	160.001	1.22426	0.57934	2.34e-05	0.167029				0.000247085	0.0284905	0.0055309	0.00193			sp|Q80TI0|GRM1B_MOUSE	Gramd1b	GRM1B_MOUSE GRAM domain-containing protein 1B	5	527.526	516.288	498.222	771.396	735.675	740.824	604.597	644.527	617.685	514.012	12.0711	749.298	15.7662	622.27
sp|Q8CFE6|S38A2_MOUSE	Slc38a2	Sodium-coupled neutral amino acid transporter 2 OS=Mus musculus GN=Slc38a2 PE=1 SV=1	8	2695.56	2942.7	2372.15	3630.68	3362.1	3440.05	1349.41	1111.33	1132.89	2670.14	233.619	3477.61	112.818	1197.88	107.511	1.30241	0.44862	2.36e-05	0.168457				0.000248828	0.0442148	0.00357299	0.000901103			sp|P19096|FAS_MOUSE	Fasn	FAS_MOUSE Fatty acid synthase	216	86400.1	83305.8	84158.8	61305.8	62195	60941.1	69913.8	64479.5	67818.4	84621.6	1304.94	61480.6	526.619	67403.9
sp|P33174|KIF4_MOUSE	Kif4	Chromosome-associated kinesin KIF4 OS=Mus musculus GN=Kif4 PE=1 SV=3	42	11215.3	11848.4	10761.4	8627.65	8399.22	8392.82	6166.92	4962.63	5046.57	11275	445.771	8473.23	109.223	5392.04	548.993	0.751504	0.478228	2.37e-05	0.169171				0.000249147	0.0104871	0.00305266	0.0067175			sp|Q9EQQ9|NCOAT_MOUSE	Mgea5	NCOAT_MOUSE Bifunctional protein NCOAT	37	6920.02	6862.55	7064.01	9574.83	10074	9874.73	8817.25	8273.78	8671.56	6948.86	84.7362	9841.19	205.161	8587.53
sp|P28740|KIF2A_MOUSE	Kif2a	Kinesin-like protein KIF2A OS=Mus musculus GN=Kif2a PE=1 SV=2	33	6913.98	6793.53	6918.32	7283.97	7477.16	7170.6	5699.32	5792.57	5992.57	6875.28	57.8308	7310.58	126.559	5828.15	122.334	1.06331	0.847697	2.37e-05	0.169171				0.000249147	0.0363377	0.00277872	0.00171035			sp|Q99LW0|ANR10_MOUSE	Ankrd10	ANR10_MOUSE Ankyrin repeat domain-containing protein 10	5	878.384	910.842	814.406	499.987	513.867	468.991	525.812	501.289	529.936	867.877	40.0647	494.282	18.7595	519.012
tr|Q3TJ22|Q3TJ22_MOUSE	Aamp	Angio-associated migratory protein OS=Mus musculus GN=Aamp PE=2 SV=1	11	3583.97	3355.32	3479.49	3453.01	3661.39	3869.35	1894.27	1871.49	2129.03	3472.93	93.4613	3661.25	169.97	1964.93	116.408	1.05423	0.565785	2.38e-05	0.169884				0.00024983	0.3229	0.00186427	0.00170618			sp|Q99KX1|MLF2_MOUSE	Mlf2	MLF2_MOUSE Myeloid leukemia factor 2	7	593.067	580.608	561.334	443.435	460.397	442.977	463.596	468.002	462.521	578.336	13.0541	448.936	8.10607	464.706
sp|Q8CGB3|UACA_MOUSE	Uaca	Uveal autoantigen with coiled-coil domains and ankyrin repeats OS=Mus musculus GN=Uaca PE=1 SV=2	33	6109.02	6259.63	5905.04	5307.71	5559.27	5463.87	7010.39	6901.53	7043.34	6091.23	145.306	5443.62	103.693	6985.09	60.5955	0.893681	1.14674	2.39e-05	0.170598				0.000250144	0.0284905	0.00541413	0.000868581			sp|Q61183|PAPOA_MOUSE	Papola	PAPOA_MOUSE Poly(A) polymerase alpha	23	7862.98	7918.14	7785	6359.63	6288.82	5990.71	6579.49	6477.26	6689.99	7855.37	54.6197	6213.05	159.856	6582.25
sp|Q60997|DMBT1_MOUSE	Dmbt1	Deleted in malignant brain tumors 1 protein OS=Mus musculus GN=Dmbt1 PE=1 SV=2	10	639.098	671.518	728.509	480.11	422.361	484.285	2393.91	1918.29	1979.87	679.708	36.9585	462.252	28.2586	2097.36	211.196	0.680074	3.08567	2.39e-05	0.170598				0.000250144	0.0189353	0.00160732	0.000744955			sp|Q9CZD3|SYG_MOUSE	Gars	SYG_MOUSE Glycine--tRNA ligase	76	19753.3	20250.7	20188.2	32712.3	33998.6	33798	26154.6	22767.4	24543.5	20064.1	221.222	33503	565.052	24488.5
sp|Q91VR7|MLP3A_MOUSE	Map1lc3a	Microtubule-associated proteins 1A/1B light chain 3A OS=Mus musculus GN=Map1lc3a PE=1 SV=1	5	889.225	919.303	917.486	1209.61	1261.65	1259.42	1128.8	1199.11	1199	908.671	13.7706	1243.56	24.0235	1175.64	33.1186	1.36855	1.2938	2.41e-05	0.172026				0.000251868	0.00451577	0.0023184	0.0917304			sp|Q80Z60|ECE2_MOUSE	Ece2	ECE2_MOUSE Endothelin-converting enzyme 2	4	639.117	652.013	601.31	723.75	715.75	760.243	425.498	400.833	447.687	630.813	21.5161	733.248	19.366	424.673
sp|Q6R0H7|GNAS1_MOUSE	Gnas	Guanine nucleotide-binding protein G(s) subunit alpha isoforms XLas OS=Mus musculus GN=Gnas PE=2 SV=1	25	3703.03	3771.52	3839.96	3564.78	3478.08	3401.84	4536.32	4337.44	4497.27	3771.5	55.9014	3481.57	66.5656	4457.01	86.0386	0.923124	1.18176	2.43e-05	0.173453				0.000253217	0.034507	0.00319628	0.00146684			sp|Q3TXU5|DHYS_MOUSE	Dhps	DHYS_MOUSE Deoxyhypusine synthase	14	2585.88	2565.23	2550.48	2668.45	2628.3	2675.86	1777.59	1475.83	1632.58	2567.2	14.5187	2657.54	20.8936	1628.67
sp|Q9EPA7|NMNA1_MOUSE	Nmnat1	Nicotinamide mononucleotide adenylyltransferase 1 OS=Mus musculus GN=Nmnat1 PE=1 SV=2	2	806.435	831.43	777.399	603.01	662.265	675.655	1093.99	1015.28	1075.19	805.088	22.0786	646.977	31.5661	1061.49	33.5624	0.80361	1.31847	2.43e-05	0.173453				0.000253217	0.0260146	0.0034558	0.00168805			sp|Q8K4R9|DLGP5_MOUSE	Dlgap5	DLGP5_MOUSE Disks large-associated protein 5	13	3227.79	3455.16	3258.5	1812.56	1686.69	1797.37	2656.29	2353.59	2448.32	3313.82	100.728	1765.54	56.0992	2486.07
sp|Q9D0F3|LMAN1_MOUSE	Lman1	Protein ERGIC-53 OS=Mus musculus GN=Lman1 PE=2 SV=1	22	3024.44	3240.77	3273.48	3278.4	3322.7	3421.33	4576.71	4323.67	4381.54	3179.56	110.499	3340.81	59.7396	4427.31	108.254	1.05071	1.39243	2.44e-05	0.174167				0.000253888	0.21769	0.00243805	0.00137301			sp|Q80Y19|RHGBA_MOUSE	Arhgap11a	RHGBA_MOUSE Rho GTPase-activating protein 11A	3	192.886	193.06	190.467	91.8511	92.9186	97.4906	111.247	117.551	136.776	192.138	1.18347	94.0868	2.44601	121.858
sp|Q8R1F6|HID1_MOUSE	Hid1	Protein HID1 OS=Mus musculus GN=Hid1 PE=1 SV=1	6	722.998	769.231	704.015	683.984	725.357	773.136	1214.11	1213.35	1338.11	732.081	27.3881	727.492	36.4275	1255.19	58.6341	0.993732	1.71455	2.46e-05	0.175595				0.000255597	0.906506	0.00182892	0.0018672			sp|Q9D7P6|ISCU_MOUSE	Iscu	ISCU_MOUSE Iron-sulfur cluster assembly enzyme ISCU, mitochondrial	10	5154.89	4980.59	4912.27	5285.34	5208.14	5209.6	6851.71	7197.02	6711.61	5015.92	102.151	5234.36	36.0532	6920.11
sp|Q8VDC0|SYLM_MOUSE	Lars2	Probable leucine--tRNA ligase, mitochondrial OS=Mus musculus GN=Lars2 PE=1 SV=1	22	3483.82	3768.67	3415.17	3672.3	3344.4	3455.66	6315.78	5771.86	5709.73	3555.89	153.049	3490.79	136.149	5932.46	272.235	0.981692	1.66835	2.47e-05	0.176309				0.000256263	0.738139	0.00216769	0.00149928			sp|Q8VDJ3|VIGLN_MOUSE	Hdlbp	VIGLN_MOUSE Vigilin	104	36739.8	37540.4	36173.1	30603.6	29862.9	30786.5	34303.4	34384.5	33954.1	36817.8	560.914	30417.7	399.322	34214
sp|Q61263|SOAT1_MOUSE	Soat1	Sterol O-acyltransferase 1 OS=Mus musculus GN=Soat1 PE=2 SV=2	9	3858.72	3992.97	3517.72	4873.17	4771.8	4701.31	2836.34	2466.63	2531.61	3789.8	200.046	4782.09	70.5381	2611.53	161.165	1.26183	0.689093	2.48e-05	0.177022				0.000256554	0.0221511	0.00765441	0.00126487			sp|P58468|F207A_MOUSE	Fam207a	F207A_MOUSE Protein FAM207A	9	2549.24	2610.2	2581.39	2418.86	2440.39	2446.34	1978.38	1920.75	2072.01	2580.28	24.8993	2435.2	11.8044	1990.38
sp|Q91WM2|CECR5_MOUSE	Cecr5	Cat eye syndrome critical region protein 5 homolog OS=Mus musculus GN=Cecr5 PE=2 SV=1	5	743.29	830.782	769.986	854.898	821.975	857.137	1151.36	1172.97	1110.62	781.353	36.6116	844.67	16.0738	1144.98	25.8506	1.08104	1.46539	2.48e-05	0.177022				0.000256554	0.148847	0.00272959	0.0011336			sp|Q8VEJ4|NLE1_MOUSE	Nle1	NLE1_MOUSE Notchless protein homolog 1	12	2443.18	2602.51	2482.8	2669.07	2732.96	2566.58	1851.13	1830.46	1830.71	2509.5	67.7301	2656.2	68.531	1837.43
sp|P99029|PRDX5_MOUSE	Prdx5	Peroxiredoxin-5, mitochondrial OS=Mus musculus GN=Prdx5 PE=1 SV=2	19	3979.05	3561.09	4018.19	4305.46	4421.69	4251.22	5673.32	5977.36	5951.73	3852.78	206.872	4326.12	71.1113	5867.47	137.683	1.12286	1.52292	2.49e-05	0.177736				0.000257133	0.0865554	0.00300523	0.00106294			tr|D3Z3H0|D3Z3H0_MOUSE	Ino80e	D3Z3H0_MOUSE Protein Ino80e	3	930.15	943.18	979.319	1129.65	1079.72	1083.52	808.041	807.738	781.753	950.883	20.799	1097.63	22.6946	799.177
sp|Q8VHK9|DHX36_MOUSE	Dhx36	Probable ATP-dependent RNA helicase DHX36 OS=Mus musculus GN=Dhx36 PE=1 SV=2	27	6407.66	6411.23	6346.23	6504.83	6531.07	6499.63	5395.15	5053.77	5402.46	6388.37	29.8355	6511.84	13.7601	5283.79	162.678	1.01933	0.827095	2.5e-05	0.17845				0.000257133	0.0277552	0.0041937	0.00271613			sp|Q8C156|CND2_MOUSE	Ncaph	CND2_MOUSE Condensin complex subunit 2	27	9585.2	9108.97	9610.32	6527.76	6572.61	6346.11	7812.24	7279.2	7586.32	9434.83	230.646	6482.16	97.9288	7559.25
sp|P60762-2|MO4L1_MOUSE	Morf4l1	Isoform 2 of Mortality factor 4-like protein 1 OS=Mus musculus GN=Morf4l1	15	3773.68	3725.8	3529.6	3513.57	3607.63	3322.76	2353.88	2111.95	2296.1	3676.36	105.6	3481.32	118.512	2253.98	103.161	0.946948	0.6131	2.5e-05	0.17845				0.000257133	0.232399	0.00184199	0.00210757			sp|P97333|NRP1_MOUSE	Nrp1	NRP1_MOUSE Neuropilin-1	2	408.27	440.009	422.762	198.372	221.505	185.911	427.024	444.254	482.65	423.68	12.9737	201.929	14.7473	451.309
sp|P37238|PPARG_MOUSE	Pparg	Peroxisome proliferator-activated receptor gamma OS=Mus musculus GN=Pparg PE=1 SV=3	4	1178.07	1171.29	1106.91	870.9	917.428	853.992	707.582	597.212	631.943	1152.09	32.0668	880.773	26.8222	645.579	46.0785	0.7645	0.560355	2.5e-05	0.17845				0.000257133	0.0115547	0.0025168	0.00907383			tr|A0JNY3|A0JNY3_MOUSE	Gphn	A0JNY3_MOUSE Gephyrin	25	6440.52	6420.65	6443.23	7719.94	7844.05	8081.14	6683.93	6449.19	6566.28	6434.8	10.0665	7881.71	149.845	6566.47
sp|Q8R5H1|UBP15_MOUSE	Usp15	Ubiquitin carboxyl-terminal hydrolase 15 OS=Mus musculus GN=Usp15 PE=1 SV=1	29	6816.9	6747.82	6344.91	5880.9	5956.13	6292.21	3917.98	4139.18	4329.51	6636.54	208.135	6043.08	178.819	4128.89	168.164	0.910576	0.622145	2.51e-05	0.179164				0.000257419	0.0775118	0.00181939	0.00209087			sp|Q99LJ0|CT2NL_MOUSE	Cttnbp2nl	CT2NL_MOUSE CTTNBP2 N-terminal-like protein	27	4503.27	4785.22	4616.06	7045.61	6895.2	7520.24	5141.02	5172.43	5018.41	4634.85	115.87	7153.68	266.369	5110.62
tr|Q3UFP5|Q3UFP5_MOUSE	Tead1	TEA domain family member 1, isoform CRA_a OS=Mus musculus GN=Tead1 PE=2 SV=1	8	1320.51	1325.71	1333.48	1145.5	1056.76	1152.35	1643.25	1762.4	1786.61	1326.57	5.32952	1118.2	43.5369	1730.75	62.6586	0.84293	1.30469	2.51e-05	0.179164				0.000257419	0.0212506	0.00287687	0.00182359			sp|P47962|RL5_MOUSE	Rpl5	RL5_MOUSE 60S ribosomal protein L5	79	23994.2	23895.7	23447.9	23602.6	23369.3	23301	19533.8	19546.4	18477.6	23779.3	237.737	23424.3	129.124	19185.9
sp|Q02738|CXB4_MOUSE	Gjb4	Gap junction beta-4 protein OS=Mus musculus GN=Gjb4 PE=2 SV=1	3	951.128	946.883	844.472	1113.34	1102.83	1036.86	554.521	505.493	581.153	914.161	49.308	1084.34	33.8488	547.056	31.3359	1.18616	0.598424	2.53e-05	0.180591				0.000259098	0.0487501	0.00359632	0.00110172			sp|Q6NZP2|GPBL1_MOUSE	Gpbp1l1	GPBL1_MOUSE Vasculin-like protein 1	4	993.47	1057.38	1013.03	1363.3	1394.26	1391.58	1509.67	1415.07	1508.8	1021.29	26.7374	1383.05	14.0058	1477.85
sp|Q9JJ00|PLS1_MOUSE	Plscr1	Phospholipid scramblase 1 OS=Mus musculus GN=Plscr1 PE=2 SV=1	8	1760.01	1926.18	1778.77	1787.84	1662.1	1710.59	2610.55	2460.06	2537.3	1821.65	74.3073	1720.18	51.7788	2535.97	61.4445	0.944294	1.39213	2.54e-05	0.181305				0.000259378	0.259323	0.00300658	0.00118383			sp|Q91XE8|TM205_MOUSE	Tmem205	TM205_MOUSE Transmembrane protein 205	4	1239.49	1238.37	1323.75	1873.23	1917.25	1743.35	2053.03	2169.58	2135.42	1267.2	39.9871	1844.61	73.8224	2119.34
sp|Q9JL15|LEG8_MOUSE	Lgals8	Galectin-8 OS=Mus musculus GN=Lgals8 PE=2 SV=1	6	1714.06	1772.34	1612.65	2074.26	2012.57	1973.25	1367.01	1300.24	1359.12	1699.68	65.981	2020.03	41.5729	1342.12	29.7906	1.18847	0.789631	2.54e-05	0.181305				0.000259378	0.0254756	0.00572999	0.000716591			sp|Q9CRY7|GDPD1_MOUSE	Gdpd1	GDPD1_MOUSE Glycerophosphodiester phosphodiesterase domain-containing protein 1	8	1840.98	1810.83	1866.31	2534.35	2648.24	2469.65	2701.46	2863.24	2887.41	1839.37	22.6781	2550.75	73.8252	2817.37
sp|Q923Z0|GPC5B_MOUSE	Gprc5b	G-protein coupled receptor family C group 5 member B OS=Mus musculus GN=Gprc5b PE=2 SV=1	3	423.176	486.041	441.607	397.993	369.263	427.46	753.381	850.804	790.886	450.275	26.3862	398.239	23.7595	798.357	40.1221	0.884435	1.77304	2.55e-05	0.182019				0.000260027	0.16646	0.00265181	0.00148429			sp|Q80VQ0|AL3B1_MOUSE	Aldh3b1	AL3B1_MOUSE Aldehyde dehydrogenase family 3 member B1	5	476.839	450.929	441.691	395.531	368.569	357.311	649.38	718.443	702.099	456.486	14.8775	373.804	16.0363	689.974
sp|Q8BFZ9|ERLN2_MOUSE	Erlin2	Erlin-2 OS=Mus musculus GN=Erlin2 PE=1 SV=1	13	3004.06	3176.78	3143.62	3496.74	3448.05	3216.04	5294.04	4852.89	4856.35	3108.15	74.8397	3386.94	122.471	5001.09	207.149	1.0897	1.60902	2.57e-05	0.183447				0.000261693	0.0961399	0.00162175	0.00241181			sp|Q9QUJ7|ACSL4_MOUSE	Acsl4	ACSL4_MOUSE Long-chain-fatty-acid--CoA ligase 4	37	9354.32	8563.34	9694.98	6655.17	6965.19	6330.43	12446.4	12836.9	13555.5	9204.21	474.026	6650.26	259.163	12946.3
sp|Q9CXW4|RL11_MOUSE	Rpl11	60S ribosomal protein L11 OS=Mus musculus GN=Rpl11 PE=1 SV=4	33	8596.88	8370.4	8778.53	8085.95	7927.92	8012	6657.74	6752.31	6330.34	8581.94	166.953	8008.62	64.5596	6580.13	180.799	0.933195	0.766742	2.58e-05	0.18416				0.000261964	0.0348824	0.00236926	0.00262316			sp|Q99LY9|NDUS5_MOUSE	Ndufs5	NDUS5_MOUSE NADH dehydrogenase [ubiquinone] iron-sulfur protein 5	8	2033.04	1960.32	1983.14	2351.57	2436.04	2355.35	2470.67	2425.41	2489.57	1992.17	30.3662	2380.99	38.9592	2461.88
sp|Q8R3T5|STXB6_MOUSE	Stxbp6	Syntaxin-binding protein 6 OS=Mus musculus GN=Stxbp6 PE=2 SV=1	6	695.598	718.498	710.498	541.345	575.704	633.532	1099.68	1217.1	1264.33	708.198	9.48929	583.527	38.0395	1193.7	69.2241	0.82396	1.68555	2.58e-05	0.18416				0.000261964	0.0413427	0.00199899	0.00179688			sp|Q924L1|LTMD1_MOUSE	Letmd1	LTMD1_MOUSE LETM1 domain-containing protein 1	4	590.619	549.042	606.463	857.365	863.09	831.206	938.114	991.629	915.173	582.041	24.214	850.554	13.8791	948.305
sp|Q8C0C0|ZHX2_MOUSE	Zhx2	Zinc fingers and homeoboxes protein 2 OS=Mus musculus GN=Zhx2 PE=1 SV=1	14	1766.32	1800.98	1686.44	2053.08	2170.29	2179.75	2496.54	2620.17	2669.53	1751.25	47.9601	2134.37	57.6127	2595.41	72.7601	1.21877	1.48204	2.6e-05	0.185588				0.000262873	0.0163769	0.00163202	0.00548079			sp|Q99KI0|ACON_MOUSE	Aco2	ACON_MOUSE Aconitate hydratase, mitochondrial	93	23551.3	23155.3	24227.3	29514.4	29491.4	29480.7	34164.4	36313.1	33630.8	23644.6	442.59	29495.5	14.0601	34702.8
sp|Q8BGC4|ZADH2_MOUSE	Zadh2	Zinc-binding alcohol dehydrogenase domain-containing protein 2 OS=Mus musculus GN=Zadh2 PE=1 SV=1	11	2254.49	2355.65	2257.45	2517.6	2371.37	2333	3868.16	3516.19	3541.16	2289.2	47.0051	2407.32	79.5352	3641.84	160.359	1.0516	1.59088	2.6e-05	0.185588				0.000262873	0.209289	0.00168045	0.00207606			sp|O35621|PMM1_MOUSE	Pmm1	PMM1_MOUSE Phosphomannomutase 1	5	1175.91	1283.63	1181.93	1329.76	1319.6	1302.35	825.407	748.583	820.376	1213.82	49.4219	1317.24	11.3142	798.122
sp|Q9Z0P4|PALM_MOUSE	Palm	Paralemmin-1 OS=Mus musculus GN=Palm PE=1 SV=1	7	767.446	866.77	814.895	1012.17	951.563	933.906	1325.43	1450.34	1417.77	816.37	40.5623	965.88	33.5165	1397.85	52.9045	1.18314	1.71227	2.6e-05	0.185588				0.000262873	0.045569	0.00200579	0.00234633			tr|F7BJB9|F7BJB9_MOUSE	Morc3	F7BJB9_MOUSE Protein Morc3	23	4681.53	4844.33	4812.41	3735.29	3665.26	3755.37	3954.79	4163.96	4123.45	4779.42	70.437	3718.64	38.6253	4080.73
sp|Q91WK2|EIF3H_MOUSE	Eif3h	Eukaryotic translation initiation factor 3 subunit H OS=Mus musculus GN=Eif3h PE=1 SV=1	29	6167.53	6138.34	6273.64	6205.06	6590.28	6167.73	4548.95	4649.84	4813.14	6193.17	58.1354	6321.02	191.002	4670.64	108.854	1.02064	0.75416	2.63e-05	0.187729				0.00026553	0.50151	0.00131751	0.00189567			sp|Q6NXJ0|WWC2_MOUSE	Wwc2	WWC2_MOUSE Protein WWC2	11	1884.85	1987.1	1886.93	2134.03	2174.11	2211.82	1602.91	1536.42	1611.98	1919.63	47.7184	2173.32	31.7625	1583.77
sp|Q6ZQA6|IGSF3_MOUSE	Igsf3	Immunoglobulin superfamily member 3 OS=Mus musculus GN=Igsf3 PE=1 SV=2	19	2384.31	2718.18	2382	2031.65	1912.71	1947.4	3360.66	3559.13	3410.02	2494.83	157.935	1963.92	49.9424	3443.27	84.3673	0.787196	1.38016	2.66e-05	0.189871				0.000267801	0.0304202	0.00674427	0.000543641			sp|Q9CQ37|UBE2T_MOUSE	Ube2t	UBE2T_MOUSE Ubiquitin-conjugating enzyme E2 T	2	802.887	766.432	762.023	413.612	470.893	431.301	530.628	464.49	503.805	777.114	18.3129	438.602	23.948	499.641
sp|Q8R0J4|TM134_MOUSE	Tmem134	Transmembrane protein 134 OS=Mus musculus GN=Tmem134 PE=2 SV=1	2	278.339	308.961	267.651	276.66	281.591	286.371	430.263	442.345	415.904	284.984	17.507	281.541	3.96466	429.504	10.8078	0.987919	1.50712	2.66e-05	0.189871				0.000267801	0.858751	0.0038346	0.000607046			sp|Q8BWW4|LARP4_MOUSE	Larp4	LARP4_MOUSE La-related protein 4	30	8568.42	8708.5	8386.66	6426.33	5981.02	6669.87	5787.66	5793.61	5539.52	8554.53	131.757	6359.07	285.215	5706.93
sp|P10922|H10_MOUSE	H1f0	Histone H1.0 OS=Mus musculus GN=H1f0 PE=2 SV=4	19	5711.59	6333.37	5607.05	5006.93	4878.83	4821.68	8439.88	9386.83	8768.41	5884	320.604	4902.48	77.4549	8865.04	392.583	0.833188	1.50663	2.68e-05	0.191298				0.000269434	0.0353772	0.00440727	0.000783682			sp|Q8VCH5|RABEK_MOUSE	Rabepk	RABEK_MOUSE Rab9 effector protein with kelch motifs	9	1980.87	1967.87	1994.76	2820.29	2815.1	2891.28	1985.97	1701.39	1812.66	1981.17	10.9798	2842.22	34.753	1833.34
sp|Q920Q6|MSI2H_MOUSE	Msi2	RNA-binding protein Musashi homolog 2 OS=Mus musculus GN=Msi2 PE=1 SV=1	12	1945.58	1983.87	1970.24	2327.56	2256.72	2269.4	2944.96	3298.53	3124.88	1966.56	15.8465	2284.56	30.8431	3122.79	144.352	1.1617	1.58794	2.69e-05	0.192012				0.000270059	0.00630714	0.00167198	0.00295071			sp|Q9EQM6|DGCR8_MOUSE	Dgcr8	DGCR8_MOUSE Microprocessor complex subunit DGCR8	8	1710.96	1717.55	1738.15	1390.12	1339.87	1360.03	1520.44	1482.42	1437.93	1722.22	11.581	1363.34	20.6476	1480.26
sp|Q9D2L1|ARSK_MOUSE	Arsk	Arylsulfatase K OS=Mus musculus GN=Arsk PE=2 SV=2	2	169.785	190.934	201.091	242.541	259.586	261.192	338.968	355.572	328.29	187.27	13.0406	254.44	8.43914	340.943	11.2251	1.35868	1.8206	2.7e-05	0.192726				0.000270683	0.02529	0.00247327	0.00321433			sp|Q6PDN3|MYLK_MOUSE	Mylk	MYLK_MOUSE Myosin light chain kinase, smooth muscle	15	2362.67	2207.92	2233.25	1819.32	1848.9	1932.2	2994.82	3284.17	3227.64	2267.95	67.7731	1866.81	47.7909	3168.88
sp|Q3UFB2|BCD1_MOUSE	Znhit6	Box C/D snoRNA protein 1 OS=Mus musculus GN=Znhit6 PE=1 SV=2	16	2808.18	2680.72	2724.08	3367.72	3198.45	3018.18	1884.84	1640.66	1686.31	2737.66	52.9139	3194.78	142.723	1737.27	105.999	1.16698	0.634582	2.71e-05	0.19344				0.000270924	0.037076	0.00284788	0.00181398			sp|Q9Z0H4|CELF2_MOUSE	Celf2	CELF2_MOUSE CUGBP Elav-like family member 2	9	2901.19	2979.82	2963.8	2300.18	2316.79	2367.68	2876.29	2913.78	2770.31	2948.27	33.9269	2328.22	28.7169	2853.46
sp|Q9WUR9|KAD4_MOUSE	Ak4	Adenylate kinase 4, mitochondrial OS=Mus musculus GN=Ak4 PE=1 SV=1	4	633.619	721.607	658.598	705.538	649.825	699.593	982.596	1007.39	1004.33	671.275	37.0225	684.985	24.9803	998.105	11.0377	1.02042	1.48688	2.71e-05	0.19344				0.000270924	0.737532	0.00291116	0.00125096			sp|P58462|FOXP1_MOUSE	Foxp1	FOXP1_MOUSE Forkhead box protein P1	8	1705.52	1729.71	1719.93	1340.81	1273.19	1282.96	1789.87	1928.12	1841.41	1718.39	9.93564	1298.99	29.8413	1853.13
sp|P56542|DNS2A_MOUSE	Dnase2	Deoxyribonuclease-2-alpha OS=Mus musculus GN=Dnase2 PE=2 SV=1	3	339.007	381.395	352.992	415.651	429.996	367.634	697.358	632.933	669.107	357.798	17.6354	404.427	26.6676	666.466	26.3676	1.13032	1.86269	2.72e-05	0.194154				0.000271543	0.169733	0.00167198	0.00301201			sp|P11499|HS90B_MOUSE	Hsp90ab1	HS90B_MOUSE Heat shock protein HSP 90-beta	192	59286.1	59719.2	59000.4	51193.5	50038.6	50314.9	48178.9	44992.3	47207.9	59335.2	295.498	50515.7	492.395	46793
sp|Q9CXV9|DCNL5_MOUSE	Dcun1d5	DCN1-like protein 5 OS=Mus musculus GN=Dcun1d5 PE=2 SV=1	3	756.172	750.18	761.705	678.02	719.913	763.451	390.567	438.543	456.131	756.019	4.70631	720.461	34.8792	428.414	27.7081	0.952967	0.566671	2.73e-05	0.194867				0.000272161	0.305725	0.00199899	0.00305447			tr|A3KFU8|A3KFU8_MOUSE	Pabpc4	A3KFU8_MOUSE Protein Pabpc4	30	12810.9	13077.3	12716.2	12929.8	12377.9	12970.9	10328.4	10069.8	9926.47	12868.1	152.873	12759.5	270.377	10108.2
sp|P70424|ERBB2_MOUSE	Erbb2	Receptor tyrosine-protein kinase erbB-2 OS=Mus musculus GN=Erbb2 PE=1 SV=3	15	1350.78	1533.41	1417.12	1181.24	1065.1	1059.61	2290.48	2361.87	2093.69	1433.77	75.4822	1101.98	56.0877	2248.68	113.404	0.768591	1.56837	2.76e-05	0.197009				0.000274615	0.0290581	0.00400089	0.0012059			sp|Q9ERR7|SEP15_MOUSE	42628	SEP15_MOUSE 15 kDa selenoprotein	7	1171.02	1116.16	1189.65	1485.65	1455.68	1444.64	1447.22	1439.97	1417.8	1158.94	31.1938	1461.99	17.3266	1435
sp|P47934|CACP_MOUSE	Crat	Carnitine O-acetyltransferase OS=Mus musculus GN=Crat PE=1 SV=3	13	2165.13	2467.44	2267.49	2148.38	2015.18	2132.05	3440.95	3593.05	3306.15	2300.02	125.543	2098.54	59.3179	3446.72	117.197	0.912399	1.49856	2.77e-05	0.197723				0.000274615	0.165548	0.00373352	0.000952892			sp|Q9JI13|SAS10_MOUSE	Utp3	SAS10_MOUSE Something about silencing protein 10	12	2158.45	2165.9	2113.24	2281.05	2417.42	2395.95	1769.53	1688.26	1692.08	2145.86	23.2678	2364.81	59.87	1716.62
sp|Q9DAT5|MTU1_MOUSE	Trmu	Mitochondrial tRNA-specific 2-thiouridylase 1 OS=Mus musculus GN=Trmu PE=2 SV=1	10	1772.84	1869.7	1789.03	1926.76	1842.74	1806.15	2798.8	2592.4	2584.93	1810.52	42.363	1858.55	50.492	2658.71	99.1055	1.02653	1.46848	2.77e-05	0.197723				0.000274615	0.444051	0.00190177	0.0019596			sp|Q60862|ORC2_MOUSE	Orc2	ORC2_MOUSE Origin recognition complex subunit 2	4	1230.81	1280.96	1279.96	1153.55	1115.65	1164.56	945.888	975.068	971.932	1263.91	23.4088	1144.59	20.9492	964.296
sp|Q7TSY8|SGOL2_MOUSE	Sgol2	Shugoshin-like 2 OS=Mus musculus GN=Sgol2 PE=1 SV=1	8	1964.72	2025.81	1779.11	2501.3	2492.37	2207.54	931.715	647.701	727.538	1923.21	104.904	2400.4	136.424	768.985	119.595	1.24812	0.399844	2.77e-05	0.197723				0.000274615	0.0468562	0.00471874	0.00243492			sp|Q9JKZ2|SC5A3_MOUSE	Slc5a3	SC5A3_MOUSE Sodium/myo-inositol cotransporter	12	1491.04	1455.43	1522.44	896.655	858.561	780.327	1520.81	1703.5	1634.7	1489.64	27.3747	845.181	48.424	1619.67
tr|G5E8C6|G5E8C6_MOUSE	Vill	Villin-like protein OS=Mus musculus GN=Vill PE=4 SV=1	27	5116.86	4973.13	5172.93	4900.8	4961.01	5078.52	9014.59	10414.3	10607.1	5087.64	84.1442	4980.11	73.8002	10012	709.652	0.978864	1.96791	2.78e-05	0.198436				0.000275224	0.32697	0.00182892	0.00136452			sp|Q9CWY8|RNH2A_MOUSE	Rnaseh2a	RNH2A_MOUSE Ribonuclease H2 subunit A	9	2820.86	2693.33	2776.22	2579.57	2591.91	2626.6	2201.34	2134.92	2220.19	2763.47	52.8387	2599.36	19.9095	2185.48
sp|P28656|NP1L1_MOUSE	Nap1l1	Nucleosome assembly protein 1-like 1 OS=Mus musculus GN=Nap1l1 PE=1 SV=2	31	7618.56	6753.52	7700.74	7214.75	7179.76	7397.96	3624.19	3967.34	4155.43	7357.61	428.469	7264.16	95.6855	3915.65	219.936	0.987299	0.532191	2.81e-05	0.200578				0.000277809	0.846365	0.00251382	0.00105603			sp|Q8C145|S39A6_MOUSE	Slc39a6	S39A6_MOUSE Zinc transporter ZIP6	2	1445.37	1484.85	1495.36	1318.46	1351.9	1354.82	1155.4	1195.34	1196.31	1475.19	21.5204	1341.73	16.4951	1182.35
sp|P32507|PVRL2_MOUSE	Pvrl2	Poliovirus receptor-related protein 2 OS=Mus musculus GN=Pvrl2 PE=1 SV=2	15	1050.76	1235.01	1169.57	1072.27	1073.79	1094.72	2055.49	1846.92	1890.69	1151.78	76.2644	1080.26	10.2436	1931.03	89.8	0.937905	1.67656	2.82e-05	0.201292				0.000278027	0.347649	0.00369431	0.000822441			sp|P61255|RL26_MOUSE	Rpl26	RL26_MOUSE 60S ribosomal protein L26	21	10485.3	10464.9	10296.5	9765.08	10177.4	10103.5	8411.79	7966.89	8168.02	10415.6	84.6038	10015.3	179.505	8182.23
sp|Q6IE82|JADE3_MOUSE	Phf16	Protein Jade-3 OS=Mus musculus GN=Phf16 PE=2 SV=1	7	1384.14	1538.09	1411.73	1585.35	1617.6	1621.07	1035.06	939.615	933.828	1444.65	67.0229	1608.01	16.0832	969.501	46.4174	1.11307	0.671096	2.82e-05	0.201292				0.000278027	0.0679609	0.00414786	0.00107431			sp|Q6GV12|KDSR_MOUSE	Kdsr	KDSR_MOUSE 3-ketodihydrosphingosine reductase	6	1516.26	1553.34	1525.25	2164.57	2078.48	2103.15	2424.83	2694.18	2562.87	1531.62	15.7931	2115.4	36.1978	2560.63
sp|Q9R1A8|RFWD2_MOUSE	Rfwd2	E3 ubiquitin-protein ligase RFWD2 OS=Mus musculus GN=Rfwd2 PE=1 SV=2	3	469.417	494.799	461.251	408.902	397.786	401.169	603.548	561.636	590.55	475.156	14.2844	402.619	4.65247	585.245	17.5169	0.847341	1.23169	2.85e-05	0.203433				0.000280597	0.0159797	0.0065709	0.000893891			sp|Q9QXK3|COPG2_MOUSE	Copg2	COPG2_MOUSE Coatomer subunit gamma-2	37	11067.1	11232.6	11236.4	12983	12729.6	12275.5	14330.4	14099.6	14562.6	11178.7	78.9284	12662.7	292.684	14330.9
sp|P62908|RS3_MOUSE	Rps3	40S ribosomal protein S3 OS=Mus musculus GN=Rps3 PE=1 SV=1	76	22008.3	21318.3	21682.8	19326.4	20590.7	19607.6	15824.5	14478	15429.2	21669.8	281.841	19841.6	542.014	15243.9	565.106	0.915632	0.703463	2.87e-05	0.204861				0.000282177	0.0418573	0.00186427	0.00388965			sp|Q9QZM0|UBQL2_MOUSE	Ubqln2	UBQL2_MOUSE Ubiquilin-2	14	3216.82	3161.16	3195.22	2576.51	2758.85	2614.42	2445.1	2343.87	2355.9	3191.07	22.9121	2649.93	78.56	2381.62
sp|Q3V384|LACE1_MOUSE	Lace1	Lactation elevated protein 1 OS=Mus musculus GN=Lace1 PE=2 SV=1	9	1040.43	1042.06	1014.4	1276.48	1112.51	1023.32	2027.82	1890.1	1887.96	1032.3	12.6723	1137.44	104.844	1935.29	65.4321	1.10185	1.87475	2.89e-05	0.206288				0.000283363	0.305725	0.000800943	0.00425218			tr|E9PV38|E9PV38_MOUSE	Ces2g	E9PV38_MOUSE Protein Ces2g	4	612.176	521.113	611.647	556.654	615.014	527.77	1092.52	1119.43	1205.62	581.645	42.8034	566.479	36.2885	1139.19
sp|P50637|TSPO_MOUSE	Tspo	Translocator protein OS=Mus musculus GN=Tspo PE=2 SV=1	3	761.461	799.747	792.02	881.936	905.768	897.638	1158.22	1067.26	1109.32	784.409	16.5307	895.114	9.89171	1111.6	37.1692	1.14113	1.41712	2.89e-05	0.206288				0.000283363	0.014482	0.00190497	0.00332768			sp|Q9D0L8|MCES_MOUSE	Rnmt	MCES_MOUSE mRNA cap guanine-N7 methyltransferase	26	8013.38	8083.47	8276.66	9961.81	10020.7	9953.97	10672.2	11392.1	10846.3	8124.5	111.331	9978.83	29.7814	10970.2
sp|Q9Z210|PX11B_MOUSE	Pex11b	Peroxisomal membrane protein 11B OS=Mus musculus GN=Pex11b PE=1 SV=1	7	842.17	895.536	891.121	1027.86	997.971	1036.59	1327.11	1226.99	1263.68	876.276	24.1836	1020.81	16.5361	1272.59	41.3569	1.16494	1.45228	2.96e-05	0.211285				0.000289431	0.0185496	0.00193835	0.00339988			sp|P80315|TCPD_MOUSE	Cct4	TCPD_MOUSE T-complex protein 1 subunit delta	85	28988.9	27906	28204	27449	27042.2	26403.9	22719.8	22117.9	22749.9	28366.3	456.745	26965	430.135	22529.2
sp|Q8R1U2|CGRE1_MOUSE	Cgref1	Cell growth regulator with EF hand domain protein 1 OS=Mus musculus GN=Cgref1 PE=2 SV=1	6	1362.02	1388.3	1293.27	978.642	997.667	1033.71	1550.45	1670.18	1543.28	1347.86	40.0665	1003.34	22.8365	1587.97	58.2049	0.744393	1.17814	2.96e-05	0.211285				0.000289431	0.00889317	0.0149903	0.00104492			sp|Q9CZ52|ANTR1_MOUSE	Antxr1	ANTR1_MOUSE Anthrax toxin receptor 1	3	684.551	592.178	648.844	392.85	424.644	381.651	808.193	871.892	865.83	641.858	38.0333	399.715	18.2107	848.638
sp|Q9CZA6|NDE1_MOUSE	Nde1	Nuclear distribution protein nudE homolog 1 OS=Mus musculus GN=Nde1 PE=1 SV=1	5	447.927	450.142	470.719	411.459	448.541	401.069	281.262	263.626	280.699	456.263	10.2621	420.356	20.376	275.196	8.18422	0.921303	0.603152	2.97e-05	0.211999				0.000289616	0.148847	0.000993942	0.00214871			sp|Q9EP71|RAI14_MOUSE	Rai14	RAI14_MOUSE Ankycorbin	46	13188.7	12912.3	13259.2	13296.2	13627.9	13670.7	15458.6	15136.2	15441	13120.1	149.706	13531.6	167.368	15345.3
sp|Q9JLV2|TP4AP_MOUSE	Trpc4ap	Short transient receptor potential channel 4-associated protein OS=Mus musculus GN=Trpc4ap PE=1 SV=2	3	482.862	473.434	476.64	438.372	416.087	487.738	232.503	231.719	258.11	477.645	3.91406	447.399	29.9397	240.777	12.2602	0.936676	0.504092	2.97e-05	0.211999				0.000289616	0.303884	0.000993942	0.00216118			sp|O70194|EIF3D_MOUSE	Eif3d	EIF3D_MOUSE Eukaryotic translation initiation factor 3 subunit D	56	16155.8	16725.7	16593	16389.2	15948	15955	13790.1	13432.5	13409.7	16491.5	243.479	16097.4	206.354	13544.1
sp|Q6PG16|HJURP_MOUSE	Hjurp	Holliday junction recognition protein OS=Mus musculus GN=Hjurp PE=2 SV=1	5	685.659	673.349	658.181	654.958	750.831	652.855	333.334	280.009	332.085	672.396	11.2381	686.215	45.6987	315.143	24.8485	1.02055	0.468686	2.98e-05	0.212712				0.000290194	0.775376	0.00181939	0.00214871			sp|Q8BVC4|CCD68_MOUSE	Ccdc68	CCD68_MOUSE Coiled-coil domain-containing protein 68	3	1180.08	1129.62	1107.3	576.035	596.925	621.889	1059.74	1183.26	1197.58	1139	30.4436	598.283	18.7444	1146.86
sp|Q9D2J4|VSIG1_MOUSE	Vsig1	V-set and immunoglobulin domain-containing protein 1 OS=Mus musculus GN=Vsig1 PE=2 SV=1	24	3259.69	3331.74	3553.6	2161.24	2184.15	2180.42	4774.19	4259.85	4211.36	3381.68	125.076	2175.27	10.0369	4415.13	254.662	0.643252	1.3056	3e-05	0.21414				0.000291347	0.00521953	0.0111585	0.000812923			sp|Q8C650|SEP10_MOUSE	42623	SEP10_MOUSE Septin-10	15	2910.18	3037.61	2967.49	2318.73	2257.4	2290.83	2590.69	2717.47	2648.69	2971.76	52.1106	2288.99	25.0718	2652.28
sp|Q9DBX6|CP2S1_MOUSE	Cyp2s1	Cytochrome P450 2S1 OS=Mus musculus GN=Cyp2s1 PE=2 SV=1	15	1871.47	1976.38	1837.07	1338.78	1230.36	1310.62	3492.25	2962.03	3057.07	1894.97	59.2516	1293.25	45.9342	3170.45	230.831	0.682465	1.67308	3e-05	0.21414				0.000291347	0.00866138	0.00345073	0.000946104			sp|Q9CWX9|DDX47_MOUSE	Ddx47	DDX47_MOUSE Probable ATP-dependent RNA helicase DDX47	22	7779.15	8210	8156.54	6884.22	7128.43	7084.65	5944.05	6114.18	5965.72	8048.56	191.75	7032.43	106.316	6007.98
sp|P17809|GTR1_MOUSE	Slc2a1	Solute carrier family 2, facilitated glucose transporter member 1 OS=Mus musculus GN=Slc2a1 PE=1 SV=4	8	1203.19	1314.27	1217.68	1457.89	1359.9	1393.23	759.152	576.647	626.671	1245.05	49.3044	1403.67	40.6801	654.157	77.0005	1.12741	0.525407	3.01e-05	0.214854				0.000291921	0.0588271	0.00550009	0.00294091			sp|Q80YT7-2|MYOME_MOUSE	Pde4dip	MYOME_MOUSE Isoform 2 of Myomegalin	20	3460.87	3606.4	3405.06	4713.15	4546.25	4815.73	3802.51	3836.74	3781.85	3490.78	84.8735	4691.71	111.054	3807.03
tr|F2Z3U3|F2Z3U3_MOUSE	Raph1	Protein Raph1 (Fragment) OS=Mus musculus GN=Raph1 PE=2 SV=1	6	528.61	505.663	483.505	670.638	691.669	697.424	418.784	475.232	448.085	505.926	18.415	686.577	11.5129	447.367	23.0504	1.35707	0.884254	3.05e-05	0.217709				0.000295399	0.00919778	0.0611235	0.00193871			sp|Q61087|LAMB3_MOUSE	Lamb3	LAMB3_MOUSE Laminin subunit beta-3	12	1716.05	1813.9	1812.21	1604.1	1532.78	1695.9	1072.96	1096.86	1036.85	1780.72	45.7338	1610.93	66.7682	1068.89
sp|Q9D0D4|DIM1_MOUSE	Dimt1	Probable dimethyladenosine transferase OS=Mus musculus GN=Dimt1 PE=2 SV=1	14	4545.54	4625.66	4477.59	5784.51	5558.74	5304.64	3319.63	2705.32	2863.54	4549.6	60.5173	5549.3	196.02	2962.83	260.433	1.21973	0.651229	3.06e-05	0.218423				0.000295966	0.0156005	0.00648283	0.00266996			sp|P70695|F16P2_MOUSE	Fbp2	F16P2_MOUSE Fructose-1,6-bisphosphatase isozyme 2	7	1265.31	1191.19	1217.02	852.569	849.253	854.267	1112.85	1101.89	1173.67	1224.51	30.719	852.03	2.08218	1129.47
sp|Q9CQU0|TXD12_MOUSE	Txndc12	Thioredoxin domain-containing protein 12 OS=Mus musculus GN=Txndc12 PE=2 SV=1	10	2077.03	2275.25	2129.82	2401.61	2293.44	2322.37	3773.45	3580.08	3357.02	2160.7	83.8172	2339.14	45.7246	3570.18	170.151	1.08258	1.65233	3.07e-05	0.219137				0.000296531	0.105831	0.002202	0.00180216			sp|Q922D8|C1TC_MOUSE	Mthfd1	C1TC_MOUSE C-1-tetrahydrofolate synthase, cytoplasmic	93	27349.1	27575.6	27294.9	25951.2	25317	25846.1	24681.3	24454.7	24344.6	27406.5	121.579	25704.8	277.529	24493.5
sp|P62270|RS18_MOUSE	Rps18	40S ribosomal protein S18 OS=Mus musculus GN=Rps18 PE=1 SV=3	26	9100.09	8776.88	9294.83	8124.87	8447.52	8082.58	6825.51	6500.41	6774.1	9057.27	213.609	8218.32	162.984	6700.01	142.688	0.907373	0.739738	3.1e-05	0.221278				0.000299024	0.037076	0.00173029	0.00246735			sp|Q80U35|ARHGH_MOUSE	Arhgef17	ARHGH_MOUSE Rho guanine nucleotide exchange factor 17	8	1225.21	1157.08	1268.96	1362.52	1434.93	1425.24	1713.47	1749.35	1713.29	1217.08	46.0349	1407.56	32.0952	1725.37
sp|Q9CXS4|CENPV_MOUSE	Cenpv	Centromere protein V OS=Mus musculus GN=Cenpv PE=2 SV=2	15	2763.29	2958.95	2854.4	3091.67	2833.67	2853.24	4358.93	4080.18	4104.49	2858.88	79.9407	2926.19	117.282	4181.2	126.065	1.02355	1.46253	3.11e-05	0.221992				0.00029918	0.619142	0.00178134	0.00233302			sp|Q3UMU9|HDGR2_MOUSE	Hdgfrp2	HDGR2_MOUSE Hepatoma-derived growth factor-related protein 2	22	6358.87	6630.75	6537.15	7115.03	7098.99	7274.67	8534.02	9060.45	8660.05	6508.92	112.775	7162.9	79.3065	8751.51
sp|Q8JZY4|MRRP3_MOUSE	Kiaa0391	Mitochondrial ribonuclease P protein 3 OS=Mus musculus GN=Kiaa0391 PE=2 SV=1	12	2407.84	2551.02	2473.44	2726.79	2675.46	2707.86	3658.01	3389.73	3419.1	2477.43	58.5212	2703.37	21.1945	3488.95	120.146	1.0912	1.40829	3.11e-05	0.221992				0.00029918	0.0308278	0.00215861	0.00228981			sp|B1AR13|CISD3_MOUSE	Cisd3	CISD3_MOUSE CDGSH iron-sulfur domain-containing protein 3, mitochondrial	10	3502.7	3373.11	3533.5	3662.52	3683.86	3841.92	4712.02	4923.69	4656.71	3469.77	69.4959	3729.43	80.0158	4764.14
sp|O54864|SUV91_MOUSE	Suv39h1	Histone-lysine N-methyltransferase SUV39H1 OS=Mus musculus GN=Suv39h1 PE=1 SV=1	12	2239.14	2320.55	2095.05	1539.38	1403.93	1444.92	1120.51	844.459	891.127	2218.25	93.2379	1462.74	56.7152	952.032	120.646	0.659414	0.429182	3.15e-05	0.224847				0.00030262	0.00974304	0.0034558	0.0145041			sp|Q80TH2|LAP2_MOUSE	Erbb2ip	LAP2_MOUSE Protein LAP2	38	9012.84	8553.71	9052.29	6621.58	6832.98	6807.35	9847.69	10531.3	9952.62	8872.95	226.308	6753.97	94.1968	10110.5
sp|P10923|OSTP_MOUSE	Spp1	Osteopontin OS=Mus musculus GN=Spp1 PE=1 SV=1	20	2762.8	3166.46	2992.84	2118.62	2023.28	2328.27	4825.86	5697.28	5405.5	2974.03	165.329	2156.72	127.393	5309.55	362.168	0.725185	1.7853	3.16e-05	0.225561				0.000303173	0.0248091	0.00351898	0.00121064			sp|Q8K224|NAT10_MOUSE	Nat10	NAT10_MOUSE N-acetyltransferase 10	35	8297.84	8662.95	8836.23	8063.26	8040.59	8090.88	6475.65	6395.95	6647.01	8599.01	224.399	8064.91	20.5639	6506.2
sp|Q9WVL0|MAAI_MOUSE	Gstz1	Maleylacetoacetate isomerase OS=Mus musculus GN=Gstz1 PE=1 SV=1	5	1117.71	1142.25	1116.05	1362.6	1315.36	1427.36	1893.78	2104.74	2155.41	1125.34	11.9787	1368.44	45.9099	2051.31	113.295	1.21603	1.82284	3.18e-05	0.226988				0.000304274	0.0143852	0.00150589	0.00328839			sp|P28571-1|SC6A9_MOUSE	Slc6a9	SC6A9_MOUSE Isoform GlyT-1A of Sodium- and chloride-dependent glycine transporter 1	4	244.35	230.168	258.007	590.102	674.852	627.717	383.985	324.419	378.263	244.175	11.3659	630.89	34.6717	362.222
tr|Q80V76|Q80V76_MOUSE	Pygo2	Protein Pygo2 OS=Mus musculus GN=Pygo2 PE=2 SV=1	5	254.68	266.137	266.131	209.521	234.119	229.017	324.013	338.56	343.175	262.316	5.39947	224.219	10.5997	335.249	8.16562	0.854767	1.27804	3.18e-05	0.226988				0.000304274	0.0399525	0.00253634	0.00214871			sp|Q60793|KLF4_MOUSE	Klf4	KLF4_MOUSE Krueppel-like factor 4	2	499.133	553.168	551.573	264.234	260.376	304.952	569.346	616.606	579.002	534.625	25.1048	276.521	20.1656	588.318
sp|Q9QYF1|RDH11_MOUSE	Rdh11	Retinol dehydrogenase 11 OS=Mus musculus GN=Rdh11 PE=2 SV=2	8	2332.46	2538.1	2162.18	1892.74	1791.67	1906.35	3620.02	3363.85	3334.16	2344.25	153.695	1863.59	51.1554	3439.34	128.331	0.794962	1.46714	3.19e-05	0.227702				0.000304822	0.03608	0.0060215	0.000730977			sp|Q61503|5NTD_MOUSE	Nt5e	5NTD_MOUSE 5'-nucleotidase	27	4260.33	4312.98	4387.28	8796.3	8337.33	8943.15	7434.87	8313.42	7288.89	4320.2	52.0777	8692.26	258.035	7679.06
sp|Q91W92|BORG5_MOUSE	Cdc42ep1	Cdc42 effector protein 1 OS=Mus musculus GN=Cdc42ep1 PE=1 SV=1	11	1523.42	1659.51	1576.81	1678.45	1666.2	1660.83	2177.1	2366.56	2316.93	1586.58	55.9864	1668.49	7.37386	2286.86	80.2154	1.05163	1.44138	3.21e-05	0.22913				0.000306323	0.174826	0.0027854	0.00153223			sp|Q9DCH4|EIF3F_MOUSE	Eif3f	EIF3F_MOUSE Eukaryotic translation initiation factor 3 subunit F	32	10033.6	10259.3	10004.8	9690.26	9854.9	9545.69	8184.04	8443.29	8104.25	10099.2	113.793	9696.95	126.323	8243.86
sp|Q9Z110|P5CS_MOUSE	Aldh18a1	Delta-1-pyrroline-5-carboxylate synthase OS=Mus musculus GN=Aldh18a1 PE=2 SV=2	71	11364	12561.5	11667	21325.9	20742.2	20235.4	15327.3	13231.8	13246.1	11864.2	508.368	20767.8	445.564	13935.1	984.475	1.75047	1.17455	3.22e-05	0.229844				0.000306458	0.00528246	0.0604635	0.00418566			sp|Q9Z0M5|LICH_MOUSE	Lipa	LICH_MOUSE Lysosomal acid lipase/cholesteryl ester hydrolase	6	1310.69	1260.9	1352.02	704.215	688.001	663.058	1447.05	1648.29	1657.45	1307.87	37.253	685.091	16.9278	1584.26
sp|P62858|RS28_MOUSE	Rps28	40S ribosomal protein S28 OS=Mus musculus GN=Rps28 PE=2 SV=1	10	2230.44	2105.89	2263.18	2002.53	2113.17	1993.63	1556.26	1493.45	1494.24	2199.84	67.7616	2036.44	54.3755	1514.65	29.4245	0.925725	0.688528	3.22e-05	0.229844				0.000306458	0.102206	0.00157934	0.00147059			sp|P58334|KLF16_MOUSE	Klf16	KLF16_MOUSE Krueppel-like factor 16	3	901.664	930.721	902.398	660.671	665.578	678.187	581.79	481.379	536.898	911.594	13.5279	668.145	7.37771	533.356
sp|P56581|TDG_MOUSE	Tdg	G/T mismatch-specific thymine DNA glycosylase OS=Mus musculus GN=Tdg PE=1 SV=2	5	1057.49	1038.53	1051.81	825.156	848.555	865.328	1179.38	1110.56	1195.27	1049.28	7.94497	846.346	16.4743	1161.74	36.7642	0.8066	1.10718	3.26e-05	0.232699				0.000309852	0.00600523	0.0201069	0.00167713			sp|Q91VU0|FAM3C_MOUSE	Fam3c	FAM3C_MOUSE Protein FAM3C	12	4940.54	4897.21	4861.83	4375.42	4379.08	4372.77	5776.94	6140.57	5767.65	4899.86	32.1878	4375.76	2.58702	5895.05
sp|P19324|SERPH_MOUSE	Serpinh1	Serpin H1 OS=Mus musculus GN=Serpinh1 PE=1 SV=3	37	8048.14	8950.91	8413.52	10797.2	10455.3	10890.9	13005.7	12576.2	12198.2	8470.86	370.778	10714.5	187.208	12593.4	329.884	1.26486	1.48667	3.27e-05	0.233413				0.000310389	0.0167642	0.00239851	0.00510168			sp|Q8K363|DDX18_MOUSE	Ddx18	DDX18_MOUSE ATP-dependent RNA helicase DDX18	37	11236.4	11500.6	11575.1	11606.8	11994.1	12007.8	9677.24	9314.52	9615.69	11437.4	145.323	11869.6	185.888	9535.82
sp|Q8BH95|ECHM_MOUSE	Echs1	Enoyl-CoA hydratase, mitochondrial OS=Mus musculus GN=Echs1 PE=1 SV=1	39	7913.96	9044.23	8209.7	9222.87	8731.79	9195.03	14664.3	14508.8	13288.8	8389.3	478.587	9049.9	225.222	14154	615.05	1.07874	1.68715	3.28e-05	0.234126				0.000310925	0.222123	0.002786	0.0015381			sp|Q91WB4|PKHF2_MOUSE	Plekhf2	PKHF2_MOUSE Pleckstrin homology domain-containing family F member 2	9	1250.94	1262.22	1264.19	1529.64	1526.16	1556.89	1325.19	1249.42	1300.85	1259.12	5.83744	1537.56	13.7397	1291.82
sp|Q91WT4|DJC17_MOUSE	Dnajc17	DnaJ homolog subfamily C member 17 OS=Mus musculus GN=Dnajc17 PE=2 SV=2	4	484.737	506.146	508.371	482.109	496.864	500.009	382.485	381.88	401.515	499.751	10.6555	492.994	7.80321	388.627	9.11677	0.986479	0.77764	3.31e-05	0.236268				0.000313353	0.593854	0.00232461	0.00167713			sp|P97449|AMPN_MOUSE	Anpep	AMPN_MOUSE Aminopeptidase N	2	1355.63	1371.68	1358.78	1452.79	1358.01	1469.18	1988.4	1890.31	1878	1362.03	6.9437	1426.66	49.0019	1918.9
sp|Q9CQX8|RT36_MOUSE	Mrps36	28S ribosomal protein S36, mitochondrial OS=Mus musculus GN=Mrps36 PE=2 SV=1	5	829.748	786.967	840.048	831.116	883.399	829.789	1212.91	1135.98	1139.11	818.921	22.9828	848.101	24.9651	1162.67	35.5504	1.03563	1.41975	3.33e-05	0.237695				0.000314828	0.373539	0.00205121	0.0021284			sp|Q9QYI4|DJB12_MOUSE	Dnajb12	DJB12_MOUSE DnaJ homolog subfamily B member 12	9	2172.23	2277.58	2232.31	1603.36	1533.17	1502.34	1828.28	1944.33	1918.2	2227.37	43.1504	1546.29	42.2718	1896.94
sp|Q91X97|NCALD_MOUSE	Ncald	Neurocalcin-delta OS=Mus musculus GN=Ncald PE=1 SV=4	3	545.73	556.054	515.505	366.845	345.94	412.769	986.332	1137.33	1213.18	539.096	17.2058	375.185	27.9129	1112.28	94.2889	0.695951	2.06323	3.34e-05	0.238409				0.00031505	0.0196765	0.00239639	0.00130025			sp|Q91XA2|GOLM1_MOUSE	Golm1	GOLM1_MOUSE Golgi membrane protein 1	20	7129.6	6899.89	6969.08	4208.65	4025.75	3906.55	8323.67	9641.75	8825.15	6999.52	96.2177	4046.98	124.242	8930.19
sp|P46471|PRS7_MOUSE	Psmc2	26S protease regulatory subunit 7 OS=Mus musculus GN=Psmc2 PE=1 SV=5	48	11947.4	11409.6	11856.2	11105.6	11407.8	11459.1	9525.85	9451.83	9689.96	11737.7	234.994	11324.2	155.963	9555.88	99.5082	0.964766	0.814116	3.35e-05	0.239123				0.00031505	0.169268	0.00182892	0.00124011			sp|P70423|CTR3_MOUSE	Slc7a3	CTR3_MOUSE Cationic amino acid transporter 3	4	206.463	202.346	217.66	788.182	821.134	726.837	643.165	531.554	650.283	208.823	6.4708	778.718	39.074	608.334
sp|Q9JL35|HMGN5_MOUSE	Hmgn5	High mobility group nucleosome-binding domain-containing protein 5 OS=Mus musculus GN=Hmgn5 PE=1 SV=2	42	11592.1	12131.9	11171.9	10764.1	10938.1	10829.5	17005.6	16494.3	15442.8	11632	392.931	10843.9	71.7613	16314.2	650.592	0.93225	1.40253	3.35e-05	0.239123				0.00031505	0.0889743	0.0035767	0.00120348			sp|Q8K3A0|HSC20_MOUSE	Hscb	HSC20_MOUSE Iron-sulfur cluster co-chaperone protein HscB, mitochondrial	6	725.243	697.665	779.22	1135.11	1116.57	1170.4	1279.19	1424.73	1381.36	734.043	33.8711	1140.69	22.3278	1361.76
sp|Q8VDU0|GPSM2_MOUSE	Gpsm2	G-protein-signaling modulator 2 OS=Mus musculus GN=Gpsm2 PE=1 SV=2	4	2117.92	2103.83	2004.11	1758.28	1704.15	1783.63	1153.52	1067.26	1310.11	2075.29	50.6572	1748.69	33.1491	1176.96	100.519	0.842624	0.567133	3.35e-05	0.239123				0.00031505	0.0145734	0.00354397	0.00665814			sp|Q9CX66|CL045_MOUSE	D10Wsu102e	CL045_MOUSE Uncharacterized protein C12orf45 homolog	2	600.035	613.409	602.656	538.944	487.559	518.374	409.137	404.512	416.969	605.367	5.78658	514.959	21.1164	410.206
sp|Q7TPM9|MTMRA_MOUSE	Mtmr10	Myotubularin-related protein 10 OS=Mus musculus GN=Mtmr10 PE=2 SV=2	12	2066.29	1958.28	1920.96	2084.3	2212.63	2057.73	1349.07	1252.54	1392.49	1981.84	61.6259	2118.22	67.6335	1331.37	58.4896	1.06881	0.671782	3.36e-05	0.239837				0.000315575	0.160454	0.00275294	0.00165908			sp|Q5BLK4|TUT7_MOUSE	Zcchc6	TUT7_MOUSE Terminal uridylyltransferase 7	10	1927.2	1892.14	1954.55	2168.48	2261.04	2279.4	2515.93	2437.26	2472.36	1924.63	25.5435	2236.31	48.5429	2475.18
tr|B1B1A8|B1B1A8_MOUSE	Mylk	Myosin light chain kinase, smooth muscle OS=Mus musculus GN=Mylk PE=2 SV=1	29	4825.91	5019.74	4901.75	4509.6	4606.76	4406.11	5826.88	5575.97	5656.54	4915.8	79.752	4507.49	81.9286	5686.46	104.596	0.916939	1.15677	3.4e-05	0.242692				0.000318493	0.0302533	0.00433227	0.00147601			sp|Q9D9Z1|SKAP_MOUSE	Knstrn	SKAP_MOUSE Small kinetochore-associated protein	5	1040.28	1048.14	977.325	543.286	513.314	482.917	858.656	764.923	770.77	1021.92	31.6928	513.172	24.6457	798.116
sp|Q9DCW4|ETFB_MOUSE	Etfb	Electron transfer flavoprotein subunit beta OS=Mus musculus GN=Etfb PE=1 SV=3	23	5933.03	6382.84	6268.01	6706.16	6598.29	6341.99	10454.1	9670.62	9368.21	6194.63	190.825	6548.81	152.733	9830.98	457.584	1.05718	1.58702	3.4e-05	0.242692				0.000318493	0.175727	0.00213316	0.0019596			sp|Q3TJ91|L2GL2_MOUSE	Llgl2	L2GL2_MOUSE Lethal(2) giant larvae protein homolog 2	18	2021.56	1973.12	1958.17	1614.06	1636.12	1567.57	2249.92	2431.47	2383.21	1984.28	27.056	1605.92	28.5717	2354.87
sp|Q2TPA8|HSDL2_MOUSE	Hsdl2	Hydroxysteroid dehydrogenase-like protein 2 OS=Mus musculus GN=Hsdl2 PE=1 SV=1	12	2039.26	2193.61	2024.49	2138.22	2075.85	2265.28	3945.22	3893.7	3455.6	2085.79	76.4807	2159.78	78.8233	3764.84	219.675	1.03548	1.805	3.41e-05	0.243406				0.000319012	0.475113	0.00205121	0.00191237			sp|Q8BQM4|HEAT3_MOUSE	Heatr3	HEAT3_MOUSE HEAT repeat-containing protein 3	24	7249.3	7692.81	7397.22	6561.37	6334.32	6438.81	5663.07	5549.37	5623.49	7446.44	184.377	6444.83	92.7906	5611.98
sp|Q9ESW4|AGK_MOUSE	Agk	Acylglycerol kinase, mitochondrial OS=Mus musculus GN=Agk PE=1 SV=1	24	3344.56	3848.59	3498.27	4082.03	3869.34	4096.99	5789.63	5632.03	5422.16	3563.81	210.923	4016.12	103.969	5614.61	150.524	1.12692	1.57545	3.43e-05	0.244833				0.000320235	0.102269	0.00299935	0.00148429			sp|P63028|TCTP_MOUSE	Tpt1	TCTP_MOUSE Translationally-controlled tumor protein	44	14096.5	13035.3	13702.3	11035	10766.5	11224.6	9231.42	8618.98	8988.23	13611.4	437.979	11008.7	187.941	8946.21
sp|Q921H8|THIKA_MOUSE	Acaa1a	3-ketoacyl-CoA thiolase A, peroxisomal OS=Mus musculus GN=Acaa1a PE=1 SV=1	21	2470.7	2639.46	2542.08	2907.69	2944.88	2795.34	4189.26	3823.16	3854.64	2550.75	69.168	2882.64	63.5678	3955.69	165.661	1.13011	1.5508	3.44e-05	0.245547				0.000320235	0.0310584	0.00187078	0.00269923			sp|Q9WUM3|COR1B_MOUSE	Coro1b	COR1B_MOUSE Coronin-1B	25	10168.4	10392.3	10143	11244.2	10931.8	10813.8	13535.7	14117	13272	10234.6	112.015	10996.6	181.586	13641.6
sp|P62852|RS25_MOUSE	Rps25	40S ribosomal protein S25 OS=Mus musculus GN=Rps25 PE=2 SV=1	14	3311	3133.26	3417.31	2910.66	2905.61	2847.41	2348.97	2369.73	2313.96	3287.19	117.179	2887.89	28.7002	2344.22	23.0144	0.878529	0.713138	3.45e-05	0.246261				0.000320235	0.0315503	0.00182892	0.000597677			sp|P11983|TCPA_MOUSE	Tcp1	TCPA_MOUSE T-complex protein 1 subunit alpha	111	35278.1	35473.4	34723.3	34929.9	33341.5	33853.4	29104.5	29217	28866.1	35158.3	317.734	34041.6	661.976	29062.5
sp|Q91VT4|CBR4_MOUSE	Cbr4	Carbonyl reductase family member 4 OS=Mus musculus GN=Cbr4 PE=1 SV=2	6	513.588	555.995	531.451	573.273	524.802	590.886	970.453	1139.17	1076.46	533.678	17.3841	562.987	27.9419	1062.03	69.6303	1.05492	1.99002	3.45e-05	0.246261				0.000320235	0.363814	0.00178275	0.00207606			sp|P11214|TPA_MOUSE	Plat	TPA_MOUSE Tissue-type plasminogen activator	5	864.116	826.738	850.783	754.275	782.744	721.602	1290.73	1459.41	1346.22	847.212	15.467	752.874	24.9808	1365.45
sp|Q9D1I5|MCEE_MOUSE	Mcee	Methylmalonyl-CoA epimerase, mitochondrial OS=Mus musculus GN=Mcee PE=1 SV=1	4	505.378	542.514	484.866	554.295	536.307	575.962	1310.9	1232.08	1077.69	510.919	23.8586	555.521	16.2123	1206.89	96.8594	1.0873	2.36219	3.45e-05	0.246261				0.000320235	0.153798	0.00182892	0.00149829			sp|Q8K003|TMA7_MOUSE	Tma7	TMA7_MOUSE Translation machinery-associated protein 7	4	2241.48	2379.85	2305.49	1494.08	1448.26	1515.17	1740.21	1547.53	1642.35	2308.94	56.542	1485.84	27.9309	1643.36
sp|Q8BJS8|MTBP_MOUSE	Mtbp	Mdm2-binding protein OS=Mus musculus GN=Mtbp PE=1 SV=1	3	350.905	337.591	320.656	351.834	381.246	352.702	216.252	204.604	186.02	336.384	12.3786	361.927	13.665	202.292	12.45	1.07594	0.601372	3.45e-05	0.246261				0.000320235	0.184303	0.00300658	0.00186661			sp|Q7TNP2|2AAB_MOUSE	Ppp2r1b	2AAB_MOUSE Serine/threonine-protein phosphatase 2A 65 kDa regulatory subunit A beta isoform	16	5655.66	5874.58	5568.96	4708.36	4629.69	4793.86	4331.39	4145.08	4096.32	5699.73	128.602	4710.64	67.0415	4190.93
sp|Q5SYD0|MYO1D_MOUSE	Myo1d	Unconventional myosin-Id OS=Mus musculus GN=Myo1d PE=1 SV=1	62	12940.8	14449.4	13043.3	11762.9	11058.4	11272.9	20513.8	19114.4	18664.4	13477.8	688.275	11364.7	294.85	19430.9	787.478	0.843217	1.44169	3.48e-05	0.248402				0.000322601	0.0403248	0.00479343	0.000944847			sp|Q9DCN2|NB5R3_MOUSE	Cyb5r3	NB5R3_MOUSE NADH-cytochrome b5 reductase 3	44	12451.8	11502	12589.4	15312.2	15846.6	14432.3	18667.9	18785	18809.2	12181.1	483.447	15197	583.1	18754
sp|Q9Z1G4|VPP1_MOUSE	Atp6v0a1	V-type proton ATPase 116 kDa subunit a isoform 1 OS=Mus musculus GN=Atp6v0a1 PE=1 SV=3	25	4051.74	4324.46	3806.18	4778.23	4537.59	4600.63	6058.45	5850.23	5909.13	4060.79	211.684	4638.82	101.884	5939.27	87.6364	1.14234	1.46259	3.54e-05	0.252685				0.000327312	0.0641536	0.00300658	0.00135988			sp|Q6P3A8|ODBB_MOUSE	Bckdhb	ODBB_MOUSE 2-oxoisovalerate dehydrogenase subunit beta, mitochondrial	11	2494.65	2370.57	2439.07	3337.32	3364.28	3234.58	3452.23	3742.06	3635.02	2434.76	50.7469	3312.06	55.8813	3609.77
sp|Q99JN2|KLH22_MOUSE	Klhl22	Kelch-like protein 22 OS=Mus musculus GN=Klhl22 PE=1 SV=1	13	2630.37	2514.43	2514.35	2461.32	2544.88	2502.16	1883.13	1826.41	1993.08	2553.05	54.6735	2502.79	34.1161	1900.87	69.1898	0.980312	0.74455	3.54e-05	0.252685				0.000327312	0.416193	0.00300658	0.002392			sp|Q91WQ3|SYYC_MOUSE	Yars	SYYC_MOUSE Tyrosine--tRNA ligase, cytoplasmic	34	11400.1	11294.1	11650.5	17428.8	18106.9	17906.8	13300.9	11543.1	12615.8	11448.2	149.427	17814.2	284.477	12486.6
sp|Q99LJ1|FUCO_MOUSE	Fuca1	Tissue alpha-L-fucosidase OS=Mus musculus GN=Fuca1 PE=2 SV=1	4	274.536	333.166	277.919	337.809	321.459	326.012	695.741	713.717	606.648	295.207	26.8766	328.427	6.88978	672.035	46.8146	1.11253	2.27649	3.56e-05	0.254113				0.000328736	0.233484	0.00284471	0.00129193			sp|Q9JLZ3|AUHM_MOUSE	Auh	AUHM_MOUSE Methylglutaconyl-CoA hydratase, mitochondrial	7	1781.82	1767.77	1812.8	2240.56	2244.28	2202.06	2727.47	2994.76	2764.72	1787.46	18.8115	2228.97	19.0864	2828.98
sp|Q91WE3|RPP25_MOUSE	Rpp25	Ribonuclease P protein subunit p25 OS=Mus musculus GN=Rpp25 PE=2 SV=1	6	582.263	639.796	608.88	575.232	625.355	643.458	904.36	899.521	862.617	610.313	23.5096	614.682	28.8575	888.833	18.6422	1.00716	1.45636	3.57e-05	0.254827				0.000329233	0.906447	0.00200579	0.00241181			sp|O35640|ANXA8_MOUSE	Anxa8	ANXA8_MOUSE Annexin A8	37	18599.9	17402.2	17920.2	11331.8	11604.5	10990.7	11897.2	10465.4	11964.4	17974.1	490.442	11309	251.101	11442.3
sp|Q8C3X2|CC90B_MOUSE	Ccdc90b	Coiled-coil domain-containing protein 90B, mitochondrial OS=Mus musculus GN=Ccdc90b PE=2 SV=1	11	1858.23	2091.18	1861.25	2128.98	2107.36	2148.86	2847.76	2828.38	2743.56	1936.89	109.109	2128.4	16.9473	2806.57	45.2495	1.09888	1.44901	3.58e-05	0.25554				0.00032973	0.124413	0.00356402	0.000565053			sp|O88738|BIRC6_MOUSE	Birc6	BIRC6_MOUSE Baculoviral IAP repeat-containing protein 6	90	24213.7	24023.2	24374.4	18446.6	18545.7	18657.6	21562.3	20065.6	21195.6	24203.8	143.549	18550	86.1932	20941.2
sp|Q3TXU5|DHYS_MOUSE	Dhps	Deoxyhypusine synthase OS=Mus musculus GN=Dhps PE=2 SV=2	5	1197.93	1145.06	1168.62	1044.29	1106.07	1190.48	516.703	598.618	649.497	1170.54	21.6266	1113.61	59.9197	588.273	54.7042	0.95137	0.502567	3.62e-05	0.258396				0.000332984	0.353158	0.00288841	0.0036244			sp|Q8BKT8|HAUS7_MOUSE	Haus7	HAUS7_MOUSE HAUS augmin-like complex subunit 7	12	2163.91	2125.3	2160.64	1756.86	1830.89	1813.13	1722.1	1624.25	1707.75	2149.95	17.4812	1800.29	31.5562	1684.7
sp|Q8CHT0|AL4A1_MOUSE	Aldh4a1	Delta-1-pyrroline-5-carboxylate dehydrogenase, mitochondrial OS=Mus musculus GN=Aldh4a1 PE=1 SV=3	11	1307.36	1488.25	1219.08	1466.22	1424.87	1621.69	2392.64	2349.04	2327.67	1338.23	112.035	1504.26	84.7341	2356.45	27.0365	1.12407	1.76087	3.64e-05	0.259823				0.000334393	0.239845	0.00319628	0.00191237			sp|Q3UIL6-2|PKHA7_MOUSE	Plekha7	PKHA7_MOUSE Isoform 2 of Pleckstrin homology domain-containing family A member 7	22	5243.29	5480.97	5390.02	4084.33	4076.75	4121.43	5294.56	5633.3	5592.22	5371.43	97.9191	4094.17	19.5225	5506.69
sp|P97742|CPT1A_MOUSE	Cpt1a	Carnitine O-palmitoyltransferase 1, liver isoform OS=Mus musculus GN=Cpt1a PE=1 SV=4	37	7916.66	8572.47	7680.81	7220.74	6987.54	7065.3	11894.2	11278.3	10834.7	8056.65	377.237	7091.19	96.9481	11335.7	434.441	0.880167	1.407	3.67e-05	0.261965				0.000336283	0.0521165	0.00479977	0.000893891			sp|Q8VI75|IPO4_MOUSE	Ipo4	IPO4_MOUSE Importin-4	41	12179.3	12113.7	12064.6	13523.6	13900.8	13555.8	10521.4	9609.37	10168.1	12119.2	46.9873	13660.1	170.731	10099.6
sp|O55142|RL35A_MOUSE	Rpl35a	60S ribosomal protein L35a OS=Mus musculus GN=Rpl35a PE=2 SV=2	19	9133.19	8830.96	8956.39	8248.48	8730.07	8429.06	6916.14	7106.53	6724.94	8973.51	123.978	8469.2	198.647	6915.87	155.784	0.9438	0.770698	3.67e-05	0.261965				0.000336283	0.0796031	0.00167198	0.00321394			sp|Q8BTU1|CP080_MOUSE	Gtl3	CP080_MOUSE UPF0468 protein C16orf80 homolog	4	1405.43	1454.64	1429.56	1427.32	1414.69	1420.88	1243.36	1267.41	1252.32	1429.88	20.0911	1420.96	5.15651	1254.36
sp|Q3UGC7|EI3JA_MOUSE	Eif3j1	Eukaryotic translation initiation factor 3 subunit J-A OS=Mus musculus GN=Eif3j1 PE=2 SV=1	22	5358.01	5200.78	4834.57	6011.81	6368.34	6362.3	3820.97	4036.36	4078.55	5131.12	219.297	6247.48	166.664	3978.63	112.803	1.21757	0.775391	3.68e-05	0.262678				0.000336767	0.0260146	0.00661072	0.000901103			sp|Q9QXT0|CNPY2_MOUSE	Cnpy2	CNPY2_MOUSE Protein canopy homolog 2	9	1512.21	1551.33	1470.16	2539.09	2807.35	2549.52	2314.83	2346.22	2422.28	1511.23	33.1447	2631.99	124.074	2361.11
sp|Q91WA1|TIPIN_MOUSE	Tipin	TIMELESS-interacting protein OS=Mus musculus GN=Tipin PE=1 SV=2	4	780.401	859.142	736.986	936.349	1001.82	1003.22	510.359	538.467	515.498	792.176	50.5603	980.463	31.1985	521.441	12.2204	1.23768	0.658239	3.72e-05	0.265534				0.000339992	0.0398698	0.00397492	0.000546872			sp|Q9CQ79|TXND9_MOUSE	Txndc9	TXND9_MOUSE Thioredoxin domain-containing protein 9	12	4145.82	4185.74	4052.53	3407.46	3311.31	3414.3	3016.59	2725.59	2742.31	4128.03	55.8187	3377.69	47.0207	2828.16
sp|Q9D083|SPC24_MOUSE	Spc24	Kinetochore protein Spc24 OS=Mus musculus GN=Spc24 PE=2 SV=1	4	478.407	461.018	457.406	355.764	397.894	390.551	210.561	212.32	262.531	465.61	9.16797	381.403	18.3757	228.471	24.095	0.819146	0.490691	3.76e-05	0.268389				0.000343208	0.0268542	0.00313633	0.00683358			sp|P40630|TFAM_MOUSE	Tfam	TFAM_MOUSE Transcription factor A, mitochondrial	10	4682.04	4200.46	4576.16	5555.27	5512.53	5517.68	6238.14	6340.03	6343.37	4486.22	206.635	5528.49	19.0503	6307.18
sp|Q91X51|GORS1_MOUSE	Gorasp1	Golgi reassembly-stacking protein 1 OS=Mus musculus GN=Gorasp1 PE=1 SV=3	5	598.583	571.197	603.383	748.715	768.858	711.194	887.467	833.8	878.137	591.054	14.1773	742.922	23.8949	866.468	23.4117	1.25694	1.46597	3.77e-05	0.269103				0.000343681	0.0140039	0.00150529	0.0121861			sp|Q8CG46|SMC5_MOUSE	Smc5	SMC5_MOUSE Structural maintenance of chromosomes protein 5	15	3945.46	4057.97	4041.34	3287.58	3461.11	3350.74	3122.06	3123.79	3242.57	4014.92	49.585	3366.48	71.7119	3162.81
sp|Q61074|PPM1G_MOUSE	Ppm1g	Protein phosphatase 1G OS=Mus musculus GN=Ppm1g PE=2 SV=3	27	8492.39	7651.44	8060.23	7430.75	8323.06	7926.13	4320.53	4423.31	4735.39	8068.02	343.361	7893.31	365.022	4493.08	176.404	0.978346	0.5569	3.79e-05	0.27053				0.000345064	0.712942	0.0015844	0.00138421			tr|F8WIT2|F8WIT2_MOUSE	Anxa6	F8WIT2_MOUSE Annexin	3	347.428	387.487	358.069	330.535	380.219	357.763	610.647	570.948	589.64	364.328	16.9423	356.172	20.3146	590.412
sp|Q61333|TNAP2_MOUSE	Tnfaip2	Tumor necrosis factor alpha-induced protein 2 OS=Mus musculus GN=Tnfaip2 PE=2 SV=2	9	2402.53	2175.37	2404.56	2917.08	3092.9	3101.88	1614.21	1576.48	1839.34	2327.49	107.566	3037.29	85.078	1676.68	116.047	1.30496	0.720381	3.82e-05	0.272672				0.000347352	0.0176838	0.0108085	0.00182359			sp|P15864|H12_MOUSE	Hist1h1c	H12_MOUSE Histone H1.2	40	30694.4	32512.4	31409.8	21393	23096.9	23663.1	20104.9	18062.3	19403	31538.9	747.785	22717.7	964.78	19190.1
sp|Q99LS3|SERB_MOUSE	Psph	Phosphoserine phosphatase OS=Mus musculus GN=Psph PE=1 SV=1	17	3041.67	2435.58	3025.05	6384.73	7535.46	7701.09	2404.95	2407.99	2886.66	2834.1	281.878	7207.09	585.417	2566.53	226.367	2.54299	0.90559	3.83e-05	0.273385				0.000347819	0.0101752	0.380815	0.00162748			sp|P46662|MERL_MOUSE	Nf2	MERL_MOUSE Merlin	6	750.437	733.356	766.343	1018.16	1001.15	985.609	918.311	879.581	864.862	750.045	13.4697	1001.64	13.2934	887.585
sp|Q7TSJ2|MAP6_MOUSE	Map6	Microtubule-associated protein 6 OS=Mus musculus GN=Map6 PE=1 SV=2	3	513.83	473.705	506.107	456.164	491.56	503.106	239.437	276.966	289.464	497.881	17.3831	483.61	19.9715	268.622	21.2585	0.971337	0.539532	3.85e-05	0.274813				0.000349191	0.570168	0.00303764	0.00294631			sp|Q8VE99|CC115_MOUSE	Ccdc115	CC115_MOUSE Coiled-coil domain-containing protein 115	7	1457.34	1476.69	1449.48	1185.07	1184.32	1217.39	1292.34	1298.2	1346.98	1461.17	11.4338	1195.59	15.4156	1312.51
sp|Q9CZX5|PINX1_MOUSE	Pinx1	PIN2/TERF1-interacting telomerase inhibitor 1 OS=Mus musculus GN=Pinx1 PE=2 SV=2	4	1157.87	1217.62	1131.41	1322.7	1301.18	1198.89	752.025	628.811	648.141	1168.97	36.0591	1274.26	54.0116	676.326	54.1061	1.09007	0.578567	3.89e-05	0.277668				0.000351064	0.138645	0.00346376	0.00239581			tr|Q9JIZ5|Q9JIZ5_MOUSE	Tfap4	Q9JIZ5_MOUSE Activator protein 4	5	1262.76	1275.31	1246.47	1343.86	1305.54	1421.14	907.815	945.638	892.181	1261.51	11.8068	1356.85	48.0786	915.211
sp|Q8VDJ3|VIGLN_MOUSE	Hdlbp	Vigilin OS=Mus musculus GN=Hdlbp PE=1 SV=1	107	30099.9	30540.6	29931.3	25291.8	26424.5	25350.6	24624.1	23106.1	23364.8	30190.6	256.881	25689	520.654	23698.3	663.081	0.850893	0.784957	3.9e-05	0.278382				0.000351064	0.00939737	0.00210486	0.0367081			sp|P48356|LEPR_MOUSE	Lepr	LEPR_MOUSE Leptin receptor	3	720.506	690.928	690.678	997.141	1023.29	952.042	866.269	890.479	886.43	700.704	14.0025	990.824	29.4278	881.059
tr|Q3SXA6|Q3SXA6_MOUSE	Tnip3	Protein Tnip3 OS=Mus musculus GN=Tnip3 PE=2 SV=1	2	305.297	273.589	358.581	143.75	154.744	195.892	614.756	640.168	739.545	312.489	35.0685	164.795	22.4421	664.823	53.8453	0.527364	2.12751	3.9e-05	0.278382				0.000351064	0.0279037	0.00510541	0.00145531			sp|P14873|MAP1B_MOUSE	Map1b	MAP1B_MOUSE Microtubule-associated protein 1B	96	22074.7	21811.4	22169.7	29945.6	29905.3	31565.3	24606.7	23026.4	24225	22018.6	151.559	30472.1	773.208	23952.7
tr|F8VQ05|F8VQ05_MOUSE	Fryl	Protein Fryl OS=Mus musculus GN=Fryl PE=4 SV=1	37	6660.94	6504.09	6552.78	5953.1	6323.65	6453.74	8119.21	8265.47	8589.81	6572.6	65.55	6243.5	212.098	8324.83	196.653	0.949928	1.2666	3.91e-05	0.279096				0.000351064	0.171029	0.0017968	0.00253165			sp|P04202|TGFB1_MOUSE	Tgfb1	TGFB1_MOUSE Transforming growth factor beta-1	6	2668.47	2565.15	2672.55	2007.76	1970.78	1936.23	2716.38	2882.67	2703.66	2635.39	49.6951	1971.59	29.2076	2767.57
[truncated: 7,241 more rows]
[truncated: 42 more columns]
