# Supplementary material for: Compensatory metabolic networks in pancreatic cancers upon perturbation of glutamine metabolism
Source: Nat Commun. 2017 Jul 3;8:15965. doi: 10.1038/ncomms15965 (PMC5500878; doi:10.1038/ncomms15965)
Supplement: Supplementary Data 5 [file ncomms15965-s6.xlsx]

## Sheet: Supplementary_Data_5
Supplementary Data 5 - Gene set enrichment analysis (GSEA) of CB-839-72h vs. DMSO quantitative proteomic comparison (Experiment 1). Gene sets with a false discovery rate <0.01 and coefficient score >0.25 were entered into enrichment map analysis (Fig. 5d). From left to right as labeled, genesets associated with upregulated proteins, genesets associated with downregulated proteins, genesets repres…
Genesets associated with upregulated proteins										Genesets associated with downregulated proteins										Genesets represented within each 'cloud' in Fig. 5d
Name of the gene set	Size of the gene set	Enrichment score	Normalized enrichment score	Nominal p-value	False discovery rate q-value	Family-wise error rate p value	RANK AT MAX	LEADING EDGE		Name of the gene set	Size of the gene set	Enrichment score	Normalized enrichment score	Nominal p-value	False discovery rate q-value	Family-wise error rate p value	RANK AT MAX	LEADING EDGE		Name of the cloud (bold), gene sets contained within	Size of the gene set	Enrichment score	Normalized enrichment score	Nominal p-value	False discovery rate q-value	Family-wise error rate p value	RANK AT MAX	LEADING EDGE
KEGG_LYSOSOME	67	0.731966	2.70111	0	0	0	719	tags=52%, list=12%, signal=59%		REACTOME_3_UTR_MEDIATED_TRANSLATIONAL_REGULATION	96	-0.764235	-3.21718	0	0	0	1073	tags=91%, list=18%, signal=109%		UP (RED)
KEGG_FATTY_ACID_METABOLISM	29	0.823438	2.62066	0	0	0	948	tags=90%, list=16%, signal=107%		REACTOME_PEPTIDE_CHAIN_ELONGATION	79	-0.769552	-3.08681	0	0	0	1268	tags=95%, list=22%, signal=120%		Lysosome
KEGG_VALINE_LEUCINE_AND_ISOLEUCINE_DEGRADATION	35	0.81561	2.5911	0	0	0	595	tags=89%, list=10%, signal=98%		KEGG_RIBOSOME	80	-0.774073	-3.08417	0	0	0	1073	tags=90%, list=18%, signal=109%		KEGG_LYSOSOME	67	0.731966	2.70111	0	0	0	719	tags=52%, list=12%, signal=59%
REACTOME_TCA_CYCLE_AND_RESPIRATORY_ELECTRON_TRANSPORT	97	0.634883	2.52238	0	0	0	1740	tags=84%, list=30%, signal=117%		REACTOME_TRANSLATION	130	-0.705727	-3.05675	0	0	0	1290	tags=81%, list=22%, signal=102%
KEGG_PEROXISOME	46	0.730037	2.49782	0	0	0	1245	tags=76%, list=21%, signal=96%		REACTOME_NONSENSE_MEDIATED_DECAY_ENHANCED_BY_THE_EXON_JUNCTION_COMPLEX	96	-0.732851	-3.03367	0	0	0	1130	tags=81%, list=19%, signal=99%		Fatty acid and lipid metabolism
KEGG_PROPANOATE_METABOLISM	22	0.835484	2.45484	0	0	0	595	tags=82%, list=10%, signal=91%		REACTOME_INFLUENZA_VIRAL_RNA_TRANSCRIPTION_AND_REPLICATION	92	-0.729224	-3.0121	0	0	0	1323	tags=87%, list=23%, signal=111%		REACTOME_SPHINGOLIPID_METABOLISM	33	0.634129	1.96143	0	0.00304645	0.081	719	tags=42%, list=12%, signal=48%
REACTOME_RESPIRATORY_ELECTRON_TRANSPORT_ATP_SYNTHESIS_BY_CHEMIOSMOTIC_COUPLING_AND_HEAT_PRODUCTION_BY_UNCOUPLING_PROTEINS_	67	0.652797	2.39963	0	0	0	1740	tags=88%, list=30%, signal=124%		REACTOME_INFLUENZA_LIFE_CYCLE	125	-0.680831	-2.94604	0	0	0	1371	tags=77%, list=24%, signal=98%		REACTOME_PHOSPHOLIPID_METABOLISM	96	0.491239	1.94303	0	0.00375455	0.112	818	tags=31%, list=14%, signal=36%
KEGG_ALZHEIMERS_DISEASE	92	0.603903	2.3757	0	0	0	1740	tags=75%, list=30%, signal=105%		REACTOME_ACTIVATION_OF_THE_MRNA_UPON_BINDING_OF_THE_CAP_BINDING_COMPLEX_AND_EIFS_AND_SUBSEQUENT_BINDING_TO_43S	52	-0.76844	-2.91718	0	0	0	1020	tags=94%, list=18%, signal=113%		REACTOME_FATTY_ACID_TRIACYLGLYCEROL_AND_KETONE_BODY_METABOLISM	96	0.461175	1.81532	0	0.0153445	0.454	1095	tags=39%, list=19%, signal=47%
KEGG_GLYCOLYSIS_GLUCONEOGENESIS	36	0.731074	2.35761	0	0	0	990	tags=64%, list=17%, signal=77%		REACTOME_SRP_DEPENDENT_COTRANSLATIONAL_PROTEIN_TARGETING_TO_MEMBRANE	98	-0.699842	-2.91256	0	0	0	1290	tags=77%, list=22%, signal=97%		REACTOME_METABOLISM_OF_LIPIDS_AND_LIPOPROTEINS	230	0.493283	2.19454	0	0	0	1001	tags=36%, list=17%, signal=41%
KEGG_PYRUVATE_METABOLISM	26	0.762991	2.3514	0	0	0	990	tags=81%, list=17%, signal=97%		REACTOME_FORMATION_OF_THE_TERNARY_COMPLEX_AND_SUBSEQUENTLY_THE_43S_COMPLEX	45	-0.817809	-2.89863	0	0	0	1020	tags=98%, list=18%, signal=118%
KEGG_OXIDATIVE_PHOSPHORYLATION	78	0.61559	2.34443	0	0	0	1772	tags=86%, list=31%, signal=122%		REACTOME_MITOTIC_PROMETAPHASE	64	-0.735198	-2.8808	0	0	0	480	tags=45%, list=8%, signal=49%		Amino acid metabolism
REACTOME_RESPIRATORY_ELECTRON_TRANSPORT	55	0.650297	2.31481	0	0	0	1740	tags=89%, list=30%, signal=126%		PID_PLK1_PATHWAY	32	-0.857963	-2.87695	0	0	0	182	tags=56%, list=3%, signal=58%		KEGG_VALINE_LEUCINE_AND_ISOLEUCINE_DEGRADATION	35	0.81561	2.5911	0	0	0	595	tags=89%, list=10%, signal=98%
REACTOME_BRANCHED_CHAIN_AMINO_ACID_CATABOLISM	16	0.863655	2.31342	0	0	0	369	tags=88%, list=6%, signal=93%		REACTOME_CELL_CYCLE_MITOTIC	218	-0.565199	-2.62932	0	0	0	1686	tags=57%, list=29%, signal=77%		REACTOME_METABOLISM_OF_AMINO_ACIDS_AND_DERIVATIVES	109	0.55665	2.22331	0	0	0	961	tags=41%, list=17%, signal=49%
KEGG_TRYPTOPHAN_METABOLISM	17	0.841015	2.30219	0	0	0	627	tags=82%, list=11%, signal=92%		REACTOME_MITOTIC_M_M_G1_PHASES	129	-0.593188	-2.59689	0	0	0	1637	tags=64%, list=28%, signal=88%
REACTOME_METABOLISM_OF_AMINO_ACIDS_AND_DERIVATIVES	109	0.55665	2.22331	0	0	0	961	tags=41%, list=17%, signal=49%		REACTOME_DNA_REPLICATION	145	-0.570703	-2.5181	0	0	0	1637	tags=61%, list=28%, signal=83%		Nucleotide metabolism
REACTOME_GLYCOSPHINGOLIPID_METABOLISM	19	0.778264	2.2148	0	0	0	719	tags=68%, list=12%, signal=78%		REACTOME_CELL_CYCLE	249	-0.525817	-2.48851	0	0	0	1637	tags=51%, list=28%, signal=68%		KEGG_AMINO_SUGAR_AND_NUCLEOTIDE_SUGAR_METABOLISM	32	0.550757	1.75384	0.00347826	0.0259782	0.708	1554	tags=66%, list=27%, signal=89%
KEGG_BUTANOATE_METABOLISM	21	0.773481	2.19623	0	0	0	595	tags=81%, list=10%, signal=90%		REACTOME_METABOLISM_OF_RNA	229	-0.535242	-2.47999	0	0	0	1771	tags=65%, list=30%, signal=90%
REACTOME_METABOLISM_OF_LIPIDS_AND_LIPOPROTEINS	230	0.493283	2.19454	0	0	0	1001	tags=36%, list=17%, signal=41%		REACTOME_METABOLISM_OF_MRNA	187	-0.529012	-2.44277	0	0	0	1629	tags=62%, list=28%, signal=83%		Oxidative stress response
KEGG_PARKINSONS_DISEASE	74	0.578765	2.13777	0	0.000153112	0.003	1783	tags=80%, list=31%, signal=114%		PID_AURORA_B_PATHWAY	32	-0.728998	-2.42688	0	5.41739e-05	0.001	553	tags=47%, list=10%, signal=52%		REACTOME_BIOLOGICAL_OXIDATIONS	36	0.628974	2.08805	0	0.00040215	0.009	1110	tags=61%, list=19%, signal=75%
KEGG_METABOLISM_OF_XENOBIOTICS_BY_CYTOCHROME_P450	15	0.79647	2.11142	0	0.000342746	0.007	864	tags=80%, list=15%, signal=94%		REACTOME_APC_CDC20_MEDIATED_DEGRADATION_OF_NEK2A	17	-0.812772	-2.36953	0	5.14652e-05	0.001	448	tags=41%, list=8%, signal=44%
KEGG_DRUG_METABOLISM_CYTOCHROME_P450	15	0.800793	2.10334	0	0.000326425	0.007	864	tags=80%, list=15%, signal=94%		KEGG_CELL_CYCLE	74	-0.587244	-2.35765	0	4.90145e-05	0.001	448	tags=24%, list=8%, signal=26%		Peroxisome
REACTOME_BIOLOGICAL_OXIDATIONS	36	0.628974	2.08805	0	0.00040215	0.009	1110	tags=61%, list=19%, signal=75%		REACTOME_APC_C_CDC20_MEDIATED_DEGRADATION_OF_CYCLIN_B	16	-0.828034	-2.3414	0	4.67865e-05	0.001	448	tags=44%, list=8%, signal=47%		KEGG_PEROXISOME	46	0.730037	2.49782	0	0	0	1245	tags=76%, list=21%, signal=96%
REACTOME_GLUCONEOGENESIS	23	0.681391	2.02282	0	0.00192936	0.042	976	tags=48%, list=17%, signal=57%		REACTOME_E2F_MEDIATED_REGULATION_OF_DNA_REPLICATION	22	-0.755646	-2.30464	0	4.47523e-05	0.001	933	tags=68%, list=16%, signal=81%
KEGG_CITRATE_CYCLE_TCA_CYCLE	26	0.668755	2.01234	0	0.00205369	0.047	1200	tags=69%, list=21%, signal=87%		PID_AURORA_A_PATHWAY	17	-0.827835	-2.29241	0	4.28877e-05	0.001	378	tags=47%, list=7%, signal=50%		Glycolysis
REACTOME_PYRUVATE_METABOLISM_AND_CITRIC_ACID_TCA_CYCLE	33	0.616831	1.98084	0	0.00260052	0.062	1200	tags=61%, list=21%, signal=76%		PID_ATR_PATHWAY	29	-0.700458	-2.2916	0	4.11722e-05	0.001	664	tags=38%, list=11%, signal=43%		KEGG_GLYCOLYSIS_GLUCONEOGENESIS	36	0.731074	2.35761	0	0	0	990	tags=64%, list=17%, signal=77%
REACTOME_PHASE_II_CONJUGATION	25	0.651637	1.9689	0	0.00298878	0.074	1110	tags=56%, list=19%, signal=69%		REACTOME_INHIBITION_OF_THE_PROTEOLYTIC_ACTIVITY_OF_APC_C_REQUIRED_FOR_THE_ONSET_OF_ANAPHASE_BY_MITOTIC_SPINDLE_CHECKPOINT_COMPONENTS	16	-0.801706	-2.23103	0	8.08394e-05	0.002	448	tags=38%, list=8%, signal=41%		REACTOME_GLUCOSE_METABOLISM	42	0.579419	1.96569	0	0.00298494	0.076	976	tags=38%, list=17%, signal=45%
REACTOME_GLUCOSE_METABOLISM	42	0.579419	1.96569	0	0.00298494	0.076	976	tags=38%, list=17%, signal=45%		KEGG_OOCYTE_MEIOSIS	60	-0.5818	-2.20956	0	7.78453e-05	0.002	664	tags=25%, list=11%, signal=28%
REACTOME_SPHINGOLIPID_METABOLISM	33	0.634129	1.96143	0	0.00304645	0.081	719	tags=42%, list=12%, signal=48%		REACTOME_METABOLISM_OF_PROTEINS	274	-0.461437	-2.19979	0	0.000110907	0.003	977	tags=43%, list=17%, signal=50%		Neurodegeneration/mitochondrial function
NABA_ECM_REGULATORS	33	0.602536	1.9523	0	0.00337159	0.093	906	tags=45%, list=16%, signal=54%		REACTOME_METABOLISM_OF_NON_CODING_RNA	45	-0.606865	-2.19627	0	0.000107083	0.003	2085	tags=82%, list=36%, signal=127%		KEGG_PARKINSONS_DISEASE	74	0.578765	2.13777	0	0.000153112	0.003	1783	tags=80%, list=31%, signal=114%
KEGG_HUNTINGTONS_DISEASE	112	0.481164	1.9494	0	0.00342725	0.098	1740	tags=61%, list=30%, signal=85%		KEGG_PROGESTERONE_MEDIATED_OOCYTE_MATURATION	40	-0.625135	-2.19613	0	0.000103513	0.003	448	tags=25%, list=8%, signal=27%		KEGG_ALZHEIMERS_DISEASE	92	0.603903	2.3757	0	0	0	1740	tags=75%, list=30%, signal=105%
REACTOME_PHOSPHOLIPID_METABOLISM	96	0.491239	1.94303	0	0.00375455	0.112	818	tags=31%, list=14%, signal=36%		REACTOME_PHOSPHORYLATION_OF_THE_APC_C	15	-0.821828	-2.19418	0	0.000100174	0.003	448	tags=40%, list=8%, signal=43%		KEGG_HUNTINGTONS_DISEASE	112	0.481164	1.9494	0	0.00342725	0.098	1740	tags=61%, list=30%, signal=85%
KEGG_PPAR_SIGNALING_PATHWAY	25	0.63403	1.92091	0	0.00494842	0.151	948	tags=48%, list=16%, signal=57%		PID_FOXM1_PATHWAY	20	-0.747332	-2.19142	0	9.70436e-05	0.003	372	tags=50%, list=6%, signal=53%
KEGG_ANTIGEN_PROCESSING_AND_PRESENTATION	19	0.669965	1.91647	0	0.00509313	0.161	592	tags=42%, list=10%, signal=47%		REACTOME_REGULATION_OF_MITOTIC_CELL_CYCLE	64	-0.557369	-2.18373	0	9.41029e-05	0.003	448	tags=22%, list=8%, signal=23%		TCA cycle/Pyruvate metabolism
KEGG_HISTIDINE_METABOLISM	15	0.722957	1.91541	0	0.00497352	0.162	627	tags=67%, list=11%, signal=75%		REACTOME_PREFOLDIN_MEDIATED_TRANSFER_OF_SUBSTRATE_TO_CCT_TRIC	21	-0.720909	-2.18151	0	9.13351e-05	0.003	951	tags=71%, list=16%, signal=85%		REACTOME_PYRUVATE_METABOLISM_AND_CITRIC_ACID_TCA_CYCLE	33	0.616831	1.98084	0	0.00260052	0.062	1200	tags=61%, list=21%, signal=76%
KEGG_ARGININE_AND_PROLINE_METABOLISM	28	0.595937	1.85896	0	0.00993466	0.304	928	tags=50%, list=16%, signal=59%		REACTOME_MITOTIC_G2_G2_M_PHASES	47	-0.599556	-2.16482	0	0.000150603	0.005	591	tags=26%, list=10%, signal=28%		REACTOME_TCA_CYCLE_AND_RESPIRATORY_ELECTRON_TRANSPORT	97	0.634883	2.52238	0	0	0	1740	tags=84%, list=30%, signal=117%
KEGG_STARCH_AND_SUCROSE_METABOLISM	15	0.69994	1.85374	0.00184843	0.0103791	0.323	694	tags=53%, list=12%, signal=60%		REACTOME_ACTIVATION_OF_THE_PRE_REPLICATIVE_COMPLEX	23	-0.696163	-2.13961	0	0.000263969	0.009	1782	tags=100%, list=31%, signal=144%
REACTOME_GLYCOSAMINOGLYCAN_METABOLISM	29	0.587963	1.84716	0	0.0108841	0.344	257	tags=31%, list=4%, signal=32%		REACTOME_MITOTIC_G1_G1_S_PHASES	95	-0.510691	-2.13533	0	0.000284756	0.01	1842	tags=65%, list=32%, signal=94%		Oxidative phosphorylation/Electron transport
KEGG_GALACTOSE_METABOLISM	16	0.685759	1.84634	0	0.010775	0.348	851	tags=56%, list=15%, signal=66%		PID_P73PATHWAY	38	-0.614227	-2.11409	0	0.000331963	0.012	822	tags=42%, list=14%, signal=49%		KEGG_OXIDATIVE_PHOSPHORYLATION	78	0.61559	2.34443	0	0	0	1772	tags=86%, list=31%, signal=122%
REACTOME_FATTY_ACID_TRIACYLGLYCEROL_AND_KETONE_BODY_METABOLISM	96	0.461175	1.81532	0	0.0153445	0.454	1095	tags=39%, list=19%, signal=47%		KEGG_UBIQUITIN_MEDIATED_PROTEOLYSIS	79	-0.525745	-2.08896	0	0.000506246	0.018	1129	tags=35%, list=19%, signal=43%		REACTOME_RESPIRATORY_ELECTRON_TRANSPORT_ATP_SYNTHESIS_BY_CHEMIOSMOTIC_COUPLING_AND_HEAT_PRODUCTION_BY_UNCOUPLING_PROTEINS_	67	0.652797	2.39963	0	0	0	1740	tags=88%, list=30%, signal=124%
NABA_MATRISOME	113	0.444191	1.78656	0	0.0208425	0.58	1292	tags=41%, list=22%, signal=51%		REACTOME_LATE_PHASE_OF_HIV_LIFE_CYCLE	82	-0.513546	-2.08468	0	0.000569439	0.021	2242	tags=78%, list=39%, signal=125%		REACTOME_RESPIRATORY_ELECTRON_TRANSPORT	55	0.650297	2.31481	0	0	0	1740	tags=89%, list=30%, signal=126%
KEGG_GLYCEROLIPID_METABOLISM	18	0.64503	1.78649	0.00552486	0.0204052	0.582	1080	tags=50%, list=19%, signal=61%		PID_E2F_PATHWAY	38	-0.608599	-2.07301	0	0.000605827	0.023	1164	tags=53%, list=20%, signal=65%
NABA_MATRISOME_ASSOCIATED	78	0.478628	1.78359	0	0.0206379	0.591	1021	tags=36%, list=18%, signal=43%		REACTOME_PROTEIN_FOLDING	35	-0.602522	-2.0593	0	0.000787323	0.031	951	tags=49%, list=16%, signal=58%		Extracellular matrix regulation
REACTOME_MITOCHONDRIAL_TRNA_AMINOACYLATION	19	0.630904	1.77459	0.00555556	0.0222913	0.629	966	tags=53%, list=17%, signal=63%		REACTOME_G1_S_TRANSITION	81	-0.508995	-2.04105	0	0.000912482	0.037	1842	tags=64%, list=32%, signal=93%		NABA_MATRISOME	113	0.444191	1.78656	0	0.0208425	0.58	1292	tags=41%, list=22%, signal=51%
KEGG_PENTOSE_PHOSPHATE_PATHWAY	19	0.635057	1.77276	0.00527241	0.0220756	0.634	1395	tags=58%, list=24%, signal=76%		REACTOME_TRANSPORT_OF_MATURE_TRANSCRIPT_TO_CYTOPLASM	50	-0.554502	-2.02336	0	0.00103269	0.043	2023	tags=60%, list=35%, signal=91%		NABA_ECM_REGULATORS	33	0.602536	1.9523	0	0.00337159	0.093	906	tags=45%, list=16%, signal=54%
REACTOME_CITRIC_ACID_CYCLE_TCA_CYCLE	18	0.63433	1.75982	0.00372439	0.024762	0.688	1913	tags=89%, list=33%, signal=132%		REACTOME_TRANSPORT_OF_MATURE_MRNA_DERIVED_FROM_AN_INTRONLESS_TRANSCRIPT	32	-0.601286	-2.01471	0	0.00121857	0.052	2023	tags=78%, list=35%, signal=119%		NABA_MATRISOME_ASSOCIATED	78	0.478628	1.78359	0	0.0206379	0.591	1021	tags=36%, list=18%, signal=43%
KEGG_AMINO_SUGAR_AND_NUCLEOTIDE_SUGAR_METABOLISM	32	0.550757	1.75384	0.00347826	0.0259782	0.708	1554	tags=66%, list=27%, signal=89%		PID_MYC_ACTIV_PATHWAY	50	-0.546495	-2.01422	0	0.00123815	0.054	1781	tags=56%, list=31%, signal=80%
REACTOME_GLYCEROPHOSPHOLIPID_BIOSYNTHESIS	34	0.551795	1.75131	0.00175747	0.0262129	0.724	1080	tags=47%, list=19%, signal=57%		REACTOME_G2_M_CHECKPOINTS	30	-0.596389	-1.98379	0	0.00191131	0.085	1782	tags=73%, list=31%, signal=105%		DOWN (BLUE)
PID_INTEGRIN_A4B1_PATHWAY	25	0.600053	1.74151	0.0034904	0.0282849	0.759	877	tags=36%, list=15%, signal=42%		REACTOME_TRANSPORT_OF_RIBONUCLEOPROTEINS_INTO_THE_HOST_NUCLEUS	27	-0.611817	-1.97972	0	0.00198283	0.09	2023	tags=85%, list=35%, signal=130%		Protein folding
REACTOME_SULFUR_AMINO_ACID_METABOLISM	18	0.623066	1.7405	0.00886525	0.0280675	0.763	752	tags=44%, list=13%, signal=51%		REACTOME_KINESINS	16	-0.701789	-1.97795	0	0.00202591	0.094	286	tags=50%, list=5%, signal=52%		REACTOME_PROTEIN_FOLDING	35	-0.602522	-2.0593	0	0.000787323	0.031	951	tags=49%, list=16%, signal=58%
KEGG_AMYOTROPHIC_LATERAL_SCLEROSIS_ALS	24	0.586843	1.69807	0.00544465	0.041769	0.882	1245	tags=46%, list=21%, signal=58%		REACTOME_ACTIVATION_OF_ATR_IN_RESPONSE_TO_REPLICATION_STRESS	25	-0.633022	-1.96899	0	0.00227366	0.107	2075	tags=92%, list=36%, signal=143%		REACTOME_METABOLISM_OF_PROTEINS	274	-0.461437	-2.19979	0	0.000110907	0.003	977	tags=43%, list=17%, signal=50%
KEGG_TYROSINE_METABOLISM	17	0.628312	1.69659	0.00718133	0.0415104	0.884	893	tags=53%, list=15%, signal=62%		PID_ILK_PATHWAY	33	-0.585105	-1.95786	0	0.00261165	0.123	438	tags=21%, list=8%, signal=23%
REACTOME_METABOLISM_OF_CARBOHYDRATES	109	0.416384	1.6949	0	0.0413706	0.89	893	tags=27%, list=15%, signal=31%		REACTOME_CELL_CYCLE_CHECKPOINTS	88	-0.468399	-1.93708	0	0.0032667	0.155	1963	tags=63%, list=34%, signal=93%		Ubiquitin-mediated proteolysis
KEGG_CARDIAC_MUSCLE_CONTRACTION	28	0.53832	1.69284	0.0018018	0.0415145	0.895	1740	tags=75%, list=30%, signal=107%		REACTOME_RNA_POL_II_PRE_TRANSCRIPTION_EVENTS	42	-0.546952	-1.93004	0.00248756	0.00351015	0.169	2210	tags=79%, list=38%, signal=126%		KEGG_UBIQUITIN_MEDIATED_PROTEOLYSIS	79	-0.525745	-2.08896	0	0.000506246	0.018	1129	tags=35%, list=19%, signal=43%
KEGG_SPHINGOLIPID_METABOLISM	17	0.62555	1.68495	0.0145455	0.0442502	0.91	921	tags=53%, list=16%, signal=63%		REACTOME_NEP_NS2_INTERACTS_WITH_THE_CELLULAR_EXPORT_MACHINERY	27	-0.604802	-1.92642	0	0.00365409	0.176	2023	tags=81%, list=35%, signal=124%
REACTOME_TRANSPORT_TO_THE_GOLGI_AND_SUBSEQUENT_MODIFICATION	18	0.599786	1.66769	0.00877193	0.051186	0.937	1413	tags=61%, list=24%, signal=81%		KEGG_RNA_POLYMERASE	21	-0.640271	-1.91239	0.00458716	0.00420027	0.2	2089	tags=95%, list=36%, signal=148%		Translation
KEGG_VIBRIO_CHOLERAE_INFECTION	25	0.557735	1.66448	0.0018018	0.0519214	0.94	1925	tags=68%, list=33%, signal=101%		REACTOME_REGULATION_OF_GLUCOKINASE_BY_GLUCOKINASE_REGULATORY_PROTEIN	25	-0.6053	-1.91136	0	0.00419583	0.203	2023	tags=84%, list=35%, signal=128%		REACTOME_3_UTR_MEDIATED_TRANSLATIONAL_REGULATION	96	-0.764235	-3.21718	0	0	0	1073	tags=91%, list=18%, signal=109%
PID_ALPHA_SYNUCLEIN_PATHWAY	18	0.579146	1.62345	0.0175747	0.0751816	0.983	1572	tags=61%, list=27%, signal=84%		REACTOME_HIV_LIFE_CYCLE	91	-0.46155	-1.90967	0	0.00419346	0.207	2242	tags=74%, list=39%, signal=118%		REACTOME_PEPTIDE_CHAIN_ELONGATION	79	-0.769552	-3.08681	0	0	0	1268	tags=95%, list=22%, signal=120%
REACTOME_TRIGLYCERIDE_BIOSYNTHESIS	21	0.5747	1.62336	0.0178253	0.0739539	0.983	1092	tags=48%, list=19%, signal=58%		REACTOME_INTERACTIONS_OF_VPR_WITH_HOST_CELLULAR_PROTEINS	31	-0.569389	-1.88358	0	0.00550115	0.27	2242	tags=84%, list=39%, signal=136%		KEGG_RIBOSOME	80	-0.774073	-3.08417	0	0	0	1073	tags=90%, list=18%, signal=109%
PID_UPA_UPAR_PATHWAY	19	0.584266	1.62236	0.0126812	0.0731817	0.984	1047	tags=47%, list=18%, signal=58%		REACTOME_S_PHASE	87	-0.461522	-1.87129	0	0.0063085	0.308	1963	tags=68%, list=34%, signal=101%		REACTOME_NONSENSE_MEDIATED_DECAY_ENHANCED_BY_THE_EXON_JUNCTION_COMPLEX	96	-0.732851	-3.03367	0	0	0	1130	tags=81%, list=19%, signal=99%
KEGG_GLYCEROPHOSPHOLIPID_METABOLISM	32	0.504975	1.61258	0.0212766	0.0783669	0.991	1117	tags=41%, list=19%, signal=50%		REACTOME_FACTORS_INVOLVED_IN_MEGAKARYOCYTE_DEVELOPMENT_AND_PLATELET_PRODUCTION	61	-0.486003	-1.85105	0	0.00783619	0.369	342	tags=20%, list=6%, signal=21%		REACTOME_FORMATION_OF_THE_TERNARY_COMPLEX_AND_SUBSEQUENTLY_THE_43S_COMPLEX	45	-0.817809	-2.89863	0	0	0	1020	tags=98%, list=18%, signal=118%
REACTOME_ACTIVATION_OF_CHAPERONE_GENES_BY_XBP1S	27	0.518506	1.60893	0.0220994	0.0794872	0.991	1305	tags=41%, list=22%, signal=52%		REACTOME_FORMATION_OF_RNA_POL_II_ELONGATION_COMPLEX_	33	-0.548798	-1.83484	0.00224719	0.00918204	0.426	2196	tags=76%, list=38%, signal=121%		REACTOME_ACTIVATION_OF_THE_MRNA_UPON_BINDING_OF_THE_CAP_BINDING_COMPLEX_AND_EIFS_AND_SUBSEQUENT_BINDING_TO_43S	52	-0.76844	-2.91718	0	0	0	1020	tags=94%, list=18%, signal=113%
REACTOME_RESPONSE_TO_ELEVATED_PLATELET_CYTOSOLIC_CA2_	31	0.509902	1.60413	0.0140351	0.0815422	0.992	1245	tags=39%, list=21%, signal=49%		PID_FANCONI_PATHWAY	25	-0.585919	-1.83083	0	0.00941643	0.437	910	tags=36%, list=16%, signal=43%		REACTOME_SRP_DEPENDENT_COTRANSLATIONAL_PROTEIN_TARGETING_TO_MEMBRANE	98	-0.699842	-2.91256	0	0	0	1290	tags=77%, list=22%, signal=97%
REACTOME_NUCLEOTIDE_BINDING_DOMAIN_LEUCINE_RICH_REPEAT_CONTAINING_RECEPTOR_NLR_SIGNALING_PATHWAYS	20	0.546829	1.59641	0.0177305	0.0852846	0.992	355	tags=25%, list=6%, signal=27%		REACTOME_SYNTHESIS_OF_DNA	78	-0.454306	-1.82439	0	0.00993941	0.465	1963	tags=71%, list=34%, signal=105%		REACTOME_TRANSLATION	130	-0.705727	-3.05675	0	0	0	1290	tags=81%, list=22%, signal=102%
PID_IL12_2PATHWAY	20	0.552096	1.59235	0.0296296	0.0871543	0.995	1392	tags=50%, list=24%, signal=66%		REACTOME_ANTIVIRAL_MECHANISM_BY_IFN_STIMULATED_GENES	52	-0.493151	-1.81875	0	0.0103167	0.484	1763	tags=62%, list=30%, signal=88%		REACTOME_INFLUENZA_VIRAL_RNA_TRANSCRIPTION_AND_REPLICATION	92	-0.729224	-3.0121	0	0	0	1323	tags=87%, list=23%, signal=111%
KEGG_CELL_ADHESION_MOLECULES_CAMS	21	0.549863	1.59089	0.0300353	0.0870347	0.995	642	tags=33%, list=11%, signal=37%		REACTOME_REGULATORY_RNA_PATHWAYS	19	-0.615124	-1.81404	0.0046083	0.0107947	0.501	1820	tags=79%, list=31%, signal=115%		REACTOME_INFLUENZA_LIFE_CYCLE	125	-0.680831	-2.94604	0	0	0	1371	tags=77%, list=24%, signal=98%
KEGG_GLUTATHIONE_METABOLISM	25	0.520901	1.58475	0.0259965	0.0902167	0.998	531	tags=40%, list=9%, signal=44%		REACTOME_RECRUITMENT_OF_MITOTIC_CENTROSOME_PROTEINS_AND_COMPLEXES	40	-0.523359	-1.81131	0	0.0110193	0.516	591	tags=23%, list=10%, signal=25%
REACTOME_APOPTOTIC_CLEAVAGE_OF_CELLULAR_PROTEINS	25	0.513786	1.55024	0.0167598	0.118215	0.999	463	tags=16%, list=8%, signal=17%		REACTOME_MICRORNA_MIRNA_BIOGENESIS	16	-0.642327	-1.8064	0.00431965	0.0113041	0.528	2089	tags=100%, list=36%, signal=156%		mRNA metabolism
KEGG_N_GLYCAN_BIOSYNTHESIS	28	0.499476	1.54717	0.0206897	0.119461	1	2108	tags=64%, list=36%, signal=100%		REACTOME_ELONGATION_ARREST_AND_RECOVERY	23	-0.582742	-1.80115	0.00457666	0.0117098	0.546	2169	tags=78%, list=37%, signal=124%		REACTOME_METABOLISM_OF_MRNA	187	-0.529012	-2.44277	0	0	0	1629	tags=62%, list=28%, signal=83%
PID_INTEGRIN1_PATHWAY	27	0.491233	1.51675	0.0334507	0.148684	1	1131	tags=52%, list=19%, signal=64%		PID_RB_1PATHWAY	32	-0.541656	-1.79988	0	0.0116905	0.549	989	tags=38%, list=17%, signal=45%		REACTOME_METABOLISM_OF_RNA	229	-0.535242	-2.47999	0	0	0	1771	tags=65%, list=30%, signal=90%
NABA_ECM_GLYCOPROTEINS	30	0.474606	1.49264	0.0420475	0.174984	1	268	tags=27%, list=5%, signal=28%		REACTOME_M_G1_TRANSITION	62	-0.468302	-1.7976	0.00255102	0.0117162	0.557	1963	tags=73%, list=34%, signal=108%
REACTOME_SEMA4D_IN_SEMAPHORIN_SIGNALING	17	0.540156	1.49166	0.0543478	0.173807	1	824	tags=24%, list=14%, signal=27%		REACTOME_LOSS_OF_NLP_FROM_MITOTIC_CENTROSOMES	36	-0.528507	-1.78113	0.00242718	0.0136335	0.616	2028	tags=58%, list=35%, signal=89%		RNA polymerase II regulation
KEGG_EPITHELIAL_CELL_SIGNALING_IN_HELICOBACTER_PYLORI_INFECTION	38	0.454751	1.49003	0.0225694	0.173481	1	1772	tags=50%, list=31%, signal=71%		REACTOME_RNA_POL_II_TRANSCRIPTION_PRE_INITIATION_AND_PROMOTER_OPENING	29	-0.550993	-1.76985	0.0070922	0.0148884	0.653	2210	tags=86%, list=38%, signal=138%		REACTOME_RNA_POL_II_PRE_TRANSCRIPTION_EVENTS	42	-0.546952	-1.93004	0.00248756	0.00351015	0.169	2210	tags=79%, list=38%, signal=126%
BIOCARTA_HIVNEF_PATHWAY	32	0.461677	1.46906	0.0342342	0.199436	1	882	tags=22%, list=15%, signal=26%		REACTOME_CYTOSOLIC_TRNA_AMINOACYLATION	24	-0.575593	-1.76824	0.0043384	0.0149452	0.66	2200	tags=83%, list=38%, signal=134%		REACTOME_RNA_POL_II_TRANSCRIPTION	79	-0.428951	-1.70991	0.00235294	0.0241865	0.845	2300	tags=59%, list=40%, signal=97%
REACTOME_INTEGRIN_CELL_SURFACE_INTERACTIONS	36	0.451494	1.46337	0.0352113	0.204473	1	1276	tags=36%, list=22%, signal=46%		REACTOME_ABORTIVE_ELONGATION_OF_HIV1_TRANSCRIPT_IN_THE_ABSENCE_OF_TAT	16	-0.618724	-1.75895	0.00680272	0.016027	0.687	2169	tags=94%, list=37%, signal=149%		REACTOME_FORMATION_OF_RNA_POL_II_ELONGATION_COMPLEX_	33	-0.548798	-1.83484	0.00224719	0.00918204	0.426	2196	tags=76%, list=38%, signal=121%
NABA_CORE_MATRISOME	35	0.451339	1.4577	0.0288809	0.210041	1	268	tags=26%, list=5%, signal=27%		KEGG_P53_SIGNALING_PATHWAY	28	-0.546226	-1.75013	0.00448431	0.0170624	0.72	781	tags=39%, list=13%, signal=45%
BIOCARTA_HDAC_PATHWAY	15	0.553621	1.45598	0.0622642	0.209569	1	2033	tags=60%, list=35%, signal=92%		REACTOME_PROCESSING_OF_CAPPED_INTRON_CONTAINING_PRE_MRNA	127	-0.393371	-1.72886	0	0.0208017	0.802	2301	tags=52%, list=40%, signal=84%		Transcription
PID_TXA2PATHWAY	26	0.467215	1.45477	0.0507881	0.208853	1	1952	tags=58%, list=34%, signal=87%		REACTOME_MRNA_SPLICING_MINOR_PATHWAY	39	-0.486073	-1.71661	0.00501253	0.0228451	0.829	2570	tags=74%, list=44%, signal=132%		REACTOME_TRANSPORT_OF_MATURE_TRANSCRIPT_TO_CYTOPLASM	50	-0.554502	-2.02336	0	0.00103269	0.043	2023	tags=60%, list=35%, signal=91%
REACTOME_INTERFERON_GAMMA_SIGNALING	18	0.51404	1.43338	0.0671506	0.238694	1	900	tags=33%, list=15%, signal=39%		REACTOME_RNA_POL_II_TRANSCRIPTION	79	-0.428951	-1.70991	0.00235294	0.0241865	0.845	2300	tags=59%, list=40%, signal=97%		REACTOME_TRANSPORT_OF_MATURE_MRNA_DERIVED_FROM_AN_INTRONLESS_TRANSCRIPT	32	-0.601286	-2.01471	0	0.00121857	0.052	2023	tags=78%, list=35%, signal=119%
REACTOME_NETRIN1_SIGNALING	15	0.536006	1.42649	0.0796296	0.246296	1	1278	tags=40%, list=22%, signal=51%		REACTOME_FORMATION_OF_THE_HIV1_EARLY_ELONGATION_COMPLEX	24	-0.559135	-1.70658	0.0114679	0.024519	0.849	2196	tags=83%, list=38%, signal=133%		REACTOME_METABOLISM_OF_NON_CODING_RNA	45	-0.606865	-2.19627	0	0.000107083	0.003	2085	tags=82%, list=36%, signal=127%
PID_CASPASE_PATHWAY	28	0.461971	1.41734	0.0702703	0.25862	1	882	tags=25%, list=15%, signal=29%		REACTOME_DNA_STRAND_ELONGATION	28	-0.524506	-1.68781	0.00902935	0.0283826	0.886	2109	tags=89%, list=36%, signal=140%		REACTOME_ANTIVIRAL_MECHANISM_BY_IFN_STIMULATED_GENES	52	-0.493151	-1.81875	0	0.0103167	0.484	1763	tags=62%, list=30%, signal=88%
BIOCARTA_CDC42RAC_PATHWAY	15	0.529604	1.40729	0.0924528	0.272705	1	2531	tags=93%, list=44%, signal=165%		REACTOME_GLUCOSE_TRANSPORT	28	-0.520428	-1.68269	0.0112613	0.0294655	0.902	2023	tags=79%, list=35%, signal=120%		REACTOME_HIV_LIFE_CYCLE	91	-0.46155	-1.90967	0	0.00419346	0.207	2242	tags=74%, list=39%, signal=118%
REACTOME_LYSOSOME_VESICLE_BIOGENESIS	15	0.535595	1.40055	0.103189	0.281193	1	1316	tags=40%, list=23%, signal=52%		REACTOME_ASSOCIATION_OF_TRIC_CCT_WITH_TARGET_PROTEINS_DURING_BIOSYNTHESIS	17	-0.591419	-1.67494	0.0147992	0.0311008	0.911	854	tags=47%, list=15%, signal=55%		REACTOME_LATE_PHASE_OF_HIV_LIFE_CYCLE	82	-0.513546	-2.08468	0	0.000569439	0.021	2242	tags=78%, list=39%, signal=125%
REACTOME_LIPID_DIGESTION_MOBILIZATION_AND_TRANSPORT	18	0.509123	1.40035	0.0914286	0.27819	1	515	tags=22%, list=9%, signal=24%		REACTOME_NUCLEOTIDE_EXCISION_REPAIR	39	-0.482233	-1.67176	0.00700935	0.0316222	0.917	2276	tags=85%, list=39%, signal=138%		REACTOME_INTERACTIONS_OF_VPR_WITH_HOST_CELLULAR_PROTEINS	31	-0.569389	-1.88358	0	0.00550115	0.27	2242	tags=84%, list=39%, signal=136%
KEGG_ALANINE_ASPARTATE_AND_GLUTAMATE_METABOLISM	20	0.485633	1.39485	0.0969479	0.284599	1	1481	tags=60%, list=25%, signal=80%		REACTOME_APC_C_CDH1_MEDIATED_DEGRADATION_OF_CDC20_AND_OTHER_APC_C_CDH1_TARGETED_PROTEINS_IN_LATE_MITOSIS_EARLY_G1	55	-0.446459	-1.6674	0.00485437	0.0324474	0.928	1963	tags=56%, list=34%, signal=84%
KEGG_GNRH_SIGNALING_PATHWAY	40	0.410522	1.38969	0.0607639	0.290657	1	1712	tags=43%, list=29%, signal=60%		REACTOME_APC_C_CDC20_MEDIATED_DEGRADATION_OF_MITOTIC_PROTEINS	57	-0.444554	-1.66038	0	0.0340769	0.937	1963	tags=56%, list=34%, signal=84%		Cell cycle regulation
REACTOME_NEURONAL_SYSTEM	50	0.393716	1.37805	0.058319	0.309149	1	1763	tags=54%, list=30%, signal=77%		REACTOME_TRANSCRIPTION_COUPLED_NER_TC_NER	37	-0.472139	-1.65883	0.0106838	0.0342446	0.942	2276	tags=84%, list=39%, signal=137%		KEGG_CELL_CYCLE	74	-0.587244	-2.35765	0	4.90145e-05	0.001	448	tags=24%, list=8%, signal=26%
BIOCARTA_MYOSIN_PATHWAY	18	0.496094	1.37458	0.0976492	0.312186	1	1831	tags=56%, list=32%, signal=81%		REACTOME_TRANSCRIPTIONAL_REGULATION_OF_WHITE_ADIPOCYTE_DIFFERENTIATION	41	-0.46787	-1.64328	0.00680272	0.039088	0.965	1684	tags=56%, list=29%, signal=78%		REACTOME_CELL_CYCLE	249	-0.525817	-2.48851	0	0	0	1637	tags=51%, list=28%, signal=68%
PID_AMB2_NEUTROPHILS_PATHWAY	18	0.490271	1.36799	0.114841	0.321974	1	1391	tags=39%, list=24%, signal=51%		KEGG_DNA_REPLICATION	33	-0.485687	-1.62533	0.0182232	0.0451675	0.983	1955	tags=79%, list=34%, signal=118%		REACTOME_CELL_CYCLE_MITOTIC	218	-0.565199	-2.62932	0	0	0	1686	tags=57%, list=29%, signal=77%
REACTOME_ASPARAGINE_N_LINKED_GLYCOSYLATION	49	0.394664	1.36657	0.0516934	0.321113	1	2121	tags=61%, list=37%, signal=96%		PID_ATF2_PATHWAY	23	-0.52886	-1.62427	0.0266075	0.0450545	0.984	750	tags=35%, list=13%, signal=40%		KEGG_OOCYTE_MEIOSIS	60	-0.5818	-2.20956	0	7.78453e-05	0.002	664	tags=25%, list=11%, signal=28%
KEGG_APOPTOSIS	40	0.40021	1.36002	0.0806175	0.330614	1	2170	tags=55%, list=37%, signal=87%		KEGG_PYRIMIDINE_METABOLISM	63	-0.420101	-1.60848	0.0125945	0.0499861	0.989	1336	tags=48%, list=23%, signal=61%		KEGG_PROGESTERONE_MEDIATED_OOCYTE_MATURATION	40	-0.625135	-2.19613	0	0.000103513	0.003	448	tags=25%, list=8%, signal=27%
KEGG_FRUCTOSE_AND_MANNOSE_METABOLISM	25	0.447251	1.36002	0.103757	0.326992	1	1646	tags=60%, list=28%, signal=83%		PID_P53_REGULATION_PATHWAY	40	-0.458817	-1.60063	0.00728155	0.0525644	0.992	1984	tags=60%, list=34%, signal=90%		REACTOME_G2_M_CHECKPOINTS	30	-0.596389	-1.98379	0	0.00191131	0.085	1782	tags=73%, list=31%, signal=105%
REACTOME_APOPTOTIC_EXECUTION_PHASE	35	0.416059	1.34978	0.0902896	0.344498	1	495	tags=14%, list=9%, signal=16%		REACTOME_FORMATION_OF_TRANSCRIPTION_COUPLED_NER_TC_NER_REPAIR_COMPLEX	22	-0.531241	-1.60036	0.00904977	0.0520917	0.992	2276	tags=82%, list=39%, signal=134%		REACTOME_MITOTIC_G1_G1_S_PHASES	95	-0.510691	-2.13533	0	0.000284756	0.01	1842	tags=65%, list=32%, signal=94%
KEGG_DILATED_CARDIOMYOPATHY	25	0.444924	1.34878	0.103636	0.342876	1	1423	tags=40%, list=24%, signal=53%		REACTOME_RNA_POL_III_TRANSCRIPTION_INITIATION_FROM_TYPE_2_PROMOTER	16	-0.570675	-1.58681	0.0357895	0.0570025	0.995	1969	tags=63%, list=34%, signal=94%		REACTOME_G1_S_TRANSITION	81	-0.508995	-2.04105	0	0.000912482	0.037	1842	tags=64%, list=32%, signal=93%
KEGG_VASOPRESSIN_REGULATED_WATER_REABSORPTION	22	0.451528	1.34506	0.122302	0.347054	1	1580	tags=32%, list=27%, signal=44%		REACTOME_TRANSCRIPTION	110	-0.375309	-1.58381	0	0.0574422	0.995	2314	tags=57%, list=40%, signal=93%		REACTOME_CELL_CYCLE_CHECKPOINTS	88	-0.468399	-1.93708	0	0.0032667	0.155	1963	tags=63%, list=34%, signal=93%
KEGG_LYSINE_DEGRADATION	27	0.43748	1.34243	0.134791	0.349053	1	595	tags=33%, list=10%, signal=37%		REACTOME_ORC1_REMOVAL_FROM_CHROMATIN	55	-0.414601	-1.57419	0.0122549	0.0607675	0.996	1963	tags=67%, list=34%, signal=101%		REACTOME_APC_C_CDC20_MEDIATED_DEGRADATION_OF_MITOTIC_PROTEINS	57	-0.444554	-1.66038	0	0.0340769	0.937	1963	tags=56%, list=34%, signal=84%
KEGG_INOSITOL_PHOSPHATE_METABOLISM	32	0.422059	1.33929	0.0902778	0.351342	1	1354	tags=34%, list=23%, signal=45%		REACTOME_G1_PHASE	22	-0.518829	-1.56828	0.0230947	0.0629172	0.998	1094	tags=41%, list=19%, signal=50%		REACTOME_M_G1_TRANSITION	62	-0.468302	-1.7976	0.00255102	0.0117162	0.557	1963	tags=73%, list=34%, signal=108%
BIOCARTA_EDG1_PATHWAY	15	0.493856	1.33253	0.133452	0.361801	1	2021	tags=67%, list=35%, signal=102%		REACTOME_MEIOTIC_RECOMBINATION	18	-0.554991	-1.5661	0.0193705	0.0634704	0.998	910	tags=33%, list=16%, signal=39%		REACTOME_MITOTIC_M_M_G1_PHASES	129	-0.593188	-2.59689	0	0	0	1637	tags=64%, list=28%, signal=88%
REACTOME_TRANSMISSION_ACROSS_CHEMICAL_SYNAPSES	42	0.39324	1.32722	0.106195	0.369274	1	1831	tags=52%, list=32%, signal=76%		KEGG_NUCLEOTIDE_EXCISION_REPAIR	33	-0.459689	-1.55242	0.0168675	0.0692916	1	2276	tags=82%, list=39%, signal=134%		REACTOME_S_PHASE	87	-0.461522	-1.87129	0	0.0063085	0.308	1963	tags=68%, list=34%, signal=101%
REACTOME_SIGNALING_BY_FGFR_MUTANTS	18	0.485661	1.32432	0.127434	0.371935	1	2021	tags=56%, list=35%, signal=85%		REACTOME_EXTENSION_OF_TELOMERES	25	-0.49125	-1.54585	0.0281996	0.0721141	1	2109	tags=80%, list=36%, signal=125%		REACTOME_REGULATION_OF_MITOTIC_CELL_CYCLE	64	-0.557369	-2.18373	0	9.41029e-05	0.003	448	tags=22%, list=8%, signal=23%
PID_ERBB1_RECEPTOR_PROXIMAL_PATHWAY	29	0.418523	1.32082	0.105169	0.375404	1	1488	tags=34%, list=26%, signal=46%		REACTOME_GENERIC_TRANSCRIPTION_PATHWAY	62	-0.393812	-1.53583	0.0125945	0.0767103	1	1684	tags=47%, list=29%, signal=65%
REACTOME_MITOCHONDRIAL_PROTEIN_IMPORT	38	0.397341	1.30899	0.108392	0.397387	1	1703	tags=50%, list=29%, signal=70%		REACTOME_MRNA_PROCESSING	140	-0.347102	-1.52687	0.00265252	0.081096	1	2301	tags=51%, list=40%, signal=82%		p73 pathway
REACTOME_NEUROTRANSMITTER_RECEPTOR_BINDING_AND_DOWNSTREAM_TRANSMISSION_IN_THE_POSTSYNAPTIC_CELL	29	0.422226	1.29627	0.111901	0.421878	1	1831	tags=45%, list=32%, signal=65%		REACTOME_HIV_INFECTION	151	-0.341859	-1.51251	0.00273973	0.0884312	1	2242	tags=67%, list=39%, signal=106%		PID_P73PATHWAY	38	-0.614227	-2.11409	0	0.000331963	0.012	822	tags=42%, list=14%, signal=49%
NABA_ECM_AFFILIATED	29	0.411163	1.29597	0.132143	0.418474	1	738	tags=28%, list=13%, signal=31%		KEGG_SPLICEOSOME	112	-0.357211	-1.50604	0.0100503	0.0913539	1	2570	tags=59%, list=44%, signal=104%
BIOCARTA_CHEMICAL_PATHWAY	17	0.474181	1.29581	0.171271	0.414863	1	803	tags=29%, list=14%, signal=34%		PID_DELTA_NP63_PATHWAY	20	-0.511577	-1.49819	0.0384615	0.0955099	1	1388	tags=45%, list=24%, signal=59%		Rb/E2F
PID_P75_NTR_PATHWAY	31	0.41455	1.28668	0.124314	0.432637	1	467	tags=19%, list=8%, signal=21%		REACTOME_TRANSPORT_OF_INORGANIC_CATIONS_ANIONS_AND_AMINO_ACIDS_OLIGOPEPTIDES	22	-0.490788	-1.49465	0.0457831	0.0969128	1	627	tags=45%, list=11%, signal=51%		PID_RB_1PATHWAY	32	-0.541656	-1.79988	0	0.0116905	0.549	989	tags=38%, list=17%, signal=45%
KEGG_HYPERTROPHIC_CARDIOMYOPATHY_HCM	26	0.428744	1.28527	0.147425	0.43182	1	1047	tags=31%, list=18%, signal=37%		REACTOME_ANTIGEN_PROCESSING_UBIQUITINATION_PROTEASOME_DEGRADATION	118	-0.348045	-1.48883	0.0106667	0.0998531	1	1979	tags=47%, list=34%, signal=69%		PID_E2F_PATHWAY	38	-0.608599	-2.07301	0	0.000605827	0.023	1164	tags=53%, list=20%, signal=65%
KEGG_CALCIUM_SIGNALING_PATHWAY	31	0.404	1.28275	0.137083	0.433765	1	1661	tags=52%, list=29%, signal=72%		BIOCARTA_PROTEASOME_PATHWAY	28	-0.461364	-1.48376	0.0479303	0.102237	1	2481	tags=71%, list=43%, signal=124%
KEGG_PORPHYRIN_AND_CHLOROPHYLL_METABOLISM	18	0.461819	1.2804	0.167857	0.435683	1	1307	tags=56%, list=22%, signal=71%		REACTOME_SLC_MEDIATED_TRANSMEMBRANE_TRANSPORT	67	-0.386259	-1.48243	0.0192308	0.10233	1	1232	tags=46%, list=21%, signal=58%		DNA synthesis/replication
PID_AVB3_OPN_PATHWAY	22	0.433211	1.27881	0.145105	0.435252	1	1343	tags=36%, list=23%, signal=47%		PID_SMAD2_3NUCLEAR_PATHWAY	43	-0.415541	-1.48176	0.0141844	0.101771	1	1697	tags=47%, list=29%, signal=65%		REACTOME_DNA_REPLICATION	145	-0.570703	-2.5181	0	0	0	1637	tags=61%, list=28%, signal=83%
PID_PI3KCI_PATHWAY	22	0.438124	1.27864	0.130435	0.431651	1	2455	tags=73%, list=42%, signal=125%		REACTOME_ASSEMBLY_OF_THE_PRE_REPLICATIVE_COMPLEX	52	-0.3971	-1.47541	0.0298507	0.105041	1	1963	tags=67%, list=34%, signal=101%		REACTOME_SYNTHESIS_OF_DNA	78	-0.454306	-1.82439	0	0.00993941	0.465	1963	tags=71%, list=34%, signal=105%
REACTOME_SEMAPHORIN_INTERACTIONS	31	0.394937	1.26241	0.158363	0.466453	1	1068	tags=23%, list=18%, signal=28%		BIOCARTA_VEGF_PATHWAY	17	-0.526324	-1.47457	0.0585683	0.104652	1	1179	tags=47%, list=20%, signal=59%
KEGG_FC_GAMMA_R_MEDIATED_PHAGOCYTOSIS	52	0.35489	1.25864	0.140753	0.471755	1	2210	tags=56%, list=38%, signal=89%		PID_BARD1_PATHWAY	20	-0.495125	-1.46031	0.0423529	0.113584	1	1090	tags=40%, list=19%, signal=49%		Megakaryocyte development
REACTOME_POST_TRANSLATIONAL_PROTEIN_MODIFICATION	74	0.328061	1.2409	0.134003	0.512676	1	1731	tags=46%, list=30%, signal=65%		REACTOME_METABOLISM_OF_NUCLEOTIDES	45	-0.407832	-1.45415	0.0282609	0.117089	1	498	tags=27%, list=9%, signal=29%		REACTOME_FACTORS_INVOLVED_IN_MEGAKARYOCYTE_DEVELOPMENT_AND_PLATELET_PRODUCTION	61	-0.486003	-1.85105	0	0.00783619	0.369	342	tags=20%, list=6%, signal=21%
ST_GA13_PATHWAY	22	0.422465	1.23755	0.191638	0.516851	1	945	tags=27%, list=16%, signal=32%		KEGG_GAP_JUNCTION	35	-0.432921	-1.45084	0.053012	0.118498	1	1085	tags=29%, list=19%, signal=35%
PID_LYMPH_ANGIOGENESIS_PATHWAY	18	0.446453	1.23566	0.181818	0.517322	1	1444	tags=33%, list=25%, signal=44%		PID_AP1_PATHWAY	25	-0.462685	-1.44467	0.0589474	0.122551	1	805	tags=28%, list=14%, signal=32%		Integrin-linked kinase signaling
KEGG_ECM_RECEPTOR_INTERACTION	28	0.400875	1.23476	0.147217	0.515014	1	1321	tags=54%, list=23%, signal=69%		REACTOME_CLEAVAGE_OF_GROWING_TRANSCRIPT_IN_THE_TERMINATION_REGION_	37	-0.395188	-1.40139	0.0573395	0.15884	1	2573	tags=57%, list=44%, signal=101%		PID_ILK_PATHWAY	33	-0.585105	-1.95786	0	0.00261165	0.123	438	tags=21%, list=8%, signal=23%
REACTOME_THE_ROLE_OF_NEF_IN_HIV1_REPLICATION_AND_DISEASE_PATHOGENESIS	15	0.460672	1.22997	0.201068	0.522549	1	1455	tags=33%, list=25%, signal=44%		REACTOME_RNA_POL_III_TRANSCRIPTION	20	-0.469562	-1.38839	0.0977273	0.170397	1	1969	tags=55%, list=34%, signal=83%
BIOCARTA_TFF_PATHWAY	16	0.443394	1.22641	0.197368	0.527421	1	1558	tags=38%, list=27%, signal=51%		REACTOME_CHROMOSOME_MAINTENANCE	54	-0.364266	-1.36893	0.0589623	0.189575	1	2109	tags=61%, list=36%, signal=95%		Aurora B/PLK1/prometaphase pathways
PID_INTEGRIN3_PATHWAY	18	0.438698	1.21762	0.21466	0.546054	1	1757	tags=67%, list=30%, signal=95%		REACTOME_LAGGING_STRAND_SYNTHESIS	19	-0.459822	-1.36208	0.102941	0.196029	1	2109	tags=84%, list=36%, signal=132%		REACTOME_MITOTIC_PROMETAPHASE	64	-0.735198	-2.8808	0	0	0	480	tags=45%, list=8%, signal=49%
REACTOME_INTRINSIC_PATHWAY_FOR_APOPTOSIS	18	0.432021	1.20802	0.202873	0.567309	1	803	tags=28%, list=14%, signal=32%		REACTOME_MHC_CLASS_II_ANTIGEN_PRESENTATION	54	-0.364389	-1.36116	0.0726392	0.195386	1	178	tags=13%, list=3%, signal=13%		PID_PLK1_PATHWAY	32	-0.857963	-2.87695	0	0	0	182	tags=56%, list=3%, signal=58%
PID_EPHRINB_REV_PATHWAY	16	0.443622	1.19557	0.241245	0.597474	1	1488	tags=56%, list=26%, signal=75%		REACTOME_MRNA_CAPPING	25	-0.424602	-1.3611	0.0666667	0.193798	1	2196	tags=76%, list=38%, signal=122%		PID_AURORA_B_PATHWAY	32	-0.728998	-2.42688	0	5.41739e-05	0.001	553	tags=47%, list=10%, signal=52%
SIG_BCR_SIGNALING_PATHWAY	26	0.388476	1.19217	0.209009	0.602283	1	1575	tags=42%, list=27%, signal=58%		REACTOME_GLOBAL_GENOMIC_NER_GG_NER	27	-0.425891	-1.34993	0.106576	0.204849	1	2383	tags=85%, list=41%, signal=144%
BIOCARTA_AGR_PATHWAY	21	0.413141	1.19136	0.228782	0.599723	1	1321	tags=38%, list=23%, signal=49%		REACTOME_FORMATION_OF_INCISION_COMPLEX_IN_GG_NER	15	-0.496545	-1.34331	0.116183	0.21088	1	2488	tags=87%, list=43%, signal=151%		Centrosome
BIOCARTA_BIOPEPTIDES_PATHWAY	23	0.400376	1.19113	0.236842	0.595518	1	1831	tags=52%, list=32%, signal=76%		REACTOME_DNA_REPAIR	65	-0.348866	-1.34223	0.0630841	0.210361	1	2109	tags=60%, list=36%, signal=93%		REACTOME_RECRUITMENT_OF_MITOTIC_CENTROSOME_PROTEINS_AND_COMPLEXES	40	-0.523359	-1.81131	0	0.0110193	0.516	591	tags=23%, list=10%, signal=25%
KEGG_NATURAL_KILLER_CELL_MEDIATED_CYTOTOXICITY	30	0.383704	1.18913	0.209559	0.596365	1	1343	tags=30%, list=23%, signal=39%		REACTOME_MRNA_SPLICING	99	-0.321479	-1.33314	0.0390244	0.219216	1	2573	tags=59%, list=44%, signal=103%		REACTOME_LOSS_OF_NLP_FROM_MITOTIC_CENTROSOMES	36	-0.528507	-1.78113	0.00242718	0.0136335	0.616	2028	tags=58%, list=35%, signal=89%
REACTOME_APOPTOSIS	99	0.299741	1.18606	0.1584	0.600013	1	495	tags=11%, list=9%, signal=12%		REACTOME_HOST_INTERACTIONS_OF_HIV_FACTORS	99	-0.318354	-1.32434	0.0316623	0.228474	1	2242	tags=65%, list=39%, signal=103%		REACTOME_MITOTIC_G2_G2_M_PHASES	47	-0.599556	-2.16482	0	0.000150603	0.005	591	tags=26%, list=10%, signal=28%
PID_LYSOPHOSPHOLIPID_PATHWAY	32	0.374478	1.18584	0.213311	0.595819	1	2185	tags=53%, list=38%, signal=85%		REACTOME_DESTABILIZATION_OF_MRNA_BY_TRISTETRAPROLIN_TTP	16	-0.470198	-1.31357	0.141531	0.240695	1	2177	tags=75%, list=37%, signal=120%
PID_NECTIN_PATHWAY	22	0.400558	1.18485	0.257299	0.593813	1	2227	tags=59%, list=38%, signal=95%		REACTOME_SIGNALING_BY_TGF_BETA_RECEPTOR_COMPLEX	36	-0.37274	-1.31113	0.0902778	0.241821	1	1174	tags=25%, list=20%, signal=31%
KEGG_CYSTEINE_AND_METHIONINE_METABOLISM	16	0.431859	1.17823	0.25	0.607911	1	893	tags=31%, list=15%, signal=37%		REACTOME_CDT1_ASSOCIATION_WITH_THE_CDC6_ORC_ORIGIN_COMPLEX	46	-0.366389	-1.30977	0.0849057	0.242031	1	1963	tags=63%, list=34%, signal=94%
KEGG_ADHERENS_JUNCTION	47	0.337108	1.17348	0.229565	0.616522	1	1376	tags=30%, list=24%, signal=39%		REACTOME_AUTODEGRADATION_OF_CDH1_BY_CDH1_APC_C	50	-0.348511	-1.30179	0.0942029	0.250383	1	1963	tags=54%, list=34%, signal=81%
KEGG_VASCULAR_SMOOTH_MUSCLE_CONTRACTION	35	0.363277	1.17081	0.222609	0.619137	1	2050	tags=51%, list=35%, signal=79%		REACTOME_PERK_REGULATED_GENE_EXPRESSION	16	-0.466495	-1.29905	0.136054	0.252269	1	2177	tags=81%, list=37%, signal=130%
REACTOME_PLATELET_ACTIVATION_SIGNALING_AND_AGGREGATION	75	0.306398	1.16432	0.211268	0.632224	1	1391	tags=27%, list=24%, signal=35%		BIOCARTA_G1_PATHWAY	17	-0.456514	-1.27588	0.16129	0.283169	1	781	tags=35%, list=13%, signal=41%
PID_AVB3_INTEGRIN_PATHWAY	35	0.353355	1.15918	0.262963	0.642105	1	1343	tags=37%, list=23%, signal=48%		REACTOME_DESTABILIZATION_OF_MRNA_BY_BRF1	16	-0.467989	-1.27465	0.176611	0.282864	1	2177	tags=75%, list=37%, signal=120%
BIOCARTA_GH_PATHWAY	18	0.405613	1.15033	0.279279	0.66194	1	1343	tags=39%, list=23%, signal=50%		REACTOME_PROCESSIVE_SYNTHESIS_ON_THE_LAGGING_STRAND	15	-0.477674	-1.26167	0.191398	0.300723	1	1563	tags=67%, list=27%, signal=91%
REACTOME_UNFOLDED_PROTEIN_RESPONSE	45	0.334014	1.15029	0.225	0.657168	1	1305	tags=27%, list=22%, signal=34%		REACTOME_CYCLIN_E_ASSOCIATED_EVENTS_DURING_G1_S_TRANSITION_	48	-0.35037	-1.25957	0.125874	0.301696	1	2227	tags=69%, list=38%, signal=111%
REACTOME_GLYCOLYSIS	19	0.40215	1.14658	0.280702	0.663227	1	976	tags=26%, list=17%, signal=32%		PID_TGFBR_PATHWAY	37	-0.359194	-1.25767	0.148235	0.302394	1	1967	tags=41%, list=34%, signal=61%
REACTOME_SIGNALING_BY_ROBO_RECEPTOR	18	0.406637	1.14059	0.293103	0.675403	1	319	tags=11%, list=5%, signal=12%		REACTOME_SMAD2_SMAD3_SMAD4_HETEROTRIMER_REGULATES_TRANSCRIPTION	16	-0.450322	-1.25456	0.190578	0.305298	1	1670	tags=44%, list=29%, signal=61%
KEGG_NOTCH_SIGNALING_PATHWAY	22	0.391076	1.13546	0.278293	0.685237	1	1483	tags=27%, list=26%, signal=36%		REACTOME_MRNA_3_END_PROCESSING	32	-0.381899	-1.25406	0.149644	0.303762	1	2573	tags=56%, list=44%, signal=100%
PID_NETRIN_PATHWAY	24	0.382396	1.13025	0.281416	0.695646	1	1343	tags=38%, list=23%, signal=49%		KEGG_PURINE_METABOLISM	82	-0.307074	-1.24732	0.0997567	0.31163	1	1495	tags=44%, list=26%, signal=58%
PID_EPO_PATHWAY	18	0.406355	1.12927	0.292052	0.693438	1	1009	tags=28%, list=17%, signal=34%		REACTOME_MEMBRANE_TRAFFICKING	90	-0.298395	-1.23049	0.0776942	0.336864	1	83	tags=6%, list=1%, signal=6%
PID_PDGFRB_PATHWAY	90	0.291899	1.12801	0.251282	0.692128	1	2210	tags=49%, list=38%, signal=78%		REACTOME_SCFSKP2_MEDIATED_DEGRADATION_OF_P27_P21	44	-0.342358	-1.22315	0.162471	0.34679	1	1963	tags=57%, list=34%, signal=85%
PID_P38_ALPHA_BETA_PATHWAY	16	0.419159	1.12452	0.32833	0.697269	1	1391	tags=38%, list=24%, signal=49%		REACTOME_TELOMERE_MAINTENANCE	31	-0.37037	-1.21806	0.195556	0.352809	1	2109	tags=68%, list=36%, signal=106%
KEGG_ERBB_SIGNALING_PATHWAY	44	0.327678	1.12216	0.294017	0.69926	1	1490	tags=34%, list=26%, signal=46%		PID_HDAC_CLASSI_PATHWAY	47	-0.333099	-1.19699	0.172018	0.387022	1	1307	tags=32%, list=22%, signal=41%
REACTOME_SMOOTH_MUSCLE_CONTRACTION	16	0.417102	1.11598	0.313933	0.7126	1	2014	tags=56%, list=35%, signal=86%		REACTOME_CLASS_I_MHC_MEDIATED_ANTIGEN_PROCESSING_PRESENTATION	135	-0.272003	-1.19539	0.124682	0.38734	1	1979	tags=41%, list=34%, signal=61%
KEGG_VIRAL_MYOCARDITIS	17	0.395438	1.1062	0.308712	0.737725	1	1321	tags=35%, list=23%, signal=46%		KEGG_SMALL_CELL_LUNG_CANCER	46	-0.327507	-1.19294	0.180095	0.389092	1	781	tags=22%, list=13%, signal=25%
PID_CERAMIDE_PATHWAY	30	0.351158	1.10423	0.314035	0.738448	1	797	tags=23%, list=14%, signal=27%		REACTOME_TRANSMEMBRANE_TRANSPORT_OF_SMALL_MOLECULES	113	-0.275652	-1.19031	0.127877	0.391262	1	1118	tags=29%, list=19%, signal=35%
REACTOME_AXON_GUIDANCE	107	0.274951	1.1029	0.261944	0.737201	1	1278	tags=23%, list=22%, signal=29%		REACTOME_PROCESSING_OF_CAPPED_INTRONLESS_PRE_MRNA	19	-0.403713	-1.18685	0.213656	0.394896	1	2300	tags=53%, list=40%, signal=87%
PID_IL8_CXCR2_PATHWAY	19	0.385943	1.1016	0.323214	0.735923	1	1952	tags=58%, list=34%, signal=87%		REACTOME_RNA_POL_I_RNA_POL_III_AND_MITOCHONDRIAL_TRANSCRIPTION	42	-0.338714	-1.18531	0.214458	0.394998	1	2196	tags=55%, list=38%, signal=87%
PID_HIV_NEF_PATHWAY	17	0.411103	1.10021	0.355993	0.734993	1	797	tags=24%, list=14%, signal=27%		PID_WNT_NONCANONICAL_PATHWAY	18	-0.402474	-1.16793	0.253898	0.424587	1	2050	tags=50%, list=35%, signal=77%
BIOCARTA_TPO_PATHWAY	16	0.404404	1.09751	0.357664	0.738477	1	1661	tags=44%, list=29%, signal=61%		REACTOME_TRANSCRIPTIONAL_ACTIVITY_OF_SMAD2_SMAD3_SMAD4_HETEROTRIMER	21	-0.385914	-1.16207	0.263158	0.433253	1	1682	tags=38%, list=29%, signal=53%
REACTOME_G_ALPHA1213_SIGNALLING_EVENTS	30	0.343903	1.09651	0.330292	0.736422	1	1375	tags=37%, list=24%, signal=48%		REACTOME_HEMOSTASIS	179	-0.257313	-1.15948	0.149864	0.435311	1	342	tags=11%, list=6%, signal=11%
PID_HIF1_TFPATHWAY	32	0.344069	1.08783	0.340426	0.75734	1	899	tags=25%, list=15%, signal=29%		BIOCARTA_MPR_PATHWAY	21	-0.38434	-1.15025	0.249438	0.451321	1	182	tags=10%, list=3%, signal=10%
REACTOME_TRNA_AMINOACYLATION	40	0.317412	1.08676	0.333333	0.75559	1	966	tags=25%, list=17%, signal=30%		REACTOME_DEADENYLATION_OF_MRNA	16	-0.41284	-1.14442	0.277778	0.460091	1	1263	tags=44%, list=22%, signal=56%
BIOCARTA_CERAMIDE_PATHWAY	16	0.399888	1.08661	0.341772	0.751136	1	536	tags=19%, list=9%, signal=21%		REACTOME_PPARA_ACTIVATES_GENE_EXPRESSION	53	-0.301567	-1.13254	0.251196	0.481342	1	1613	tags=45%, list=28%, signal=62%
REACTOME_PURINE_METABOLISM	26	0.360056	1.08604	0.331481	0.747853	1	438	tags=19%, list=8%, signal=21%		REACTOME_RNA_POL_I_TRANSCRIPTION	21	-0.374077	-1.12882	0.271715	0.48592	1	751	tags=24%, list=13%, signal=27%
PID_PTP1B_PATHWAY	28	0.353546	1.07998	0.35	0.76115	1	1392	tags=43%, list=24%, signal=56%		BIOCARTA_ALK_PATHWAY	15	-0.41728	-1.12654	0.31441	0.487778	1	1670	tags=40%, list=29%, signal=56%
BIOCARTA_DEATH_PATHWAY	17	0.398234	1.07678	0.34103	0.765855	1	1860	tags=41%, list=32%, signal=60%		REACTOME_DESTABILIZATION_OF_MRNA_BY_KSRP	16	-0.411459	-1.12399	0.301587	0.4901	1	2177	tags=75%, list=37%, signal=120%
PID_FAK_PATHWAY	47	0.315717	1.07606	0.34715	0.763228	1	1343	tags=28%, list=23%, signal=36%		KEGG_BASAL_TRANSCRIPTION_FACTORS	21	-0.381622	-1.12316	0.283333	0.488898	1	2210	tags=67%, list=38%, signal=107%
PID_ARF6_TRAFFICKING_PATHWAY	29	0.347066	1.07514	0.338028	0.761192	1	1042	tags=24%, list=18%, signal=29%		REACTOME_DEADENYLATION_DEPENDENT_MRNA_DECAY	39	-0.323451	-1.12203	0.285714	0.488279	1	2114	tags=62%, list=36%, signal=96%
KEGG_TOLL_LIKE_RECEPTOR_SIGNALING_PATHWAY	35	0.333663	1.07333	0.326493	0.76171	1	302	tags=11%, list=5%, signal=12%		PID_FOXO_PATHWAY	32	-0.329723	-1.11808	0.27972	0.493206	1	620	tags=13%, list=11%, signal=14%
KEGG_INSULIN_SIGNALING_PATHWAY	73	0.286178	1.07305	0.301887	0.757843	1	694	tags=15%, list=12%, signal=17%		PID_TELOMERASE_PATHWAY	45	-0.31417	-1.11674	0.251185	0.49289	1	1350	tags=33%, list=23%, signal=43%
BIOCARTA_RHO_PATHWAY	26	0.352511	1.07278	0.362976	0.75391	1	2267	tags=58%, list=39%, signal=94%		REACTOME_ACTIVATION_OF_NF_KAPPAB_IN_B_CELLS	50	-0.303495	-1.1141	0.268116	0.495248	1	1963	tags=54%, list=34%, signal=81%
REACTOME_MEIOTIC_SYNAPSIS	21	0.373054	1.07027	0.370642	0.756748	1	648	tags=19%, list=11%, signal=21%		REACTOME_SCF_BETA_TRCP_MEDIATED_DEGRADATION_OF_EMI1	42	-0.312159	-1.10656	0.258741	0.508263	1	2227	tags=67%, list=38%, signal=107%
PID_ER_NONGENOMIC_PATHWAY	24	0.370572	1.06898	0.364888	0.756061	1	2593	tags=75%, list=45%, signal=135%		BIOCARTA_RACCYCD_PATHWAY	20	-0.366942	-1.09411	0.311828	0.533426	1	1098	tags=35%, list=19%, signal=43%
KEGG_AMINOACYL_TRNA_BIOSYNTHESIS	37	0.323218	1.06678	0.350427	0.758019	1	966	tags=24%, list=17%, signal=29%		REACTOME_INTERFERON_SIGNALING	72	-0.273501	-1.09367	0.280742	0.531157	1	1232	tags=35%, list=21%, signal=44%
ST_P38_MAPK_PATHWAY	22	0.364994	1.06149	0.382759	0.769149	1	550	tags=18%, list=9%, signal=20%		PID_HDAC_CLASSII_PATHWAY	19	-0.367534	-1.08356	0.340045	0.551266	1	1548	tags=37%, list=27%, signal=50%
KEGG_TYPE_II_DIABETES_MELLITUS	18	0.38397	1.06061	0.363978	0.766961	1	1554	tags=44%, list=27%, signal=60%		WNT_SIGNALING	31	-0.331095	-1.07778	0.34689	0.560713	1	763	tags=19%, list=13%, signal=22%
PID_EPHB_FWD_PATHWAY	31	0.335764	1.05724	0.378761	0.772521	1	1343	tags=26%, list=23%, signal=33%		REACTOME_REGULATION_OF_APOPTOSIS	46	-0.301058	-1.07124	0.346341	0.572248	1	1965	tags=59%, list=34%, signal=88%
PID_CXCR4_PATHWAY	56	0.289872	1.05448	0.350847	0.776087	1	2044	tags=45%, list=35%, signal=68%		KEGG_HOMOLOGOUS_RECOMBINATION	15	-0.387003	-1.06288	0.354839	0.588225	1	189	tags=13%, list=3%, signal=14%
KEGG_PHOSPHATIDYLINOSITOL_SIGNALING_SYSTEM	37	0.318108	1.05264	0.372822	0.77668	1	1707	tags=41%, list=29%, signal=57%		PID_EPHA2_FWD_PATHWAY	15	-0.379445	-1.0549	0.410596	0.604272	1	28	tags=7%, list=0%, signal=7%
REACTOME_CELL_CELL_COMMUNICATION	55	0.296359	1.04915	0.35034	0.782641	1	1561	tags=35%, list=27%, signal=47%		REACTOME_CDK_MEDIATED_PHOSPHORYLATION_AND_REMOVAL_OF_CDC6	40	-0.294707	-1.05391	0.364035	0.603136	1	1963	tags=58%, list=34%, signal=86%
KEGG_SELENOAMINO_ACID_METABOLISM	16	0.385879	1.04652	0.4	0.785814	1	1102	tags=38%, list=19%, signal=46%		REACTOME_REGULATION_OF_MRNA_STABILITY_BY_PROTEINS_THAT_BIND_AU_RICH_ELEMENTS	70	-0.268029	-1.04888	0.355814	0.611718	1	2227	tags=61%, list=38%, signal=98%
BIOCARTA_BAD_PATHWAY	15	0.38972	1.04474	0.388502	0.786522	1	2170	tags=60%, list=37%, signal=96%		REACTOME_SIGNALING_BY_WNT	53	-0.276265	-1.03211	0.387952	0.64906	1	2227	tags=62%, list=38%, signal=100%
KEGG_MAPK_SIGNALING_PATHWAY	93	0.269871	1.04312	0.349754	0.786948	1	646	tags=13%, list=11%, signal=14%		BIOCARTA_IGF1MTOR_PATHWAY	17	-0.363741	-1.02727	0.428571	0.657112	1	1350	tags=47%, list=23%, signal=61%
BIOCARTA_ACTINY_PATHWAY	17	0.391136	1.04272	0.394393	0.783565	1	2531	tags=76%, list=44%, signal=135%		REACTOME_MEIOSIS	35	-0.298658	-1.02099	0.420455	0.668736	1	344	tags=11%, list=6%, signal=12%
REACTOME_INNATE_IMMUNE_SYSTEM	84	0.270177	1.04198	0.383333	0.781135	1	406	tags=11%, list=7%, signal=11%		REACTOME_P53_INDEPENDENT_G1_S_DNA_DAMAGE_CHECKPOINT	42	-0.280032	-1.01007	0.44473	0.693058	1	1963	tags=55%, list=34%, signal=82%
REACTOME_DIABETES_PATHWAYS	66	0.284993	1.03973	0.380952	0.783183	1	1206	tags=21%, list=21%, signal=26%		PID_HIF2PATHWAY	17	-0.350643	-0.993976	0.439716	0.730302	1	1145	tags=29%, list=20%, signal=37%
PID_INSULIN_GLUCOSE_PATHWAY	16	0.385517	1.03499	0.397059	0.792686	1	2148	tags=56%, list=37%, signal=89%		PID_CMYB_PATHWAY	38	-0.280019	-0.983489	0.471264	0.75392	1	795	tags=16%, list=14%, signal=18%
REACTOME_CELL_CELL_JUNCTION_ORGANIZATION	19	0.367834	1.03012	0.402878	0.802343	1	1543	tags=42%, list=27%, signal=57%		REACTOME_DOUBLE_STRAND_BREAK_REPAIR	17	-0.349794	-0.98312	0.488273	0.75067	1	1262	tags=35%, list=22%, signal=45%
SIG_PIP3_SIGNALING_IN_B_LYMPHOCYTES	17	0.378338	1.02387	0.43088	0.816016	1	1763	tags=47%, list=30%, signal=67%		BIOCARTA_GSK3_PATHWAY	16	-0.350819	-0.968624	0.508889	0.78556	1	372	tags=13%, list=6%, signal=13%
REACTOME_IRON_UPTAKE_AND_TRANSPORT	15	0.384626	1.02151	0.448529	0.818247	1	1120	tags=53%, list=19%, signal=66%		BIOCARTA_EIF4_PATHWAY	18	-0.328704	-0.963073	0.490022	0.796087	1	1350	tags=44%, list=23%, signal=58%
BIOCARTA_P38MAPK_PATHWAY	22	0.344667	1.01327	0.425688	0.837727	1	550	tags=14%, list=9%, signal=15%		PID_IL2_PI3K_PATHWAY	17	-0.335038	-0.960929	0.496868	0.797534	1	1350	tags=35%, list=23%, signal=46%
KEGG_ARRHYTHMOGENIC_RIGHT_VENTRICULAR_CARDIOMYOPATHY_ARVC	27	0.337734	1.01178	0.452962	0.837281	1	1334	tags=41%, list=23%, signal=53%		REACTOME_CYTOKINE_SIGNALING_IN_IMMUNE_SYSTEM	119	-0.220366	-0.957603	0.544959	0.801944	1	1245	tags=28%, list=21%, signal=35%
PID_FGF_PATHWAY	27	0.326812	1.01082	0.468085	0.835611	1	1343	tags=33%, list=23%, signal=43%		REACTOME_GOLGI_ASSOCIATED_VESICLE_BIOGENESIS	39	-0.271997	-0.953945	0.529412	0.807446	1	83	tags=5%, list=1%, signal=5%
PID_HES_HEY_PATHWAY	24	0.338738	1.0105	0.431373	0.832045	1	1362	tags=33%, list=23%, signal=43%		PID_TAP63_PATHWAY	28	-0.295747	-0.95234	0.52027	0.807306	1	1250	tags=36%, list=22%, signal=45%
REACTOME_NRAGE_SIGNALS_DEATH_THROUGH_JNK	20	0.351461	1.00711	0.429134	0.837253	1	1124	tags=40%, list=19%, signal=49%		REACTOME_VIF_MEDIATED_DEGRADATION_OF_APOBEC3G	42	-0.268438	-0.95036	0.549618	0.808154	1	1963	tags=55%, list=34%, signal=82%
ST_G_ALPHA_I_PATHWAY	17	0.363498	1.00439	0.456446	0.840624	1	1557	tags=47%, list=27%, signal=64%		KEGG_PATHOGENIC_ESCHERICHIA_COLI_INFECTION	33	-0.285501	-0.947727	0.540839	0.810805	1	742	tags=18%, list=13%, signal=21%
REACTOME_ER_PHAGOSOME_PATHWAY	45	0.292057	0.999415	0.440559	0.850904	1	295	tags=9%, list=5%, signal=9%		REACTOME_DESTABILIZATION_OF_MRNA_BY_AUF1_HNRNP_D0	43	-0.267749	-0.943838	0.530435	0.817265	1	1963	tags=56%, list=34%, signal=84%
REACTOME_IL_3_5_AND_GM_CSF_SIGNALING	19	0.358116	0.997994	0.45975	0.850317	1	1391	tags=32%, list=24%, signal=41%		KEGG_CYTOSOLIC_DNA_SENSING_PATHWAY	21	-0.314926	-0.943795	0.561321	0.813099	1	1107	tags=29%, list=19%, signal=35%
KEGG_REGULATION_OF_ACTIN_CYTOSKELETON	100	0.252412	0.996102	0.455272	0.851254	1	1047	tags=18%, list=18%, signal=22%		SIG_IL4RECEPTOR_IN_B_LYPHOCYTES	20	-0.31482	-0.939627	0.525581	0.820044	1	1883	tags=55%, list=32%, signal=81%
ST_GAQ_PATHWAY	17	0.362865	0.995214	0.451613	0.849499	1	1589	tags=47%, list=27%, signal=65%		PID_RAC1_PATHWAY	37	-0.270562	-0.933197	0.55792	0.832565	1	1258	tags=22%, list=22%, signal=27%
PID_ANGIOPOIETIN_RECEPTOR_PATHWAY	28	0.312951	0.991834	0.45572	0.854789	1	1343	tags=21%, list=23%, signal=28%		KEGG_THYROID_CANCER	17	-0.333678	-0.928656	0.533917	0.840191	1	372	tags=12%, list=6%, signal=13%
PID_RHOA_REG_PATHWAY	25	0.327337	0.989562	0.446266	0.857142	1	1106	tags=36%, list=19%, signal=44%		BIOCARTA_MTOR_PATHWAY	20	-0.316472	-0.926221	0.58114	0.842233	1	1350	tags=45%, list=23%, signal=58%
BIOCARTA_ECM_PATHWAY	19	0.354267	0.988318	0.478899	0.856483	1	1343	tags=26%, list=23%, signal=34%		KEGG_TGF_BETA_SIGNALING_PATHWAY	31	-0.279815	-0.921428	0.580189	0.8508	1	1670	tags=35%, list=29%, signal=50%
KEGG_LEUKOCYTE_TRANSENDOTHELIAL_MIGRATION	43	0.295524	0.98535	0.481216	0.860393	1	2185	tags=42%, list=38%, signal=67%		BIOCARTA_WNT_PATHWAY	16	-0.32457	-0.915861	0.579418	0.860681	1	2050	tags=56%, list=35%, signal=87%
BIOCARTA_GLEEVEC_PATHWAY	16	0.374552	0.985183	0.496454	0.856514	1	1343	tags=31%, list=23%, signal=41%		PID_CD8_TCR_DOWNSTREAM_PATHWAY	16	-0.326954	-0.911937	0.584821	0.866354	1	1711	tags=44%, list=29%, signal=62%
BIOCARTA_PAR1_PATHWAY	21	0.336453	0.982624	0.482176	0.859395	1	1661	tags=48%, list=29%, signal=66%		REACTOME_DOWNSTREAM_SIGNALING_EVENTS_OF_B_CELL_RECEPTOR_BCR	68	-0.229205	-0.904875	0.688654	0.879947	1	1963	tags=47%, list=34%, signal=70%
BIOCARTA_MET_PATHWAY	27	0.3208	0.979056	0.489871	0.865075	1	1343	tags=26%, list=23%, signal=34%		KEGG_WNT_SIGNALING_PATHWAY	58	-0.233089	-0.889967	0.6875	0.913669	1	1870	tags=33%, list=32%, signal=48%
REACTOME_MUSCLE_CONTRACTION	18	0.35295	0.974905	0.508227	0.872978	1	2014	tags=56%, list=35%, signal=85%		KEGG_RIG_I_LIKE_RECEPTOR_SIGNALING_PATHWAY	26	-0.280314	-0.877187	0.631579	0.941689	1	1245	tags=31%, list=21%, signal=39%
PID_REG_GR_PATHWAY	35	0.299949	0.973851	0.51259	0.871406	1	1508	tags=26%, list=26%, signal=35%		PID_MYC_REPRESS_PATHWAY	31	-0.262841	-0.873166	0.653396	0.946726	1	511	tags=16%, list=9%, signal=18%
PID_ERBB2_ERBB3_PATHWAY	31	0.310969	0.973044	0.508079	0.869469	1	1343	tags=26%, list=23%, signal=33%		ST_TUMOR_NECROSIS_FACTOR_PATHWAY	17	-0.314132	-0.872316	0.642398	0.944067	1	1783	tags=35%, list=31%, signal=51%
PID_AJDISS_2PATHWAY	27	0.324284	0.967616	0.495559	0.880783	1	1722	tags=33%, list=30%, signal=47%		KEGG_AXON_GUIDANCE	45	-0.240113	-0.871969	0.66506	0.940198	1	844	tags=13%, list=15%, signal=15%
PID_HNF3B_PATHWAY	18	0.347913	0.963767	0.52509	0.887536	1	677	tags=33%, list=12%, signal=38%		KEGG_BASE_EXCISION_REPAIR	22	-0.292131	-0.86996	0.668192	0.940396	1	540	tags=18%, list=9%, signal=20%
PID_PI3K_PLC_TRK_PATHWAY	23	0.326665	0.960489	0.528651	0.892779	1	2032	tags=48%, list=35%, signal=73%		PID_NFAT_3PATHWAY	32	-0.260733	-0.866513	0.687793	0.944368	1	4	tags=3%, list=0%, signal=3%
PID_GMCSF_PATHWAY	22	0.329451	0.957005	0.525773	0.898144	1	1391	tags=32%, list=24%, signal=42%		PID_HEDGEHOG_GLI_PATHWAY	32	-0.258283	-0.862147	0.689904	0.950022	1	2448	tags=50%, list=42%, signal=86%
ST_FAS_SIGNALING_PATHWAY	35	0.297408	0.95638	0.515206	0.895658	1	1109	tags=23%, list=19%, signal=28%		PID_IGF1_PATHWAY	25	-0.27062	-0.860128	0.681818	0.950339	1	1350	tags=28%, list=23%, signal=36%
REACTOME_TRANS_GOLGI_NETWORK_VESICLE_BUDDING	45	0.280916	0.95448	0.538732	0.896682	1	1316	tags=29%, list=23%, signal=37%		PID_CDC42_PATHWAY	49	-0.234725	-0.852916	0.724138	0.962159	1	1258	tags=20%, list=22%, signal=26%
REACTOME_ANTIGEN_PROCESSING_CROSS_PRESENTATION	48	0.273761	0.948144	0.566007	0.910183	1	477	tags=10%, list=8%, signal=11%		BIOCARTA_CARM_ER_PATHWAY	24	-0.271731	-0.8504	0.71179	0.963328	1	2234	tags=58%, list=38%, signal=94%
BIOCARTA_TOLL_PATHWAY	16	0.346618	0.939547	0.535714	0.93036	1	284	tags=13%, list=5%, signal=13%		PID_RAC1_REG_PATHWAY	19	-0.292304	-0.847371	0.717073	0.965999	1	841	tags=21%, list=14%, signal=25%
REACTOME_CROSS_PRESENTATION_OF_SOLUBLE_EXOGENOUS_ANTIGENS_ENDOSOMES	38	0.286821	0.938603	0.558621	0.928471	1	271	tags=8%, list=5%, signal=8%		KEGG_PATHWAYS_IN_CANCER	131	-0.194931	-0.84558	0.852861	0.965517	1	372	tags=8%, list=6%, signal=8%
REACTOME_CELL_SURFACE_INTERACTIONS_AT_THE_VASCULAR_WALL	37	0.284557	0.937842	0.555556	0.926302	1	1391	tags=38%, list=24%, signal=49%		PID_CDC42_REG_PATHWAY	19	-0.284729	-0.843412	0.705215	0.965848	1	701	tags=16%, list=12%, signal=18%
REACTOME_REGULATION_OF_ORNITHINE_DECARBOXYLASE_ODC	38	0.286821	0.936405	0.550877	0.926004	1	271	tags=8%, list=5%, signal=8%		REACTOME_RIG_I_MDA5_MEDIATED_INDUCTION_OF_IFN_ALPHA_BETA_PATHWAYS	28	-0.263328	-0.839387	0.704955	0.970743	1	1141	tags=25%, list=20%, signal=31%
PID_IL6_7_PATHWAY	24	0.307252	0.930749	0.568058	0.937114	1	1494	tags=33%, list=26%, signal=45%		REACTOME_NCAM_SIGNALING_FOR_NEURITE_OUT_GROWTH	21	-0.275741	-0.833406	0.717149	0.979597	1	1085	tags=24%, list=19%, signal=29%
BIOCARTA_EGF_PATHWAY	20	0.328046	0.926957	0.577281	0.94357	1	1343	tags=35%, list=23%, signal=45%		REACTOME_P53_DEPENDENT_G1_DNA_DAMAGE_RESPONSE	43	-0.234516	-0.83138	0.728365	0.979263	1	1963	tags=53%, list=34%, signal=80%
KEGG_LONG_TERM_POTENTIATION	29	0.287633	0.914506	0.601083	0.973874	1	2050	tags=38%, list=35%, signal=58%		REACTOME_G_ALPHA_Q_SIGNALLING_EVENTS	19	-0.282641	-0.829572	0.693878	0.978456	1	338	tags=11%, list=6%, signal=11%
BIOCARTA_RAS_PATHWAY	17	0.337777	0.908998	0.568182	0.984742	1	1343	tags=29%, list=23%, signal=38%		REACTOME_IMMUNE_SYSTEM	400	-0.165417	-0.824794	0.992727	0.984283	1	1141	tags=17%, list=20%, signal=20%
KEGG_SNARE_INTERACTIONS_IN_VESICULAR_TRANSPORT	23	0.308211	0.903132	0.6007	0.996526	1	1546	tags=39%, list=27%, signal=53%		PID_TCPTP_PATHWAY	29	-0.253964	-0.820702	0.777778	0.988201	1	724	tags=17%, list=12%, signal=20%
KEGG_ACUTE_MYELOID_LEUKEMIA	32	0.281258	0.900263	0.609929	0.999973	1	1712	tags=44%, list=29%, signal=62%		PID_ARF6_PATHWAY	19	-0.280228	-0.816771	0.760915	0.992187	1	28	tags=5%, list=0%, signal=5%
PID_RHOA_PATHWAY	31	0.285627	0.896524	0.646098	1	1	761	tags=19%, list=13%, signal=22%		REACTOME_ADAPTIVE_IMMUNE_SYSTEM	264	-0.172364	-0.815929	0.965625	0.98949	1	448	tags=7%, list=8%, signal=7%
NABA_SECRETED_FACTORS	16	0.329029	0.890297	0.596558	1	1	1329	tags=38%, list=23%, signal=48%		REACTOME_GASTRIN_CREB_SIGNALLING_PATHWAY_VIA_PKC_AND_MAPK	36	-0.230128	-0.806053	0.819712	1	1	338	tags=8%, list=6%, signal=9%
KEGG_PROTEASOME	38	0.275142	0.888756	0.663763	1	1	271	tags=8%, list=5%, signal=8%		PID_BETA_CATENIN_NUC_PATHWAY	35	-0.233284	-0.794026	0.807692	1	1	372	tags=6%, list=6%, signal=6%
REACTOME_TOLL_RECEPTOR_CASCADES	54	0.253958	0.883287	0.675987	1	1	355	tags=9%, list=6%, signal=10%		REACTOME_MAP_KINASE_ACTIVATION_IN_TLR_CASCADE	29	-0.241257	-0.793101	0.805226	1	1	1967	tags=45%, list=34%, signal=67%
REACTOME_L1CAM_INTERACTIONS	46	0.256241	0.88258	0.679117	1	1	1276	tags=26%, list=22%, signal=33%		BIOCARTA_TNFR1_PATHWAY	18	-0.277386	-0.784517	0.779661	1	1	1783	tags=39%, list=31%, signal=56%
REACTOME_SIGNALLING_TO_ERKS	24	0.297507	0.88226	0.626246	1	1	1276	tags=29%, list=22%, signal=37%		PID_NCADHERIN_PATHWAY	23	-0.256925	-0.780946	0.789116	1	1	7	tags=4%, list=0%, signal=4%
BIOCARTA_CXCR4_PATHWAY	17	0.323061	0.881504	0.635359	1	1	2144	tags=59%, list=37%, signal=93%		KEGG_PROTEIN_EXPORT	18	-0.269211	-0.780868	0.784753	1	1	4251	tags=100%, list=73%, signal=372%
REACTOME_CHOLESTEROL_BIOSYNTHESIS	16	0.321235	0.879117	0.632246	1	1	1157	tags=44%, list=20%, signal=54%		KEGG_RNA_DEGRADATION	48	-0.207476	-0.765478	0.876168	1	1	2188	tags=48%, list=38%, signal=76%
ST_DIFFERENTIATION_PATHWAY_IN_PC12_CELLS	22	0.298698	0.87888	0.634058	1	1	2021	tags=50%, list=35%, signal=76%		KEGG_ENDOCYTOSIS	102	-0.17676	-0.740112	0.964824	1	1	1047	tags=16%, list=18%, signal=19%
SIG_CD40PATHWAYMAP	16	0.324481	0.8762	0.625954	1	1	1351	tags=31%, list=23%, signal=41%		PID_TNF_PATHWAY	28	-0.229424	-0.7398	0.874459	1	1	2080	tags=50%, list=36%, signal=78%
KEGG_MELANOGENESIS	25	0.288605	0.874269	0.662239	1	1	1712	tags=36%, list=29%, signal=51%		REACTOME_PKB_MEDIATED_EVENTS	20	-0.250297	-0.738362	0.84897	1	1	1439	tags=30%, list=25%, signal=40%
PID_PI3KCI_AKT_PATHWAY	25	0.289719	0.869273	0.637708	1	1	803	tags=20%, list=14%, signal=23%		REACTOME_TRIF_MEDIATED_TLR3_SIGNALING	41	-0.210598	-0.737895	0.893905	1	1	1578	tags=32%, list=27%, signal=43%
PID_KIT_PATHWAY	28	0.282038	0.859919	0.672881	1	1	1391	tags=29%, list=24%, signal=37%		PID_IL2_1PATHWAY	30	-0.225929	-0.737385	0.860215	1	1	1919	tags=40%, list=33%, signal=59%
PID_RETINOIC_ACID_PATHWAY	21	0.294676	0.852824	0.690647	1	1	26	tags=5%, list=0%, signal=5%		PID_NOTCH_PATHWAY	29	-0.221711	-0.732736	0.866973	1	1	1463	tags=24%, list=25%, signal=32%
PID_P38_ALPHA_BETA_DOWNSTREAM_PATHWAY	21	0.292436	0.850738	0.683478	1	1	722	tags=29%, list=12%, signal=33%		BIOCARTA_PPARA_PATHWAY	28	-0.226434	-0.727903	0.871041	1	1	5	tags=4%, list=0%, signal=4%
PID_ARF_3PATHWAY	15	0.320378	0.844049	0.671053	1	1	2010	tags=47%, list=35%, signal=71%		BIOCARTA_NFAT_PATHWAY	23	-0.234198	-0.709444	0.903153	1	1	1814	tags=39%, list=31%, signal=57%
KEGG_ALDOSTERONE_REGULATED_SODIUM_REABSORPTION	17	0.305803	0.840666	0.700704	1	1	2049	tags=59%, list=35%, signal=91%		REACTOME_TRAF6_MEDIATED_INDUCTION_OF_NFKB_AND_MAP_KINASES_UPON_TLR7_8_OR_9_ACTIVATION	40	-0.201438	-0.706936	0.925581	1	1	1578	tags=30%, list=27%, signal=41%
BIOCARTA_GPCR_PATHWAY	16	0.316773	0.840541	0.6946	1	1	2170	tags=56%, list=37%, signal=90%		PID_AR_TF_PATHWAY	30	-0.212817	-0.699232	0.923251	1	1	1762	tags=30%, list=30%, signal=43%
REACTOME_SIGNALING_BY_ILS	50	0.240771	0.836606	0.759582	1	1	1800	tags=38%, list=31%, signal=55%		REACTOME_MYD88_MAL_CASCADE_INITIATED_ON_PLASMA_MEMBRANE	41	-0.198748	-0.698838	0.947248	1	1	1578	tags=29%, list=27%, signal=40%
REACTOME_METABOLISM_OF_VITAMINS_AND_COFACTORS	30	0.264479	0.833302	0.702988	1	1	1046	tags=33%, list=18%, signal=40%		REACTOME_SIGNALING_BY_ERBB2	54	-0.185391	-0.698719	0.955774	1	1	1711	tags=33%, list=29%, signal=47%
REACTOME_REGULATION_OF_INSULIN_SECRETION	32	0.260762	0.83052	0.713494	1	1	2185	tags=59%, list=38%, signal=95%		REACTOME_CIRCADIAN_CLOCK	26	-0.216837	-0.694073	0.895323	1	1	303	tags=8%, list=5%, signal=8%
REACTOME_AUTODEGRADATION_OF_THE_E3_UBIQUITIN_LIGASE_COP1	41	0.243513	0.827041	0.767123	1	1	271	tags=7%, list=5%, signal=8%		PID_ATM_PATHWAY	25	-0.221976	-0.689643	0.929515	1	1	598	tags=12%, list=10%, signal=13%
PID_AR_PATHWAY	41	0.246242	0.824667	0.758182	1	1	974	tags=22%, list=17%, signal=26%		KEGG_RENAL_CELL_CARCINOMA	36	-0.199767	-0.677744	0.943311	1	1	1984	tags=31%, list=34%, signal=46%
PID_ECADHERIN_STABILIZATION_PATHWAY	30	0.26345	0.822639	0.737564	1	1	1278	tags=27%, list=22%, signal=34%		REACTOME_SIGNALING_BY_THE_B_CELL_RECEPTOR_BCR	80	-0.1666	-0.676709	0.981959	1	1	1963	tags=43%, list=34%, signal=63%
PID_SYNDECAN_2_PATHWAY	22	0.283229	0.82262	0.71147	1	1	1276	tags=23%, list=22%, signal=29%		REACTOME_SIGNALING_BY_FGFR	50	-0.185581	-0.671717	0.967822	1	1	1711	tags=30%, list=29%, signal=42%
REACTOME_PLATELET_HOMEOSTASIS	22	0.283235	0.820588	0.704425	1	1	1831	tags=41%, list=32%, signal=60%		PID_PS1_PATHWAY	26	-0.208434	-0.66947	0.923645	1	1	2050	tags=42%, list=35%, signal=65%
BIOCARTA_PDGF_PATHWAY	19	0.285356	0.813075	0.731164	1	1	1343	tags=32%, list=23%, signal=41%		REACTOME_INSULIN_RECEPTOR_SIGNALLING_CASCADE	45	-0.184548	-0.668709	0.970183	1	1	1711	tags=31%, list=29%, signal=44%
REACTOME_CELL_JUNCTION_ORGANIZATION	32	0.259177	0.803268	0.797251	1	1	486	tags=13%, list=8%, signal=14%		REACTOME_ENDOSOMAL_SORTING_COMPLEX_REQUIRED_FOR_TRANSPORT_ESCRT	23	-0.218094	-0.665383	0.923414	1	1	478	tags=9%, list=8%, signal=9%
REACTOME_SIGNALLING_TO_RAS	19	0.286548	0.802355	0.754885	1	1	1276	tags=26%, list=22%, signal=34%		PID_TCR_PATHWAY	25	-0.211839	-0.665131	0.937788	1	1	1350	tags=24%, list=23%, signal=31%
PID_HNF3A_PATHWAY	19	0.280725	0.798093	0.76087	1	1	1245	tags=32%, list=21%, signal=40%		KEGG_MTOR_SIGNALING_PATHWAY	28	-0.202242	-0.661324	0.942993	1	1	1350	tags=29%, list=23%, signal=37%
BIOCARTA_FAS_PATHWAY	17	0.294379	0.798021	0.778388	1	1	999	tags=18%, list=17%, signal=21%		REACTOME_DARPP_32_EVENTS	17	-0.234116	-0.656396	0.91344	1	1	4454	tags=100%, list=77%, signal=427%
PID_THROMBIN_PAR1_PATHWAY	25	0.264238	0.79781	0.764065	1	1	2185	tags=56%, list=38%, signal=89%		ST_INTERLEUKIN_4_PATHWAY	15	-0.235977	-0.649496	0.917595	1	1	1883	tags=47%, list=32%, signal=69%
KEGG_FOCAL_ADHESION	91	0.201764	0.794056	0.887231	1	1	1173	tags=19%, list=20%, signal=23%		REACTOME_MAPK_TARGETS_NUCLEAR_EVENTS_MEDIATED_BY_MAP_KINASES	18	-0.224788	-0.642361	0.942222	1	1	1890	tags=33%, list=33%, signal=49%
BIOCARTA_PTDINS_PATHWAY	18	0.290045	0.792473	0.785047	1	1	1395	tags=28%, list=24%, signal=36%		REACTOME_PLC_BETA_MEDIATED_EVENTS	17	-0.218923	-0.62377	0.950431	1	1	4542	tags=100%, list=78%, signal=457%
PID_NEPHRIN_NEPH1_PATHWAY	20	0.277367	0.7908	0.774597	1	1	2383	tags=60%, list=41%, signal=101%		REACTOME_PRE_NOTCH_EXPRESSION_AND_PROCESSING	21	-0.206411	-0.620291	0.939525	1	1	1463	tags=38%, list=25%, signal=51%
REACTOME_SIGNALING_BY_RHO_GTPASES	48	0.224988	0.790234	0.846422	1	1	1579	tags=35%, list=27%, signal=48%		REACTOME_EGFR_DOWNREGULATION	16	-0.222079	-0.618106	0.944321	1	1	712	tags=13%, list=12%, signal=14%
REACTOME_NFKB_AND_MAP_KINASES_ACTIVATION_MEDIATED_BY_TLR4_SIGNALING_REPERTOIRE	39	0.239012	0.789898	0.812069	1	1	355	tags=10%, list=6%, signal=11%		REACTOME_SIGNALING_BY_ERBB4	47	-0.166443	-0.610954	0.987562	1	1	1711	tags=32%, list=29%, signal=45%
REACTOME_GPCR_DOWNSTREAM_SIGNALING	51	0.22525	0.788169	0.800687	1	1	1845	tags=43%, list=32%, signal=63%		REACTOME_SIGNALING_BY_EGFR_IN_CANCER	64	-0.154323	-0.60685	0.997449	1	1	1923	tags=33%, list=33%, signal=49%
PID_MTOR_4PATHWAY	51	0.22162	0.786416	0.821691	1	1	244	tags=8%, list=4%, signal=8%		BIOCARTA_CHREBP2_PATHWAY	29	-0.187013	-0.606696	0.980769	1	1	1876	tags=34%, list=32%, signal=51%
REACTOME_SIGNALING_BY_INSULIN_RECEPTOR	55	0.216988	0.773528	0.855442	1	1	1503	tags=31%, list=26%, signal=41%		PID_MET_PATHWAY	60	-0.155533	-0.598082	0.995157	1	1	1350	tags=22%, list=23%, signal=28%
BIOCARTA_CREB_PATHWAY	16	0.286892	0.769435	0.791741	1	1	2170	tags=50%, list=37%, signal=80%		REACTOME_SIGNALING_BY_GPCR	85	-0.148244	-0.594744	1	1	1	413	tags=6%, list=7%, signal=6%
KEGG_PANCREATIC_CANCER	41	0.226949	0.768452	0.83705	1	1	1344	tags=29%, list=23%, signal=38%		SIG_PIP3_SIGNALING_IN_CARDIAC_MYOCTES	42	-0.163065	-0.580245	0.993274	1	1	342	tags=7%, list=6%, signal=8%
KEGG_VEGF_SIGNALING_PATHWAY	33	0.240674	0.766545	0.840555	1	1	432	tags=12%, list=7%, signal=13%		REACTOME_CTLA4_INHIBITORY_SIGNALING	15	-0.209527	-0.568044	0.970021	1	1	4596	tags=100%, list=79%, signal=478%
ST_INTEGRIN_SIGNALING_PATHWAY	50	0.216742	0.761727	0.867347	1	1	1343	tags=20%, list=23%, signal=26%		REACTOME_NUCLEAR_EVENTS_KINASE_AND_TRANSCRIPTION_FACTOR_ACTIVATION	15	-0.203855	-0.564312	0.981609	1	1	1890	tags=33%, list=33%, signal=49%
REACTOME_INTEGRATION_OF_ENERGY_METABOLISM	46	0.222278	0.759309	0.866432	1	1	2185	tags=50%, list=38%, signal=80%		REACTOME_DOWNSTREAM_SIGNALING_OF_ACTIVATED_FGFR	44	-0.157299	-0.560892	0.993056	1	1	1711	tags=30%, list=29%, signal=42%
PID_ERA_GENOMIC_PATHWAY	37	0.221117	0.7588	0.86911	1	1	1508	tags=27%, list=26%, signal=36%		BIOCARTA_FCER1_PATHWAY	18	-0.192415	-0.560427	0.960168	1	1	1883	tags=39%, list=32%, signal=57%
REACTOME_GAB1_SIGNALOSOME	23	0.260011	0.75865	0.823423	1	1	1728	tags=43%, list=30%, signal=62%		REACTOME_NGF_SIGNALLING_VIA_TRKA_FROM_THE_PLASMA_MEMBRANE	78	-0.136415	-0.556019	1	1	1	603	tags=9%, list=10%, signal=10%
KEGG_PROSTATE_CANCER	39	0.230731	0.758037	0.882556	1	1	1712	tags=36%, list=29%, signal=51%		KEGG_T_CELL_RECEPTOR_SIGNALING_PATHWAY	43	-0.153966	-0.552199	0.995181	1	1	1578	tags=28%, list=27%, signal=38%
KEGG_CHEMOKINE_SIGNALING_PATHWAY	60	0.210051	0.757795	0.873905	1	1	2208	tags=42%, list=38%, signal=67%		REACTOME_RECYCLING_PATHWAY_OF_L1	19	-0.184456	-0.547636	0.986395	1	1	4742	tags=100%, list=82%, signal=543%
REACTOME_BIOSYNTHESIS_OF_THE_N_GLYCAN_PRECURSOR_DOLICHOL_LIPID_LINKED_OLIGOSACCHARIDE_LLO_AND_TRANSFER_TO_A_NASCENT_PROTEIN	15	0.283403	0.757024	0.806738	1	1	1460	tags=47%, list=25%, signal=62%		REACTOME_PI3K_AKT_ACTIVATION	24	-0.179111	-0.54682	0.984513	1	1	1679	tags=33%, list=29%, signal=47%
REACTOME_ACTIVATED_TLR4_SIGNALLING	45	0.22151	0.755262	0.845343	1	1	355	tags=9%, list=6%, signal=9%		PID_TRAIL_PATHWAY	17	-0.193715	-0.538364	0.970982	1	1	4688	tags=100%, list=81%, signal=517%
REACTOME_P75_NTR_RECEPTOR_MEDIATED_SIGNALLING	40	0.226481	0.754697	0.877966	1	1	1483	tags=33%, list=26%, signal=43%		ST_ERK1_ERK2_MAPK_PATHWAY	17	-0.185614	-0.523178	0.985685	1	1	1890	tags=41%, list=33%, signal=61%
PID_FAS_PATHWAY	21	0.260104	0.748364	0.823105	1	1	1344	tags=24%, list=23%, signal=31%		REACTOME_PI3K_EVENTS_IN_ERBB4_SIGNALING	20	-0.178324	-0.522952	0.993521	1	1	1350	tags=30%, list=23%, signal=39%
KEGG_CHRONIC_MYELOID_LEUKEMIA	43	0.217039	0.746112	0.886824	1	1	1344	tags=26%, list=23%, signal=33%		PID_ECADHERIN_NASCENT_AJ_PATHWAY	31	-0.156109	-0.52106	0.997717	1	1	4908	tags=100%, list=84%, signal=641%
BIOCARTA_IL2RB_PATHWAY	19	0.262385	0.744298	0.825926	1	1	386	tags=16%, list=7%, signal=17%		PID_BCR_5PATHWAY	32	-0.15889	-0.515589	0.993348	1	1	1922	tags=41%, list=33%, signal=60%
REACTOME_CD28_CO_STIMULATION	17	0.272186	0.742923	0.818681	1	1	2208	tags=59%, list=38%, signal=95%		PID_FCER1_PATHWAY	31	-0.156694	-0.513011	0.997712	1	1	1922	tags=39%, list=33%, signal=58%
REACTOME_DEVELOPMENTAL_BIOLOGY	171	0.173615	0.736545	0.980892	1	1	1128	tags=16%, list=19%, signal=19%		SIG_CHEMOTAXIS	29	-0.155855	-0.51032	0.995465	1	1	756	tags=10%, list=13%, signal=12%
REACTOME_SIGNALING_BY_PDGF	60	0.202698	0.728681	0.926789	1	1	1728	tags=35%, list=30%, signal=49%		BIOCARTA_PYK2_PATHWAY	21	-0.169364	-0.499799	0.997812	1	1	1883	tags=38%, list=32%, signal=56%
KEGG_TIGHT_JUNCTION	62	0.198625	0.725586	0.933775	1	1	1306	tags=19%, list=22%, signal=25%		PID_LKB1_PATHWAY	30	-0.142731	-0.473261	0.995316	1	1	615	tags=10%, list=11%, signal=11%
PID_CXCR3_PATHWAY	25	0.239441	0.725302	0.882672	1	1	2044	tags=48%, list=35%, signal=74%		PID_SHP2_PATHWAY	25	-0.148686	-0.466184	0.997748	1	1	4950	tags=100%, list=85%, signal=673%
KEGG_BLADDER_CANCER	15	0.274498	0.72488	0.842576	1	1	1173	tags=33%, list=20%, signal=42%		REACTOME_YAP1_AND_WWTR1_TAZ_STIMULATED_GENE_EXPRESSION	15	-0.168055	-0.454034	0.991091	1	1	786	tags=13%, list=14%, signal=15%
BIOCARTA_MCALPAIN_PATHWAY	17	0.269745	0.723455	0.851103	1	1	1652	tags=29%, list=28%, signal=41%		REACTOME_OPIOID_SIGNALLING	32	-0.137594	-0.452462	0.997567	1	1	413	tags=6%, list=7%, signal=7%
PID_VEGFR1_2_PATHWAY	48	0.209478	0.723219	0.912969	1	1	1661	tags=29%, list=29%, signal=41%		PID_IL1_PATHWAY	20	-0.148721	-0.44054	1	0.998735	1	1440	tags=30%, list=25%, signal=40%
PID_CD8_TCR_PATHWAY	19	0.257182	0.721694	0.860345	1	1	1764	tags=42%, list=30%, signal=60%
PID_P53_DOWNSTREAM_PATHWAY	54	0.204235	0.720736	0.926957	1	1	860	tags=19%, list=15%, signal=22%
PID_A6B1_A6B4_INTEGRIN_PATHWAY	30	0.23069	0.718352	0.864286	1	1	2032	tags=47%, list=35%, signal=71%
PID_IL4_2PATHWAY	20	0.248104	0.716103	0.876384	1	1	1343	tags=40%, list=23%, signal=52%
BIOCARTA_ERK_PATHWAY	16	0.262165	0.713176	0.887454	1	1	1297	tags=31%, list=22%, signal=40%
REACTOME_CELL_DEATH_SIGNALLING_VIA_NRAGE_NRIF_AND_NADE	28	0.231457	0.71149	0.872822	1	1	1124	tags=29%, list=19%, signal=35%
REACTOME_PLATELET_AGGREGATION_PLUG_FORMATION	16	0.265074	0.711144	0.855238	1	1	1575	tags=25%, list=27%, signal=34%
REACTOME_PI3K_EVENTS_IN_ERBB2_SIGNALING	23	0.241395	0.708108	0.854545	1	1	1490	tags=35%, list=26%, signal=47%
REACTOME_INTEGRIN_ALPHAIIB_BETA3_SIGNALING	16	0.265074	0.70786	0.834915	1	1	1575	tags=25%, list=27%, signal=34%
PID_TRKR_PATHWAY	37	0.214715	0.703611	0.908163	1	1	2049	tags=38%, list=35%, signal=58%
PID_REELIN_PATHWAY	17	0.255952	0.698525	0.861888	1	1	393	tags=12%, list=7%, signal=13%
KEGG_JAK_STAT_SIGNALING_PATHWAY	30	0.218144	0.691361	0.909091	1	1	1584	tags=33%, list=27%, signal=46%
KEGG_GLIOMA	28	0.223849	0.690826	0.91358	1	1	1343	tags=29%, list=23%, signal=37%
REACTOME_IL_2_SIGNALING	22	0.235834	0.689963	0.889667	1	1	1343	tags=27%, list=23%, signal=35%
REACTOME_PI_METABOLISM	30	0.221374	0.685701	0.914186	1	1	2313	tags=57%, list=40%, signal=94%
KEGG_LEISHMANIA_INFECTION	21	0.239781	0.681898	0.900356	1	1	386	tags=14%, list=7%, signal=15%
PID_ENDOTHELIN_PATHWAY	25	0.224153	0.681307	0.895944	1	1	1661	tags=36%, list=29%, signal=50%
KEGG_NOD_LIKE_RECEPTOR_SIGNALING_PATHWAY	23	0.233356	0.681197	0.911552	1	1	302	tags=9%, list=5%, signal=9%
REACTOME_DOWNSTREAM_SIGNAL_TRANSDUCTION	56	0.183347	0.655662	0.968586	1	1	1728	tags=34%, list=30%, signal=48%
KEGG_NON_SMALL_CELL_LUNG_CANCER	28	0.209918	0.645456	0.931354	1	1	1343	tags=25%, list=23%, signal=32%
ST_B_CELL_ANTIGEN_RECEPTOR	22	0.216423	0.645059	0.919021	1	1	1575	tags=32%, list=27%, signal=43%
KEGG_LONG_TERM_DEPRESSION	25	0.209426	0.642354	0.94041	1	1	1712	tags=40%, list=29%, signal=56%
REACTOME_COSTIMULATION_BY_THE_CD28_FAMILY	28	0.203635	0.635507	0.946429	1	1	2208	tags=50%, list=38%, signal=80%
KEGG_MISMATCH_REPAIR	20	0.220652	0.631365	0.937615	1	1	552	tags=10%, list=10%, signal=11%
SIG_REGULATION_OF_THE_ACTIN_CYTOSKELETON_BY_RHO_GTPASES	23	0.212665	0.629285	0.956204	1	1	74	tags=4%, list=1%, signal=4%
PID_ECADHERIN_KERATINOCYTE_PATHWAY	17	0.234021	0.6271	0.918919	1	1	2455	tags=65%, list=42%, signal=112%
REACTOME_SIGNALLING_BY_NGF	115	0.156637	0.626396	0.996835	1	1	1490	tags=25%, list=26%, signal=33%
KEGG_ENDOMETRIAL_CANCER	29	0.200202	0.619666	0.960993	1	1	1343	tags=21%, list=23%, signal=27%
KEGG_NEUROTROPHIN_SIGNALING_PATHWAY	62	0.171148	0.618993	0.986971	1	1	2148	tags=37%, list=37%, signal=58%
BIOCARTA_AT1R_PATHWAY	21	0.208574	0.617688	0.955674	1	1	1661	tags=29%, list=29%, signal=40%
REACTOME_SIGNALING_BY_NOTCH1	32	0.19338	0.616817	0.97482	1	1	1483	tags=22%, list=26%, signal=29%
PID_ERBB1_DOWNSTREAM_PATHWAY	77	0.162519	0.611661	0.994958	1	1	2081	tags=40%, list=36%, signal=62%
BIOCARTA_KERATINOCYTE_PATHWAY	21	0.208624	0.61114	0.940035	1	1	1681	tags=33%, list=29%, signal=47%
REACTOME_PI_3K_CASCADE	21	0.21353	0.611	0.950355	1	1	1490	tags=33%, list=26%, signal=45%
BIOCARTA_TCR_PATHWAY	19	0.212448	0.606678	0.964353	1	1	2378	tags=47%, list=41%, signal=80%
PID_AR_NONGENOMIC_PATHWAY	19	0.20954	0.604241	0.953358	1	1	2185	tags=47%, list=38%, signal=76%
PID_INSULIN_PATHWAY	31	0.189045	0.597938	0.970425	1	1	641	tags=10%, list=11%, signal=11%
PID_LIS1_PATHWAY	20	0.209736	0.596007	0.97307	1	1	393	tags=10%, list=7%, signal=11%
ST_PHOSPHOINOSITIDE_3_KINASE_PATHWAY	26	0.195573	0.595942	0.971631	1	1	4677	tags=100%, list=81%, signal=511%
REACTOME_SIGNALING_BY_NOTCH	48	0.168921	0.594362	0.994671	1	1	1483	tags=23%, list=26%, signal=31%
KEGG_B_CELL_RECEPTOR_SIGNALING_PATHWAY	31	0.188526	0.592989	0.97619	1	1	1391	tags=23%, list=24%, signal=30%
KEGG_COLORECTAL_CANCER	34	0.179323	0.590785	0.984155	1	1	1343	tags=18%, list=23%, signal=23%
BIOCARTA_PTEN_PATHWAY	15	0.216776	0.586188	0.941799	1	1	4552	tags=100%, list=78%, signal=461%
REACTOME_SIGNALING_BY_SCF_KIT	45	0.173263	0.583887	0.992995	1	1	1728	tags=38%, list=30%, signal=53%
KEGG_MELANOMA	23	0.197193	0.580974	0.966667	1	1	1343	tags=26%, list=23%, signal=34%
KEGG_ADIPOCYTOKINE_SIGNALING_PATHWAY	32	0.183519	0.580819	0.990942	1	1	1344	tags=25%, list=23%, signal=32%
REACTOME_SIGNAL_TRANSDUCTION_BY_L1	25	0.195036	0.579491	0.973978	1	1	1173	tags=20%, list=20%, signal=25%
BIOCARTA_MAPK_PATHWAY	48	0.166857	0.578901	0.991379	1	1	550	tags=8%, list=9%, signal=9%
PID_MAPK_TRK_PATHWAY	18	0.200484	0.562989	0.977444	1	1	1712	tags=28%, list=29%, signal=39%
ST_JNK_MAPK_PATHWAY	17	0.208046	0.562087	0.977819	1	1	4603	tags=100%, list=79%, signal=480%
PID_ERBB4_PATHWAY	19	0.199923	0.546892	0.969035	1	1	1343	tags=26%, list=23%, signal=34%
REACTOME_SIGNALING_BY_FGFR_IN_DISEASE	60	0.15	0.54662	1	1	1	1728	tags=32%, list=30%, signal=45%
KEGG_FC_EPSILON_RI_SIGNALING_PATHWAY	30	0.172651	0.545469	0.987037	1	1	1712	tags=27%, list=29%, signal=38%
PID_IFNG_PATHWAY	25	0.181915	0.543068	0.996429	1	1	1343	tags=24%, list=23%, signal=31%
REACTOME_BMAL1_CLOCK_NPAS2_ACTIVATES_CIRCADIAN_EXPRESSION	17	0.193736	0.536704	0.98155	1	1	304	tags=6%, list=5%, signal=6%
PID_RET_PATHWAY	28	0.173083	0.536115	0.989189	1	1	1661	tags=29%, list=29%, signal=40%
REACTOME_TCR_SIGNALING	22	0.184087	0.535868	0.985321	1	1	1681	tags=32%, list=29%, signal=45%
BIOCARTA_INTEGRIN_PATHWAY	28	0.176354	0.532936	0.988235	1	1	1575	tags=21%, list=27%, signal=29%
PID_VEGFR1_PATHWAY	15	0.187206	0.49674	0.98694	1	1	1661	tags=33%, list=29%, signal=47%
REACTOME_NOTCH1_INTRACELLULAR_DOMAIN_REGULATES_TRANSCRIPTION	21	0.169318	0.486148	0.992495	1	1	1362	tags=19%, list=23%, signal=25%
REACTOME_SYNTHESIS_OF_PIPS_AT_THE_PLASMA_MEMBRANE	20	0.169227	0.485952	0.9947	1	1	2313	tags=50%, list=40%, signal=83%
ST_T_CELL_SIGNAL_TRANSDUCTION	18	0.173375	0.484952	0.9875	1	1	1575	tags=33%, list=27%, signal=46%
REACTOME_PIP3_ACTIVATES_AKT_SIGNALING	17	0.177067	0.481609	0.987061	1	1	1728	tags=35%, list=30%, signal=50%
REACTOME_PI3K_CASCADE	33	0.14707	0.476209	0.998258	1	1	1445	tags=24%, list=25%, signal=32%
REACTOME_IL1_SIGNALING	16	0.175735	0.471757	0.994681	1	1	1800	tags=31%, list=31%, signal=45%
PID_ERBB1_INTERNALIZATION_PATHWAY	27	0.153224	0.469673	1	1	1	2044	tags=37%, list=35%, signal=57%
BIOCARTA_FMLP_PATHWAY	16	0.170707	0.457488	0.99631	1	1	2378	tags=56%, list=41%, signal=95%
BIOCARTA_IGF1R_PATHWAY	19	0.139715	0.399445	1	1	1	1343	tags=21%, list=23%, signal=27%
SIG_INSULIN_RECEPTOR_PATHWAY_IN_CARDIAC_MYOCYTES	40	0.107254	0.356846	1	0.999925	1	1343	tags=18%, list=23%, signal=23%
