# Supplementary material for: Compensatory metabolic networks in pancreatic cancers upon perturbation of glutamine metabolism
Source: Nat Commun. 2017 Jul 3;8:15965. doi: 10.1038/ncomms15965 (PMC5500878; doi:10.1038/ncomms15965)
Supplement: Supplementary Data 6 [file ncomms15965-s7.xlsx]

## Sheet: Supplementary_Data_6
Supplementary Data 6 - TMT proteomic raw data and comparisons between DMSO- and CB-839-treated PaTu-8988T cells treated for 72 hours or at least 15 days (Resistant (R)). Comparisons were performed with a t-test with Bonferroni correction for the number of peptides with more than 1 detected peptide. False discovery rates (FDRs) were calculated using the Benjamini-Hochberg procedure. Columns includ…
Protein Id	Gene Symbol	Description	Number of peptides	DMSO_1_norm_126_sn	DMSO_2_norm_127n_sn	DMSO_3_norm_127c_sn	CB-839_72h-1_norm_128n_sn	CB-839_72h-2_norm_128c_sn	CB-839_72h-3_norm_129n_sn	CB-839_R-1_norm_129c_sn	CB-839_R-2_norm_130n_sn	CB-839_R-3_norm_130c_sn	Mean DMSO	SD DMSO	Mean CB-839-72h	SD CB-839-72h	Mean CB-839-R	SD CB-839-R	Fold-change(CB-839-72h/DMSO)	Fold-change(CB-839-R/DMSO)	One way ANOVA p value	Bonferroni-adjusted p value	Bonferroni-adjusted p value CB-839_72h vs DMSO	Bonferroni-adjusted p value CB-839_R vs DMSO	Bonferroni-adjusted p value CB-839_R vs CB-839_72h	FDR ANOVA	FDR value CB-839_72h vs DMSO	FDR value CB-839_R vs DMSO	FDR value CB-839_72h vs CB-839_R
tr|E9PAL9|E9PAL9_HUMAN	NT5DC2	E9PAL9_HUMAN 5'-nucleotidase domain-containing protein 2	10	1756.37	1746.24	1768.23	1445.68	1444.96	1446.79	1341.79	1347.52	1337.02	1756.95	8.98664	1445.81	0.752728	1342.11	4.29257	0.822911	0.763888	8.47624e-10	5.31121e-06	0.000193332	0.000100554	0.0014288	5.31121e-06	0.0295738	0.0101175	0.00161944
sp|P05362|ICAM1_HUMAN	ICAM1	ICAM1_HUMAN Intercellular adhesion molecule 1	11	1692.24	1693.76	1661.28	2325.97	2223.6	2346.57	3453.15	3469	3362.67	1682.43	14.9658	2298.71	53.7748	3428.27	46.8377	1.36631	2.0377	3.3531e-08	0.000210105	0.0167197	0.000111859	0.00853675	7.94676e-05	0.0531309	0.0101175	0.00206564
sp|P16144|ITB4_HUMAN	ITGB4	ITB4_HUMAN Integrin beta-4	33	3950.76	3843.81	3936.03	3762.24	3878.38	3775.01	6178.58	6409.42	6289.71	3910.2	47.3284	3805.21	52.001	6292.57	94.2617	0.97315	1.60927	4.17492e-08	0.000261601	1	0.00107597	0.00104301	7.94676e-05	0.341682	0.0104801	0.00157624
sp|P04083|ANXA1_HUMAN	ANXA1	ANXA1_HUMAN Annexin A1	84	15823.3	16269.5	15759.2	18210.4	18573.5	18468.1	12052.7	11973.9	11778.9	15950.7	226.963	18417.3	152.52	11935.2	115.085	1.15464	0.748255	5.07294e-08	0.00031787	0.0650409	0.00484083	0.000296844	7.94676e-05	0.060679	0.0107388	0.00157624
sp|O95340-2|PAPS2_HUMAN	PAPSS2	PAPS2_HUMAN Isoform B of Bifunctional 3'-phosphoadenosine 5'-phosphosulfate synthase 2	15	2820.57	2836.28	2873.19	3201	3210.32	3112.98	2244.36	2197.37	2234.62	2843.35	22.0555	3174.77	43.8551	2225.45	20.2498	1.11656	0.782687	1.29086e-07	0.000808856	0.161996	0.00226044	0.00190094	0.000116031	0.0632229	0.0104801	0.00168311
sp|Q9Y3D6|FIS1_HUMAN	FIS1	FIS1_HUMAN Mitochondrial fission 1 protein	2	284.753	283.734	297.091	290.734	285.667	292.006	436.905	446.261	438.186	288.526	6.07064	289.469	2.73811	440.451	4.14168	1.00327	1.52655	1.37427e-07	0.000861115	1	0.00339993	0.000406803	0.000116031	0.907447	0.0107314	0.00157624
sp|Q9HB19|PKHA2_HUMAN	PLEKHA2	PKHA2_HUMAN Pleckstrin homology domain-containing family A member 2	11	1612.62	1643.67	1596.45	1648.75	1622.02	1652.06	1273.52	1266.19	1264.62	1617.58	19.5939	1640.94	13.4489	1268.11	3.87877	1.01444	0.783955	1.47881e-07	0.000926622	1	0.00273614	0.00053465	0.000116031	0.497019	0.0107314	0.00157624
sp|P08648|ITA5_HUMAN	ITGA5	ITA5_HUMAN Integrin alpha-5	15	1347.66	1314.58	1397.33	1367.43	1401.24	1368.76	806.855	782.73	770.609	1353.19	34.0081	1379.14	15.6341	786.731	15.0654	1.01918	0.58139	1.64699e-07	0.001032	1	0.00451327	0.000969345	0.000116031	0.617465	0.0107388	0.00157624
sp|P46821|MAP1B_HUMAN	MAP1B	MAP1B_HUMAN Microtubule-associated protein 1B	26	1964.68	1887.37	1984.27	3008.83	2863.31	2988.49	4110.25	4189.37	4383.23	1945.44	41.8333	2953.54	64.3427	4227.62	114.678	1.51819	2.17309	1.6903e-07	0.00105914	0.0116856	0.00156851	0.0343408	0.000116031	0.0531309	0.0104801	0.00292721
sp|Q9H5V8|CDCP1_HUMAN	CDCP1	CDCP1_HUMAN CUB domain-containing protein 1	20	3118.42	3050.79	3099.31	3675.13	3780.87	3713.58	4777.18	5003.7	4841.12	3089.51	28.4667	3723.19	43.7001	4874	95.3542	1.20511	1.5776	1.85176e-07	0.00116031	0.0160367	0.00198901	0.0198748	0.000116031	0.0531309	0.0104801	0.00265564
sp|P30740|ILEU_HUMAN	SERPINB1	ILEU_HUMAN Leukocyte elastase inhibitor	32	5898.26	5899.75	5904.69	6277.72	6409.92	6382.79	7638	7757.85	7540.92	5900.9	2.7481	6356.81	57.0113	7645.59	88.7238	1.07726	1.29567	2.18906e-07	0.00137167	0.0819756	0.00160527	0.0156717	0.000122525	0.0616205	0.0104801	0.00246695
sp|Q8NFX7|STXB6_HUMAN	STXBP6	STXB6_HUMAN Syntaxin-binding protein 6	5	1388.02	1400.14	1437.54	1442.06	1533.42	1403.2	520.166	546.369	479.718	1408.57	21.0763	1459.56	54.5833	515.418	27.4165	1.0362	0.365916	2.56694e-07	0.00160845	1	0.00370794	0.00607731	0.000122525	0.576309	0.0107388	0.0020218
sp|P08237-3|K6PF_HUMAN	PFKM	K6PF_HUMAN Isoform 3 of 6-phosphofructokinase, muscle type	34	5930.96	5889.71	6007.48	6501.2	6552.82	6515.75	4993.95	5127.73	5002.16	5942.72	48.7928	6523.26	21.732	5041.28	61.2212	1.09769	0.848312	2.80664e-07	0.00175864	0.0315461	0.0242563	0.00222747	0.000122525	0.060679	0.0144063	0.00168311
sp|P08243|ASNS_HUMAN	ASNS	ASNS_HUMAN Asparagine synthetase [glutamine-hydrolyzing]	68	11159.6	11536.1	11309.7	13719.4	13646.4	13919.7	17936.2	17204.7	17243.3	11335.1	154.754	13761.8	115.538	17461.4	336.104	1.21409	1.54047	2.86945e-07	0.001798	0.0181003	0.00346317	0.0231373	0.000122525	0.0531309	0.0104801	0.00265564
sp|P13667|PDIA4_HUMAN	PDIA4	PDIA4_HUMAN Protein disulfide-isomerase A4	84	18387.6	18091.6	18254.5	16674.1	17093.8	17082.5	23510.1	22951.2	22799.2	18244.6	121.045	16950.1	195.24	23086.8	305.66	0.929051	1.26541	3.01956e-07	0.00189206	0.387431	0.00612726	0.00411819	0.000122525	0.0700058	0.0107388	0.0020218
sp|Q9UKK3|PARP4_HUMAN	PARP4	PARP4_HUMAN Poly [ADP-ribose] polymerase 4	20	2654.99	2662.68	2687.2	2421.94	2429.76	2492.28	3164.75	3126.56	3131.8	2668.29	13.735	2447.99	31.4777	3141.04	16.9038	0.917439	1.17717	3.12863e-07	0.0019604	0.24143	0.00171722	0.00381142	0.000122525	0.0658019	0.0104801	0.0020218
sp|O60568|PLOD3_HUMAN	PLOD3	PLOD3_HUMAN Procollagen-lysine,2-oxoglutarate 5-dioxygenase 3	25	2793.47	2845.09	2801.89	2574.02	2643.61	2717.48	3886.81	3943.84	3874.26	2813.48	22.6121	2645.04	58.576	3901.64	30.2789	0.940129	1.38676	3.41074e-07	0.00213717	1	0.000538502	0.00523596	0.000125716	0.127805	0.0101175	0.0020218
sp|P49454|CENPF_HUMAN	CENPF	CENPF_HUMAN Centromere protein F	60	8721.55	8668.71	8476.47	8038.85	8191.88	8314.76	11136.8	11178.4	10985.6	8622.24	105.31	8181.83	112.864	11100.3	82.8411	0.948921	1.2874	4.05293e-07	0.00253957	1	0.00413294	0.00278567	0.000141087	0.129361	0.0104801	0.00194298
sp|Q9UHR4|BI2L1_HUMAN	BAIAP2L1	BI2L1_HUMAN Brain-specific angiogenesis inhibitor 1-associated protein 2-like protein 1	16	2575.46	2553.79	2473.65	2599.83	2637.94	2702.65	3721	3801.16	3687.06	2534.3	43.789	2646.81	42.4417	3736.41	47.8381	1.04439	1.47433	4.92688e-07	0.00308718	1	0.00376567	0.00491465	0.000162483	0.150925	0.0104801	0.0020218
sp|Q9C0C2|TB182_HUMAN	TNKS1BP1	TB182_HUMAN 182 kDa tankyrase-1-binding protein	23	2312.69	2311.59	2268.55	2802.2	2871.17	2878.21	3038.31	3002.29	2964.17	2297.61	20.5534	2850.53	34.2928	3001.59	30.2716	1.24065	1.3064	5.31484e-07	0.00333028	0.00935481	0.00258649	1	0.000166514	0.0531309	0.0104801	0.0183492
sp|Q96RS6|NUDC1_HUMAN	NUDCD1	NUDC1_HUMAN NudC domain-containing protein 1	31	5175.55	5137.64	5165.14	4954.39	4912.34	4939.35	4547.76	4590.2	4513.22	5159.44	15.9923	4935.36	17.3971	4550.39	31.4821	0.956568	0.881954	6.21917e-07	0.00389693	0.0483263	0.005242	0.0324194	0.000180793	0.060679	0.010844	0.00292721
sp|P51151|RAB9A_HUMAN	RAB9A	RAB9A_HUMAN Ras-related protein Rab-9A	8	1356.14	1344.38	1340.27	1358.65	1347.92	1369.2	1174.05	1151.43	1166.29	1346.93	6.72513	1358.59	8.68763	1163.92	9.38499	1.00866	0.864131	6.34766e-07	0.00397744	1	0.00704226	0.00776498	0.000180793	0.225416	0.0107388	0.0020218
sp|Q3SY69|AL1L2_HUMAN	ALDH1L2	AL1L2_HUMAN Mitochondrial 10-formyltetrahydrofolate dehydrogenase	22	2836.84	2811.93	2765.79	3706.48	3803.15	3965.28	4557.93	4693.05	4766.75	2804.85	29.4345	3824.97	106.775	4672.58	86.4709	1.3637	1.66589	7.81522e-07	0.00489702	0.0329302	0.00121784	0.283795	0.000208651	0.060679	0.0104801	0.00588854
sp|O14773|TPP1_HUMAN	TPP1	TPP1_HUMAN Tripeptidyl-peptidase 1	12	1434.74	1415.39	1404.72	1662.53	1616.14	1635.88	1758.1	1770.26	1779.84	1418.28	12.4252	1638.18	19.0085	1769.4	8.89613	1.15505	1.24756	7.99173e-07	0.00500762	0.0399426	0.00172204	0.264723	0.000208651	0.0531309	0.0101175	0.00570503
sp|Q8IVF2|AHNK2_HUMAN	AHNAK2	AHNK2_HUMAN Protein AHNAK2	79	9502.89	9390.25	9430.79	8683.14	9249.21	9398.98	14804.4	14687.2	15231.8	9441.31	46.5829	9110.44	308.274	14907.8	234.046	0.964955	1.579	8.39869e-07	0.00526262	1	0.000661549	0.0132943	0.000210505	0.465523	0.0101175	0.00231817
sp|P47895|AL1A3_HUMAN	ALDH1A3	AL1A3_HUMAN Aldehyde dehydrogenase family 1 member A3	7	1053.19	1067.32	1041.42	830.395	844.403	871.616	1372.04	1314.51	1390.66	1053.98	10.5883	848.805	17.1138	1359.07	32.4127	0.805335	1.28947	8.9737e-07	0.00562292	0.0446579	0.0426342	0.00772689	0.000216266	0.060679	0.0158749	0.0020218
sp|Q16658|FSCN1_HUMAN	FSCN1	FSCN1_HUMAN Fascin	41	8595.4	8434.6	8582.68	8050.21	8393.97	8403.39	11725	11344.9	11413.3	8537.56	72.9887	8282.52	164.315	11494.4	165.433	0.970128	1.34633	1.07136e-06	0.00671315	1	0.00394439	0.0124445	0.000232148	0.352601	0.0107388	0.00231817
sp|Q9Y4C2|F115A_HUMAN	FAM115A	F115A_HUMAN Protein FAM115A	11	856.671	891.177	884.943	874.046	884.162	903.938	1266.34	1269.37	1329.21	877.597	15.0142	887.382	12.4139	1288.31	28.9495	1.01115	1.46799	1.07551e-06	0.00673913	1	0.0114067	0.00978129	0.000232148	0.96047	0.0114384	0.0021992
sp|O75369-8|FLNB_HUMAN	FLNB	FLNB_HUMAN Isoform 8 of Filamin-B	392	63942.2	63358.1	63672	75246.3	76391.1	74294.4	82679.9	80740.1	80099.1	63657.4	238.68	75310.6	857.181	81173	1097.18	1.18306	1.27515	1.11939e-06	0.00701413	0.0101638	0.0043427	1	0.000232148	0.0531309	0.0107388	0.0108154
sp|Q96EM0|T3HPD_HUMAN	L3HYPDH	T3HPD_HUMAN Trans-L-3-hydroxyproline dehydratase	11	2478.02	2467.32	2375.19	2245.76	2301.75	2253.36	1675.54	1592.03	1599.86	2440.18	46.1597	2266.96	24.7975	1622.48	37.6574	0.929013	0.664901	1.18212e-06	0.00740718	1	0.011301	0.0131986	0.000232148	0.104793	0.0124328	0.00231817
sp|P08107|HSP71_HUMAN	HSPA1A	HSP71_HUMAN Heat shock 70 kDa protein 1A/1B	73	13898.5	13680.6	13587.1	14133.1	14548.8	14248.5	18811.3	18147.1	18120.3	13722.1	130.466	14310.1	175.215	18359.6	319.611	1.04286	1.33796	1.24609e-06	0.00780803	1	0.00833886	0.0204263	0.000232148	0.0953321	0.0109695	0.00265564
sp|Q96S55|WRIP1_HUMAN	WRNIP1	WRIP1_HUMAN ATPase WRNIP1	27	4104.4	4063.87	3998.27	3894.58	3988.62	3985.14	4981.02	4993	4886.61	4055.51	43.7285	3956.11	43.5338	4953.54	47.581	0.97549	1.22143	1.25604e-06	0.00787034	1	0.0107889	0.00713518	0.000232148	0.305991	0.0107388	0.0020218
sp|Q99615|DNJC7_HUMAN	DNAJC7	DNJC7_HUMAN DnaJ homolog subfamily C member 7	24	4294.55	4225.47	4296.38	4378.9	4367.56	4346.52	3679.14	3669.26	3754.84	4272.13	33.0044	4364.33	13.4153	3701.08	38.2274	1.02158	0.866331	1.25684e-06	0.00787534	1	0.0253235	0.00711615	0.000232148	0.111934	0.0144063	0.0020218
sp|P02545|LMNA_HUMAN	LMNA	LMNA_HUMAN Prelamin-A/C	73	15018.7	15000.9	14904.1	14150.7	14702.5	14736.7	19387	19180.8	18837.9	14974.6	50.3546	14530	268.545	19135.2	226.473	0.97031	1.27785	1.25966e-06	0.00789303	1	0.0025392	0.0161415	0.000232148	0.287222	0.0104801	0.00246695
sp|P60520|GBRL2_HUMAN	GABARAPL2	GBRL2_HUMAN Gamma-aminobutyric acid receptor-associated protein-like 2	7	1888.12	1781.24	1812.06	1946.89	1944.31	1960.19	1402.1	1402.02	1366.81	1827.14	44.9176	1950.46	6.95798	1390.31	16.617	1.0675	0.760921	1.54681e-06	0.00969234	1	0.0384067	0.000745461	0.000262797	0.060679	0.0107388	0.00157624
sp|P04040|CATA_HUMAN	CAT	CATA_HUMAN Catalase	22	7034.44	6846.29	6864.22	5063.47	5277.07	5321.11	5054.58	5027.9	4932.04	6914.98	84.7852	5220.55	112.518	5004.84	52.6171	0.754962	0.723767	1.60077e-06	0.0100305	0.0239871	0.00246456	1	0.000262797	0.0531309	0.0101175	0.0824754
sp|P46734-3|MP2K3_HUMAN	MAP2K3	MP2K3_HUMAN Isoform 2 of Dual specificity mitogen-activated protein kinase kinase 3	19	4019.49	4054.09	3970.62	4165.86	3927.29	4008.2	2719.33	2804.9	2651.41	4014.73	34.2421	4033.78	99.0616	2725.21	62.8	1.00475	0.678803	1.60429e-06	0.0100525	1	0.00635306	0.0210242	0.000262797	0.876135	0.0117445	0.00265564
sp|Q02952|AKA12_HUMAN	AKAP12	AKA12_HUMAN A-kinase anchor protein 12	48	7559.76	7618.16	7490.09	5753.04	5921.23	6156.84	9493.86	9119.56	9126.8	7556	52.3518	5943.7	165.615	9246.74	174.765	0.78662	1.22376	1.65636e-06	0.0103788	0.0771271	0.0375412	0.0130193	0.000262797	0.061008	0.0152148	0.00231817
sp|Q6P179|ERAP2_HUMAN	ERAP2	ERAP2_HUMAN Endoplasmic reticulum aminopeptidase 2	21	2935.82	2883.11	2897.01	3108.7	3101.31	3131.87	3576.02	3633.43	3715.08	2905.31	22.3054	3113.96	13.0187	3641.51	57.0578	1.07182	1.2534	1.66675e-06	0.0104439	0.0952038	0.0139218	0.0444331	0.000262797	0.0531309	0.0123888	0.0031232
sp|P07711|CATL1_HUMAN	CTSL	CATL1_HUMAN Cathepsin L1	4	285.177	286.909	294.367	259.514	267.71	266.362	358.248	358.728	348.477	288.818	3.98717	264.529	3.58835	355.151	4.7233	0.915902	1.22967	1.70543e-06	0.0106863	0.808735	0.0287843	0.00695499	0.000262797	0.0733244	0.0142139	0.0020218
sp|Q6PL18|ATAD2_HUMAN	ATAD2	ATAD2_HUMAN ATPase family AAA domain-containing protein 2	28	3291.56	3371.1	3250.88	2858.33	2876.95	2873.22	3998.47	4224.51	4194.69	3304.51	49.927	2869.5	8.04383	4139.22	100.269	0.868358	1.2526	1.74908e-06	0.0109597	0.0537219	0.100437	0.00802708	0.000262797	0.060679	0.0194412	0.0020218
sp|Q86XZ4|SPAS2_HUMAN	SPATS2	SPAS2_HUMAN Spermatogenesis-associated serine-rich protein 2	15	1702.47	1700.31	1702.53	1691.27	1722.64	1703.73	1532.79	1506.58	1516.38	1701.77	1.03267	1705.88	12.8967	1518.58	10.813	1.00242	0.892355	1.76149e-06	0.0110375	1	0.00609735	0.0247101	0.000262797	0.786664	0.0116572	0.00270018
sp|O14929|HAT1_HUMAN	HAT1	HAT1_HUMAN Histone acetyltransferase type B catalytic subunit	22	3320.78	3379.73	3407.25	3282.9	3263.2	3288.02	2779.99	2832.4	2846.42	3369.25	36.0702	3278.04	10.6996	2819.6	28.5897	0.972928	0.836863	1.86567e-06	0.0116903	1	0.0185904	0.00994407	0.000271868	0.0632033	0.0107388	0.0021992
sp|Q9NQW6|ANLN_HUMAN	ANLN	ANLN_HUMAN Actin-binding protein anillin	37	6742.09	6710.38	6835.78	7911.03	7398.15	7418.53	10127.4	10087.3	10321.6	6762.75	53.2379	7575.9	237.116	10178.8	102.317	1.12024	1.50512	1.91666e-06	0.0120098	1	0.000375571	0.0564548	0.00027295	0.10383	0.0101175	0.00332658
sp|Q07973|CP24A_HUMAN	CYP24A1	CP24A_HUMAN 1,25-dihydroxyvitamin D(3) 24-hydroxylase, mitochondrial	9	1377.81	1318.47	1417.54	1328.15	1361	1336.16	879.649	906.335	923.984	1371.27	40.7084	1341.77	13.9853	903.323	18.2246	0.978485	0.658747	1.98781e-06	0.0124556	1	0.0217211	0.00431812	0.000276791	0.637075	0.0144063	0.0020218
sp|O15144|ARPC2_HUMAN	ARPC2	ARPC2_HUMAN Actin-related protein 2/3 complex subunit 2	23	5071.37	5080.11	5075.28	5087.55	5126.35	5129.93	4488.23	4569.68	4452.86	5075.59	3.57467	5114.61	19.19	4503.59	48.9127	1.00769	0.887304	2.09256e-06	0.013112	1	0.0264566	0.0256999	0.000285043	0.214443	0.0146234	0.0027041
sp|Q9BTT6|LRRC1_HUMAN	LRRC1	LRRC1_HUMAN Leucine-rich repeat-containing protein 1	8	777.564	767.61	792.855	846.186	851.534	877.922	1076.71	1104.24	1056.61	779.343	10.3827	858.547	13.8728	1079.19	19.5236	1.10163	1.38474	2.43532e-06	0.0152597	0.74707	0.00890012	0.0482662	0.000324674	0.0824179	0.0124328	0.00321801
sp|P21397|AOFA_HUMAN	MAOA	AOFA_HUMAN Amine oxidase [flavin-containing] A	2	162.648	167.474	174.133	177.831	172.631	179.866	102.249	108.758	110.06	168.085	4.70859	176.776	3.04643	107.022	3.41685	1.05171	0.636716	2.56417e-06	0.0160671	1	0.0310549	0.0111167	0.000334432	0.304812	0.0131769	0.00231817
sp|Q14764|MVP_HUMAN	MVP	MVP_HUMAN Major vault protein	24	3988.67	3992.45	4006.66	2542.25	2504.64	2712.43	3424.75	3440.94	3344.39	3995.93	7.74491	2586.44	90.4018	3403.36	42.2187	0.647269	0.851707	2.61525e-06	0.0163872	0.0157054	0.0148918	0.120723	0.000334432	0.0531309	0.0131769	0.00442086
sp|P13928|ANXA8_HUMAN	ANXA8	ANXA8_HUMAN Annexin A8	9	953.77	901.309	954.748	718.833	783.991	737.838	1285.84	1265.03	1281.71	936.609	24.9641	746.887	27.3594	1277.53	8.9959	0.797438	1.36399	2.85667e-06	0.0178999	0.558757	0.0250677	0.00888456	0.000357998	0.076253	0.0131769	0.00206564
sp|Q96B97|SH3K1_HUMAN	SH3KBP1	SH3K1_HUMAN SH3 domain-containing kinase-binding protein 1	27	3317.65	3411.44	3259.97	4007.14	3928.76	4197.94	5315.16	5390.09	5127.33	3329.69	62.4204	4044.61	113.042	5277.53	110.523	1.21471	1.58499	3.00075e-06	0.0188027	0.32099	0.00552754	0.111215	0.000368681	0.0700058	0.0114384	0.0043599
sp|Q13907-2|IDI1_HUMAN	IDI1	IDI1_HUMAN Isoform 2 of Isopentenyl-diphosphate Delta-isomerase 1	15	2171.2	2129.11	2181.45	2493.34	2688.33	2601.02	3173.67	3145.36	3207	2160.59	22.6473	2594.23	79.749	3175.34	25.1922	1.20071	1.46967	3.31528e-06	0.0207735	0.36622	0.000546106	0.225055	0.000390129	0.0700058	0.0101175	0.00541733
sp|P22681|CBL_HUMAN	CBL	CBL_HUMAN E3 ubiquitin-protein ligase CBL	21	2272.05	2302.96	2337.72	2730.56	2705.48	2731.6	2117.07	2161.56	2065.43	2304.24	26.825	2722.55	12.0754	2114.69	39.2811	1.18154	0.917736	3.32781e-06	0.0208521	0.0122077	1	0.0128487	0.000390129	0.0472064	0.0358226	0.00231817
sp|O43847-2|NRDC_HUMAN	NRD1	NRDC_HUMAN Isoform 2 of Nardilysin	48	8497.31	8641.14	8617.87	9259.12	9553.61	9425.5	7061.18	6686.37	6709.79	8585.44	63.0373	9412.74	120.563	6819.11	171.434	1.09636	0.794265	3.36211e-06	0.021067	0.24618	0.0619639	0.0222797	0.000390129	0.0650638	0.0165156	0.00265564
sp|Q7Z6Z7|HUWE1_HUMAN	HUWE1	HUWE1_HUMAN E3 ubiquitin-protein ligase HUWE1	85	16165.8	15753	16209.2	16974.9	17048.5	16661.3	13657.6	13209.2	13383.8	16042.7	205.59	16894.9	167.891	13416.9	184.546	1.05312	0.836324	3.5571e-06	0.0222888	1	0.0474615	0.0115422	0.000398334	0.101547	0.0159811	0.00231817
sp|Q9BW62|KATL1_HUMAN	KATNAL1	KATL1_HUMAN Katanin p60 ATPase-containing subunit A-like 1	3	357.252	367.849	357.383	380.546	383.089	396.808	237.457	254.188	256.732	360.828	4.96488	386.814	7.14244	249.459	8.55001	1.07202	0.691352	3.55995e-06	0.0223067	1	0.0401188	0.0248876	0.000398334	0.121434	0.0149518	0.00270018
sp|Q99961|SH3G1_HUMAN	SH3GL1	SH3G1_HUMAN Endophilin-A2	11	3176.14	3239.29	3113.94	2616.16	2702.67	2715.46	2441.43	2397.87	2398.6	3176.46	51.1744	2678.1	44.106	2412.63	20.3645	0.843108	0.759536	3.68793e-06	0.0231086	0.126704	0.0075402	0.363916	0.000405413	0.0632033	0.0120153	0.00662606
sp|O75369|FLNB_HUMAN	FLNB	FLNB_HUMAN Filamin-B	8	411.019	410.492	424.383	522.861	515.771	523.143	613.74	612.354	577.001	415.298	6.42767	520.592	3.41067	601.032	17.0017	1.25354	1.44723	3.77462e-06	0.0236518	0.0118156	0.0232937	0.614182	0.000406502	0.0531309	0.0144063	0.00854148
sp|Q16831|UPP1_HUMAN	UPP1	UPP1_HUMAN Uridine phosphorylase 1	9	1253.97	1281.25	1284.27	1449.77	1485.11	1448.82	2316.64	2073.19	2136.05	1273.16	13.6276	1461.23	16.8878	2175.29	103.189	1.14772	1.70857	3.82758e-06	0.0239836	0.0654586	0.0256068	0.0837347	0.000406502	0.060679	0.0145561	0.0040386
sp|P23229|ITA6_HUMAN	ITGA6	ITA6_HUMAN Integrin alpha-6	46	7060.49	6975.11	6999.8	6929.99	6953.8	7022.44	8526.96	8565.81	8227.65	7011.8	35.8742	6968.74	39.1938	8440.14	151.088	0.993859	1.20371	4.01058e-06	0.0251303	1	0.0403963	0.0366057	0.000414572	0.715719	0.0149257	0.00301745
sp|Q8NBJ7|SUMF2_HUMAN	SUMF2	SUMF2_HUMAN Sulfatase-modifying factor 2	13	1411.98	1398.57	1333.98	1308.33	1302.78	1374.68	1893.03	1939.59	1938.52	1381.51	34.0518	1328.6	32.6645	1923.71	21.7008	0.961699	1.39247	4.03752e-06	0.0252991	1	0.0180657	0.0109291	0.000414572	0.493025	0.0119156	0.00231817
sp|Q00688|FKBP3_HUMAN	FKBP3	FKBP3_HUMAN Peptidyl-prolyl cis-trans isomerase FKBP3	17	3953.54	3905.14	3906.88	4205.37	4014.49	4212.21	2972.64	3106.26	2982.6	3921.85	22.4171	4144.02	91.6365	3020.5	60.7776	1.05665	0.770172	4.10206e-06	0.0257035	1	0.0156912	0.031246	0.000414572	0.139978	0.0131769	0.00291359
sp|Q15021|CND1_HUMAN	NCAPD2	CND1_HUMAN Condensin complex subunit 1	54	10067.6	9972.4	10344.8	10780.6	10878.8	10748.2	8776.69	8899.79	8944.92	10128.3	157.968	10802.5	55.5271	8873.8	71.0959	1.06657	0.876142	4.29242e-06	0.0268963	1	0.115995	0.00218886	0.000426926	0.0947056	0.0190751	0.00168311
sp|P54803|GALC_HUMAN	GALC	GALC_HUMAN Galactocerebrosidase	9	988.952	961.012	985.789	1129.86	1134.82	1179.12	1276.1	1311.48	1291.7	978.584	12.4924	1147.93	22.1451	1293.09	14.4774	1.17306	1.32139	4.50943e-06	0.0282561	0.163424	0.00549706	0.43045	0.000433992	0.0632033	0.0107388	0.00731566
sp|Q04446|GLGB_HUMAN	GBE1	GLGB_HUMAN 1,4-alpha-glucan-branching enzyme	21	3775.81	3686.45	3732.67	3721.93	3756.1	3753.28	3118.95	3024.85	3146.33	3731.64	36.4883	3743.77	15.4861	3096.71	52.0276	1.00325	0.829852	4.54e-06	0.0284477	1	0.0461762	0.0273627	0.000433992	0.3197	0.0149257	0.00274589
sp|Q9BQ52|RNZ2_HUMAN	ELAC2	RNZ2_HUMAN Zinc phosphodiesterase ELAC protein 2	37	6944.51	6937.54	7065.91	6531.73	6455.86	6199.98	4643.73	4903.09	4575.83	6982.65	58.9401	6395.86	141.927	4707.55	141.019	0.915964	0.674178	4.60137e-06	0.0288322	1	0.0147006	0.0823127	0.000433992	0.0953321	0.0131769	0.00401531
sp|P52566|GDIR2_HUMAN	ARHGDIB	GDIR2_HUMAN Rho GDP-dissociation inhibitor 2	5	1660.93	1680.83	1628.28	1666.15	1750.5	1784.65	1188.47	1140.48	1113.15	1656.68	21.6629	1733.77	49.8034	1147.37	31.1325	1.04653	0.69257	4.64051e-06	0.0290774	1	0.0174533	0.0328786	0.000433992	0.304145	0.0136376	0.00292721
sp|Q9Y450|HBS1L_HUMAN	HBS1L	HBS1L_HUMAN HBS1-like protein	25	4103.37	4258.02	4230.11	4666.4	4642.09	4509.79	3605.27	3630.18	3637.7	4197.17	67.2959	4606.09	68.8161	3624.38	13.8595	1.09743	0.863531	4.77367e-06	0.0299118	1	0.062572	0.00690771	0.000439879	0.0744507	0.0101175	0.0020218
sp|Q9UKS6|PACN3_HUMAN	PACSIN3	PACN3_HUMAN Protein kinase C and casein kinase substrate in neurons protein 3	14	1406.6	1374.28	1385.61	1447.46	1452.39	1464.58	1591.16	1626.06	1608.03	1388.83	13.3896	1454.81	7.19564	1608.42	14.2505	1.04751	1.15811	4.97455e-06	0.0311705	0.99263	0.0246013	0.0404231	0.000451747	0.060679	0.0114384	0.0030469
sp|Q16763|UBE2S_HUMAN	UBE2S	UBE2S_HUMAN Ubiquitin-conjugating enzyme E2 S	8	1984.2	1946.5	1966.35	1665.61	1611.44	1571.96	2093.6	2092.77	2116.5	1965.68	15.3982	1616.34	38.3889	2100.96	10.996	0.822277	1.06882	5.0617e-06	0.0317166	0.100109	0.150254	0.0284674	0.000453095	0.0616205	0.0149161	0.00278696
sp|O43852-3|CALU_HUMAN	CALU	CALU_HUMAN Isoform 3 of Calumenin	48	12777.3	12622.5	12296.8	12202.8	12395.6	12775.5	16562.9	16310	16000.7	12565.5	200.256	12458	237.926	16291.2	229.902	0.99144	1.2965	5.15436e-06	0.0322972	1	0.0178444	0.0237574	0.000454891	0.991467	0.0120153	0.00265949
sp|O00748|EST2_HUMAN	CES2	EST2_HUMAN Cocaine esterase	6	484.399	483.455	472.346	444.297	468.574	430.269	747.234	732.063	802.8	480.067	5.47292	447.713	15.8234	760.699	30.4074	0.932607	1.58457	5.25845e-06	0.0329494	1	0.0251072	0.0385484	0.000457631	0.232586	0.0144063	0.0030469
sp|O60256|KPRB_HUMAN	PRPSAP2	KPRB_HUMAN Phosphoribosyl pyrophosphate synthase-associated protein 2	12	1178.63	1168.95	1231.89	1197.78	1255.76	1245.46	896.238	860.685	883.812	1193.16	27.6722	1233	25.2568	880.245	14.732	1.03339	0.737745	5.46128e-06	0.0342204	1	0.0300224	0.0152139	0.000465119	0.490887	0.0144063	0.00246695
sp|Q9Y5S2|MRCKB_HUMAN	CDC42BPB	MRCKB_HUMAN Serine/threonine-protein kinase MRCK beta	25	4036.64	4000.75	3980.45	3884.22	3919.01	3944.75	3517.94	3589.03	3527.04	4005.95	23.2319	3915.99	24.8032	3544.67	31.5865	0.977545	0.884852	5.54753e-06	0.0347609	1	0.0220642	0.0554014	0.000465119	0.128272	0.0131769	0.00332658
sp|Q6BCY4|NB5R2_HUMAN	CYB5R2	NB5R2_HUMAN NADH-cytochrome b5 reductase 2	2	238.846	223.098	206.259	213.368	239.49	230.046	109.044	99.9374	102.829	222.734	13.3061	227.635	10.7997	103.937	3.79938	1.022	0.46664	5.61942e-06	0.0352113	1	0.0279843	0.0135793	0.000465119	0.44528	0.0120477	0.00232121
tr|F5H604|F5H604_HUMAN	CLASP2	F5H604_HUMAN CLIP-associating protein 2	25	2549.81	2518.19	2642.7	2645.55	2668.03	2633.16	1947.6	1978.64	2048.41	2570.23	52.8427	2648.91	14.4329	1991.55	42.1558	1.03061	0.774852	5.66431e-06	0.0354926	1	0.0673602	0.0132858	0.000465119	0.348748	0.0169475	0.00231817
sp|Q9Y570|PPME1_HUMAN	PPME1	PPME1_HUMAN Protein phosphatase methylesterase 1	46	9982.36	11346.8	9991.21	8665.75	8965.1	8631.56	5251.19	5311.15	4949.69	10440.1	641.127	8754.14	149.825	5170.68	158.167	0.838509	0.49527	5.76203e-06	0.0361049	1	0.0336405	0.00793059	0.000465119	0.102411	0.0140099	0.0020218
sp|Q7Z4Q2|HEAT3_HUMAN	HEATR3	HEAT3_HUMAN HEAT repeat-containing protein 3	11	1782.04	1741.16	1769.32	1769.95	1772.94	1767.43	1378.39	1406.47	1456.29	1764.17	17.0814	1770.11	2.25217	1413.72	32.2127	1.00336	0.801348	5.87634e-06	0.0368211	1	0.0592047	0.0403704	0.000465119	0.355206	0.016919	0.0030469
sp|P13726|TF_HUMAN	F3	TF_HUMAN Tissue factor	6	1392.61	1369.77	1370.33	1439.54	1528.9	1510.21	1120.79	1136.29	1127.69	1377.57	10.6373	1492.88	38.4834	1128.26	6.34052	1.08371	0.819019	5.94887e-06	0.0372756	1	0.00206616	0.0317022	0.000465119	0.110472	0.0101175	0.00291359
sp|Q92817|EVPL_HUMAN	EVPL	EVPL_HUMAN Envoplakin	8	616.342	584.152	606.355	548.509	587.136	574.844	963.881	883.983	942.02	602.283	13.4533	570.163	16.113	929.961	33.7143	0.94667	1.54406	5.97859e-06	0.0374619	1	0.037151	0.0313931	0.000465119	0.334826	0.0145561	0.00291359
sp|P02751|FINC_HUMAN	FN1	FINC_HUMAN Fibronectin	16	2807.59	2840.14	2875.68	1287.23	1203.35	1259.28	2505.14	2260.82	2750.48	2841.14	27.8066	1249.95	34.8731	2505.48	199.903	0.439948	0.881858	6.1712e-06	0.0386688	0.000683037	1	0.08585	0.000465119	0.0295738	0.196676	0.00406985
sp|Q96SI1|KCD15_HUMAN	KCTD15	KCD15_HUMAN BTB/POZ domain-containing protein KCTD15	2	354.951	349.632	347.416	332.735	337.715	318.118	449.779	438.944	436.663	350.666	3.1619	329.523	8.31665	441.795	5.72159	0.939704	1.25987	6.17801e-06	0.0387114	1	0.00848049	0.0345427	0.000465119	0.178946	0.0107388	0.00292721
sp|P82673|RT35_HUMAN	MRPS35	RT35_HUMAN 28S ribosomal protein S35, mitochondrial	9	933.639	936.773	926.564	926.388	922.944	927.957	1023.05	1027.66	1006.32	932.325	4.27007	925.763	2.09372	1019.01	9.16843	0.992961	1.09298	6.28996e-06	0.0394129	1	0.0644959	0.0343016	0.000465119	0.355564	0.0171552	0.00292721
sp|P36957|ODO2_HUMAN	DLST	ODO2_HUMAN Dihydrolipoyllysine-residue succinyltransferase component of 2-oxoglutarate dehydrogenase complex, mitochondrial	27	4300.99	4201.76	4213.89	4019.85	4056.1	4008.76	4664.76	4680.68	4595.09	4238.88	44.1967	4028.24	20.2159	4646.84	37.1678	0.950307	1.09624	6.31423e-06	0.039565	0.895685	0.155795	0.00757986	0.000465119	0.060679	0.0136376	0.0020218
sp|Q15942|ZYX_HUMAN	ZYX	ZYX_HUMAN Zyxin	34	4874.27	4925.07	4700.68	5208.29	5254.43	5357.16	6999.67	6745.66	6587.64	4833.34	96.07	5273.29	62.2224	6777.66	169.725	1.09102	1.40227	6.34607e-06	0.0397645	1	0.0311759	0.0564983	0.000465119	0.0901125	0.0146234	0.00332658
sp|Q96QB1|RHG07_HUMAN	DLC1	RHG07_HUMAN Rho GTPase-activating protein 7	13	1351.72	1354.27	1407.16	1727.73	1736.38	1741.5	1467.31	1426.39	1416.08	1371.05	25.5548	1735.2	5.68282	1436.59	22.124	1.2656	1.04781	6.38369e-06	0.0400002	0.0158945	1	0.018551	0.000465119	0.0531309	0.173209	0.00265564
sp|Q8NB16|MLKL_HUMAN	MLKL	MLKL_HUMAN Mixed lineage kinase domain-like protein	11	1953.56	1942.95	1988.96	2225.25	2123.4	2217.08	1655.66	1695.78	1691.34	1961.82	19.6713	2188.58	46.2074	1680.93	17.9579	1.11558	0.856819	6.48651e-06	0.0406445	0.741398	0.0314988	0.0259453	0.000467178	0.0824179	0.0146234	0.0027041
sp|Q15645|PCH2_HUMAN	TRIP13	PCH2_HUMAN Pachytene checkpoint protein 2 homolog	25	4437.45	4631.25	4591.5	4326.15	4286.59	4304.63	3605.49	3602.68	3706.4	4553.4	83.5796	4305.79	16.1711	3638.19	48.2454	0.945621	0.799005	6.88681e-06	0.0431527	1	0.0405575	0.017218	0.000490372	0.0531309	0.0107388	0.00255939
sp|O95749|GGPPS_HUMAN	GGPS1	GGPPS_HUMAN Geranylgeranyl pyrophosphate synthase	7	1284.72	1272.1	1250.51	1481.98	1526.2	1580.21	1762.05	1712.3	1722.59	1269.11	14.1253	1529.46	40.1686	1732.31	21.4425	1.20515	1.36498	7.18074e-06	0.0449945	0.203229	0.00323558	0.981955	0.000505556	0.0632229	0.0104801	0.010562
sp|Q13642-4|FHL1_HUMAN	FHL1	FHL1_HUMAN Isoform 4 of Four and a half LIM domains protein 1	8	2432.48	2459.59	2493.91	2893.77	2940.45	2659.26	1823.96	1762.66	1772.69	2461.99	25.1362	2831.16	123.036	1786.44	26.8471	1.14995	0.725606	8.0442e-06	0.050405				0.000552491	0.119787	0.0104801	0.0030469
sp|P21980|TGM2_HUMAN	TGM2	TGM2_HUMAN Protein-glutamine gamma-glutamyltransferase 2	78	28996.7	28106.8	27684.2	21012.7	22097.8	20886.1	19417.9	18138.1	18505.1	28262.6	547.029	21332.2	543.823	18687	538.081	0.754786	0.661194	8.07493e-06	0.0505975				0.000552491	0.060679	0.0126422	0.0164665
sp|A2RTX5|SYTC2_HUMAN	TARSL2	SYTC2_HUMAN Probable threonine--tRNA ligase 2, cytoplasmic	11	1718.71	1720.83	1781.53	1756.82	1766.41	1768.07	1474.83	1462.87	1499.94	1740.36	29.1268	1763.77	4.95856	1479.21	15.4479	1.01345	0.849948	8.1119e-06	0.0508291				0.000552491	0.692333	0.0163664	0.0020218
sp|Q13867|BLMH_HUMAN	BLMH	BLMH_HUMAN Bleomycin hydrolase	14	3026.77	3080.12	2957.58	2579.02	2739.26	2598.31	2208.42	2226.68	2210.19	3021.49	50.1659	2638.86	71.4266	2215.1	8.22247	0.873365	0.733114	8.54306e-06	0.0535308				0.000573997	0.0862561	0.0107388	0.00534633
sp|Q8TBB5|KLDC4_HUMAN	KLHDC4	KLDC4_HUMAN Kelch domain-containing protein 4	14	2106.43	2106.18	2105.3	1990.71	2001.21	1969.67	1879.84	1887.59	1844.03	2105.97	0.48463	1987.2	13.1136	1870.49	18.9734	0.943602	0.888183	8.61087e-06	0.0539557				0.000573997	0.060679	0.0144063	0.00822163
sp|Q6YHK3|CD109_HUMAN	CD109	CD109_HUMAN CD109 antigen	6	486.022	498.01	502.139	447.9	462.93	473.554	711.065	798.868	755.295	495.39	6.83552	461.461	10.5246	755.076	35.8458	0.931511	1.5242	8.7962e-06	0.055117				0.000580179	0.103871	0.0178012	0.00329019
sp|Q8N9N8|EIF1A_HUMAN	EIF1AD	EIF1A_HUMAN Probable RNA-binding protein EIF1AD	6	1053.39	1025.54	1050.41	1083.34	1129.45	1130.26	1426.93	1360.98	1427.34	1043.11	12.4856	1114.35	21.9299	1405.08	31.1862	1.06829	1.34701	8.97935e-06	0.0562646				0.000586089	0.111934	0.0136376	0.00431825
sp|Q9Y383|LC7L2_HUMAN	LUC7L2	LC7L2_HUMAN Putative RNA-binding protein Luc7-like 2	19	4716.32	4845.3	4730.57	4798.68	4914.36	4769.82	5548.21	5604.33	5609.4	4764.06	57.7368	4827.62	62.4558	5587.31	27.7276	1.01334	1.1728	9.30959e-06	0.0583339				0.000599951	0.690468	0.0124328	0.00291359
sp|Q8NBJ5|GT251_HUMAN	COLGALT1	GT251_HUMAN Procollagen galactosyltransferase 1	21	5080.85	4955.3	5087.8	4073.78	4190.77	4015.07	4093.94	4042.66	4167.05	5041.32	60.8891	4093.21	73.0327	4101.22	51.042	0.811932	0.813521	9.38321e-06	0.0587952				0.000599951	0.060679	0.0136376	0.910231
sp|P11021|GRP78_HUMAN	HSPA5	GRP78_HUMAN 78 kDa glucose-regulated protein	146	28748.3	29499.4	28431.8	28223.3	28256	28322.1	34829.8	33995.9	33589.4	28893.2	447.722	28267.1	41.096	34138.4	516.314	0.978333	1.18154	9.95119e-06	0.0623541				0.00062984	0.270057	0.0194863	0.00246695
sp|Q9C0B1|FTO_HUMAN	FTO	FTO_HUMAN Alpha-ketoglutarate-dependent dioxygenase FTO	24	5037.59	5014.87	4978.87	4398.98	4625.97	4508.88	4098.54	4103.28	4067.12	5010.44	24.1758	4511.28	92.6838	4089.65	16.0459	0.900375	0.816225	1.04293e-05	0.0653499				0.000636988	0.078025	0.0101175	0.00912856
sp|Q02218|ODO1_HUMAN	OGDH	ODO1_HUMAN 2-oxoglutarate dehydrogenase, mitochondrial	51	7726.23	7941.73	7888.75	6236.74	6577.68	6501.53	8356.45	8416.42	8178.23	7852.24	91.6878	6438.65	146.117	8317.03	101.156	0.819977	1.05919	1.04652e-05	0.0655751				0.000636988	0.060679	0.046635	0.0030469
sp|Q9UH17|ABC3B_HUMAN	APOBEC3B	ABC3B_HUMAN DNA dC->dU-editing enzyme APOBEC-3B	2	588.029	570.399	588.36	477.387	452.146	468.028	742.288	722.514	800.731	582.263	8.38997	465.854	10.4187	755.178	33.2073	0.800075	1.29697	1.04675e-05	0.0655894				0.000636988	0.060679	0.0279282	0.0030469
sp|Q13464|ROCK1_HUMAN	ROCK1	ROCK1_HUMAN Rho-associated protein kinase 1	28	3378.45	3271.19	3307.75	3242.61	3190.55	3122.77	2712.52	2728.82	2759.43	3319.13	44.5219	3185.31	49.0646	2733.59	19.4457	0.959682	0.823586	1.04708e-05	0.0656098				0.000636988	0.201097	0.0104801	0.00333765
sp|Q9ULJ8-3|NEB1_HUMAN	PPP1R9A	NEB1_HUMAN Isoform 3 of Neurabin-1	3	611.064	570.794	583.55	629.57	629.882	637.88	832.817	891.897	897.461	588.469	16.8041	632.444	3.84594	874.058	29.2504	1.07473	1.48531	1.05883e-05	0.0663465				0.000637947	0.0608898	0.0142139	0.0032644
sp|Q9BW19|KIFC1_HUMAN	KIFC1	KIFC1_HUMAN Kinesin-like protein KIFC1	27	3973.38	4059.19	4121.19	4373.27	4256.38	4279.33	5285.64	5611.35	5626.41	4051.25	60.6036	4302.99	50.5687	5507.8	157.211	1.06214	1.35953	1.07684e-05	0.0674748				0.000642617	0.0958718	0.0152459	0.00426568
sp|Q9UBK8|MTRR_HUMAN	MTRR	MTRR_HUMAN Methionine synthase reductase	11	1699.6	1752.14	1762.95	1773.03	1727	1807.91	1417.14	1437.99	1414.88	1738.23	27.6697	1769.31	33.1358	1423.34	10.4025	1.01788	0.818843	1.08899e-05	0.0682362				0.000643738	0.786145	0.0104801	0.00278696
sp|P12532|KCRU_HUMAN	CKMT1A	KCRU_HUMAN Creatine kinase U-type, mitochondrial	15	1144.11	1147.59	1155.81	1209.9	1316.75	1297.95	1837.22	1955.66	2060.58	1149.17	4.90543	1274.87	46.5751	1951.15	91.242	1.10938	1.69788	1.11621e-05	0.069942				0.000646521	0.135004	0.0145561	0.00471076
sp|O14730|RIOK3_HUMAN	RIOK3	RIOK3_HUMAN Serine/threonine-protein kinase RIO3	10	1710.21	1716.2	1684.67	1778.97	1778.16	1844.06	1444.78	1460.47	1403.75	1703.69	13.672	1800.4	30.8764	1436.33	23.9137	1.05676	0.84307	1.11915e-05	0.0701257				0.000646521	0.117483	0.0168554	0.00321801
sp|P22830-2|HEMH_HUMAN	FECH	HEMH_HUMAN Isoform 2 of Ferrochelatase, mitochondrial	6	660.019	647.977	660.638	728.718	705.169	724.424	821.992	864.989	837.702	656.211	5.82803	719.437	10.2402	841.561	17.7643	1.09635	1.28245	1.13586e-05	0.0711732				0.000646521	0.0700058	0.0145561	0.0056666
sp|P79522|PRR3_HUMAN	PRR3	PRR3_HUMAN Proline-rich protein 3	2	272.535	270.874	285.3	284.01	261.61	271.744	382.911	393.826	384.089	276.236	6.44475	272.455	9.15856	386.942	4.89142	0.98631	1.40076	1.14047e-05	0.0714621				0.000646521	0.683364	0.0129232	0.0030469
sp|Q9P2L0|WDR35_HUMAN	WDR35	WDR35_HUMAN WD repeat-containing protein 35	8	1085.03	1073.87	1101.78	1022.5	1043.87	1029.12	1195.02	1227.24	1208.3	1086.89	11.4701	1031.83	8.93224	1210.19	13.2212	0.949339	1.11344	1.14529e-05	0.0717638				0.000646521	0.0947056	0.021338	0.00265564
sp|P34913|HYES_HUMAN	EPHX2	HYES_HUMAN Bifunctional epoxide hydrolase 2	2	180.478	185.04	191.41	252.135	264.551	285.832	338.812	341.369	368.242	185.643	4.48327	267.506	13.9145	349.474	13.3117	1.44097	1.88251	1.16151e-05	0.0727801				0.000649822	0.0658019	0.0117506	0.0110582
sp|O95359|TACC2_HUMAN	TACC2	TACC2_HUMAN Transforming acidic coiled-coil-containing protein 2	18	2564.98	2500.18	2474.52	2395.26	2414.18	2405.17	2810.97	2784.7	2842.07	2513.23	38.065	2404.87	7.72697	2812.58	23.4489	0.956885	1.11911	1.22278e-05	0.0766191				0.000669522	0.0658019	0.0131769	0.0020218
sp|Q9Y4L1|HYOU1_HUMAN	HYOU1	HYOU1_HUMAN Hypoxia up-regulated protein 1	83	15195	14940.1	14910.4	15791.6	16200.7	16210.6	19104.6	18696.7	18229.7	15015.2	127.738	16067.6	195.227	18677	357.448	1.07009	1.24388	1.22431e-05	0.0767155				0.000669522	0.0694457	0.0143981	0.00516404
sp|Q9UBF2|COPG2_HUMAN	COPG2	COPG2_HUMAN Coatomer subunit gamma-2	15	2787.25	2841.66	2789.44	2631.42	2651.85	2753.48	3259.2	3302.57	3251.98	2806.12	25.1488	2678.92	53.3799	3271.25	22.3419	0.95467	1.16576	1.2389e-05	0.0776292				0.000669522	0.163977	0.0123888	0.00320733
sp|Q9BYV8|CEP41_HUMAN	CEP41	CEP41_HUMAN Centrosomal protein of 41 kDa	8	1216.62	1259.12	1191.98	1245.82	1239.82	1313.91	1640.44	1633.48	1658.15	1222.57	27.7312	1266.52	33.6015	1644.02	10.3853	1.03594	1.34472	1.23946e-05	0.0776645				0.000669522	0.4698	0.0135704	0.0031232
sp|P12109|CO6A1_HUMAN	COL6A1	CO6A1_HUMAN Collagen alpha-1(VI) chain	5	542.979	524.968	553.04	409.803	417.965	400.713	501.875	521.826	508.543	540.329	11.6125	409.494	7.0465	510.748	8.29285	0.75786	0.945254	1.26396e-05	0.0791994				0.000676918	0.060679	0.146021	0.00329019
sp|Q13200|PSMD2_HUMAN	PSMD2	PSMD2_HUMAN 26S proteasome non-ATPase regulatory subunit 2	88	19438	19468.2	19584.6	18943	19370.7	19398.3	16805	16401.2	16100.8	19496.9	63.2039	19237.3	208.43	16435.7	288.52	0.986685	0.842987	1.30851e-05	0.0819915				0.000688995	0.334826	0.0158749	0.0043599
sp|Q9Y2Q3|GSTK1_HUMAN	GSTK1	GSTK1_HUMAN Glutathione S-transferase kappa 1	9	1230.7	1206.68	1301.56	1343.02	1428.58	1428.51	1859.17	1928.91	1967.29	1246.31	40.2773	1400.04	40.3169	1918.46	44.7544	1.12334	1.53931	1.33631e-05	0.0837329				0.000688995	0.142654	0.0146234	0.00384499
sp|Q9H8M2|BRD9_HUMAN	BRD9	BRD9_HUMAN Bromodomain-containing protein 9	10	5016.87	4907.86	4630.37	3619.02	3690.03	3624.76	4975.56	4931.54	5124.95	4851.7	162.708	3644.6	32.2069	5010.68	82.7732	0.751201	1.03277	1.34252e-05	0.084122				0.000688995	0.060679	0.189014	0.0020218
sp|Q9NYL2|MLTK_HUMAN	MLTK	MLTK_HUMAN Mitogen-activated protein kinase kinase kinase MLT	14	3544.47	3721.1	3529.04	3409.49	3574.4	3589.4	2547.42	2640.89	2478.91	3598.2	87.1291	3524.43	81.5052	2555.74	66.3892	0.979497	0.710282	1.34397e-05	0.0842134				0.000688995	0.499135	0.0149257	0.00332658
sp|Q9C004|SPY4_HUMAN	SPRY4	SPY4_HUMAN Protein sprouty homolog 4	4	343.074	364.703	376.968	512.317	495.296	491.28	585.765	588.346	550.713	361.582	14.0121	499.631	9.11896	574.941	17.1644	1.38179	1.59007	1.34891e-05	0.0845228				0.000688995	0.0531309	0.0131769	0.0121611
sp|Q8TAQ2|SMRC2_HUMAN	SMARCC2	SMRC2_HUMAN SWI/SNF complex subunit SMARCC2	37	5515.51	5564.32	5518.26	5389.72	5596.6	5603.83	6504.43	6398.75	6491.44	5532.7	22.3892	5530.05	99.2722	6464.87	47.056	0.999522	1.16849	1.35248e-05	0.0847464				0.000688995	0.92461	0.0107388	0.00416684
sp|P17480|UBF1_HUMAN	UBTF	UBF1_HUMAN Nucleolar transcription factor 1	21	4442.86	4435.32	4519.41	3899.33	3919.12	3990.33	4530.69	4633.22	4509.25	4465.86	37.9881	3936.26	39.0776	4557.72	54.0993	0.881411	1.02057	1.37856e-05	0.0863804				0.000693273	0.060679	0.298286	0.00321801
sp|Q7L2J0|MEPCE_HUMAN	MEPCE	MEPCE_HUMAN 7SK snRNA methylphosphate capping enzyme	11	1572.38	1544.44	1559.42	1588.66	1689.07	1667.95	2356.28	2245.12	2165.68	1558.75	11.4164	1648.56	43.2244	2255.69	78.1705	1.05762	1.44712	1.38301e-05	0.0866591				0.000693273	0.174399	0.0149161	0.00463838
sp|P36776|LONM_HUMAN	LONP1	LONM_HUMAN Lon protease homolog, mitochondrial	39	5496.83	5357.24	5552.96	6643.99	6508.61	6594.03	6813.18	7133.28	7181.96	5469.01	82.2883	6582.21	55.8971	7042.81	163.582	1.20355	1.28777	1.41139e-05	0.0884375				0.000694679	0.060679	0.0168554	0.0281261
sp|Q9Y446|PKP3_HUMAN	PKP3	PKP3_HUMAN Plakophilin-3	14	1440.14	1485.35	1461.2	1432.63	1406.22	1439.32	1701.65	1768.61	1771.93	1462.23	18.4713	1426.06	14.2901	1747.4	32.3762	0.975262	1.19502	1.41774e-05	0.0888359				0.000694679	0.135723	0.0178012	0.00319237
sp|Q6NYC8|PPR18_HUMAN	PPP1R18	PPR18_HUMAN Phostensin	14	1251.64	1220.97	1263.42	1380.94	1400.38	1430.27	2044.42	1916.29	1827.56	1245.34	17.893	1403.86	20.289	1929.42	89.0185	1.12729	1.54931	1.41907e-05	0.088919				0.000694679	0.0682536	0.0169475	0.00520295
sp|P13196|HEM1_HUMAN	ALAS1	HEM1_HUMAN 5-aminolevulinate synthase, nonspecific, mitochondrial	8	1564.22	1503.33	1554.51	1111.72	1129.71	1097.58	1349.48	1420.3	1453.18	1540.69	26.7109	1113	13.1484	1407.65	43.2695	0.722407	0.913653	1.43306e-05	0.0897958				0.000694848	0.0531309	0.103595	0.0047148
sp|Q96G74|OTUD5_HUMAN	OTUD5	OTUD5_HUMAN OTU domain-containing protein 5	3	514.797	508.342	488.666	401.763	413.111	392.577	529.93	523.099	518.226	503.935	11.1138	402.484	8.39844	523.752	4.80037	0.798682	1.03932	1.44417e-05	0.0904915				0.000694848	0.0616205	0.0896393	0.00265564
tr|H0YHI0|H0YHI0_HUMAN	CHURC1-FNTB	H0YHI0_HUMAN Protein CHURC1-FNTB (Fragment)	8	1034.91	1050.58	1044.21	1057.09	1063.87	1042.89	929.082	935.463	951.507	1043.23	6.43442	1054.62	8.74178	938.684	9.43403	1.01091	0.899783	1.46268e-05	0.0916515				0.000694848	0.541206	0.0149161	0.00336417
sp|Q9ULI3|HEG1_HUMAN	HEG1	HEG1_HUMAN Protein HEG homolog 1	5	795.116	855.391	815.484	789.615	818.377	783.214	589.685	601.153	571.014	821.997	25.0344	797.069	15.2922	587.284	12.4208	0.969673	0.71446	1.46556e-05	0.0918319				0.000694848	0.24695	0.0136376	0.00285683
sp|Q9BZF9|UACA_HUMAN	UACA	UACA_HUMAN Uveal autoantigen with coiled-coil domains and ankyrin repeats	22	3063.92	3009.31	3025.4	2775.91	2836.38	2919.33	3470.37	3536.88	3473	3032.88	22.9127	2843.87	58.7902	3493.42	30.752	0.937682	1.15185	1.49206e-05	0.0934928				0.000694848	0.127182	0.0114384	0.00332658
sp|P26639|SYTC_HUMAN	TARS	SYTC_HUMAN Threonine--tRNA ligase, cytoplasmic	83	20389	19762.2	20269.2	22477.2	22874.6	21675.7	17305.3	16603.8	17004.9	20140.1	271.678	22342.5	498.63	16971.3	287.368	1.10935	0.842662	1.49718e-05	0.0938135				0.000694848	0.0836602	0.0185546	0.0030469
sp|O00592|PODXL_HUMAN	PODXL	PODXL_HUMAN Podocalyxin	9	1008.19	1040.13	1009.98	991.882	988.55	1049.08	1306.72	1341.62	1367.57	1019.43	14.653	1009.84	27.7821	1338.64	24.9313	0.990587	1.31312	1.49725e-05	0.0938179				0.000694848	0.689879	0.0139505	0.00377386
sp|Q06587|RING1_HUMAN	RING1	RING1_HUMAN E3 ubiquitin-protein ligase RING1	4	208.517	214.164	215.201	204.325	209.359	209.217	261.862	261.95	276.417	212.627	2.93712	207.634	2.3403	266.743	6.84065	0.976514	1.25451	1.50813e-05	0.0944993				0.000694848	0.124435	0.0179666	0.00333765
sp|O95396|MOCS3_HUMAN	MOCS3	MOCS3_HUMAN Adenylyltransferase and sulfurtransferase MOCS3	3	319.8	313.317	316.448	367.426	365.604	368.194	460.195	451.105	499.533	316.522	2.64719	367.075	1.08616	470.278	21.0169	1.15971	1.48577	1.52731e-05	0.0957012				0.000698549	0.0295738	0.0169475	0.00671213
sp|Q14011|CIRBP_HUMAN	CIRBP	CIRBP_HUMAN Cold-inducible RNA-binding protein	8	1020.03	1016.67	971.638	995.043	1033.55	1025.35	1255.2	1287.04	1257.59	1002.78	22.0629	1017.98	16.5615	1266.61	14.4791	1.01516	1.2631	1.62215e-05	0.101644				0.000736552	0.465523	0.0145561	0.00274589
sp|Q9BPW8|NIPS1_HUMAN	NIPSNAP1	NIPS1_HUMAN Protein NipSnap homolog 1	8	974.937	980.093	1019.03	896.611	929.965	897.809	1178.03	1164.51	1143.73	991.353	19.6832	908.128	15.4486	1162.09	14.1071	0.916049	1.17223	1.68642e-05	0.105671				0.00075216	0.0893797	0.0201076	0.00265564
sp|Q9HCE0|EPG5_HUMAN	EPG5	EPG5_HUMAN Ectopic P granules protein 5 homolog	38	7053.25	7002	6837.76	7395.03	7097.73	7225.22	5829.77	5878.5	6006.55	6964.34	91.9162	7239.33	121.781	5904.94	74.5524	1.03949	0.847883	1.68851e-05	0.105802				0.00075216	0.167095	0.0153495	0.00311592
sp|P39880-3|CUX1_HUMAN	CUX1	CUX1_HUMAN Isoform 3 of Homeobox protein cut-like 1	19	1852.33	1780.27	1796.18	1829.36	1807.42	1880.94	2199.48	2212.54	2257.33	1809.59	30.9095	1839.24	30.8168	2223.12	24.773	1.01638	1.22852	1.6967e-05	0.106315				0.00075216	0.263448	0.0107388	0.00321801
sp|P30084|ECHM_HUMAN	ECHS1	ECHM_HUMAN Enoyl-CoA hydratase, mitochondrial	27	5853.29	6033.5	5930.66	5378.58	5496.31	5483.01	6909.12	6865.08	6603.63	5939.15	73.815	5452.63	52.6444	6792.61	134.833	0.918083	1.1437	1.70454e-05	0.106807				0.00075216	0.0618989	0.0270414	0.0030469
sp|Q01995|TAGL_HUMAN	TAGLN	TAGL_HUMAN Transgelin	60	9729.45	9914.96	9550.3	14761	14882	15707.2	11400.1	11422	10442.7	9731.57	148.879	15116.7	420.435	11088.3	456.572	1.55337	1.13941	1.77845e-05	0.111438				0.000779285	0.0531309	0.0781568	0.00559669
sp|P06703|S10A6_HUMAN	S100A6	S10A6_HUMAN Protein S100-A6	6	1082.79	1170.67	1149.61	1015.98	1055.56	1102.39	1547.74	1583.76	1550.15	1134.36	37.4631	1057.98	35.3181	1560.55	16.4414	0.932667	1.37571	1.83634e-05	0.115065				0.000799061	0.135532	0.0104801	0.0027041
sp|P00533|EGFR_HUMAN	EGFR	EGFR_HUMAN Epidermal growth factor receptor	50	7763.78	7507.59	7861.58	8418.36	8729.48	8388.33	9664.46	9762.84	9855.41	7710.98	149.26	8512.06	154.23	9760.9	77.967	1.10389	1.26584	1.879e-05	0.117738				0.000811986	0.0946002	0.0143795	0.00481054
sp|P30044|PRDX5_HUMAN	PRDX5	PRDX5_HUMAN Peroxiredoxin-5, mitochondrial	24	5280.24	5411.89	5127.17	5883.78	6071.7	6335.56	7426.65	7296.06	7264.88	5273.1	116.346	6097.01	185.305	7329.2	70.0757	1.15625	1.38992	1.91138e-05	0.119767				0.000820322	0.0947056	0.0126335	0.0061925
sp|Q9UFN0|NPS3A_HUMAN	NIPSNAP3A	NPS3A_HUMAN Protein NipSnap homolog 3A	7	2057.26	1964.22	1963.33	1590.21	1637.6	1609.99	1872.77	1904.53	1893.42	1994.94	44.0707	1612.6	19.4347	1890.24	13.1595	0.808346	0.947519	1.93368e-05	0.121164				0.000823077	0.0531309	0.0296622	0.00265564
sp|Q9H4L5|OSBL3_HUMAN	OSBPL3	OSBL3_HUMAN Oxysterol-binding protein-related protein 3	19	2504.5	2471.55	2561.04	2409.39	2708.06	2493.75	3732.97	3684.05	3833.39	2512.36	36.9548	2537.07	125.72	3750.14	62.1645	1.00983	1.49267	1.94407e-05	0.121815				0.000823077	0.909963	0.0107388	0.00440956
sp|Q9UBX1|CATF_HUMAN	CTSF	CATF_HUMAN Cathepsin F	2	197.578	215.276	207.198	161.654	167.591	171.419	251.627	242.288	243.774	206.684	7.23431	166.888	4.01742	245.896	4.09735	0.807455	1.18972	1.95876e-05	0.122736				0.000823731	0.0616205	0.0227701	0.00231817
sp|O14832|PAHX_HUMAN	PHYH	PAHX_HUMAN Phytanoyl-CoA dioxygenase, peroxisomal	4	1354.32	1339.4	1337.85	984.295	1055.8	1035.11	1416.3	1390.85	1493.36	1343.86	7.4257	1025.07	30.0429	1433.5	43.5817	0.762781	1.06671	2.14893e-05	0.134652				0.000892701	0.060679	0.119154	0.00426374
sp|Q6P1M3|L2GL2_HUMAN	LLGL2	L2GL2_HUMAN Lethal(2) giant larvae protein homolog 2	4	191.05	186.183	199.199	224.258	207.646	218.299	291.104	276.138	282.437	192.144	5.36977	216.734	6.87148	283.226	6.13528	1.12798	1.47403	2.15333e-05	0.134928				0.000892701	0.130657	0.0146234	0.00481054
sp|Q9Y6A5|TACC3_HUMAN	TACC3	TACC3_HUMAN Transforming acidic coiled-coil-containing protein 3	27	4087.07	4127.9	4046.23	3716.63	3898.28	3995.69	5177.72	4992.98	5071.83	4087.07	33.3416	3870.2	115.643	5080.84	75.6886	0.946938	1.24315	2.16551e-05	0.135691				0.000892701	0.239693	0.0132292	0.00408359
sp|Q9H2P0|ADNP_HUMAN	ADNP	ADNP_HUMAN Activity-dependent neuroprotector homeobox protein	23	4729.48	4900.16	4799.76	4731.37	4718.95	4768.31	5557.13	5666.57	5464.69	4809.8	70.0405	4739.54	20.9635	5562.8	82.5145	0.985393	1.15655	2.18872e-05	0.137145				0.000896376	0.157645	0.0189228	0.00292721
sp|Q9H3G5|CPVL_HUMAN	CPVL	CPVL_HUMAN Probable serine carboxypeptidase CPVL	8	997.909	993.797	1010.85	849.928	881.549	862.362	1145.12	1153.97	1232.68	1000.85	7.26623	864.613	13.007	1177.26	39.3564	0.863877	1.17625	2.20496e-05	0.138163				0.000897162	0.060679	0.035849	0.00379681
sp|O00625|PIR_HUMAN	PIR	PIR_HUMAN Pirin	3	133.574	144.941	133.412	114.565	124.557	112.732	83.9227	84.3091	85.8857	137.309	5.39704	117.285	5.19648	84.7058	0.849074	0.854166	0.616899	2.25372e-05	0.141218				0.000906956	0.117237	0.0124328	0.00462641
sp|P04049-2|RAF1_HUMAN	RAF1	RAF1_HUMAN Isoform 2 of RAF proto-oncogene serine/threonine-protein kinase	7	948.166	986.207	964.21	1035.99	1005.66	1033.45	810.58	822.157	844.333	966.194	15.5934	1025.03	13.7382	825.69	14.0042	1.0609	0.85458	2.25798e-05	0.141485				0.000906956	0.117483	0.0178012	0.0030469
sp|Q96GA7|SDSL_HUMAN	SDSL	SDSL_HUMAN Serine dehydratase-like	2	315.784	314.025	310.948	413.584	429.339	460.489	494.427	462.799	470.528	313.586	1.99858	434.471	19.4897	475.918	13.4628	1.38549	1.51767	2.30967e-05	0.144724				0.000915675	0.0632033	0.0123241	0.0824488
sp|Q01813|K6PP_HUMAN	PFKP	K6PP_HUMAN 6-phosphofructokinase type C	62	7754.24	7886.26	8171.29	8274.51	8344.7	8242.68	6803.64	6708.66	6897.64	7937.26	174.038	8287.3	42.6196	6803.31	77.1511	1.0441	0.857136	2.32037e-05	0.145394				0.000915675	0.194224	0.0169475	0.0020218
sp|Q96QD8|S38A2_HUMAN	SLC38A2	S38A2_HUMAN Sodium-coupled neutral amino acid transporter 2	5	408.093	427.301	413.195	668.17	716.108	756.152	454.141	438.351	404.012	416.196	8.12374	713.477	35.9667	432.168	20.9269	1.71428	1.03838	2.3651e-05	0.148197				0.000915675	0.060679	0.633573	0.00471076
sp|Q8IWV7|UBR1_HUMAN	UBR1	UBR1_HUMAN E3 ubiquitin-protein ligase UBR1	16	1612.42	1617.69	1586.16	1830.79	1913.22	1869.45	1494.09	1512.59	1555.69	1605.42	13.7901	1871.15	33.6735	1520.79	25.8079	1.16552	0.947283	2.37053e-05	0.148537				0.000915675	0.0616205	0.0840222	0.00387214
sp|P56537|IF6_HUMAN	EIF6	IF6_HUMAN Eukaryotic translation initiation factor 6	18	1903.39	1891.53	1935.48	1774.32	1868.56	1909.44	2360.19	2428.47	2420.08	1910.13	18.5653	1850.77	56.5781	2402.91	30.4035	0.968924	1.25798	2.37262e-05	0.148668				0.000915675	0.430969	0.0124328	0.00427451
sp|Q15437|SC23B_HUMAN	SEC23B	SC23B_HUMAN Protein transport protein Sec23B	21	3326.29	3290.31	3278.71	3325.43	3470.4	3390.39	3840.39	3807.43	3868.72	3298.44	20.2566	3395.41	59.29	3838.85	25.0453	1.0294	1.16384	2.38011e-05	0.149138				0.000915675	0.218911	0.0104801	0.00518598
sp|Q9Y5V3-2|MAGD1_HUMAN	MAGED1	MAGD1_HUMAN Isoform 2 of Melanoma-associated antigen D1	5	507.509	498.931	508.737	410.393	422.684	393.848	370.061	365.785	385.467	505.059	4.36205	408.975	11.8149	373.771	8.45255	0.809757	0.740054	2.39448e-05	0.150038				0.000915675	0.0634095	0.0136376	0.035496
sp|Q96JJ3|ELMO2_HUMAN	ELMO2	ELMO2_HUMAN Engulfment and cell motility protein 2	17	2727.19	2781.1	2779.43	2871.3	2912.22	2968.43	3150.96	3168.59	3175.06	2762.57	25.0291	2917.32	39.8166	3164.87	10.1843	1.05601	1.14562	2.41429e-05	0.15128				0.000915675	0.103653	0.0101175	0.0061925
sp|Q99541|PLIN2_HUMAN	PLIN2	PLIN2_HUMAN Perilipin-2	9	1577.32	1599.24	1598.42	1105.6	1086.58	1188.89	1493.31	1557.75	1479.06	1591.66	10.1454	1127.02	44.4301	1510.04	34.234	0.70808	0.94872	2.41466e-05	0.151303				0.000915675	0.060679	0.0974678	0.00533277
sp|O00635|TRI38_HUMAN	TRIM38	TRI38_HUMAN Tripartite motif-containing protein 38	4	814.537	756.907	799.924	884.494	902.846	892.63	1078.85	1081.25	1039.99	790.456	24.4614	893.323	7.5082	1066.7	18.9099	1.13014	1.34947	2.4596e-05	0.154118				0.000915675	0.0700058	0.0146234	0.00333765
sp|P01034|CYTC_HUMAN	CST3	CYTC_HUMAN Cystatin-C	3	768.265	757.28	745.119	591.163	627.336	629.259	867.078	825.777	826.948	756.888	9.45338	615.919	17.523	839.934	19.1994	0.813752	1.10972	2.46822e-05	0.154659				0.000915675	0.0650638	0.0361817	0.00379681
sp|Q8IWV8-4|UBR2_HUMAN	UBR2	UBR2_HUMAN Isoform 4 of E3 ubiquitin-protein ligase UBR2	18	3546.24	3533.44	3627.88	4039.19	4117.21	4018.27	3823.35	3826.58	3813.46	3569.19	41.8301	4058.22	42.5753	3821.13	5.58151	1.13702	1.07059	2.47515e-05	0.155093				0.000915675	0.0610431	0.0270414	0.00648235
sp|P32322|P5CR1_HUMAN	PYCR1	P5CR1_HUMAN Pyrroline-5-carboxylate reductase 1, mitochondrial	21	3243.9	3339.13	3363.77	3600.16	3821.82	3848.2	4620.4	4527.5	4419.92	3315.6	51.6878	3756.73	111.232	4522.61	81.9187	1.13305	1.36404	2.49639e-05	0.156424				0.000915675	0.0965614	0.0114384	0.00748086
sp|O95302|FKBP9_HUMAN	FKBP9	FKBP9_HUMAN Peptidyl-prolyl cis-trans isomerase FKBP9	11	1465.11	1454.99	1437.43	1319.31	1383.09	1379.99	1756.58	1678.94	1720.64	1452.51	11.4356	1360.8	29.3628	1718.72	31.7255	0.936859	1.18328	2.51532e-05	0.15761				0.000915675	0.13391	0.0169475	0.0040543
sp|Q86VP1|TAXB1_HUMAN	TAX1BP1	TAXB1_HUMAN Tax1-binding protein 1	8	1310.58	1306.5	1250.16	1083.13	1174.62	1134.32	1627.47	1681.22	1589.49	1289.08	27.571	1130.69	37.4387	1632.73	37.6326	0.877129	1.26658	2.51737e-05	0.157738				0.000915675	0.111081	0.0184978	0.00332658
sp|Q9UJC3|HOOK1_HUMAN	HOOK1	HOOK1_HUMAN Protein Hook homolog 1	8	663.898	660.738	655.135	666.935	707.157	699.84	859.403	826.374	830.953	659.924	3.62352	691.311	17.4931	838.91	14.6108	1.04756	1.27122	2.53982e-05	0.159145				0.000915675	0.215572	0.0126335	0.00550248
sp|Q6NZY4|ZCHC8_HUMAN	ZCCHC8	ZCHC8_HUMAN Zinc finger CCHC domain-containing protein 8	22	3106.43	3159.25	3144.32	2865.25	2955.9	2995.92	3529.42	3583.67	3485.54	3136.67	22.2324	2939.02	54.6643	3532.88	40.1359	0.936989	1.12632	2.54208e-05	0.159287				0.000915675	0.0980596	0.0154768	0.00384499
sp|P01583|IL1A_HUMAN	IL1A	IL1A_HUMAN Interleukin-1 alpha	7	984.393	1025.13	1012.8	1370.61	1392.61	1464.75	934.336	991.879	895.702	1007.44	17.0571	1409.32	40.2085	940.639	39.5162	1.39891	0.933691	2.54821e-05	0.159671				0.000915675	0.060679	0.157425	0.00416684
sp|Q9H008|LHPP_HUMAN	LHPP	LHPP_HUMAN Phospholysine phosphohistidine inorganic pyrophosphate phosphatase	5	904.9	918.349	860.845	948.295	962.07	923.833	659.811	707.196	676.666	894.698	24.5593	944.733	15.8121	681.224	19.6115	1.05592	0.761401	2.568e-05	0.160911				0.000915675	0.211624	0.0221094	0.0030469
sp|O75116|ROCK2_HUMAN	ROCK2	ROCK2_HUMAN Rho-associated protein kinase 2	37	7273.16	7231.49	7114.19	7838.72	7410.82	7456.19	6055.56	6140.69	6137.68	7206.28	67.3029	7568.58	191.916	6111.31	39.4404	1.05028	0.848053	2.57196e-05	0.161159				0.000915675	0.195584	0.0107725	0.0040386
sp|P09601|HMOX1_HUMAN	HMOX1	HMOX1_HUMAN Heme oxygenase 1	7	1536.01	1487.8	1568.1	944.854	859.392	946.668	1200.24	1194.13	1301.79	1530.64	33.0018	916.971	40.7215	1232.05	49.3743	0.599078	0.804929	2.63669e-05	0.165215				0.000924425	0.060679	0.0353017	0.0084203
sp|P33981|TTK_HUMAN	TTK	TTK_HUMAN Dual specificity protein kinase TTK	25	3193.17	3197.26	3104.99	3201.12	3162.27	3244.25	3658.8	3764.7	3667.53	3165.14	42.5652	3202.55	33.4834	3697.01	47.9966	1.01182	1.16804	2.63765e-05	0.165275				0.000924425	0.440677	0.0169475	0.00367018
sp|O95985|TOP3B_HUMAN	TOP3B	TOP3B_HUMAN DNA topoisomerase 3-beta-1	5	418.788	428.139	416.853	461.879	457.976	459.092	404.537	404.9	412.914	421.26	4.92792	459.649	1.64135	407.45	3.86624	1.09113	0.967218	2.64079e-05	0.165472				0.000924425	0.0632033	0.100214	0.00265564
sp|Q13469|NFAC2_HUMAN	NFATC2	NFAC2_HUMAN Nuclear factor of activated T-cells, cytoplasmic 2	31	4278.39	4297.2	4117.63	4583.49	4641.13	4858.52	5918.85	5632.04	5668.52	4231.07	80.5833	4694.38	118.426	5739.8	127.478	1.1095	1.35658	2.6726e-05	0.167465				0.000930361	0.102411	0.0146234	0.00578654
sp|Q9BW92|SYTM_HUMAN	TARS2	SYTM_HUMAN Threonine--tRNA ligase, mitochondrial	14	2383.03	2291.83	2357.94	2408.89	2410.24	2394.84	2720.76	2686.41	2757.67	2344.27	38.4671	2404.66	6.96328	2721.61	29.098	1.02576	1.16097	2.69246e-05	0.16871				0.000932097	0.128561	0.0153495	0.00270018
sp|P53355-3|DAPK1_HUMAN	DAPK1	DAPK1_HUMAN Isoform 3 of Death-associated protein kinase 1	10	1332.8	1346.35	1345	1508.64	1445.09	1532.1	1172.12	1195.09	1144.13	1341.38	6.09431	1495.28	36.757	1170.45	20.838	1.11473	0.872567	2.87145e-05	0.179925				0.000986484	0.0866521	0.0194412	0.00416684
sp|Q96P16|RPR1A_HUMAN	RPRD1A	RPR1A_HUMAN Regulation of nuclear pre-mRNA domain-containing protein 1A	9	1180.4	1134.74	1147.11	1223.21	1197.01	1188.53	939.87	989.812	964.207	1154.08	19.2818	1202.92	14.7613	964.63	20.3909	1.04231	0.835841	2.89454e-05	0.181372				0.000986484	0.0905858	0.0194698	0.00333765
sp|P06396|GELS_HUMAN	GSN	GELS_HUMAN Gelsolin	10	1556.29	1458.79	1388.68	1195.04	1308.2	1273.37	2066.12	1995.47	2068.7	1467.92	68.7304	1258.87	47.3215	2043.43	33.9292	0.857588	1.39206	2.89679e-05	0.181513				0.000986484	0.126736	0.0125985	0.00265564
sp|P40925-3|MDHC_HUMAN	MDH1	MDHC_HUMAN Isoform 3 of Malate dehydrogenase, cytoplasmic	42	10624.3	10700.7	10599.7	11522.5	11770.4	11965.3	10418.9	10273	10318.4	10641.6	43.0027	11752.7	181.203	10336.8	60.9628	1.10442	0.971358	2.97494e-05	0.18641				0.000999814	0.0672302	0.0421336	0.00431825
sp|P04424|ARLY_HUMAN	ASL	ARLY_HUMAN Argininosuccinate lyase	9	1418.94	1475.31	1379.15	1502.2	1532.76	1579.26	1979.68	1987.27	1888.26	1424.47	39.4512	1538.07	31.6832	1951.74	44.9916	1.07975	1.37015	2.97764e-05	0.186579				0.000999814	0.180671	0.0178012	0.0043599
sp|Q9Y2T3-3|GUAD_HUMAN	GDA	GUAD_HUMAN Isoform 3 of Guanine deaminase	13	2778.45	2807.62	2727.49	3323.34	3634.93	3606.73	2431.87	2258.33	2317.92	2771.19	33.1137	3521.67	140.71	2336.04	71.9967	1.27082	0.842975	3.01659e-05	0.18902				0.000999814	0.0700058	0.0321134	0.00416684
sp|Q9UDT6|CLIP2_HUMAN	CLIP2	CLIP2_HUMAN CAP-Gly domain-containing linker protein 2	11	1598.53	1511.07	1497.34	1344.68	1466.67	1428.08	2374.54	2136.13	2290.79	1535.65	44.8171	1413.14	50.9098	2267.15	98.7551	0.920227	1.47635	3.01665e-05	0.189023				0.000999814	0.246131	0.0168554	0.00401276
sp|O94832|MYO1D_HUMAN	MYO1D	MYO1D_HUMAN Unconventional myosin-Id	2	241.596	235.463	256.43	318.308	338.703	312.01	359.978	376.29	373.255	244.496	8.802	323.007	11.3927	369.841	7.0834	1.32111	1.51266	3.02445e-05	0.189512				0.000999814	0.0725606	0.0149257	0.0171977
sp|P07203|GPX1_HUMAN	GPX1	GPX1_HUMAN Glutathione peroxidase 1	20	3104.3	3121.6	3032.51	3491.97	3595.26	3613.91	3114.75	3053.72	3067.81	3086.14	38.5719	3567.05	53.6304	3078.76	26.0908	1.15583	0.99761	3.03167e-05	0.189965				0.000999814	0.0622872	0.969103	0.00379681
sp|P55786|PSA_HUMAN	NPEPPS	PSA_HUMAN Puromycin-sensitive aminopeptidase	70	13121.2	13337	13170.3	13636.8	14110.6	13875.9	11608.2	11498.5	11058.2	13209.5	92.3576	13874.4	193.431	11388.3	237.673	1.05034	0.86213	3.07029e-05	0.192384				0.00100725	0.117416	0.0213598	0.00427451
sp|P17301|ITA2_HUMAN	ITGA2	ITA2_HUMAN Integrin alpha-2	30	4354.57	4175.92	4270.64	5035.6	5258.62	5058.06	5061.82	5103.49	5128.54	4267.04	72.9779	5117.43	100.259	5097.95	27.5186	1.19929	1.19473	3.11675e-05	0.195295				0.00101071	0.060679	0.0107388	0.825524
sp|Q9NQC7|CYLD_HUMAN	CYLD	CYLD_HUMAN Ubiquitin carboxyl-terminal hydrolase CYLD	14	1719.37	1835.37	1765.12	1732.03	1897.76	1729.04	1241.9	1265.39	1249.15	1773.29	47.7076	1786.28	78.8401	1252.15	9.82107	1.00733	0.706116	3.12596e-05	0.195873				0.00101071	0.882998	0.0104801	0.00416684
sp|P19801-2|AOC1_HUMAN	AOC1	AOC1_HUMAN Isoform 2 of Amiloride-sensitive amine oxidase [copper-containing]	3	403.211	467.702	432.324	269.342	253.385	269.016	445.222	461.848	425.34	434.412	26.3697	263.914	7.44655	444.137	14.9241	0.60752	1.02239	3.12923e-05	0.196077				0.00101071	0.0531309	0.801145	0.00265564
sp|O43809|CPSF5_HUMAN	NUDT21	CPSF5_HUMAN Cleavage and polyadenylation specificity factor subunit 5	17	5342.95	5444.03	5145.46	4293.65	4395.19	4294.36	5319.47	5500.53	5581.01	5310.81	123.991	4327.73	47.6999	5467	109.373	0.814891	1.02941	3.30766e-05	0.207258				0.00106286	0.0616205	0.369609	0.00298369
sp|Q9NYL2-2|MLTK_HUMAN	MLTK	MLTK_HUMAN Isoform 2 of Mitogen-activated protein kinase kinase kinase MLT	3	199.943	208.036	202.248	167.474	184.242	189.103	120.463	123.489	110.059	203.409	3.40442	180.273	9.26528	118.004	5.75195	0.886259	0.58013	3.33132e-05	0.20874				0.001065	0.155753	0.0146234	0.00606508
sp|Q6WCQ1-2|MPRIP_HUMAN	MPRIP	MPRIP_HUMAN Isoform 2 of Myosin phosphatase Rho-interacting protein	29	4587.84	4503.29	4564.05	4232.87	4486.33	4316.71	3621.37	3678.96	3744.14	4551.73	35.6003	4345.3	105.431	3681.49	50.1526	0.954649	0.808812	3.36864e-05	0.211079				0.00106624	0.246753	0.0124328	0.00593625
sp|O00469-2|PLOD2_HUMAN	PLOD2	PLOD2_HUMAN Isoform 2 of Procollagen-lysine,2-oxoglutarate 5-dioxygenase 2	55	10821	10847.4	11026.7	11213.4	11820.9	11381.8	9432.44	9509.68	9230.91	10898.4	91.3832	11472	256.087	9391.01	117.517	1.05264	0.86169	3.36923e-05	0.211116				0.00106624	0.195961	0.0149161	0.00427451
sp|Q9NZD2|GLTP_HUMAN	GLTP	GLTP_HUMAN Glycolipid transfer protein	7	2368.15	2289.4	2387.98	2337.41	2393.14	2395.51	2008.08	1983.32	2038.05	2348.51	42.5739	2375.35	26.8474	2009.82	22.3771	1.01143	0.855784	3.42501e-05	0.214611				0.00107845	0.554431	0.0203614	0.00291359
sp|P36871|PGM1_HUMAN	PGM1	PGM1_HUMAN Phosphoglucomutase-1	28	6413	6256.46	6584.63	6898.65	7171.68	7061.74	5744.41	5615.1	5699.61	6418.03	134.022	7044.02	112.166	5686.37	53.6139	1.09754	0.886	3.50914e-05	0.219883				0.00109941	0.103653	0.0311025	0.00265564
sp|P11216|PYGB_HUMAN	PYGB	PYGB_HUMAN Glycogen phosphorylase, brain form	49	7815.21	8419.25	7986.87	8893.04	8815.08	8776.54	10546.1	10636.1	10286.7	8073.78	254.14	8828.22	48.46	10489.6	148.125	1.09344	1.29922	3.56525e-05	0.223399				0.00111144	0.110028	0.0163883	0.00265949
sp|P18615|NELFE_HUMAN	NELFE	NELFE_HUMAN Negative elongation factor E	18	2221.43	2121.85	2202.71	2118.36	2066.48	2119.42	2608.56	2514.65	2570.39	2182	43.2113	2101.42	24.7101	2564.53	38.5616	0.963072	1.17531	3.58402e-05	0.224574				0.00111175	0.302224	0.0190751	0.00292721
sp|Q5BJF6|ODFP2_HUMAN	ODF2	ODFP2_HUMAN Outer dense fiber protein 2	7	518.519	506.639	518.216	442.844	444.775	430.428	496.606	499.35	486.229	514.458	5.53025	439.349	6.35717	494.062	5.65069	0.854004	0.960354	3.60829e-05	0.226095				0.00111377	0.060679	0.101955	0.00547474
sp|Q92747|ARC1A_HUMAN	ARPC1A	ARC1A_HUMAN Actin-related protein 2/3 complex subunit 1A	16	3563.39	3722.99	3495.6	3370.38	3426.88	3368.32	2706.52	2771.67	2582.03	3593.99	95.3204	3388.53	27.1329	2686.74	78.6735	0.942831	0.747564	3.65584e-05	0.229075				0.00112291	0.16698	0.0200781	0.00436009
sp|O00116|ADAS_HUMAN	AGPS	ADAS_HUMAN Alkyldihydroxyacetonephosphate synthase, peroxisomal	36	5570.22	5439.92	5681.04	5708.42	5890.18	5588.87	4599.01	4708.88	4649.28	5563.73	98.5439	5729.16	123.88	4652.39	44.9081	1.02973	0.8362	3.68261e-05	0.230752				0.00112562	0.42312	0.0173013	0.00348561
sp|Q9P2C4|TM181_HUMAN	TMEM181	TM181_HUMAN Transmembrane protein 181	5	1221.95	1197.07	1206.67	1134.51	1107.07	1125.76	1002.36	1038.45	991.427	1208.56	10.2451	1122.45	11.4447	1010.75	20.092	0.928745	0.83632	3.89392e-05	0.243993				0.00118443	0.0658019	0.0178012	0.00904428
sp|Q13838-2|DX39B_HUMAN	DDX39B	DX39B_HUMAN Isoform 2 of Spliceosome RNA helicase DDX39B	58	10713.8	10902.6	10885.2	9830.86	10230.8	10172.2	11651.8	11851.7	11803.7	10833.9	85.1966	10078	176.352	11769.1	85.2041	0.930227	1.08632	3.92462e-05	0.245917				0.001188	0.0836602	0.0149161	0.00406985
sp|Q8N0X7|SPG20_HUMAN	SPG20	SPG20_HUMAN Spartin	5	1074.83	1167.54	1069.17	1011.55	1094.83	1130.67	712.492	733.534	725.22	1103.85	45.0972	1079.02	49.8995	723.749	8.65313	0.977506	0.655661	3.94411e-05	0.247138				0.00118816	0.631116	0.0144063	0.00401531
sp|Q86WA6|BPHL_HUMAN	BPHL	BPHL_HUMAN Valacyclovir hydrolase	10	2432.78	2322.34	2471.24	2248.45	2328.18	2343.65	2968.11	2889.53	2972.38	2408.79	63.1113	2306.76	41.7123	2943.34	38.0893	0.957644	1.22192	3.97464e-05	0.249051				0.00119163	0.372996	0.0208044	0.00274589
sp|Q9H967|WDR76_HUMAN	WDR76	WDR76_HUMAN WD repeat-containing protein 76	5	661.349	622.881	650.381	599.883	597.155	581.537	759.43	738.364	765.463	644.87	16.1807	592.858	8.08249	754.419	11.6167	0.919345	1.16988	4.05002e-05	0.253774				0.00120845	0.1127	0.0208044	0.00265564
sp|Q7Z3B4|NUP54_HUMAN	NUP54	NUP54_HUMAN Nucleoporin p54	23	2831.84	2750.51	2840.17	2712.24	2796.95	2827.63	3348.58	3521.21	3391.74	2807.51	40.4459	2778.94	48.7988	3420.51	73.3533	0.989825	1.21834	4.06936e-05	0.254986				0.00120847	0.833021	0.0189082	0.00442086
sp|P61916|NPC2_HUMAN	NPC2	NPC2_HUMAN Epididymal secretory protein E1	13	3593.17	3629.15	3588.83	3162.58	3442.51	3138.26	4810.97	4702.75	4505.82	3603.72	18.0712	3247.78	138.05	4673.18	126.319	0.901232	1.29677	4.13267e-05	0.258953				0.00122148	0.148801	0.0167568	0.00452899
sp|Q7L7V1|DHX32_HUMAN	DHX32	DHX32_HUMAN Putative pre-mRNA-splicing factor ATP-dependent RNA helicase DHX32	4	538.885	584.375	547.619	545.387	560.841	539.455	732.652	743.505	710.974	556.96	19.7108	548.561	9.01465	729.044	13.5236	0.984921	1.30897	4.17013e-05	0.2613				0.0012236	0.453862	0.0194412	0.00265564
sp|Q00266|METK1_HUMAN	MAT1A	METK1_HUMAN S-adenosylmethionine synthase isoform type-1	6	1039.29	1010.18	1053.53	1064.69	1108.12	1097.41	1695.99	1473.57	1596.84	1034.33	18.0413	1090.07	18.4736	1588.8	90.9804	1.05389	1.53606	4.17892e-05	0.261851				0.0012236	0.171327	0.0209458	0.0055486
sp|Q9UDY4|DNJB4_HUMAN	DNAJB4	DNJB4_HUMAN DnaJ homolog subfamily B member 4	8	694.712	676.62	694.118	656.926	637.785	666.651	483.407	484.999	433.366	688.483	8.39215	653.787	11.9917	467.257	23.9736	0.949605	0.678676	4.24955e-05	0.266277				0.0012385	0.17583	0.0208044	0.00571314
sp|Q96PN7|TREF1_HUMAN	TRERF1	TREF1_HUMAN Transcriptional-regulating factor 1	3	327.913	323.281	330.791	426.675	411.428	381.729	461.265	465.299	468.185	327.328	3.09369	406.611	18.6626	464.916	2.83801	1.24221	1.42034	4.29703e-05	0.269252				0.00124246	0.0824179	0.0101175	0.024113
sp|Q9BZQ8|NIBAN_HUMAN	FAM129A	NIBAN_HUMAN Protein Niban	31	4897.67	5287.11	5084.86	6648.03	6806.47	6878.94	7054.33	7250.36	6702.48	5089.88	159.028	6777.81	96.4219	7002.39	226.666	1.33163	1.37575	4.30396e-05	0.269686				0.00124246	0.0531309	0.0185546	0.291768
sp|Q9Y3C6|PPIL1_HUMAN	PPIL1	PPIL1_HUMAN Peptidyl-prolyl cis-trans isomerase-like 1	10	1086.56	1090.76	1085.23	1048.84	1049.82	1086.18	1315.72	1326.63	1254.28	1087.52	2.35678	1061.61	17.3759	1298.88	31.8476	0.976181	1.19435	4.32263e-05	0.270856				0.00124246	0.294076	0.0210764	0.00491931
sp|O00762|UBE2C_HUMAN	UBE2C	UBE2C_HUMAN Ubiquitin-conjugating enzyme E2 C	12	1875.04	1897.46	1956.72	1709.75	1809.87	1848.69	2327.05	2357.45	2335.33	1909.74	34.4577	1789.44	58.5333	2339.94	12.8323	0.937005	1.22527	4.43025e-05	0.2776				0.00126758	0.189243	0.0124328	0.00416684
sp|Q8WUM4|PDC6I_HUMAN	PDCD6IP	PDC6I_HUMAN Programmed cell death 6-interacting protein	72	19095.3	18890.6	18516.1	18854.9	19516.7	19250.1	16595.2	16057.9	15997.7	18834	239.821	19207.2	271.874	16216.9	268.602	1.01982	0.861046	4.56093e-05	0.285788				0.00129903	0.266891	0.0194698	0.00431825
sp|P14625|ENPL_HUMAN	HSP90B1	ENPL_HUMAN Endoplasmin	163	33280.6	33724.8	32554.9	29511.8	29592.2	30569.2	36536.2	37484.4	35927.6	33186.8	482.196	29891.1	480.635	36649.4	640.582	0.900692	1.10434	4.59951e-05	0.288205				0.0013041	0.0808591	0.0392234	0.00367018
sp|O43379-4|WDR62_HUMAN	WDR62	WDR62_HUMAN Isoform 4 of WD repeat-containing protein 62	21	3220.96	3195.24	3157.08	2757.22	2897.33	2869.37	3523.46	3412.87	3542.85	3191.09	26.2432	2841.31	60.544	3493.06	57.2528	0.890387	1.09463	4.63433e-05	0.290387				0.00130805	0.0757435	0.029397	0.0043599
sp|Q96SB3|NEB2_HUMAN	PPP1R9B	NEB2_HUMAN Neurabin-2	7	1394.61	1349.34	1376.58	1258.94	1323.13	1326.75	1626.72	1657.04	1595.51	1373.51	18.6085	1302.94	31.1478	1626.42	25.1204	0.948621	1.18414	4.67676e-05	0.293046				0.00131348	0.23702	0.0152148	0.00431825
sp|P29279|CTGF_HUMAN	CTGF	CTGF_HUMAN Connective tissue growth factor	14	1345.56	1394.86	1315.47	1829.52	1880.62	1655.84	1159.44	1105.32	1134.08	1351.96	32.7256	1788.66	96.207	1132.95	22.1089	1.32301	0.838001	4.72561e-05	0.296107				0.00131348	0.0824179	0.0282046	0.00427451
sp|P15374|UCHL3_HUMAN	UCHL3	UCHL3_HUMAN Ubiquitin carboxyl-terminal hydrolase isozyme L3	11	1350.96	1340.43	1334.9	1581.55	1633.84	1683.39	1439.98	1423.78	1452.19	1342.1	6.66154	1632.93	41.581	1438.65	11.6364	1.2167	1.07194	4.72676e-05	0.296179				0.00131348	0.0618989	0.0173931	0.00904428
sp|O75923-13|DYSF_HUMAN	DYSF	DYSF_HUMAN Isoform 13 of Dysferlin	76	9150.57	8897.21	9406.05	10510.6	10147.9	10274.9	11512.2	11978.4	12183.4	9151.28	207.734	10311.1	150.272	11891.3	280.847	1.12674	1.29942	4.73767e-05	0.296863				0.00131348	0.0836602	0.0190751	0.00798044
sp|Q9H3R5|CENPH_HUMAN	CENPH	CENPH_HUMAN Centromere protein H	6	1766.99	1708.44	1682.89	1586	1633.99	1705.66	2157.26	2111.4	2203.11	1719.44	35.2037	1641.88	49.1688	2157.26	37.4405	0.954894	1.25463	4.75836e-05	0.298159				0.00131348	0.42312	0.0131769	0.00426568
sp|P42694|HELZ_HUMAN	HELZ	HELZ_HUMAN Probable helicase with zinc finger domain	7	1237.91	1263.12	1229.4	1231.58	1202.67	1259.98	1048.25	1073.41	1064.77	1243.48	14.3178	1231.41	23.397	1062.14	10.4381	0.990296	0.854172	4.84968e-05	0.303881				0.00133281	0.666591	0.0148159	0.00481937
sp|P51649-2|SSDH_HUMAN	ALDH5A1	SSDH_HUMAN Isoform 2 of Succinate-semialdehyde dehydrogenase, mitochondrial	17	3945.73	3882.39	4010.45	3250.64	3562.21	3296.19	4718.35	4616.83	4845.12	3946.19	52.2813	3369.68	137.403	4726.77	93.3888	0.853907	1.19781	4.90387e-05	0.307277				0.00134182	0.0976731	0.0199152	0.00440956
sp|P50336|PPOX_HUMAN	PPOX	PPOX_HUMAN Protoporphyrinogen oxidase	9	650.001	705.948	692.642	735.47	777.222	777.428	932.201	968.487	968.306	682.864	23.8639	763.373	19.7308	956.331	17.0629	1.1179	1.40047	4.94628e-05	0.309934				0.00134754	0.111934	0.0116572	0.00471076
sp|Q08426|ECHP_HUMAN	EHHADH	ECHP_HUMAN Peroxisomal bifunctional enzyme	7	762.326	770.653	768.868	714.583	717.009	751.342	560.07	587.271	605.986	767.282	3.57962	727.645	16.7858	584.442	18.8515	0.94834	0.761704	4.96952e-05	0.31139				0.00134801	0.153105	0.0179386	0.00683678
sp|P04626|ERBB2_HUMAN	ERBB2	ERBB2_HUMAN Receptor tyrosine-protein kinase erbB-2	11	2058.24	2047.41	2114.85	2033.11	2069.67	2095.73	2358.09	2443.4	2421.22	2073.5	29.5713	2066.17	25.684	2407.57	36.1404	0.996465	1.16111	5.02548e-05	0.314896				0.00135557	0.75583	0.0207314	0.00427718
sp|Q9BY89|K1671_HUMAN	KIAA1671	K1671_HUMAN Uncharacterized protein KIAA1671	8	643.205	659.418	633.852	690.098	700.019	691.025	755.914	789.571	771.4	645.492	10.5618	693.714	4.47434	772.295	13.755	1.07471	1.19644	5.04142e-05	0.315895				0.00135557	0.0907719	0.0203614	0.00652241
sp|Q96JY6-5|PDLI2_HUMAN	PDLIM2	PDLI2_HUMAN Isoform 5 of PDZ and LIM domain protein 2	10	1653.96	1630.92	1615.24	1256.34	1178.81	1275.8	1348.67	1398.4	1389.88	1633.37	15.9023	1236.98	41.8949	1378.98	21.7151	0.757318	0.844255	5.09861e-05	0.319479				0.00135557	0.0616205	0.0153495	0.0240756
sp|P25440-2|BRD2_HUMAN	BRD2	BRD2_HUMAN Isoform 2 of Bromodomain-containing protein 2	14	1955.1	1930.05	1974.44	1927.46	1903.86	1983.34	2235.8	2300.9	2329.98	1953.2	18.172	1938.22	33.3277	2288.89	39.375	0.992332	1.17187	5.10208e-05	0.319696				0.00135557	0.767818	0.0188108	0.00490563
sp|Q96JM3|CHAP1_HUMAN	CHAMP1	CHAP1_HUMAN Chromosome alignment-maintaining phosphoprotein 1	28	4969.31	4952.57	4906.84	4717.55	4829.48	4907.81	5444.56	5403.86	5465	4942.91	26.4028	4818.28	78.076	5437.81	25.413	0.974787	1.10012	5.12332e-05	0.321027				0.00135557	0.325788	0.0114384	0.00466539
sp|Q9ULD0|OGDHL_HUMAN	OGDHL	OGDHL_HUMAN 2-oxoglutarate dehydrogenase-like, mitochondrial	3	251.643	248.825	257.392	223.427	239.406	234.534	309.743	300.473	319.98	252.62	3.56504	232.456	6.68689	310.065	7.96696	0.920179	1.2274	5.12721e-05	0.321271				0.00135557	0.138775	0.0215789	0.00442086
sp|P41250|SYG_HUMAN	GARS	SYG_HUMAN Glycine--tRNA ligase	73	14571.4	14220.5	14089.9	16032.7	16718.9	16759.8	19328.8	18048.6	18772.5	14293.9	203.314	16503.8	333.536	18716.6	524.13	1.1546	1.30941	5.15573e-05	0.323058				0.00135739	0.0632033	0.0155533	0.0151644
sp|O75051|PLXA2_HUMAN	PLXNA2	PLXA2_HUMAN Plexin-A2	4	188.855	206.758	201.778	205.303	231.608	226.186	312.232	323.744	310.313	199.13	7.54484	221.032	11.3404	315.43	5.93109	1.10999	1.58404	5.22723e-05	0.327538				0.00137045	0.305226	0.0104801	0.00534656
sp|P30042|ES1_HUMAN	C21orf33	ES1_HUMAN ES1 protein homolog, mitochondrial	8	1472.99	1556.27	1508.86	1412.74	1402.42	1503.11	1948.09	1983.03	1878.35	1512.71	34.1075	1439.42	45.2299	1936.49	43.5155	0.951555	1.28015	5.38721e-05	0.337562				0.00140266	0.220508	0.0169475	0.00432872
sp|Q96HA7|TONSL_HUMAN	TONSL	TONSL_HUMAN Tonsoku-like protein	9	1135.55	1162.39	1172.12	1047.36	1082.85	1083.8	1244.67	1269.08	1271.67	1156.69	15.4647	1071.34	16.9585	1261.81	12.1635	0.926212	1.09088	5.39486e-05	0.338042				0.00140266	0.0744507	0.0199152	0.00348561
sp|Q8TA86|RP9_HUMAN	RP9	RP9_HUMAN Retinitis pigmentosa 9 protein	4	1048.96	1047.48	1007.85	1041.07	1043.13	1108.31	1335.9	1344.55	1295.58	1034.76	19.0402	1064.17	31.223	1325.34	21.3401	1.02842	1.28082	5.44325e-05	0.341074				0.0014094	0.430703	0.0145561	0.00516519
sp|P21291|CSRP1_HUMAN	CSRP1	CSRP1_HUMAN Cysteine and glycine-rich protein 1	10	1419.88	1355.28	1420.46	1744.84	1780.94	1579.43	1067.42	1004.31	1095.53	1398.54	30.5904	1701.74	87.7306	1055.75	38.1432	1.2168	0.754897	5.58265e-05	0.349809				0.00142243	0.101547	0.0228281	0.00442086
sp|Q00653|NFKB2_HUMAN	NFKB2	NFKB2_HUMAN Nuclear factor NF-kappa-B p100 subunit	35	5194.67	5034.76	5106.04	5844.71	6156.73	5910.5	6231.82	6094.4	6290.68	5111.82	65.4109	5970.65	134.294	6205.63	82.2426	1.16801	1.21398	5.64278e-05	0.353576				0.00142243	0.0632229	0.0124382	0.117805
sp|Q7Z5L9|I2BP2_HUMAN	IRF2BP2	I2BP2_HUMAN Interferon regulatory factor 2-binding protein 2	5	575.49	605.035	579.267	574.637	564.791	609.882	765.844	795.46	755.247	586.597	13.1283	583.103	19.3573	772.184	17.0179	0.994044	1.31638	5.64678e-05	0.353827				0.00142243	0.740272	0.0166712	0.00471076
sp|Q15773|MLF2_HUMAN	MLF2	MLF2_HUMAN Myeloid leukemia factor 2	4	315.929	312.348	334.429	272.208	272.246	265.849	358.439	343.626	345.631	320.902	9.67611	270.101	3.00666	349.232	6.56159	0.841693	1.08828	5.64913e-05	0.353974				0.00142243	0.0699101	0.114552	0.00265564
sp|P22570-3|ADRO_HUMAN	FDXR	ADRO_HUMAN Isoform 3 of NADPH:adrenodoxin oxidoreductase, mitochondrial	15	1770.65	1811.34	1787.94	1606.24	1691.09	1709.24	2036.53	2083.99	2054.74	1789.98	16.6739	1668.86	44.8924	2058.42	19.5494	0.932334	1.14997	5.651e-05	0.354092				0.00142243	0.13391	0.0136376	0.00452899
sp|Q8N1G0|ZN687_HUMAN	ZNF687	ZN687_HUMAN Zinc finger protein 687	5	1260.74	1207.42	1254.31	1421.72	1425.38	1435.38	1451.45	1493.78	1441.06	1240.82	23.7651	1427.49	5.77342	1462.1	22.8015	1.15044	1.17833	5.67852e-05	0.355816				0.00142243	0.060679	0.0194412	0.118543
sp|Q9P0J1-2|PDP1_HUMAN	PDP1	PDP1_HUMAN Isoform 2 of [Pyruvate dehydrogenase [acetyl-transferring]]-phosphatase 1, mitochondrial	17	1809.22	1809.38	1843.64	1919	2061.16	1977.3	2402.11	2316.26	2300.24	1820.75	16.1882	1985.82	58.3484	2339.54	44.7268	1.09066	1.28493	5.72051e-05	0.358447				0.00142243	0.133655	0.0139028	0.00910485
sp|Q969Y2-2|GTPB3_HUMAN	GTPBP3	GTPB3_HUMAN Isoform 2 of tRNA modification GTPase GTPBP3, mitochondrial	4	550.997	522.542	530.054	489.535	512.587	521.547	709.806	710.872	663.26	534.531	12.0403	507.89	13.4843	694.646	22.1975	0.950159	1.29954	5.74204e-05	0.359796				0.00142243	0.34353	0.0183038	0.00442086
sp|Q6PJT7|ZC3HE_HUMAN	ZC3H14	ZC3HE_HUMAN Zinc finger CCCH domain-containing protein 14	27	4295.39	4227.94	4223.93	3866.44	3991.01	4028.9	4539.79	4596.05	4547.52	4249.09	32.7823	3962.12	69.3995	4561.12	24.9	0.932463	1.07344	5.75403e-05	0.360548				0.00142243	0.100115	0.0124382	0.0043599
sp|P53634|CATC_HUMAN	CTSC	CATC_HUMAN Dipeptidyl peptidase 1	10	2237.43	2342.13	2129.35	1911.31	2036.08	1991.95	1374.35	1474.28	1517.91	2236.3	86.8707	1979.78	51.6589	1455.51	60.0916	0.885291	0.650857	5.75555e-05	0.360643				0.00142243	0.144698	0.020122	0.00553688
sp|Q8N4X5-4|AF1L2_HUMAN	AFAP1L2	AF1L2_HUMAN Isoform 4 of Actin filament-associated protein 1-like 2	2	907.918	832.713	839.53	794.525	858.13	766.304	1581.73	1335.75	1504.04	860.054	33.9594	806.32	38.4043	1473.84	102.666	0.937523	1.71366	5.76392e-05	0.361167				0.00142243	0.540745	0.0190751	0.0047148
sp|P04004|VTNC_HUMAN	VTN	VTNC_HUMAN Vitronectin	3	271.431	289.974	264.219	191.17	191.605	230.234	421.152	464.613	495.891	275.208	10.8483	204.336	18.3133	460.552	30.6469	0.74248	1.67347	5.76601e-05	0.361298				0.00142243	0.111902	0.0232059	0.0044486
sp|Q92974|ARHG2_HUMAN	ARHGEF2	ARHG2_HUMAN Rho guanine nucleotide exchange factor 2	25	2068.38	2124.7	2057.71	2832.4	2559.39	2746.21	2875.56	3074.79	2963.69	2083.6	29.3891	2712.67	113.952	2971.35	81.5153	1.30192	1.42607	5.90543e-05	0.370034				0.00144311	0.0700058	0.0144063	0.0748105
sp|Q8TDZ2-4|MICA1_HUMAN	MICAL1	MICA1_HUMAN Isoform 4 of Protein-methionine sulfoxide oxidase MICAL1	8	654.278	680.516	655.642	840.151	798.836	849.674	804.625	798.223	822.809	663.479	12.0601	829.554	22.0659	808.552	10.4143	1.25031	1.21866	5.9138e-05	0.370558				0.00144311	0.0632229	0.0163664	0.316524
sp|O95394-4|AGM1_HUMAN	PGM3	AGM1_HUMAN Isoform 3 of Phosphoacetylglucosamine mutase	28	4166.75	4156.98	4106.23	4753.05	4820.4	4851.53	4568.18	4485.47	4368.97	4143.32	26.5282	4808.33	41.1007	4474.21	81.7162	1.1605	1.07986	5.92414e-05	0.371207				0.00144311	0.0531309	0.0426822	0.0155812
sp|P21333|FLNA_HUMAN	FLNA	FLNA_HUMAN Filamin-A	232	43513.8	43447.1	43882.6	54118	53593.1	51724	46390.8	45458.9	43948.2	43614.5	191.521	53145	1027.42	45266	1006.48	1.21852	1.03787	5.94196e-05	0.372323				0.00144311	0.060679	0.216383	0.00721356
sp|Q7KZF4|SND1_HUMAN	SND1	SND1_HUMAN Staphylococcal nuclease domain-containing protein 1	61	12337.9	11789.8	12187.6	12854.4	13115.6	12711.6	14545.6	14556.1	15076.4	12105.1	231.24	12893.9	167.277	14726	247.784	1.06516	1.21651	6.00363e-05	0.376187				0.00144619	0.0947056	0.0163883	0.00550248
sp|Q96EK4|THA11_HUMAN	THAP11	THA11_HUMAN THAP domain-containing protein 11	3	1016.3	987.124	988.991	988.434	990.567	988.638	1118.39	1173.39	1150.56	997.472	13.3354	989.213	0.961038	1147.45	22.5613	0.99172	1.15036	6.03497e-05	0.378151				0.00144619	0.47396	0.0199152	0.00442086
sp|Q9NSD9|SYFB_HUMAN	FARSB	SYFB_HUMAN Phenylalanine--tRNA ligase beta subunit	34	10371.8	10232.4	10111.1	9376.63	9726.09	9433.1	8948.24	8964.92	8880.47	10238.4	106.516	9511.94	153.172	8931.21	36.5191	0.929043	0.872322	6.04518e-05	0.378791				0.00144619	0.0925691	0.0104801	0.0136001
sp|P82663|RT25_HUMAN	MRPS25	RT25_HUMAN 28S ribosomal protein S25, mitochondrial	13	1985.86	2055.7	2030.57	1921.77	1949.45	1950.23	2160.63	2174.22	2174.69	2024.04	28.8831	1940.48	13.2362	2169.85	6.51999	0.958716	1.07204	6.06138e-05	0.379806				0.00144619	0.0683581	0.0149257	0.0020218
sp|Q13162|PRDX4_HUMAN	PRDX4	PRDX4_HUMAN Peroxiredoxin-4	31	5394.93	5457.75	5285.49	4728.2	4940.96	4987.22	4435.8	4432.9	4477.84	5379.39	71.1782	4885.46	112.792	4448.85	20.5355	0.908181	0.827017	6.08747e-05	0.381441				0.00144619	0.103081	0.0127924	0.0124482
sp|P43155|CACP_HUMAN	CRAT	CACP_HUMAN Carnitine O-acetyltransferase	8	1423.79	1496.95	1457.55	1412.23	1417.2	1453.98	1697.3	1748.62	1691.95	1459.43	29.897	1427.8	18.6206	1712.62	25.547	0.978329	1.17349	6.09311e-05	0.381795				0.00144619	0.201082	0.0189228	0.00332658
sp|Q96JQ2|CLMN_HUMAN	CLMN	CLMN_HUMAN Calmin	6	1405.37	1398.58	1372.96	1171.81	1165.44	1166.65	1312.88	1304.64	1376.75	1392.3	13.9559	1167.97	2.76218	1331.42	32.2268	0.838874	0.956274	6.12642e-05	0.383882				0.00144861	0.0472064	0.212001	0.00721397
sp|Q9H488|OFUT1_HUMAN	POFUT1	OFUT1_HUMAN GDP-fucose protein O-fucosyltransferase 1	16	3144.02	3154.83	3154.84	3033.63	3022.89	3031.14	3566.02	3528.96	3395.09	3151.23	5.09824	3029.22	4.58997	3496.69	73.4179	0.961282	1.10963	6.19331e-05	0.388073				0.00145686	0.0298911	0.0347045	0.00497962
sp|Q6ZS30|NBEL1_HUMAN	NBEAL1	NBEL1_HUMAN Neurobeachin-like protein 1	6	629.238	676.721	662.171	672.89	699.299	647.339	484.909	501.774	507.421	656.043	19.8632	673.176	21.2135	498.035	9.56328	1.02612	0.759149	6.20783e-05	0.388983				0.00145686	0.900794	0.0124382	0.00406985
sp|Q5T0N5|FBP1L_HUMAN	FNBP1L	FBP1L_HUMAN Formin-binding protein 1-like	5	508.973	532.261	511.099	487.816	499.089	505.747	594.402	586.438	599.574	517.444	10.5129	497.551	7.40068	593.471	5.40298	0.961554	1.14693	6.34149e-05	0.397358				0.00148268	0.188059	0.0221332	0.0030469
sp|P02675|FIBB_HUMAN	FGB	FIBB_HUMAN Fibrinogen beta chain	2	283.631	304.169	298.556	178.553	147.465	159.355	266.56	273.014	297.525	295.452	8.66712	161.791	12.808	279.033	13.3386	0.547605	0.944428	6.37768e-05	0.399626				0.0014856	0.0616205	0.205548	0.00593625
sp|Q96ET8|TV23C_HUMAN	TVP23C	TV23C_HUMAN Golgi apparatus membrane protein TVP23 homolog C	2	562.174	548.164	558.38	565.377	599.071	610.298	458.85	445.125	465.622	556.239	5.91647	591.582	19.0882	456.532	8.52684	1.06354	0.820748	6.40822e-05	0.401539				0.00148718	0.203898	0.0163883	0.00483738
sp|P49902|5NTC_HUMAN	NT5C2	5NTC_HUMAN Cytosolic purine 5'-nucleotidase	18	2902.77	2982.98	2970.31	3437.8	3462.08	3372.63	2899.68	3015.64	2889.39	2952.02	35.207	3424.17	37.7682	2934.9	57.2438	1.15994	0.994202	6.52081e-05	0.408594				0.00150773	0.0531309	0.515114	0.00481937
sp|P31350-2|RIR2_HUMAN	RRM2	RIR2_HUMAN Isoform 2 of Ribonucleoside-diphosphate reductase subunit M2	40	4202.97	4360.61	4076.92	3666.33	3760.53	3870.92	4900.58	4817.74	5002.98	4213.5	116.055	3765.93	83.6106	4907.1	75.7643	0.893776	1.16461	6.57946e-05	0.412269				0.00151188	0.111934	0.0352044	0.0030469
sp|P62191|PRS4_HUMAN	PSMC1	PRS4_HUMAN 26S protease regulatory subunit 4	56	10747	10681.4	10530.4	10973.7	10838.6	10894.1	9511.81	9586.7	9144.32	10652.9	90.6887	10902.1	55.4461	9414.28	193.321	1.02339	0.883726	6.60824e-05	0.414072				0.00151188	0.102694	0.0292551	0.00481937
sp|Q96HY7|DHTK1_HUMAN	DHTKD1	DHTK1_HUMAN Probable 2-oxoglutarate dehydrogenase E1 component DHKTD1, mitochondrial	13	2646.73	2737.75	2720.26	2768.08	2820.67	2708.95	3602.73	3589.54	3334.59	2701.58	39.4366	2765.9	45.6355	3508.95	123.411	1.02381	1.29885	6.61724e-05	0.414636				0.00151188	0.538213	0.0213598	0.00576461
sp|Q9NPF0|CD320_HUMAN	CD320	CD320_HUMAN CD320 antigen	5	683.872	696.803	679.087	611.228	598.573	575.942	564.485	568.028	550.362	686.587	7.48304	595.248	14.5961	560.958	7.63107	0.866966	0.817024	6.63527e-05	0.415766				0.00151188	0.0743446	0.0142139	0.0519145
sp|Q9H993|CF211_HUMAN	C6orf211	CF211_HUMAN UPF0364 protein C6orf211	9	1798.3	1826.98	1728.32	1854.54	1919.65	1960.99	1515.82	1512.14	1461.48	1784.53	41.4374	1911.73	43.8177	1496.48	24.7943	1.07128	0.838583	6.74166e-05	0.422432				0.00152684	0.173473	0.0262509	0.00367018
sp|O75496|GEMI_HUMAN	GMNN	GEMI_HUMAN Geminin	4	423.463	388.984	404.666	348.634	363.454	380.595	584.421	534.992	541.538	405.704	14.0951	364.228	13.0595	553.65	21.9216	0.897766	1.36466	6.78207e-05	0.424965				0.00152684	0.180009	0.0194412	0.00427451
sp|Q14697-2|GANAB_HUMAN	GANAB	GANAB_HUMAN Isoform 2 of Neutral alpha-glucosidase AB	100	17949.2	18013.9	18124.4	16861	17262.8	17568	19662.2	19365.2	19511.2	18029.2	72.3352	17230.6	289.528	19512.9	121.255	0.955707	1.08229	6.80248e-05	0.426244				0.00152684	0.12969	0.0144063	0.00481054
sp|P10619|PPGB_HUMAN	CTSA	PPGB_HUMAN Lysosomal protective protein	12	3155.92	3003.8	3002.26	3028.17	3047.67	2927.53	3623.73	3642.85	3583.05	3053.99	72.0758	3001.12	52.6437	3616.54	24.9365	0.982688	1.1842	6.83871e-05	0.428514				0.00152684	0.969989	0.0104801	0.0030469
sp|O00458|IFRD1_HUMAN	IFRD1	IFRD1_HUMAN Interferon-related developmental regulator 1	3	222.845	220.466	236.592	251.459	253.391	266.157	317.645	332.87	351.749	226.634	7.1078	257.002	6.5212	334.088	13.9495	1.134	1.47413	6.83968e-05	0.428574				0.00152684	0.117416	0.0201779	0.00731566
sp|Q6KB66|K2C80_HUMAN_contaminant	KRT80	K2C80_HUMAN_contaminant Keratin, type II cytoskeletal 80	7	951.174	816.031	956.563	601.148	605.79	633.837	1043.07	1023.21	1086.63	907.923	65.0145	613.592	14.4405	1050.97	26.4869	0.675819	1.15755	6.86223e-05	0.429987				0.00152684	0.0744507	0.101161	0.0020218
sp|O75962|TRIO_HUMAN	TRIO	TRIO_HUMAN Triple functional domain protein	51	7549.83	7743.52	7765.21	8037.1	7719.4	7777.88	6383.76	6700.41	6514.46	7686.19	96.8245	7844.79	138.061	6532.88	129.926	1.02064	0.84995	6.89254e-05	0.431886				0.00152684	0.610016	0.0178012	0.00481937
sp|Q9HAW4|CLSPN_HUMAN	CLSPN	CLSPN_HUMAN Claspin	6	1663.4	1579.85	1566.63	1324.2	1366.87	1406.09	1894.09	1879.7	1785.37	1603.29	42.8431	1365.72	33.4413	1853.05	48.2186	0.851822	1.15578	6.89588e-05	0.432096				0.00152684	0.0700058	0.0257533	0.00379681
sp|Q96CX2|KCD12_HUMAN	KCTD12	KCD12_HUMAN BTB/POZ domain-containing protein KCTD12	9	908.89	897.23	891.969	874.564	867.553	907.969	1039.71	1098.87	1075.28	899.363	7.07071	883.362	17.6336	1071.29	24.3165	0.982209	1.19116	6.97787e-05	0.437233				0.00153949	0.613903	0.0194412	0.00540871
sp|Q1KMD3|HNRL2_HUMAN	HNRNPUL2	HNRL2_HUMAN Heterogeneous nuclear ribonucleoprotein U-like protein 2	66	11198.8	11475.8	11205.7	10652	10807.7	10847.3	13338.1	13586.5	12710.3	11293.4	128.983	10769	84.2963	13211.6	368.716	0.953563	1.16985	7.01457e-05	0.439533				0.00153949	0.0893378	0.0322222	0.00477071
sp|O00622|CYR61_HUMAN	CYR61	CYR61_HUMAN Protein CYR61	8	1287.69	1314.24	1357.38	1995.64	2262.88	2145.64	1680.37	1616.82	1793.97	1319.77	28.7183	2134.72	109.373	1697.05	73.277	1.61749	1.28587	7.05962e-05	0.442356				0.00153949	0.060679	0.0310596	0.017068
sp|Q14558-2|KPRA_HUMAN	PRPSAP1	KPRA_HUMAN Isoform 2 of Phosphoribosyl pyrophosphate synthase-associated protein 1	16	2463.07	2560.87	2589.59	2686.88	2607.92	2623.61	2169.56	2222.3	2134.57	2537.84	54.1572	2639.47	34.1304	2175.48	36.0591	1.04004	0.857215	7.06672e-05	0.442801				0.00153949	0.233773	0.0155533	0.00332658
sp|P26038|MOES_HUMAN	MSN	MOES_HUMAN Moesin	51	8336.31	8018.25	8459.32	9637.41	9723.59	9589.57	8454.88	8249.42	8354.27	8271.29	185.842	9650.19	55.4547	8352.86	83.8846	1.16671	1.00986	7.07944e-05	0.443598				0.00153949	0.0632229	0.599047	0.00246695
sp|P20700|LMNB1_HUMAN	LMNB1	LMNB1_HUMAN Lamin-B1	60	13133.3	13446.2	12886.9	12371.6	12618	12757.6	14898.5	14929.2	14545.6	13155.5	228.871	12582.4	159.582	14791.1	174.047	0.956439	1.12433	7.10044e-05	0.444914				0.00153949	0.19048	0.0292904	0.00329019
sp|Q96RU3|FNBP1_HUMAN	FNBP1	FNBP1_HUMAN Formin-binding protein 1	17	3829.38	3822.36	3711.83	3821.71	3871.06	3930.16	3415.75	3433.55	3362.37	3787.86	53.8353	3874.31	44.3341	3403.89	30.245	1.02282	0.898632	7.16628e-05	0.449039				0.00154841	0.25154	0.0222261	0.00336417
sp|O75718|CRTAP_HUMAN	CRTAP	CRTAP_HUMAN Cartilage-associated protein	11	1971.12	2033.02	2043.31	1623.49	1698.84	1672.08	1861.49	1927.87	1879.43	2015.82	31.8833	1664.8	31.1889	1889.6	28.0368	0.82587	0.937385	7.25103e-05	0.454349				0.00156134	0.060679	0.0326966	0.00751917
sp|Q9NR12|PDLI7_HUMAN	PDLIM7	PDLI7_HUMAN PDZ and LIM domain protein 7	23	3610.83	3492	3609.42	4148.17	4167.17	4103.01	4573.39	4543.64	4287.48	3570.75	55.6876	4139.45	26.9092	4468.17	128.343	1.15927	1.25133	7.28882e-05	0.456718				0.0015641	0.060679	0.020919	0.0319564
sp|Q86X29|LSR_HUMAN	LSR	LSR_HUMAN Lipolysis-stimulated lipoprotein receptor	4	325.828	302.883	317.941	357.107	376.242	376.311	484.546	447.608	501.918	315.551	9.51853	369.887	9.03663	478.024	22.6465	1.17219	1.51489	7.32426e-05	0.458938				0.0015644	0.0723187	0.0185546	0.00901791
sp|Q14651|PLSI_HUMAN	PLS1	PLSI_HUMAN Plastin-1	23	4304.39	4290.75	4243.99	4152.64	4277.43	4317.2	3722.84	3762.1	3617.05	4279.71	25.8644	4249.09	70.1064	3700.66	61.2575	0.992845	0.8647	7.35514e-05	0.460873				0.0015644	0.838896	0.0185546	0.00606508
sp|Q16890|TPD53_HUMAN	TPD52L1	TPD53_HUMAN Tumor protein D53	4	264.96	230.869	259.559	270.225	278.873	296.433	421.269	397.097	413.043	251.796	14.961	281.844	10.9036	410.47	10.0345	1.11933	1.63017	7.36513e-05	0.461499				0.0015644	0.170505	0.0163664	0.00401531
sp|Q00587|BORG5_HUMAN	CDC42EP1	BORG5_HUMAN Cdc42 effector protein 1	3	430.598	432.075	428.298	499.717	480.403	498.754	527.272	502.257	510.198	430.324	1.55411	492.958	8.88643	513.242	10.4367	1.14555	1.19269	7.60478e-05	0.476516				0.00159955	0.0632033	0.0178012	0.119321
sp|Q86Y79|PTH_HUMAN	PTRH1	PTH_HUMAN Probable peptidyl-tRNA hydrolase	4	1161.18	1137.25	1172.19	1090.3	1051.83	1087.53	1292.81	1301.15	1359.59	1156.87	14.5856	1076.55	17.5186	1317.85	29.7104	0.930571	1.13915	7.60588e-05	0.476585				0.00159955	0.10654	0.0321408	0.00452899
sp|Q9BX10|GTPB2_HUMAN	GTPBP2	GTPB2_HUMAN GTP-binding protein 2	5	800.577	754.979	814.646	939.064	911.083	967.565	1158.25	1127.4	1249.22	790.067	25.4673	939.237	23.059	1178.29	51.7122	1.18881	1.49138	7.60718e-05	0.476666				0.00159955	0.0825905	0.0198816	0.00951024
sp|Q52LW3|RHG29_HUMAN	ARHGAP29	RHG29_HUMAN Rho GTPase-activating protein 29	35	5246.38	5127.43	5292.33	5339.17	5609.51	5463.91	4624.23	4500	4623.74	5222.05	69.4842	5470.86	110.475	4582.66	58.4474	1.04765	0.87756	7.72336e-05	0.483946				0.00161855	0.197721	0.021338	0.0044486
sp|P32929|CGL_HUMAN	CTH	CGL_HUMAN Cystathionine gamma-lyase	9	1278.23	1294.01	1294.63	1760.62	2010.51	1829.2	1697.56	1667.59	1664.8	1288.96	7.58912	1866.78	105.421	1676.65	14.8294	1.44829	1.30078	7.83597e-05	0.491002				0.00163381	0.0658019	0.0101175	0.0689786
sp|Q9UIV1|CNOT7_HUMAN	CNOT7	CNOT7_HUMAN CCR4-NOT transcription complex subunit 7	7	1021.99	1013.08	1041.17	896.488	926.211	935.798	1053.29	1053.17	1060.48	1025.41	11.7204	919.499	16.7353	1055.65	3.41803	0.896711	1.02948	7.84832e-05	0.491776				0.00163381	0.0757309	0.109796	0.00442086
sp|Q96EY8|MMAB_HUMAN	MMAB	MMAB_HUMAN Cob(I)yrinic acid a,c-diamide adenosyltransferase, mitochondrial	3	396.994	374.911	391.958	375.853	392.464	415.273	526.216	573.716	554.271	387.954	9.4494	394.53	16.1593	551.401	19.4977	1.01695	1.4213	7.94332e-05	0.497728				0.00164811	0.623245	0.0169475	0.00561408
sp|Q99584|S10AD_HUMAN	S100A13	S10AD_HUMAN Protein S100-A13	12	2859.27	3007.56	2889.18	2844.88	2786.44	2855.68	3730.95	3675.15	3462.64	2918.67	64.0298	2829	30.4157	3622.91	115.597	0.969277	1.24129	8.01537e-05	0.502243				0.00165292	0.191027	0.0287429	0.00456968
sp|Q9Y305-4|ACOT9_HUMAN	ACOT9	ACOT9_HUMAN Isoform 4 of Acyl-coenzyme A thioesterase 9, mitochondrial	24	4740.52	4852.18	4832.09	4760.25	4735.56	4838.47	4132	4233.31	4009.6	4808.26	48.5988	4778.09	43.8665	4124.97	91.4644	0.993725	0.857892	8.01925e-05	0.502486				0.00165292	0.31174	0.0208044	0.00569359
sp|Q03426|KIME_HUMAN	MVK	KIME_HUMAN Mevalonate kinase	6	783.43	804.134	825.938	841.741	830.424	855.836	949.158	969.713	948.296	804.501	17.3558	842.667	10.395	955.722	9.89915	1.04744	1.18797	8.2299e-05	0.515685				0.00169028	0.199314	0.0149161	0.00427451
sp|O75534-3|CSDE1_HUMAN	CSDE1	CSDE1_HUMAN Isoform 3 of Cold shock domain-containing protein E1	46	12042.7	12231.7	11700.9	10638.8	10985.7	10844.7	10324.4	10322.3	10163.9	11991.8	219.671	10823.1	142.445	10270.2	75.1703	0.902541	0.856438	8.28293e-05	0.519008				0.00169028	0.0833762	0.0194412	0.0164665
sp|P78347|GTF2I_HUMAN	GTF2I	GTF2I_HUMAN General transcription factor II-I	50	8564.47	8337.47	8431.47	9242.97	8903.41	9178.82	10130.2	10815.1	10542	8444.47	93.1272	9108.4	147.297	10495.8	281.514	1.07862	1.24292	8.3364e-05	0.522359				0.00169028	0.0788826	0.0186595	0.00964814
sp|Q8NHU6|TDRD7_HUMAN	TDRD7	TDRD7_HUMAN Tudor domain-containing protein 7	18	3960.63	4105.92	3935.3	4121.85	4197.55	4202.43	3541.13	3604.24	3468.33	4000.62	75.1753	4173.94	36.8894	3537.9	55.532	1.04332	0.884339	8.3465e-05	0.522992				0.00169028	0.211694	0.0297625	0.00332658
sp|Q9C005|DPY30_HUMAN	DPY30	DPY30_HUMAN Protein dpy-30 homolog	2	420.797	432.822	430.339	547.919	558.585	556.39	368.455	359.417	409.876	427.986	5.18347	554.298	4.59879	379.249	21.9684	1.29513	0.886126	8.37437e-05	0.524738				0.00169028	0.0295738	0.115221	0.00516404
sp|P08236|BGLR_HUMAN	GUSB	BGLR_HUMAN Beta-glucuronidase	7	1023.49	1068.94	958.7	983.36	1093.35	1051.31	1475.33	1488.5	1554.65	1017.04	45.2356	1042.67	45.3166	1506.16	34.7066	1.0252	1.48092	8.37723e-05	0.524917				0.00169028	0.719981	0.019091	0.00442086
sp|P24385|CCND1_HUMAN	CCND1	CCND1_HUMAN G1/S-specific cyclin-D1	2	401.763	371.158	350.887	238.375	255.527	270.185	433.77	409.606	439.689	374.603	20.9124	254.696	12.9997	427.688	13.0125	0.679909	1.14171	8.38938e-05	0.525678				0.00169028	0.0669701	0.0395604	0.00360707
sp|Q9BXF6|RFIP5_HUMAN	RAB11FIP5	RFIP5_HUMAN Rab11 family-interacting protein 5	3	86.5696	81.7719	83.0378	83.2451	78.9204	83.712	102.451	102.688	106.261	83.7931	2.03016	81.9592	2.15717	103.8	1.74288	0.978114	1.23877	8.44043e-05	0.528877				0.00169028	0.867762	0.0131769	0.00440956
sp|P09884|DPOLA_HUMAN	POLA1	DPOLA_HUMAN DNA polymerase alpha catalytic subunit	21	2439.96	2481.67	2572.22	2885.57	2642.27	2629.43	1858.18	1953.61	1967.02	2497.95	55.2084	2719.09	117.836	1926.27	48.4572	1.08853	0.77114	8.4433e-05	0.529057				0.00169028	0.269616	0.0168554	0.00481937
sp|Q10588|BST1_HUMAN	BST1	BST1_HUMAN ADP-ribosyl cyclase 2	7	1543.58	1490.28	1538.06	1300.22	1274.91	1329.37	1599.39	1718.34	1663.29	1523.97	23.9311	1301.5	22.2516	1660.34	48.6059	0.854018	1.08948	8.51464e-05	0.533528				0.00169717	0.0632229	0.0800101	0.00466539
sp|Q8NBF6|AVL9_HUMAN	AVL9	AVL9_HUMAN Late secretory pathway protein AVL9 homolog	7	902.468	913.3	878.422	919.735	971.552	971.05	1112.76	1094.29	1133.5	898.063	14.5755	954.112	24.3093	1113.52	16.0164	1.06241	1.23991	8.53188e-05	0.534607				0.00169717	0.193262	0.015151	0.0076135
sp|P49754|VPS41_HUMAN	VPS41	VPS41_HUMAN Vacuolar protein sorting-associated protein 41 homolog	7	695.222	673.221	694.241	724.003	714.242	697.015	834.905	801.921	838.054	687.561	10.1481	711.753	11.1575	824.96	16.3417	1.03519	1.19983	8.63738e-05	0.541218				0.00171272	0.202696	0.0190751	0.0061925
sp|Q2NKX8|ERC6L_HUMAN	ERCC6L	ERC6L_HUMAN DNA excision repair protein ERCC-6-like	17	1956.61	1932.04	1949.84	2122.14	2126.26	2184.93	1953.32	1925.69	1968	1946.16	10.3621	2144.44	28.6778	1949	17.5406	1.10188	1.00146	8.75387e-05	0.548517				0.00172043	0.0632229	0.701083	0.0059581
sp|O15075|DCLK1_HUMAN	DCLK1	DCLK1_HUMAN Serine/threonine-protein kinase DCLK1	10	1921.1	1895.67	1911.25	1839.31	1785.45	1867.52	1572.41	1594.01	1647.83	1909.34	10.4692	1830.76	34.046	1604.75	31.7128	0.958844	0.840474	8.7598e-05	0.548889				0.00172043	0.194548	0.0178012	0.00861801
sp|Q92539|LPIN2_HUMAN	LPIN2	LPIN2_HUMAN Phosphatidate phosphatase LPIN2	4	464.78	474.31	471.59	468.017	489.089	497.116	658.123	646.995	597.296	470.227	4.00826	484.741	12.2711	634.138	26.4444	1.03087	1.34858	8.8015e-05	0.551502				0.00172043	0.470801	0.021758	0.00719245
sp|Q9HCD5|NCOA5_HUMAN	NCOA5	NCOA5_HUMAN Nuclear receptor coactivator 5	12	1317.8	1315.82	1283.95	1320.56	1351.37	1399.08	1574.17	1648.11	1664.6	1305.86	15.5114	1357	32.3022	1628.96	39.3229	1.03917	1.24743	8.80787e-05	0.551901				0.00172043	0.258397	0.0178012	0.00731566
sp|O43175|SERA_HUMAN	PHGDH	SERA_HUMAN D-3-phosphoglycerate dehydrogenase	64	10952.3	11404	11134.4	13117.6	13840	13871.7	15351.6	14875.9	14206	11163.6	185.555	13609.8	348.255	14811.2	469.924	1.21912	1.32674	8.81356e-05	0.552258				0.00172043	0.0646119	0.0186595	0.0545066
sp|Q86XK3-2|SFR1_HUMAN	SFR1	SFR1_HUMAN Isoform 2 of Swi5-dependent recombination DNA repair protein 1 homolog	3	413.77	420.776	429.008	438.102	430.549	426.213	490.139	509.037	487.493	421.185	6.2276	431.621	4.91254	495.556	9.59328	1.02478	1.17658	8.89702e-05	0.557487				0.00173133	0.401984	0.0203614	0.00563434
sp|P52306-5|GDS1_HUMAN	RAP1GDS1	GDS1_HUMAN Isoform 5 of Rap1 GTPase-GDP dissociation stimulator 1	13	2883.79	2793.68	2813.33	2961.33	3142.38	3173.26	2384.51	2225.08	2354.99	2830.27	38.6876	3092.32	93.4802	2321.53	69.2547	1.09259	0.82025	9.02676e-05	0.565617				0.00174246	0.1127	0.0251865	0.00509515
sp|O60449-2|LY75_HUMAN	LY75	LY75_HUMAN Isoform 2 of Lymphocyte antigen 75	7	590.858	597.897	597.82	777.884	857.776	755.96	823.564	818.245	831.399	595.525	3.30022	797.207	43.7542	824.403	5.40274	1.33866	1.38433	9.08843e-05	0.569481				0.00174246	0.0744507	0.0101175	0.438439
sp|P09622|DLDH_HUMAN	DLD	DLDH_HUMAN Dihydrolipoyl dehydrogenase, mitochondrial	25	6200.3	5973.64	6107.01	5568.66	6039.76	5579.34	7816.94	7414.51	7639.72	6093.65	93.0145	5729.25	219.605	7623.72	164.68	0.940201	1.25109	9.10463e-05	0.570496				0.00174246	0.326496	0.0154768	0.00523866
sp|Q5EB52|MEST_HUMAN	MEST	MEST_HUMAN Mesoderm-specific transcript homolog protein	2	124.085	132.617	138.725	146.421	133.496	132.967	196.857	194.467	208.047	131.809	6.004	137.628	6.22134	199.79	5.91931	1.04415	1.51576	9.11806e-05	0.571338				0.00174246	0.824622	0.0145561	0.00477071
sp|O43747-2|AP1G1_HUMAN	AP1G1	AP1G1_HUMAN Isoform 2 of AP-1 complex subunit gamma-1	25	3765.55	3662.23	3754.48	3724.55	3877.3	3700.73	3143.15	3019.13	3180.97	3727.42	46.3173	3767.53	78.2282	3114.42	69.1243	1.01076	0.835542	9.13316e-05	0.572284				0.00174246	0.592959	0.0211093	0.00552815
sp|Q9BQ15|SOSB1_HUMAN	NABP2	SOSB1_HUMAN SOSS complex subunit B1	2	220.156	218.526	243.858	186.98	197.798	190.523	283.522	272.818	284.573	227.513	11.5766	191.767	4.50318	280.304	5.311	0.842882	1.23203	9.15849e-05	0.573871				0.00174246	0.100012	0.0459179	0.00246695
sp|P35611-3|ADDA_HUMAN	ADD1	ADDA_HUMAN Isoform 3 of Alpha-adducin	12	1458.77	1441.33	1480.05	1357.41	1411.2	1363.55	1667.03	1642.14	1598.27	1460.05	15.8333	1377.39	24.0407	1635.81	28.4254	0.943383	1.12038	9.17906e-05	0.57516				0.00174246	0.126736	0.029397	0.00477071
sp|Q9H2D6|TARA_HUMAN	TRIOBP	TARA_HUMAN TRIO and F-actin-binding protein	13	2802.14	2815.23	2784.93	2730.24	2812.07	2788.05	3413.24	3269.53	3202.9	2800.77	12.408	2776.79	34.3432	3295.22	87.7718	0.991438	1.17654	9.18271e-05	0.575388				0.00174246	0.615083	0.0267414	0.0061925
sp|Q9UJS0-2|CMC2_HUMAN	SLC25A13	CMC2_HUMAN Isoform 2 of Calcium-binding mitochondrial carrier protein Aralar2	17	2204.21	2178.64	2159.96	2089.6	2080.81	2169.18	2427.67	2489.26	2524.89	2180.94	18.1378	2113.2	39.7485	2480.61	40.1588	0.96894	1.1374	9.2045e-05	0.576754				0.00174246	0.323525	0.0189082	0.00534633
sp|Q8NEC7|GSTCD_HUMAN	GSTCD	GSTCD_HUMAN Glutathione S-transferase C-terminal domain-containing protein	4	490.678	496.394	520.945	611.659	636.783	567.524	397.177	421.68	413.16	502.672	13.1298	605.322	28.6277	410.672	10.1568	1.20421	0.816978	9.35337e-05	0.586082				0.00176531	0.108786	0.0223229	0.00463838
sp|Q03135|CAV1_HUMAN	CAV1	CAV1_HUMAN Caveolin-1	3	304.943	316.779	349.424	323.253	308.13	341.722	500.872	566.209	520.935	323.715	18.81	324.368	13.7365	529.339	27.3276	1.00202	1.6352	9.55604e-05	0.598781				0.00179814	0.72362	0.0210764	0.00447791
sp|Q9NPJ3|ACO13_HUMAN	ACOT13	ACO13_HUMAN Acyl-coenzyme A thioesterase 13	7	2169.32	2068.79	2139.62	2046.83	2261.12	2175.1	2899.94	2857.77	3095.31	2125.91	42.1706	2161.02	88.0485	2951.01	103.48	1.01651	1.38811	9.64995e-05	0.604666				0.00181038	0.636413	0.0169475	0.0061925
sp|Q6P3W7|SCYL2_HUMAN	SCYL2	SCYL2_HUMAN SCY1-like protein 2	16	2876.98	2767.45	2839.24	2946.49	2860.22	2934.19	2534.98	2543.55	2572.88	2827.89	45.43	2913.63	38.1013	2550.47	16.2279	1.03032	0.901899	9.88595e-05	0.619453				0.00184156	0.169186	0.0194863	0.00332658
sp|P35520-2|CBS_HUMAN	CBS	CBS_HUMAN Isoform 2 of Cystathionine beta-synthase	10	1367.6	1369.1	1341.99	1680.93	1818.29	1683.78	1624.53	1649.89	1614.52	1359.56	12.4413	1727.67	64.0909	1629.65	14.8861	1.27075	1.19865	9.92607e-05	0.621967				0.00184156	0.0658019	0.0120153	0.111335
sp|Q16134|ETFD_HUMAN	ETFDH	ETFD_HUMAN Electron transfer flavoprotein-ubiquinone oxidoreductase, mitochondrial	9	1364.83	1351.05	1313.35	1155.55	1236.21	1144.72	1018.41	1047.69	999.141	1343.08	21.7597	1178.83	40.8163	1021.75	19.96	0.877706	0.760751	9.93006e-05	0.622218				0.00184156	0.107391	0.0143795	0.0151874
sp|Q9UK41|VPS28_HUMAN	VPS28	VPS28_HUMAN Vacuolar protein sorting-associated protein 28 homolog	8	1175.66	1222.58	1202.84	1033.72	1025.63	1077.35	1253.64	1277.49	1238.01	1200.36	19.2351	1045.57	22.7156	1256.38	16.2337	0.871044	1.04667	9.9337e-05	0.622446				0.00184156	0.0658019	0.104539	0.00452899
sp|O00159|MYO1C_HUMAN	MYO1C	MYO1C_HUMAN Unconventional myosin-Ic	53	8304.38	8493.43	8356.05	8505.13	8479.47	8546.28	9116.95	9343.5	9113.71	8384.62	79.7795	8510.29	27.5183	9191.39	107.569	1.01499	1.09622	9.99111e-05	0.626043				0.00184673	0.328208	0.0237	0.00541733
sp|Q92963-3|RIT1_HUMAN	RIT1	RIT1_HUMAN Isoform 3 of GTP-binding protein Rit1	2	493.948	473.62	490.773	575.638	582.431	594.279	582.479	600.64	624.066	486.114	8.92894	584.116	7.70286	602.395	17.0231	1.2016	1.23921	0.000100641	0.630616				0.00185475	0.060679	0.0214316	0.259174
sp|P34059|GALNS_HUMAN	GALNS	GALNS_HUMAN N-acetylgalactosamine-6-sulfatase	9	1985.01	1965.84	1898.28	1642.66	1630.48	1581.22	1541.18	1631.29	1610.87	1949.71	37.1991	1618.12	26.5618	1594.45	38.5767	0.829929	0.817787	0.000102266	0.640802				0.00187918	0.0616205	0.0222261	0.53639
sp|P30043|BLVRB_HUMAN	BLVRB	BLVRB_HUMAN Flavin reductase (NADPH)	9	1063.78	1087.82	1058.09	1356.59	1439.54	1411.52	1127.6	1059.19	1021.15	1069.9	12.8848	1402.55	34.4531	1069.31	44.0436	1.31092	0.999455	0.000105346	0.660098				0.00192622	0.060679	0.928517	0.00648379
sp|P52756|RBM5_HUMAN	RBM5	RBM5_HUMAN RNA-binding protein 5	9	529.938	508.492	513.211	462.9	480.994	496.182	596.351	595.61	588.653	517.214	9.2014	480.025	13.6046	593.538	3.46744	0.928099	1.14757	0.000105499	0.661058				0.00192622	0.180671	0.0104801	0.00452899
sp|Q9BUL9|RPP25_HUMAN	RPP25	RPP25_HUMAN Ribonuclease P protein subunit p25	2	263.076	259.042	244.796	268.897	283.05	259.88	354.056	350.545	337.096	255.638	7.84134	270.609	9.53626	347.232	7.30939	1.05856	1.3583	0.000105748	0.662618				0.00192622	0.25154	0.0149257	0.00570503
sp|O43795|MYO1B_HUMAN	MYO1B	MYO1B_HUMAN Unconventional myosin-Ib	29	6861.08	6742.98	6726.8	6346.02	6358.59	6502.05	5922.19	6016.34	6106.37	6776.95	59.8522	6402.22	70.7768	6014.97	75.1974	0.944705	0.887562	0.000107164	0.671488				0.00193647	0.0824179	0.0169475	0.0140524
sp|Q16629|SRSF7_HUMAN	SRSF7	SRSF7_HUMAN Serine/arginine-rich splicing factor 7	13	1966.44	1961.62	1883.92	1701.41	1681.11	1694.49	1986.99	1964.85	1914.77	1937.33	37.8154	1692.34	8.42616	1955.54	30.2102	0.873542	1.0094	0.000107253	0.672049				0.00193647	0.0632033	0.507302	0.00342952
sp|Q96KQ7|EHMT2_HUMAN	EHMT2	EHMT2_HUMAN Histone-lysine N-methyltransferase EHMT2	11	1740.85	1781.78	1765.94	1497.97	1567.52	1545.04	1832.65	1759.41	1805.37	1762.86	16.8512	1536.84	28.9792	1799.14	30.2225	0.871791	1.02058	0.000107328	0.672516				0.00193647	0.0632033	0.476006	0.00558954
sp|P32121-3|ARRB2_HUMAN	ARRB2	ARRB2_HUMAN Isoform 2 of Beta-arrestin-2	7	886.572	874.126	873.375	919.435	927.613	910.075	984.523	1000.64	1031	878.024	6.05188	919.041	7.16528	1005.39	19.2689	1.04671	1.14506	0.000107547	0.673892				0.00193647	0.0658019	0.0204314	0.0103689
sp|Q969Z0|TBRG4_HUMAN	TBRG4	TBRG4_HUMAN Protein TBRG4	19	4336.76	4067.23	4364.96	3965.83	4038.17	3911.94	4979.59	4891.71	4938.88	4256.32	134.199	3971.98	51.7163	4936.73	35.9092	0.933197	1.15986	0.000108676	0.680961				0.00194997	0.222213	0.0310596	0.00206564
sp|Q969X0|RIPL2_HUMAN	RILPL2	RIPL2_HUMAN RILP-like protein 2	2	209.769	205.951	213.313	247.711	269.026	262.927	206.753	198.529	206.302	209.678	3.00622	259.888	8.96322	203.861	3.77502	1.23946	0.972261	0.000109148	0.683924				0.00194997	0.0700058	0.321902	0.00568585
sp|Q9BVW5|TIPIN_HUMAN	TIPIN	TIPIN_HUMAN TIMELESS-interacting protein	5	651.898	661.593	629.714	514.19	507.239	539.252	654.987	660.265	627.674	647.735	13.3433	520.227	13.7487	647.642	14.283	0.803148	0.999856	0.000109475	0.68597				0.00194997	0.0658019	0.923738	0.00541733
sp|P27361|MK03_HUMAN	MAPK3	MK03_HUMAN Mitogen-activated protein kinase 3	13	1889.18	1943.84	1923.35	2034.75	2019.47	2086.74	1723.38	1709.43	1784.09	1918.79	22.5466	2046.99	28.7937	1738.97	32.4113	1.06681	0.906283	0.000109572	0.686581				0.00194997	0.0948213	0.0290732	0.00475568
sp|Q9NP79|VTA1_HUMAN	VTA1	VTA1_HUMAN Vacuolar protein sorting-associated protein VTA1 homolog	16	3492.45	3479.92	3503.58	3195.29	3424.19	3263.34	2894.91	2869.89	2789.98	3491.98	9.66479	3294.27	95.9738	2851.59	44.7486	0.943382	0.816611	0.000109853	0.688339				0.00194997	0.200651	0.0135704	0.0102852
sp|P13797|PLST_HUMAN	PLS3	PLST_HUMAN Plastin-3	39	8456.47	8579.57	8533.04	8904.2	9335.74	9303.66	7614.17	7571.48	7206.97	8523.03	50.7517	9181.2	196.306	7464.21	182.727	1.07722	0.875769	0.000110292	0.691093				0.00195224	0.111885	0.029397	0.00549249
sp|Q14691|PSF1_HUMAN	GINS1	PSF1_HUMAN DNA replication complex GINS protein PSF1	7	892.757	859.212	883.822	784.402	793.722	789.269	896.65	888.704	872.062	878.597	14.1843	789.131	3.80613	885.805	10.2451	0.898172	1.0082	0.000111894	0.70113				0.00197502	0.0616205	0.392752	0.00332658
sp|Q9UGI8|TES_HUMAN	TES	TES_HUMAN Testin	27	4160.79	3892.84	4082.68	4705.13	5202.85	4749.05	6351.32	5813.22	6010.92	4045.44	112.515	4885.68	224.991	6058.49	222.238	1.2077	1.49761	0.000115426	0.723257				0.00202935	0.0899293	0.0152148	0.0144211
sp|P30566|PUR8_HUMAN	ADSL	PUR8_HUMAN Adenylosuccinate lyase	24	5589.41	5900.14	5728.44	5665.49	5793.74	6127.94	4700.28	4659.31	4588.16	5739.33	127.088	5862.39	194.935	4649.25	46.3223	1.02144	0.810068	0.000115793	0.725561				0.00202935	0.860275	0.0124328	0.00507562
sp|Q9Y3Q8|T22D4_HUMAN	TSC22D4	T22D4_HUMAN TSC22 domain family protein 4	7	896.081	922.982	859.738	984.456	1056.53	1078.79	1206.71	1232.5	1211.91	892.934	25.915	1039.93	40.2617	1217.04	11.1361	1.16462	1.36297	0.000115945	0.726508				0.00202935	0.113932	0.0149257	0.0124901
sp|O43768-4|ENSA_HUMAN	ENSA	ENSA_HUMAN Isoform 4 of Alpha-endosulfine	11	2260.39	2238.7	2282.89	3024.92	2841.65	3118.13	2912.81	2731.75	2852.05	2260.66	18.0415	2994.9	114.851	2832.2	75.2378	1.32479	1.25282	0.000117153	0.734081				0.00204454	0.0632229	0.0189082	0.189161
sp|O15228|GNPAT_HUMAN	GNPAT	GNPAT_HUMAN Dihydroxyacetone phosphate acyltransferase	11	1033.56	998.936	1056.04	956.246	1014.37	959.639	809.36	800.595	833.983	1029.51	23.4877	976.752	26.6362	814.646	14.1338	0.948752	0.791293	0.000117676	0.737359				0.00204454	0.311667	0.018776	0.00652325
sp|Q9BTK6|PAGR1_HUMAN	PAGR1	PAGR1_HUMAN PAXIP1-associated glutamate-rich protein 1	2	478.043	446.796	465.869	450.8	438.56	457.159	551.802	552.137	539.807	463.569	12.8598	448.84	7.7185	547.915	5.73509	0.968226	1.18195	0.000117791	0.738077				0.00204454	0.59413	0.0169475	0.0030469
sp|Q6P3X3|TTC27_HUMAN	TTC27	TTC27_HUMAN Tetratricopeptide repeat protein 27	16	2048.31	1982.16	1959.97	1999.68	2134.37	2056.28	1606.06	1602.02	1689.46	1996.81	37.5236	2063.44	55.2198	1632.51	40.3011	1.03337	0.817559	0.000118463	0.74229				0.00205052	0.254655	0.0199152	0.00534633
sp|Q9NUW8|TYDP1_HUMAN	TDP1	TYDP1_HUMAN Tyrosyl-DNA phosphodiesterase 1	7	2453.45	2430.87	2428.86	2278.95	2354.05	2265.89	1933.37	2040.57	2052.03	2437.73	11.1483	2299.63	38.8484	2008.66	53.4409	0.94335	0.823988	0.000119113	0.74636				0.00205609	0.110472	0.0211499	0.0106975
sp|P05161|ISG15_HUMAN	ISG15	ISG15_HUMAN Ubiquitin-like protein ISG15	7	1497.1	1465.6	1428.44	1385.14	1410.74	1404.21	1164.67	1209.56	1239.4	1463.71	28.0621	1400.03	10.8611	1204.54	30.7139	0.956492	0.822937	0.000119699	0.750034				0.00206053	0.148498	0.0228816	0.0065625
sp|O15304|SIVA_HUMAN	SIVA1	SIVA_HUMAN Apoptosis regulatory protein Siva	2	257.39	269.023	261.632	239.12	241.572	253.64	305.891	303.72	319.876	262.682	4.8068	244.777	6.3463	309.829	7.15937	0.93184	1.17948	0.000120561	0.755436				0.00206969	0.126736	0.0267414	0.00490563
sp|P78310|CXAR_HUMAN	CXADR	CXAR_HUMAN Coxsackievirus and adenovirus receptor	4	389.27	410.353	402.104	481.126	493.659	472.239	404.473	394.788	413.075	400.576	8.67468	482.341	8.7868	404.112	7.47	1.20412	1.00883	0.000121431	0.760885				0.00207016	0.060679	0.810344	0.00491678
sp|Q8N6T3-2|ARFG1_HUMAN	ARFGAP1	ARFG1_HUMAN Isoform 2 of ADP-ribosylation factor GTPase-activating protein 1	8	1157.4	1200.14	1162.6	1082.88	1085.93	1115.23	1307.55	1294.06	1259.35	1173.38	19.0409	1094.68	14.5843	1286.99	20.3033	0.932929	1.09682	0.00012178	0.763073				0.00207016	0.0898303	0.042847	0.00427451
sp|Q9H2K8|TAOK3_HUMAN	TAOK3	TAOK3_HUMAN Serine/threonine-protein kinase TAO3	9	1268.88	1272.47	1273.21	1363.4	1351.46	1311.6	1105.43	1137.05	1166.18	1271.52	1.89105	1342.15	22.1475	1136.22	24.808	1.05555	0.893592	0.000121854	0.763536				0.00207016	0.1127	0.0315957	0.00571314
sp|Q9P016|THYN1_HUMAN	THYN1	THYN1_HUMAN Thymocyte nuclear protein 1	7	1628.72	1611.93	1601.3	1744.01	1774.61	1776.96	1802.49	1882.99	1825.75	1613.98	11.2879	1765.19	15.0096	1837.08	33.8259	1.09369	1.13823	0.00012191	0.763889				0.00207016	0.060679	0.0208044	0.061069
sp|P52789|HXK2_HUMAN	HK2	HXK2_HUMAN Hexokinase-2	28	4146.58	4142.95	4303.45	4527.53	4529.34	4541.21	3754.49	3925.08	3891.13	4197.66	74.8195	4532.69	6.06736	3856.9	73.7293	1.07981	0.918821	0.000123604	0.774504				0.00209325	0.0825905	0.0532318	0.00387214
sp|Q9Y605|MOFA1_HUMAN	MRFAP1	MOFA1_HUMAN MORF4 family-associated protein 1	2	190.954	206.472	198.33	175.851	162.449	178.642	241.425	242.44	235.653	198.585	6.33777	172.314	7.06805	239.839	2.98905	0.867708	1.20774	0.000124186	0.778149				0.00209744	0.102021	0.0186328	0.0043599
sp|P12694|ODBA_HUMAN	BCKDHA	ODBA_HUMAN 2-oxoisovalerate dehydrogenase subunit alpha, mitochondrial	12	1204.7	1228.11	1231.42	1140.66	1179.96	1169.3	1429.38	1483.96	1377.55	1221.41	11.8928	1163.31	16.5944	1430.3	43.4465	0.952429	1.17102	0.000125019	0.78337				0.00210062	0.0948547	0.0338672	0.00568585
sp|P08069|IGF1R_HUMAN	IGF1R	IGF1R_HUMAN Insulin-like growth factor 1 receptor	3	297.703	285.655	309.966	306.505	302.657	303.362	373.966	408.524	393.049	297.775	9.92505	304.175	1.67274	391.846	14.1339	1.02149	1.31592	0.000125241	0.784758				0.00210062	0.610653	0.0290732	0.00481937
sp|Q99808|S29A1_HUMAN	SLC29A1	S29A1_HUMAN Equilibrative nucleoside transporter 1	3	198.306	203.321	199.492	177.145	170.014	179.87	231.626	247.92	225.796	200.373	2.14004	175.676	4.15555	235.114	9.36278	0.876747	1.17338	0.00012538	0.785633				0.00210062	0.0733676	0.0491739	0.00549249
sp|P22033|MUTA_HUMAN	MUT	MUTA_HUMAN Methylmalonyl-CoA mutase, mitochondrial	16	3177.17	3058.37	3254.46	3085.1	3284.78	3273.29	3911.02	3918.22	4011.39	3163.33	80.6491	3214.39	91.5421	3946.88	45.7124	1.01614	1.2477	0.000126829	0.794708				0.00211922	0.709037	0.0189228	0.00516404
sp|Q9P2D0|IBTK_HUMAN	IBTK	IBTK_HUMAN Inhibitor of Bruton tyrosine kinase	3	154.219	154.167	181.161	280.063	258.671	281.859	285.908	291.35	331.98	163.182	12.7129	273.531	10.5332	303.079	20.5563	1.67623	1.8573	0.000127201	0.797041				0.00211979	0.0658019	0.0246736	0.153853
sp|O60678|ANM3_HUMAN	PRMT3	ANM3_HUMAN Protein arginine N-methyltransferase 3	19	3952.71	3963.24	3867.18	3466.19	3571.16	3574.72	3140.71	3134.45	3329.97	3927.71	43.0165	3537.36	50.3434	3201.71	90.7295	0.900616	0.815159	0.000128327	0.804095				0.00212785	0.0700058	0.0222428	0.0198835
sp|Q14257|RCN2_HUMAN	RCN2	RCN2_HUMAN Reticulocalbin-2	23	3707.18	3676.95	3710.97	3132.38	3267.77	3226.73	3490.77	3399.63	3514.89	3698.37	15.2227	3208.96	56.683	3468.43	49.6355	0.86767	0.937828	0.000128481	0.805063				0.00212785	0.0618989	0.0419537	0.0171416
sp|O75146|HIP1R_HUMAN	HIP1R	HIP1R_HUMAN Huntingtin-interacting protein 1-related protein	24	4968.4	4917.74	4957.29	4839.33	4892.31	4962.61	4197.71	4287.44	4435.12	4947.81	21.7411	4898.08	50.4941	4306.76	97.88	0.98995	0.870437	0.000128844	0.807335				0.00212785	0.561913	0.0270414	0.00774204
sp|O14497|ARI1A_HUMAN	ARID1A	ARI1A_HUMAN AT-rich interactive domain-containing protein 1A	30	2969.89	2888.75	2981.41	2986.02	3030.02	3065.15	3286.18	3322.94	3269.59	2946.68	41.2341	3027.06	32.3723	3292.9	22.2929	1.02728	1.11749	0.000129043	0.808582				0.00212785	0.225416	0.0192323	0.00514217
sp|P35237|SPB6_HUMAN	SERPINB6	SPB6_HUMAN Serpin B6	46	6578.46	6353.37	6554.51	6820.27	7096.28	6991.82	8768.37	8081.43	8196.44	6495.45	100.938	6969.46	113.785	8348.75	300.41	1.07298	1.28532	0.000129615	0.812165				0.00213167	0.0992237	0.0222261	0.00935773
sp|Q02809|PLOD1_HUMAN	PLOD1	PLOD1_HUMAN Procollagen-lysine,2-oxoglutarate 5-dioxygenase 1	12	2657.69	2693.19	2696.41	2014.8	2131.66	2149.8	2194.37	2238.17	2349.59	2682.43	17.5431	2098.75	59.8241	2260.71	65.3419	0.782407	0.842784	0.000130159	0.815574				0.0021319	0.060679	0.0260687	0.0734086
sp|Q86WN1|FCSD1_HUMAN	FCHSD1	FCSD1_HUMAN FCH and double SH3 domains protein 1	4	322.313	330.465	326.596	421.823	440.098	430.699	415.947	393.863	439.9	326.458	3.32947	430.873	7.46176	416.57	18.7997	1.31984	1.27603	0.000130309	0.816518				0.0021319	0.0531309	0.0315931	0.39178
sp|Q9P0V9-2|SEP10_HUMAN	SEPT10	SEP10_HUMAN Isoform 2 of Septin-10	25	3180.09	3148.4	3038.43	3159.96	3416.87	3387.32	3949.53	3967.31	4059.81	3122.31	60.7044	3321.38	114.779	3992.22	48.3437	1.06376	1.27861	0.000130747	0.819259				0.00213349	0.222642	0.0128026	0.00822182
sp|Q9H875|PKRI1_HUMAN	PRKRIP1	PKRI1_HUMAN PRKR-interacting protein 1	3	585.566	571.511	583.2	569.631	542.866	600.948	719.947	753.486	736.216	580.092	6.14432	571.148	23.7361	736.55	13.6943	0.984582	1.26971	0.000131261	0.822479				0.00213613	0.829344	0.0140099	0.00664647
tr|H9KV59|H9KV59_HUMAN	PRC1	H9KV59_HUMAN Protein regulator of cytokinesis 1	14	1731.47	1680.08	1772.02	1934.95	1838.67	1854.66	2098.87	2177.5	2193.75	1727.86	37.6212	1876.09	42.1268	2156.71	41.4313	1.08579	1.2482	0.000131591	0.824547				0.00213613	0.137096	0.0197229	0.00904428
sp|Q68E01-2|INT3_HUMAN	INTS3	INT3_HUMAN Isoform 2 of Integrator complex subunit 3	21	4493.02	4481.65	4428.18	4305.86	4502.19	4456.13	4931.91	5024.3	4971.23	4467.62	28.2696	4421.39	83.8306	4975.81	37.857	0.989654	1.11375	0.000133373	0.835713				0.00215317	0.757003	0.0136376	0.00631094
sp|Q9H467|CUED2_HUMAN	CUEDC2	CUED2_HUMAN CUE domain-containing protein 2	6	1130.07	1110.36	1065.58	926.749	940.708	966.619	1322.82	1291.9	1207.57	1102	26.9829	944.692	16.5188	1274.1	48.7056	0.85725	1.15616	0.000133656	0.837489				0.00215317	0.0700058	0.0513397	0.00472637
sp|P99999|CYC_HUMAN	CYCS	CYC_HUMAN Cytochrome c	21	4194.3	4216.28	4458.89	3844.59	3949.64	3809.55	5753.97	5387.6	5129.46	4289.82	119.884	3867.93	59.5245	5423.68	256.228	0.901652	1.26431	0.00013402	0.839767				0.00215317	0.089165	0.0417486	0.00491931
sp|Q92616|GCN1L_HUMAN	GCN1L1	GCN1L_HUMAN Translational activator GCN1	135	24698.7	24318.2	25163.7	27840.8	26777.5	26611.8	23424.3	23154.1	23317.2	24726.9	345.748	27076.7	544.519	23298.5	111.096	1.09503	0.942236	0.000134591	0.843345				0.00215317	0.0993637	0.0446174	0.00452899
sp|Q9UM54-6|MYO6_HUMAN	MYO6	MYO6_HUMAN Isoform 6 of Unconventional myosin-VI	49	8281.23	8229.53	8363.4	8865.81	8944.66	8894.32	8950.04	8780.17	9020.64	8291.39	55.1221	8901.6	32.599	8916.95	100.921	1.0736	1.07545	0.000135118	0.846648				0.00215317	0.060679	0.0295322	0.865169
sp|P36404|ARL2_HUMAN	ARL2	ARL2_HUMAN ADP-ribosylation factor-like protein 2	12	2677.13	2589.12	2612.02	2293.88	2350.56	2187.55	2775.59	2767.43	2827.85	2626.09	37.2819	2277.33	67.5697	2790.29	26.767	0.867194	1.06253	0.000135374	0.848252				0.00215317	0.0836602	0.0218335	0.00534241
sp|Q9NWZ8|GEMI8_HUMAN	GEMIN8	GEMI8_HUMAN Gem-associated protein 8	4	416.43	424.278	414.995	374.251	376.114	348.575	338.211	335.608	335.06	418.568	4.08009	366.313	12.5659	336.293	1.37456	0.875159	0.803438	0.000135404	0.848442				0.00215317	0.0964591	0.0104801	0.0363337
sp|Q8TAD7|OCC1_HUMAN	OCC1	OCC1_HUMAN Overexpressed in colon carcinoma 1 protein	2	166.206	162.917	174.964	221.807	229.703	234.657	183.368	199.288	191.598	168.029	5.08429	228.722	5.29162	191.418	6.50056	1.36121	1.1392	0.000135481	0.848921				0.00215317	0.0616205	0.0835762	0.0104425
sp|P42575|CASP2_HUMAN	CASP2	CASP2_HUMAN Caspase-2	9	1263.03	1332.11	1259.75	1171.96	1213.51	1192.35	1488.5	1495.25	1432.51	1284.96	33.3646	1192.61	16.9637	1472.09	28.1203	0.928125	1.14563	0.00013582	0.851047				0.00215317	0.117416	0.0413099	0.00348561
sp|Q9UGJ0|AAKG2_HUMAN	PRKAG2	AAKG2_HUMAN 5'-AMP-activated protein kinase subunit gamma-2	11	2574.07	2509.26	2523.98	2526.78	2554.18	2613.87	2822.98	2832.32	2897.34	2535.77	27.7409	2564.94	36.3598	2850.88	33.0727	1.0115	1.12427	0.000136076	0.852654				0.00215317	0.341682	0.0149161	0.00623939
sp|Q9BTY2|FUCO2_HUMAN	FUCA2	FUCO2_HUMAN Plasma alpha-L-fucosidase	9	1717.92	1722.37	1699.17	1415.05	1483.67	1490.99	1745.55	1736.41	1828.59	1713.15	10.0532	1463.24	34.2039	1770.18	41.468	0.854119	1.03329	0.000137768	0.863252				0.00217444	0.0658019	0.255562	0.00634248
sp|P31937|3HIDH_HUMAN	HIBADH	3HIDH_HUMAN 3-hydroxyisobutyrate dehydrogenase, mitochondrial	11	1209.93	1191.88	1279.96	1108.12	1298.63	1175.56	1862.85	1745.03	1859.72	1227.26	37.9884	1194.1	78.8729	1822.53	54.818	0.972986	1.48505	0.000139453	0.873814				0.00219551	0.694309	0.0168554	0.00607414
sp|P49841-2|GSK3B_HUMAN	GSK3B	GSK3B_HUMAN Isoform 2 of Glycogen synthase kinase-3 beta	12	1159.52	1169.21	1165.45	1410.97	1363.21	1379.56	1162.69	1204.81	1119.91	1164.73	3.98885	1384.58	19.8184	1162.47	34.6606	1.18876	0.998062	0.000140039	0.877483				0.00219921	0.0588342	0.886954	0.00751917
sp|Q96BW5|PTER_HUMAN	PTER	PTER_HUMAN Phosphotriesterase-related protein	6	1098.14	1079.99	1105.44	1207.5	1283.91	1256.9	1020.42	950.975	974.424	1094.52	10.7	1249.44	31.6375	981.94	28.8446	1.14153	0.897139	0.00014043	0.879934				0.00219983	0.0781598	0.0574606	0.00558954
sp|O95865|DDAH2_HUMAN	DDAH2	DDAH2_HUMAN N(G),N(G)-dimethylarginine dimethylaminohydrolase 2	5	640.126	588.219	642.101	653.158	701.648	666.644	892.361	854.966	937.894	623.482	24.9477	673.817	20.4354	895.074	33.9095	1.08073	1.4356	0.000141907	0.889191				0.00221743	0.208513	0.0208044	0.00611814
sp|Q6YHU6|THADA_HUMAN	THADA	THADA_HUMAN Thyroid adenoma-associated protein	28	5207.93	5046.25	5153.23	5092.3	5189.58	5184.81	4633.61	4426.67	4532.95	5135.8	67.146	5155.56	44.7763	4531.08	84.4933	1.00385	0.882253	0.00014242	0.892405				0.00221991	0.496421	0.0283387	0.00550248
sp|P00734|THRB_HUMAN	F2	THRB_HUMAN Prothrombin	2	555.558	525.262	503.822	403.357	385.295	373.273	506.4	537.116	542.861	528.214	21.224	387.308	12.364	528.792	16.0065	0.733241	1.00109	0.000143029	0.896223				0.00222155	0.0616205	0.495627	0.00472637
sp|Q5T0D9|TPRGL_HUMAN	TPRG1L	TPRGL_HUMAN Tumor protein p63-regulated gene 1-like protein	4	415.049	421.973	414.917	335.628	381.621	351.471	521.966	512.776	491.161	417.313	3.29556	356.24	19.077	508.634	12.9126	0.853652	1.21883	0.000143234	0.897506				0.00222155	0.117946	0.0204128	0.00574237
sp|Q9P2D3|HTR5B_HUMAN	HEATR5B	HTR5B_HUMAN HEAT repeat-containing protein 5B	17	1915.65	1938.95	1997.79	2024.8	2060.44	2021.69	1677.82	1618.72	1733.16	1950.8	34.564	2035.64	17.5798	1676.57	46.7283	1.04349	0.859427	0.000147195	0.922322				0.00227734	0.173483	0.0311025	0.00513864
sp|O75815|BCAR3_HUMAN	BCAR3	BCAR3_HUMAN Breast cancer anti-estrogen resistance protein 3	14	2286.17	2249.04	2242.07	2276.53	2428.38	2274.15	2755.56	2685.26	2728.23	2259.09	19.3564	2326.35	72.1503	2723.02	28.9356	1.02977	1.20536	0.000147748	0.925791				0.00228027	0.401414	0.0107388	0.00861801
sp|Q9Y2W2|WBP11_HUMAN	WBP11	WBP11_HUMAN WW domain-binding protein 11	16	2746.74	2685.33	2692.05	2666.06	2628.28	2691.18	2888.96	2877.22	2902.89	2708.04	27.5022	2661.84	25.8516	2889.69	10.4924	0.98294	1.06708	0.000148764	0.932154				0.00228695	0.438218	0.0107388	0.00426568
sp|Q8WVX9|FACR1_HUMAN	FAR1	FACR1_HUMAN Fatty acyl-CoA reductase 1	4	366.698	335.611	387.879	260.058	247.856	251.295	360.89	355.671	382.921	363.396	21.4657	253.07	5.13707	366.494	11.8094	0.696402	1.00853	0.000148911	0.933077				0.00228695	0.0700058	0.834959	0.0030469
sp|Q9P0J0|NDUAD_HUMAN	NDUFA13	NDUAD_HUMAN NADH dehydrogenase [ubiquinone] 1 alpha subcomplex subunit 13	8	1670.34	1625.6	1633.24	1526.67	1548.95	1599.16	1812.67	1811.43	1776.89	1643.06	19.5404	1558.26	30.3173	1800.33	16.5823	0.948389	1.09572	0.000150966	0.94595				0.00231284	0.168617	0.0149161	0.00502878
sp|Q5EBL8-2|PDZ11_HUMAN	PDZD11	PDZ11_HUMAN Isoform 2 of PDZ domain-containing protein 11	4	281.539	274.952	273.622	243.655	259.674	260.767	344.565	319.886	330.13	276.704	3.46148	254.699	7.82179	331.527	10.1235	0.920472	1.19813	0.000151853	0.951513				0.00232076	0.15888	0.0256658	0.00574237
sp|P21589|5NTD_HUMAN	NT5E	5NTD_HUMAN 5'-nucleotidase	75	9858.47	10321	10141.7	11990.4	11540.5	12202.2	13029.3	13561.6	12553.5	10107.1	190.409	11911	275.906	13048.1	411.771	1.17849	1.29099	0.000154085	0.965499				0.00234915	0.0669701	0.0201469	0.0405534
sp|Q9UNF1|MAGD2_HUMAN	MAGED2	MAGD2_HUMAN Melanoma-associated antigen D2	17	1995.11	1978.57	2042.91	2304.04	2234.86	2314.48	2089.19	2038.93	2047	2005.53	27.2805	2284.46	35.3305	2058.37	22.0383	1.13908	1.02635	0.000155418	0.973847				0.00236164	0.066395	0.262489	0.00684122
sp|Q86VI3|IQGA3_HUMAN	IQGAP3	IQGA3_HUMAN Ras GTPase-activating-like protein IQGAP3	55	8694.28	8352.66	8711.41	9735.44	9639.86	9928.3	10396	10210.6	10845.3	8586.12	165.227	9767.87	119.967	10484	266.477	1.13763	1.22104	0.000155659	0.975358				0.00236164	0.0658019	0.0223409	0.0334192
sp|Q8IVD9|NUDC3_HUMAN	NUDCD3	NUDC3_HUMAN NudC domain-containing protein 3	9	2267.78	2098.06	2142.99	2067.26	2164.03	2155.29	2946.41	2693.48	2842.08	2169.61	71.7992	2128.86	43.7037	2827.32	103.784	0.981218	1.30315	0.000157389	0.986202				0.00238213	0.894179	0.0199152	0.00507731
sp|P51809|VAMP7_HUMAN	VAMP7	VAMP7_HUMAN Vesicle-associated membrane protein 7	6	1302.72	1261.06	1316.77	1186.1	1200.58	1273.46	1013.05	1032.65	1053.44	1293.52	23.6562	1220.05	38.2287	1033.05	16.4915	0.943201	0.798634	0.000158658	0.994152				0.00239555	0.284251	0.0168554	0.00899039
sp|O95155-4|UBE4B_HUMAN	UBE4B	UBE4B_HUMAN Isoform 4 of Ubiquitin conjugation factor E4 B	15	1999.74	1993.75	1976.34	2102.65	2073.14	2190.79	1763.66	1822.89	1814.55	1989.94	9.92499	2122.19	49.9789	1800.37	26.1779	1.06646	0.904733	0.000159598	1				0.00240394	0.12969	0.0236817	0.0059581
sp|P15311|EZRI_HUMAN	EZR	EZRI_HUMAN Ezrin	48	7848.44	8021.62	7749.09	8270.03	8383.74	8696.9	7095.61	7273.18	7072.61	7873.05	112.613	8450.22	180.498	7147.13	89.6217	1.07331	0.907797	0.000160591	1				0.00240951	0.135697	0.0315708	0.00494614
sp|Q96DH6|MSI2H_HUMAN	MSI2	MSI2H_HUMAN RNA-binding protein Musashi homolog 2	9	1667.05	1720.01	1659.02	1527.44	1623.81	1524.85	1358.58	1388.03	1342.43	1682.03	27.0576	1558.7	46.0519	1363.01	18.8782	0.92668	0.81034	0.000160737	1				0.00240951	0.153105	0.0149161	0.0113276
sp|Q13617-2|CUL2_HUMAN	CUL2	CUL2_HUMAN Isoform 2 of Cullin-2	28	4808.04	4913.62	4858.75	4999.98	4958.12	5095.41	4393.12	4448.92	4550.56	4860.14	43.114	5017.84	57.4531	4464.2	65.1764	1.03245	0.918534	0.000161841	1				0.00242027	0.184048	0.0273729	0.00549249
sp|P35232|PHB_HUMAN	PHB	PHB_HUMAN Prohibitin	27	6978.56	7060.89	6754.51	6015.48	6223.08	6402.42	7446.77	7593.16	7526.29	6931.32	129.463	6213.66	158.108	7522.07	59.8378	0.896461	1.08523	0.000162777	1				0.00242848	0.107391	0.0406404	0.00466539
sp|Q86SQ4-3|GP126_HUMAN	GPR126	GP126_HUMAN Isoform 3 of G-protein coupled receptor 126	3	635.592	637.074	606.326	604.104	608.711	612.172	693.564	696.324	691.85	626.331	14.1584	608.329	3.3048	693.913	1.84307	0.971259	1.1079	0.00016541	1				0.00246189	0.439354	0.0302289	0.00168311
sp|Q9Y657|SPIN1_HUMAN	SPIN1	SPIN1_HUMAN Spindlin-1	12	2109.96	2035.36	2099.28	2083.27	1993.74	2041.39	2411.01	2385	2326.94	2081.53	32.9393	2039.47	36.5758	2374.32	35.143	0.979791	1.14066	0.000168124	1				0.00249175	0.624729	0.0211499	0.00529341
sp|P41223|BUD31_HUMAN	BUD31	BUD31_HUMAN Protein BUD31 homolog	7	1162.11	1090.67	1198.98	1119.03	1104.48	1087.13	1373.06	1394.88	1404.98	1150.59	44.9619	1103.55	13.0398	1390.97	13.3209	0.959117	1.20893	0.000168366	1				0.00249175	0.499135	0.0341776	0.0020218
sp|P11498|PYC_HUMAN	PC	PYC_HUMAN Pyruvate carboxylase, mitochondrial	19	2783.48	2840.21	2779.38	2233.08	2398.29	2332.2	2453.73	2512.09	2460.28	2801.02	27.7597	2321.19	67.8945	2475.37	26.1046	0.828694	0.883737	0.000168608	1				0.00249175	0.0669701	0.0168554	0.0535242
sp|Q9H4Z3|PCIF1_HUMAN	PCIF1	PCIF1_HUMAN Phosphorylated CTD-interacting factor 1	5	403.589	404.968	389.802	423.677	398.063	406.294	483.982	497.432	475.191	399.453	6.84747	409.345	10.6771	485.535	9.14601	1.02476	1.2155	0.000169242	1				0.00249522	0.460991	0.0186595	0.00741564
sp|P48507|GSH0_HUMAN	GCLM	GSH0_HUMAN Glutamate--cysteine ligase regulatory subunit	13	1766.64	1647.86	1726.65	1484.3	1540.68	1502.53	1420.01	1402.86	1380.51	1713.72	49.3466	1509.17	23.491	1401.13	16.1723	0.880641	0.817595	0.000170441	1				0.00250538	0.0827118	0.0185546	0.013268
sp|Q9UET6|TRM7_HUMAN	FTSJ1	TRM7_HUMAN Putative tRNA (cytidine(32)/guanosine(34)-2'-O)-methyltransferase	5	2068.82	2068.63	2055.4	2054.74	1991.82	1999.03	1853.61	1767.28	1806.29	2064.28	6.28194	2015.2	28.1159	1809.06	35.2985	0.976221	0.876362	0.000171068	1				0.00250538	0.264949	0.0228174	0.00960354
sp|Q15149|PLEC_HUMAN	PLEC	PLEC_HUMAN Plectin	451	95521.2	93393	93968.8	85456.1	86985.6	87550.9	85204.6	86078.2	87333.5	94294.3	898.809	86664.2	884.88	86205.4	873.764	0.919082	0.914216	0.000171185	1				0.00250538	0.0632033	0.0190751	0.650983
sp|P43007|SATT_HUMAN	SLC1A4	SATT_HUMAN Neutral amino acid transporter A	12	2100	1948.45	2141.19	2514.02	2590.77	2518.74	2715.13	2720.08	2602.84	2063.21	82.8739	2541.18	35.1207	2679.35	54.1385	1.23166	1.29863	0.00017153	1				0.00250538	0.0744507	0.025347	0.0489291
sp|Q9BXB5|OSB10_HUMAN	OSBPL10	OSB10_HUMAN Oxysterol-binding protein-related protein 10	7	1383.04	1489.4	1398.17	1563.99	1483.83	1510.18	1151.16	1207.09	1132.32	1423.54	46.9802	1519.33	33.3591	1163.52	31.7519	1.06729	0.817347	0.000171968	1				0.00250593	0.291684	0.0283387	0.0043599
sp|P82664|RT10_HUMAN	MRPS10	RT10_HUMAN 28S ribosomal protein S10, mitochondrial	12	1990.79	1948.84	1995.29	1807.87	1894.49	1935.87	2287.17	2239.38	2232	1978.31	20.9169	1879.41	53.3326	2252.85	24.4542	0.950009	1.13878	0.000178569	1				0.00259225	0.269101	0.0168554	0.0059581
sp|Q6NUK1|SCMC1_HUMAN	SLC25A24	SCMC1_HUMAN Calcium-binding mitochondrial carrier protein SCaMC-1	30	5826.75	5916.04	5830.06	6125.53	6265.82	6511.78	6834.11	6816.86	6943.46	5857.62	41.3336	6301.04	159.641	6864.81	56.0581	1.0757	1.17195	0.000178719	1				0.00259225	0.135723	0.0117506	0.018916
sp|Q9ULC3|RAB23_HUMAN	RAB23	RAB23_HUMAN Ras-related protein Rab-23	6	773.591	744.875	793.153	779.152	786.162	826.315	933.417	949.221	961.413	770.54	19.8272	797.21	20.7786	948.017	11.461	1.03461	1.23033	0.000179479	1				0.00259727	0.453087	0.0203614	0.00571314
sp|P34896|GLYC_HUMAN	SHMT1	GLYC_HUMAN Serine hydroxymethyltransferase, cytosolic	21	3381.45	3402.72	3470.79	3058.97	3254.97	3179.03	2883.2	2757.92	2757.42	3418.32	38.1045	3164.32	80.6896	2799.51	59.1758	0.925695	0.818973	0.000181567	1				0.00262143	0.117416	0.0169475	0.0144368
sp|P14550|AK1A1_HUMAN	AKR1A1	AK1A1_HUMAN Alcohol dehydrogenase [NADP(+)]	18	3933.6	3939.37	3899.09	3883.56	3986.87	3947.87	4543.19	4460.3	4315.57	3924.02	17.7849	3939.43	42.5959	4439.69	94.0617	1.00393	1.13141	0.000182119	1				0.00262334	0.729573	0.0283758	0.0082114
sp|Q9NR09|BIRC6_HUMAN	BIRC6	BIRC6_HUMAN Baculoviral IAP repeat-containing protein 6	36	3833.95	3611.35	3870.49	3918.39	3785.68	3888.16	3027.3	3073.85	3206.03	3771.93	114.523	3864.08	56.792	3102.39	75.7062	1.02443	0.822495	0.000183533	1				0.00262842	0.438218	0.033425	0.00431825
sp|Q05682-5|CALD1_HUMAN	CALD1	CALD1_HUMAN Isoform 5 of Caldesmon	3	461.531	458.19	483.545	464.844	477.077	453.54	796.877	705.66	655.917	467.755	11.248	465.154	9.61143	719.485	58.3711	0.994438	1.53816	0.000183611	1				0.00262842	0.752209	0.0329262	0.0076799
sp|Q9Y6G9|DC1L1_HUMAN	DYNC1LI1	DC1L1_HUMAN Cytoplasmic dynein 1 light intermediate chain 1	32	10120.9	10372	9645.68	9406.51	9869.29	9699.05	8245.49	8163.7	8281.51	10046.2	301.188	9658.28	191.116	8230.23	49.2908	0.961387	0.819239	0.000183831	1				0.00262842	0.455727	0.0238378	0.00434933
sp|Q71F23|CENPU_HUMAN	CENPU	CENPU_HUMAN Centromere protein U	6	796.148	808.893	780.524	820.549	768.979	807.54	930.21	945.756	930.675	795.188	11.6015	799.023	21.8979	935.547	7.22135	1.00482	1.17651	0.000184285	1				0.00262842	0.894854	0.0154768	0.00686181
sp|Q56NI9|ESCO2_HUMAN	ESCO2	ESCO2_HUMAN N-acetyltransferase ESCO2	6	708.874	713.043	747.469	745.218	672.273	714.739	907.329	958.704	942.528	723.129	17.2952	710.743	29.9134	936.187	21.4477	0.982873	1.29463	0.000184568	1				0.00262842	0.638542	0.0185546	0.00638598
sp|Q92508|PIEZ1_HUMAN	PIEZO1	PIEZ1_HUMAN Piezo-type mechanosensitive ion channel component 1	12	1225.62	1133.77	1237.2	1349.24	1332.29	1351.26	1053.79	1071.19	1071.83	1198.86	46.2701	1344.26	8.50649	1065.6	8.35737	1.12128	0.888845	0.000185779	1				0.00263572	0.10383	0.078873	0.00161944
sp|Q3KRA9-2|ALKB6_HUMAN	ALKBH6	ALKB6_HUMAN Isoform 2 of Alpha-ketoglutarate-dependent dioxygenase alkB homolog 6	3	208.394	190.607	206.55	283.38	263.45	261.87	201.881	208.903	208.262	201.85	7.9858	269.567	9.78878	206.349	3.16994	1.33548	1.02229	0.000185922	1				0.00263572	0.066395	0.360809	0.00491377
sp|Q92598|HS105_HUMAN	HSPH1	HS105_HUMAN Heat shock protein 105 kDa	108	26986.1	27817.8	27004.9	24294.4	25558.9	24402.4	22397.3	22162.7	21022	27269.6	387.712	24751.9	572.336	21860.7	600.711	0.907674	0.80165	0.000187635	1				0.002654	0.0943937	0.0201779	0.0166334
sp|Q49B96|COX19_HUMAN	COX19	COX19_HUMAN Cytochrome c oxidase assembly protein COX19	3	611.358	635.904	613.725	599.181	622.734	609.194	732.041	712.812	699.143	620.329	11.0555	610.37	9.65134	714.665	13.4943	0.983945	1.15207	0.000190171	1				0.00268144	0.417706	0.028903	0.0053756
sp|Q7L9B9|EEPD1_HUMAN	EEPD1	EEPD1_HUMAN Endonuclease/exonuclease/phosphatase family domain-containing protein 1	8	981.715	997.872	961.998	892.602	966.155	915.105	1132.42	1164.77	1189.86	980.528	14.6695	924.621	30.7725	1162.35	23.5121	0.942982	1.18543	0.000190431	1				0.00268144	0.268596	0.0222261	0.00603918
sp|Q9UNS1|TIM_HUMAN	TIMELESS	TIM_HUMAN Protein timeless homolog	13	2356.79	2335.01	2447.11	2130.9	2011.92	2088.79	2456	2455.46	2467.93	2379.64	48.5323	2077.2	49.2595	2459.8	5.75536	0.872908	1.03369	0.000191147	1				0.00268548	0.0824179	0.238412	0.0047148
sp|P60891|PRPS1_HUMAN	PRPS1	PRPS1_HUMAN Ribose-phosphate pyrophosphokinase 1	3	791.417	875.477	866.57	738.778	781.118	765.332	631.063	603.645	628.179	844.488	37.7026	761.743	17.4706	620.962	12.3017	0.902017	0.735312	0.000192333	1				0.00269423	0.0700058	0.0114384	0.00507562
sp|Q6VY07|PACS1_HUMAN	PACS1	PACS1_HUMAN Phosphofurin acidic cluster sorting protein 1	19	3127.97	3103.68	3130.57	3257.9	3151.56	3187.35	2756.61	2849.56	2873.52	3120.74	12.1098	3198.94	44.1795	2826.56	50.4224	1.02506	0.905735	0.000192629	1				0.00269423	0.231314	0.0307164	0.00700468
sp|Q96SN8|CK5P2_HUMAN	CDK5RAP2	CK5P2_HUMAN CDK5 regulatory subunit-associated protein 2	20	2221.41	2166.6	2112.72	2033.12	2073.77	2168.07	2519.92	2591.06	2513.69	2166.91	44.373	2091.65	56.5257	2541.56	35.0964	0.96527	1.17289	0.000195447	1				0.00272755	0.5372	0.0153453	0.00534633
sp|Q9BX40|LS14B_HUMAN	LSM14B	LS14B_HUMAN Protein LSM14 homolog B	10	935.676	914.061	914.243	892.191	898.681	953.297	1098.52	1187.03	1163.69	921.327	10.1468	914.723	27.4043	1149.75	37.455	0.992832	1.24793	0.000196352	1				0.00273409	0.992805	0.0215789	0.00775699
sp|Q5HYI8|RABL3_HUMAN	RABL3	RABL3_HUMAN Rab-like protein 3	12	2372.85	2419.46	2375.97	2180.99	2253.46	2231.33	2539.74	2533.43	2461.24	2389.43	21.2749	2221.93	30.3237	2511.47	35.6113	0.9299	1.05108	0.000197453	1				0.0027378	0.0788826	0.0794473	0.00559669
sp|Q9BRZ2|TRI56_HUMAN	TRIM56	TRI56_HUMAN E3 ubiquitin-protein ligase TRIM56	6	366.071	336.709	375.456	380.988	407.274	388.043	503.817	481.82	491.84	359.412	16.5043	392.102	11.1083	492.492	8.99208	1.09095	1.37027	0.000197811	1				0.0027378	0.224861	0.0222261	0.00491931
sp|P36915|GNL1_HUMAN	GNL1	GNL1_HUMAN Guanine nucleotide-binding protein-like 1	14	1072.67	1099.68	1135.92	1225.93	1287.61	1235.4	1371.12	1319	1356.27	1102.76	25.9132	1249.65	27.1211	1348.8	21.9243	1.1332	1.22311	0.000197929	1				0.0027378	0.0837367	0.0170665	0.0253562
sp|Q96HC4|PDLI5_HUMAN	PDLIM5	PDLI5_HUMAN PDZ and LIM domain protein 5	17	2692.06	2739.37	2606.83	3156.83	3180.34	3282.12	2662.53	2658.14	2499.19	2679.42	54.8424	3206.43	54.3747	2606.62	75.9856	1.19669	0.97283	0.0002001	1				0.00276173	0.0634095	0.530499	0.00570503
sp|Q9UHD1|CHRD1_HUMAN	CHORDC1	CHRD1_HUMAN Cysteine and histidine-rich domain-containing protein 1	30	5785.02	5550.64	5756.08	5065.27	5481.31	5162.6	4575.35	4322.36	4387.6	5697.25	104.338	5236.39	177.682	4428.44	107.243	0.919109	0.777294	0.000201873	1				0.00278008	0.191546	0.0178012	0.0117732
sp|Q8N392|RHG18_HUMAN	ARHGAP18	RHG18_HUMAN Rho GTPase-activating protein 18	8	761.337	750.998	761.359	703.326	681.78	681.551	682.762	695.855	698.731	757.898	4.87905	688.886	10.2113	692.449	6.94988	0.908942	0.913644	0.000202927	1				0.00278698	0.0700058	0.0197591	0.718393
sp|Q86XR7-2|TCAM2_HUMAN	TICAM2	TCAM2_HUMAN Isoform 2 of TIR domain-containing adapter molecule 2	8	1566.25	1636.46	1581.44	1536.32	1649.41	1566.07	1282.4	1328.84	1326.59	1594.72	30.1614	1583.93	47.8655	1312.61	21.3814	0.993238	0.823099	0.000203263	1				0.00278698	0.705471	0.0165156	0.00697314
sp|Q86YS6|RAB43_HUMAN	RAB43	RAB43_HUMAN Ras-related protein Rab-43	3	845.349	815.831	860.482	1032.16	995.174	982.51	858.351	816.889	837.833	840.554	18.5413	1003.28	21.0646	837.691	16.9271	1.1936	0.996594	0.000205708	1				0.00281036	0.0699186	0.989838	0.00559669
sp|Q9UHN6|TMEM2_HUMAN	TMEM2	TMEM2_HUMAN Transmembrane protein 2	4	377.858	348.653	379.737	416.588	401.055	392.554	302.313	299.562	313.815	368.749	14.2309	403.399	9.95085	305.23	6.17353	1.09397	0.827744	0.000206117	1				0.00281036	0.157645	0.0401387	0.00348561
sp|P28562|DUS1_HUMAN	DUSP1	DUS1_HUMAN Dual specificity protein phosphatase 1	2	102.716	107.1	93.7488	138.168	153.942	153.881	101.148	98.2092	93.1303	101.188	5.55662	148.664	7.4216	97.4958	3.31185	1.46918	0.963509	0.000206584	1				0.00281036	0.0744507	0.692795	0.00484245
sp|O75410|TACC1_HUMAN	TACC1	TACC1_HUMAN Transforming acidic coiled-coil-containing protein 1	18	2679.68	2571.52	2669.34	2238.32	2413.54	2381.27	3033.52	2908.86	3063.49	2640.18	48.7331	2344.38	76.1418	3001.96	66.9567	0.887961	1.13703	0.000206908	1				0.00281036	0.117416	0.033425	0.00558954
sp|Q9UER7|DAXX_HUMAN	DAXX	DAXX_HUMAN Death domain-associated protein 6	5	383.433	389.071	401.868	396.577	426.961	410.807	531.957	545.171	494.149	391.457	7.7129	411.448	12.4125	523.759	21.6212	1.05107	1.33797	0.000207211	1				0.00281036	0.380735	0.0242697	0.00912856
sp|O43396|TXNL1_HUMAN	TXNL1	TXNL1_HUMAN Thioredoxin-like protein 1	13	1468.15	1459.3	1474.88	1536.81	1514.46	1486.89	1679.64	1721.56	1636.61	1467.44	6.38011	1512.72	20.4169	1679.27	34.6817	1.03085	1.14435	0.000207993	1				0.00281487	0.184203	0.0243287	0.0109033
sp|Q14004|CDK13_HUMAN	CDK13	CDK13_HUMAN Cyclin-dependent kinase 13	10	988.502	981.782	980.462	1051.31	981.176	1046.71	1175	1242.5	1220.7	983.582	3.52045	1026.4	32.0324	1212.73	28.1267	1.04353	1.23298	0.000212106	1				0.00286435	0.316528	0.0169475	0.0108154
sp|P53611|PGTB2_HUMAN	RABGGTB	PGTB2_HUMAN Geranylgeranyl transferase type-2 subunit beta	8	2161.48	2121.28	2182.69	1824.96	1861.3	1921.27	1792.05	1681.57	1784.07	2155.15	25.467	1869.18	39.7109	1752.56	50.3055	0.867307	0.813198	0.000214465	1				0.00288657	0.0700058	0.0232059	0.0764202
sp|O43776|SYNC_HUMAN	NARS	SYNC_HUMAN Asparagine--tRNA ligase, cytoplasmic	40	4433.38	4435.6	4877.14	5460.73	5661.75	5427.42	6184.54	5958.46	6254.59	4582.04	208.669	5516.63	103.51	6132.53	126.365	1.20397	1.33838	0.000214673	1				0.00288657	0.0936909	0.0249584	0.0136328
sp|P14927|QCR7_HUMAN	UQCRB	QCR7_HUMAN Cytochrome b-c1 complex subunit 7	15	2955.46	2945.87	2947.11	2809.68	2803.01	2824.37	3180.82	3180.98	3053.28	2949.48	4.25869	2812.35	8.92272	3138.36	60.1607	0.953508	1.06404	0.000215867	1				0.00289324	0.0531309	0.0642463	0.00666552
sp|Q14376|GALE_HUMAN	GALE	GALE_HUMAN UDP-glucose 4-epimerase	7	523.241	570.62	547.884	574.678	589.356	630.773	726.986	730.011	740.771	547.248	19.3476	598.269	23.7521	732.589	5.91565	1.09323	1.33868	0.000216093	1				0.00289324	0.278433	0.0123888	0.00813058
sp|Q13751|LAMB3_HUMAN	LAMB3	LAMB3_HUMAN Laminin subunit beta-3	10	561.041	602.401	569.101	565.039	629.934	615.058	788.01	781.556	762.606	577.514	17.9025	603.344	27.758	777.391	10.7813	1.04473	1.3461	0.000218368	1				0.00291748	0.664387	0.0149257	0.0076799
sp|O95336|6PGL_HUMAN	PGLS	6PGL_HUMAN 6-phosphogluconolactonase	16	1735.73	1740.26	1802.84	1909.32	2034.71	1931.48	2237.56	2191.87	2126.22	1759.61	30.6241	1958.5	54.6404	2185.22	45.6972	1.11303	1.24188	0.000219113	1				0.0029212	0.111934	0.0185771	0.0200603
sp|O15460|P4HA2_HUMAN	P4HA2	P4HA2_HUMAN Prolyl 4-hydroxylase subunit alpha-2	10	1038.52	1043.15	1071.23	957.186	1024.53	1005.05	1195.84	1268.6	1259.59	1050.97	14.4525	995.589	28.2954	1241.34	32.3853	0.947308	1.18114	0.000220515	1				0.00293151	0.206267	0.0289161	0.00650186
sp|P32780|TF2H1_HUMAN	GTF2H1	TF2H1_HUMAN General transcription factor IIH subunit 1	12	1671.59	1682.09	1736.94	1789.37	1830.51	1806.63	1895.79	1945.37	1951.61	1696.87	28.6539	1808.84	16.8677	1930.92	24.9733	1.06598	1.13793	0.000221081	1				0.00293151	0.103653	0.0231391	0.0115773
sp|O75874|IDHC_HUMAN	IDH1	IDHC_HUMAN Isocitrate dehydrogenase [NADP] cytoplasmic	28	4710.1	4831.55	4556.11	5415.27	5732.03	5864.02	5998.2	5870.75	5803.68	4699.25	112.709	5670.44	188.307	5890.88	80.6776	1.20667	1.25358	0.00022129	1				0.00293151	0.0824179	0.0185771	0.225669
sp|Q92830|KAT2A_HUMAN	KAT2A	KAT2A_HUMAN Histone acetyltransferase KAT2A	8	1435.53	1388.18	1452.96	1651.86	1573.46	1590.31	1660.21	1710.91	1710.48	1425.56	27.3705	1605.21	33.6962	1693.87	23.7995	1.12602	1.18821	0.000223764	1				0.00295803	0.0839288	0.0201076	0.0497106
sp|Q9BSQ5-2|CCM2_HUMAN	CCM2	CCM2_HUMAN Isoform 2 of Malcavernin	2	346.693	333.276	311.338	328.778	359.54	338.374	446.42	439.706	454.432	330.436	14.5727	342.231	12.8512	446.853	6.01964	1.0357	1.35231	0.000224435	1				0.00296066	0.350068	0.0149161	0.00500948
sp|Q9NZJ6|COQ3_HUMAN	COQ3	COQ3_HUMAN Hexaprenyldihydroxybenzoate methyltransferase, mitochondrial	6	1350.57	1301.4	1316.35	1158.26	1228.44	1273.76	1556.55	1524.03	1571.42	1322.77	20.581	1220.15	47.5154	1550.67	19.7891	0.922421	1.17228	0.000225766	1				0.00296936	0.233773	0.0136376	0.0061925
sp|P51530|DNA2_HUMAN	DNA2	DNA2_HUMAN DNA replication ATP-dependent helicase/nuclease DNA2	10	1703.62	1701.97	1709.73	1588.05	1544.01	1587.43	1792.81	1798.02	1886.13	1705.11	3.33787	1573.16	20.6161	1825.65	42.8163	0.922619	1.0707	0.000226043	1				0.00296936	0.0682536	0.078873	0.00674653
sp|P49619|DGKG_HUMAN	DGKG	DGKG_HUMAN Diacylglycerol kinase gamma	2	402.057	403.847	415.88	394.657	405.156	387.596	262.343	269.439	309.117	407.261	6.13797	395.803	7.21449	280.3	20.5818	0.971865	0.688255	0.000230026	1				0.00301537	0.269809	0.0313962	0.00912856
sp|Q96EA4|SPDLY_HUMAN	SPDL1	SPDLY_HUMAN Protein Spindly	3	720.689	684.228	677.563	565.469	565.384	571.508	625.753	590.835	616.768	694.16	18.9551	567.454	2.86706	611.119	14.8043	0.817468	0.880371	0.000230566	1				0.00301614	0.0295738	0.0399154	0.0228421
sp|Q16540|RM23_HUMAN	MRPL23	RM23_HUMAN 39S ribosomal protein L23, mitochondrial	7	682.785	696.391	697.824	612.324	592.974	597.6	667.136	704.868	697.451	692.333	6.77699	600.966	8.25038	689.818	16.3222	0.86803	0.996367	0.000232156	1				0.0030306	0.060679	0.682014	0.0082114
sp|O43933|PEX1_HUMAN	PEX1	PEX1_HUMAN Peroxisome biogenesis factor 1	5	520.674	518.289	506.306	506.722	524.55	531.171	624.913	698.772	663.798	515.09	6.28685	520.814	10.3249	662.494	30.1669	1.01111	1.28617	0.000232677	1				0.00303109	0.565052	0.0295322	0.00874301
sp|Q9UPY5|XCT_HUMAN	SLC7A11	XCT_HUMAN Cystine/glutamate transporter	2	245.968	227.536	239.949	343.238	306.782	325.589	189.606	201.678	164.292	237.818	7.67427	325.203	14.8856	185.192	15.5786	1.36745	0.778714	0.000233476	1				0.00303519	0.0658019	0.089958	0.0061925
sp|Q92552|RT27_HUMAN	MRPS27	RT27_HUMAN 28S ribosomal protein S27, mitochondrial	22	4665.63	4607.79	4685.93	4226.7	4412.49	4363.17	4803.4	4834.18	4840.2	4653.12	33.1049	4334.12	78.5808	4825.93	16.1172	0.931445	1.03714	0.000234357	1				0.00303698	0.102411	0.0338672	0.0061925
sp|Q9Y5L0|TNPO3_HUMAN	TNPO3	TNPO3_HUMAN Transportin-3	18	5129.14	5226.12	5016.49	5159.55	5271.09	5151.04	5822.81	5749.31	6000.91	5123.92	85.6608	5193.89	54.6967	5857.68	105.633	1.01366	1.1432	0.000234583	1				0.00303698	0.575586	0.0296622	0.00628381
sp|Q9BVA0|KTNB1_HUMAN	KATNB1	KTNB1_HUMAN Katanin p80 WD40 repeat-containing subunit B1	8	1389.23	1438.97	1459.93	1442.2	1544.48	1459.55	1223.32	1213.59	1232.44	1429.38	29.6496	1482.08	44.6907	1223.12	7.69682	1.03687	0.855699	0.000236336	1				0.00304869	0.576309	0.0107388	0.00550248
sp|P49848-3|TAF6_HUMAN	TAF6	TAF6_HUMAN Isoform 3 of Transcription initiation factor TFIID subunit 6	9	2498.66	2423.47	2485.34	2315.72	2384.95	2292.5	2724.12	2640.05	2741.21	2469.16	32.7598	2331.06	39.2697	2701.79	44.2131	0.94407	1.09422	0.000236461	1				0.00304869	0.141315	0.0339425	0.00550248
sp|Q8IVT2|MISP_HUMAN	MISP	MISP_HUMAN Mitotic interactor and substrate of PLK1	9	629.389	672.096	655.355	728.027	731.11	752.097	779.189	765.372	786.751	652.28	17.5701	737.078	10.6944	777.104	8.85158	1.13	1.19137	0.000238291	1				0.00306154	0.0700058	0.0149257	0.0243596
sp|Q04837|SSBP_HUMAN	SSBP1	SSBP_HUMAN Single-stranded DNA-binding protein, mitochondrial	23	3142.33	3451.13	3057.77	3486.49	3194.23	3519.66	4862.48	5489.66	4830.07	3217.08	169.063	3400.13	146.219	5060.74	303.583	1.0569	1.57309	0.000238434	1				0.00306154	0.594654	0.0283533	0.00721397
sp|Q9H7N4|SFR19_HUMAN	SCAF1	SFR19_HUMAN Splicing factor, arginine/serine-rich 19	5	528.833	553.703	562.005	597.278	594.419	587.681	653.988	702.07	687.321	548.18	14.0942	593.126	4.02322	681.126	20.1122	1.08199	1.24252	0.000240732	1				0.00308343	0.0650638	0.0232059	0.0095357
sp|P23193|TCEA1_HUMAN	TCEA1	TCEA1_HUMAN Transcription elongation factor A protein 1	16	2174.12	2237.96	2202.75	2275.23	2281.8	2261.83	2748.45	2706.41	2536.64	2204.94	26.1087	2272.95	8.31014	2663.83	91.5622	1.03084	1.20812	0.000241549	1				0.00308343	0.113932	0.0322144	0.00952977
sp|O75521|ECI2_HUMAN	ECI2	ECI2_HUMAN Enoyl-CoA delta isomerase 2, mitochondrial	17	2058.6	2146.88	2134.32	2107.8	2300.01	2204.4	2600.65	2602.96	2602.73	2113.27	38.9938	2204.07	78.4698	2602.11	1.03898	1.04297	1.23132	0.000242023	1				0.00308343	0.536442	0.00781213	0.00912856
sp|Q9BYG5|PAR6B_HUMAN	PARD6B	PAR6B_HUMAN Partitioning defective 6 homolog beta	12	1835.13	1826.01	1906.61	2027.89	2124.91	2088.71	2388.47	2313.5	2225.14	1855.92	36.0384	2080.5	40.0311	2309.04	66.7538	1.12101	1.24415	0.000242108	1				0.00308343	0.089165	0.0250209	0.0225512
sp|Q8N335|GPD1L_HUMAN	GPD1L	GPD1L_HUMAN Glycerol-3-phosphate dehydrogenase 1-like protein	12	932.35	1027.6	988.32	888.335	962.764	916.45	745.215	754.48	734.462	982.757	39.0841	922.516	30.6868	744.719	8.17984	0.938703	0.757786	0.000247381	1				0.0031442	0.156814	0.0117506	0.00570347
sp|Q7L2Z9|CENPQ_HUMAN	CENPQ	CENPQ_HUMAN Centromere protein Q	4	410.799	398.684	411.904	484.044	436.201	455.245	539.562	540.936	517.674	407.129	5.98853	458.497	19.6667	532.724	10.6567	1.12617	1.30849	0.000252444	1				0.00320206	0.13391	0.0145561	0.0195841
sp|P57737-3|CORO7_HUMAN	CORO7	CORO7_HUMAN Isoform 3 of Coronin-7	30	4254.22	4225	4272.1	4039.98	4216	4066.86	3843.55	3795.6	3824.91	4250.44	19.4134	4107.61	77.4226	3821.35	19.7364	0.966397	0.899049	0.000253625	1				0.00321054	0.240898	0.0117506	0.0143737
sp|Q9Y2W1|TR150_HUMAN	THRAP3	TR150_HUMAN Thyroid hormone receptor-associated protein 3	31	5946.87	5758.13	5984.88	5562.2	5716.2	5690.62	6630.24	6424.17	6408.81	5896.63	99.1537	5656.34	67.3812	6487.74	100.958	0.95925	1.10025	0.000254244	1				0.00321188	0.220309	0.0383391	0.00477071
sp|Q9UMS0|NFU1_HUMAN	NFU1	NFU1_HUMAN NFU1 iron-sulfur cluster scaffold homolog, mitochondrial	12	2263.39	2256.32	2219.18	1953.92	1949.26	2056.55	1862.04	1888.29	1776.99	2246.3	19.3904	1986.58	49.5152	1842.44	47.5047	0.884379	0.820212	0.000255469	1				0.00321862	0.0822797	0.0207636	0.0517987
sp|P23443|KS6B1_HUMAN	RPS6KB1	KS6B1_HUMAN Ribosomal protein S6 kinase beta-1	5	1573.77	1607.17	1555.01	1508.29	1443.76	1455.22	1349.49	1354.14	1293.19	1578.65	21.572	1469.09	28.1106	1332.27	27.7012	0.930599	0.843932	0.000257175	1				0.00321862	0.113932	0.0218823	0.0166247
sp|Q7L266|ASGL1_HUMAN	ASRGL1	ASGL1_HUMAN Isoaspartyl peptidase/L-asparaginase	9	981.363	1019.5	999.734	916.723	1035.77	971.931	759.787	733.159	691.696	1000.2	15.5728	974.808	48.6433	728.214	28.0171	0.974614	0.728069	0.000257462	1				0.00321862	0.576109	0.0185546	0.00932797
sp|Q9BRQ3|NUD22_HUMAN	NUDT22	NUD22_HUMAN Nucleoside diphosphate-linked moiety X motif 22	2	102.391	95.3735	96.1907	85.109	82.879	87.7651	124.73	112.406	115.377	97.9851	3.13328	85.251	1.99727	117.504	5.25131	0.870041	1.19921	0.000257589	1				0.00321862	0.078025	0.0374774	0.00538216
sp|O14732|IMPA2_HUMAN	IMPA2	IMPA2_HUMAN Inositol monophosphatase 2	3	474.04	459.892	475.569	454.102	494.134	499.939	606.011	598.805	583.454	469.834	7.05748	482.725	20.3778	596.09	9.40684	1.02744	1.26873	0.000257723	1				0.00321862	0.592	0.0144063	0.00926262
sp|P28074|PSB5_HUMAN	PSMB5	PSB5_HUMAN Proteasome subunit beta type-5	26	6253.11	6355.17	6040.76	5761.31	5844.86	5853.01	5434.09	5515.26	5385.11	6216.35	130.963	5819.73	41.4406	5444.82	53.6725	0.936197	0.875887	0.000258295	1				0.00321862	0.127182	0.0289161	0.00700353
tr|R4GN35|R4GN35_HUMAN	DENND4C	R4GN35_HUMAN DENN domain-containing protein 4C	12	1112.7	1158.03	1148.15	1299.86	1250.21	1295.12	1139.13	1111.07	1117.57	1139.63	19.4626	1281.73	22.3719	1122.59	11.9928	1.12469	0.985051	0.000258764	1				0.00321862	0.0700058	0.107401	0.00534633
sp|Q8TCG1|CIP2A_HUMAN	KIAA1524	CIP2A_HUMAN Protein CIP2A	20	3438.69	3413.52	3301.07	3314.49	3402.47	3340	2966.74	2925.79	3041.03	3384.43	59.8311	3352.32	36.959	2977.85	47.6983	0.990513	0.879869	0.000258887	1				0.00321862	0.948298	0.0287078	0.00570503
sp|P39060|COIA1_HUMAN	COL18A1	COIA1_HUMAN Collagen alpha-1(XVIII) chain	3	437.901	464.871	436.791	320.943	331.135	318.568	409.4	456.413	404.636	446.521	12.9833	323.549	5.45127	423.483	23.3661	0.724599	0.948406	0.000259737	1				0.00322124	0.060679	0.366782	0.00904428
sp|O95168|NDUB4_HUMAN	NDUFB4	NDUB4_HUMAN NADH dehydrogenase [ubiquinone] 1 beta subcomplex subunit 4	7	846.859	861.753	902.415	943.618	998.541	950.857	1093.48	1061.96	1066.71	870.342	23.4798	964.339	24.3646	1074.05	13.8753	1.108	1.23405	0.000260126	1				0.00322124	0.127805	0.0178012	0.013301
sp|Q9UJV9|DDX41_HUMAN	DDX41	DDX41_HUMAN Probable ATP-dependent RNA helicase DDX41	17	2637.08	2619.29	2688.53	2414.44	2492.32	2407.26	2686.3	2712.01	2736.91	2648.3	29.3594	2438.01	38.517	2711.74	20.6623	0.920593	1.02395	0.000261511	1				0.00323201	0.0833762	0.202404	0.00570503
sp|Q8NBS9|TXND5_HUMAN	TXNDC5	TXND5_HUMAN Thioredoxin domain-containing protein 5	45	11067.6	11124.1	10737.4	9141.6	9479.93	9044.81	10506.8	10265.2	9998.82	10976.4	170.542	9222.11	186.537	10256.9	207.464	0.840179	0.934457	0.000264771	1				0.00326586	0.0640252	0.0967584	0.0142141
sp|P19022|CADH2_HUMAN	CDH2	CADH2_HUMAN Cadherin-2	8	847.62	791.578	796.229	749.413	791.259	825.192	1007.11	1007.2	1031.98	811.809	25.3933	788.621	30.9928	1015.43	11.7027	0.971437	1.25082	0.000266394	1				0.00327942	0.880654	0.0104801	0.00563434
sp|Q9NZ45|CISD1_HUMAN	CISD1	CISD1_HUMAN CDGSH iron-sulfur domain-containing protein 1	9	2751.48	2757.4	2873.32	2494.48	2339.63	2442.66	2195.73	2293.72	2139.41	2794.07	56.0927	2425.59	64.3592	2209.62	63.7578	0.868122	0.790826	0.000270744	1				0.00332096	0.0814503	0.020681	0.0380208
sp|P36639|8ODP_HUMAN	NUDT1	8ODP_HUMAN 7,8-dihydro-8-oxoguanine triphosphatase	7	3850.34	3701.26	3536.5	2981.37	3078.79	2948.42	3035.9	2852.33	2942.94	3696.03	128.178	3002.86	55.3501	2943.72	74.9442	0.812455	0.796455	0.00027107	1				0.00332096	0.0632229	0.0233031	0.440576
sp|O75110|ATP9A_HUMAN	ATP9A	ATP9A_HUMAN Probable phospholipid-transporting ATPase IIA	3	629.385	604.693	654.016	605.132	620.467	684.644	876.714	868.724	956.35	629.365	20.136	636.748	34.4416	900.596	39.5587	1.01173	1.43096	0.000271358	1				0.00332096	0.887205	0.0228281	0.00813058
sp|O60513|B4GT4_HUMAN	B4GALT4	B4GT4_HUMAN Beta-1,4-galactosyltransferase 4	4	485.348	464.478	484.803	501.25	480.888	482.837	426.869	424.693	420.976	478.21	9.7123	488.325	9.17393	424.179	2.43307	1.02115	0.887015	0.000274003	1				0.00334679	0.408717	0.0263557	0.00463838
sp|Q9H6W3|NO66_HUMAN	NO66	NO66_HUMAN Bifunctional lysine-specific demethylase and histidyl-hydroxylase NO66	11	1069.4	1051.38	1042.11	1010.95	1063.12	1120.23	1324.18	1342.33	1429.76	1054.3	11.3304	1064.77	44.6286	1365.42	46.0924	1.00993	1.2951	0.000276087	1				0.00336568	0.761752	0.0193296	0.00922172
sp|P31939|PUR9_HUMAN	ATIC	PUR9_HUMAN Bifunctional purine biosynthesis protein PURH	53	10224.5	10162	10050.7	9627.54	10120.3	9914.9	8976.34	8787.71	8565.54	10145.7	71.8798	9887.58	202.094	8776.53	167.895	0.974555	0.865046	0.000278324	1				0.00338636	0.42986	0.020919	0.0108154
sp|Q8NB46|ANR52_HUMAN	ANKRD52	ANR52_HUMAN Serine/threonine-protein phosphatase 6 regulatory ankyrin repeat subunit C	9	707.956	707.592	708.608	586.322	622.88	621.642	601.007	567.927	565.794	708.052	0.420298	610.281	16.9493	578.243	16.1204	0.861916	0.816667	0.000281901	1				0.00342071	0.0744507	0.0204128	0.14068
sp|P27105|STOM_HUMAN	STOM	STOM_HUMAN Erythrocyte band 7 integral membrane protein	10	1108	1067.47	1117.86	1063.49	1063.52	1140.49	765.714	836.262	858.906	1097.78	21.8048	1089.17	36.2911	820.294	39.6856	0.992157	0.747232	0.000282562	1				0.00342071	0.941437	0.0296876	0.00874301
sp|Q969T4|UB2E3_HUMAN	UBE2E3	UB2E3_HUMAN Ubiquitin-conjugating enzyme E2 E3	4	981.926	1017.07	1041.02	940.706	979.594	921.11	836.97	792.164	817.12	1013.34	24.2689	947.137	24.3051	815.418	18.3315	0.934669	0.804685	0.000282785	1				0.00342071	0.117483	0.0163883	0.0100962
tr|J3KN16|J3KN16_HUMAN	KIAA0368	J3KN16_HUMAN Proteasome-associated protein ECM29 homolog	64	10376.3	10027.7	10526.5	11634.8	11400.7	11300.9	9889.43	9670.89	10052.8	10310.2	208.935	11445.5	139.941	9871.04	156.455	1.11011	0.957408	0.000284424	1				0.00343391	0.0824179	0.215872	0.00444876
sp|P10398|ARAF_HUMAN	ARAF	ARAF_HUMAN Serine/threonine-protein kinase A-Raf	3	528.986	500.363	522.251	604.053	555.18	535.63	426.302	402.323	404.699	517.2	12.2189	564.954	28.7759	411.108	10.7875	1.09233	0.794872	0.000286252	1				0.00344857	0.224894	0.0215789	0.00668562
sp|P17152|TMM11_HUMAN	TMEM11	TMM11_HUMAN Transmembrane protein 11, mitochondrial	3	469.173	463.565	461.404	458.586	474.063	475.172	424.396	404.687	411.09	464.714	3.27409	469.274	7.57087	413.391	8.20902	1.00981	0.88956	0.000286739	1				0.00344857	0.499135	0.0288818	0.0083451
sp|P05121|PAI1_HUMAN	SERPINE1	PAI1_HUMAN Plasminogen activator inhibitor 1	24	4961.87	5118.95	4852.26	5081.02	5244.79	5691.05	6470.03	6808.7	6884.45	4977.69	109.449	5338.95	257.791	6721.06	180.179	1.07258	1.35024	0.000287961	1				0.00345663	0.349726	0.0178012	0.0109609
sp|Q9UNS2|CSN3_HUMAN	COPS3	CSN3_HUMAN COP9 signalosome complex subunit 3	19	2152.03	2119.52	2058.09	1976.99	2085.6	1996.3	1801.91	1793.43	1818.68	2109.88	38.9519	2019.63	47.3093	1804.67	10.4918	0.957225	0.855344	0.000289174	1				0.00346456	0.349107	0.0146234	0.00912856
sp|Q9Y5Z9|UBIA1_HUMAN	UBIAD1	UBIA1_HUMAN UbiA prenyltransferase domain-containing protein 1	2	699.573	684.746	714.672	858.432	784.379	828.935	663.867	673.45	667.31	699.664	12.2174	823.915	30.4397	668.209	3.96355	1.17759	0.955043	0.000295926	1				0.00353621	0.0936909	0.101384	0.00676207
sp|P55039|DRG2_HUMAN	DRG2	DRG2_HUMAN Developmentally-regulated GTP-binding protein 2	9	1957.57	1915.69	1964.91	2129.37	1986.32	1988.56	1685.75	1702.22	1715.83	1946.06	21.6806	2034.75	66.9127	1701.27	12.2986	1.04558	0.874212	0.000296283	1				0.00353621	0.325718	0.0149257	0.00732053
sp|P30038|AL4A1_HUMAN	ALDH4A1	AL4A1_HUMAN Delta-1-pyrroline-5-carboxylate dehydrogenase, mitochondrial	14	1644.43	1668.24	1621.03	1354.58	1508.27	1466.25	1872.51	1927.07	2017.26	1644.57	19.2736	1443.03	64.8558	1938.95	59.6877	0.877455	1.179	0.000297895	1				0.00354868	0.12969	0.033425	0.00729487
sp|O95819-3|M4K4_HUMAN	MAP4K4	M4K4_HUMAN Isoform 3 of Mitogen-activated protein kinase kinase kinase kinase 4	21	3065.54	3021.45	3017.29	2613.43	2726.31	2720.96	2516.29	2666.66	2562.36	3034.76	21.8309	2686.9	51.997	2581.77	62.9039	0.885375	0.850733	0.000298535	1				0.0035495	0.0698625	0.023719	0.160012
sp|P31942-2|HNRH3_HUMAN	HNRNPH3	HNRH3_HUMAN Isoform 2 of Heterogeneous nuclear ribonucleoprotein H3	25	3949.91	3985.85	3954.36	3623.61	3714.45	3875.49	4328.91	4336.8	4322.72	3963.37	15.9969	3737.85	104.152	4329.48	5.76208	0.943098	1.09237	0.000299096	1				0.0035495	0.182207	0.0104801	0.00751354
sp|P17900|SAP3_HUMAN	GM2A	SAP3_HUMAN Ganglioside GM2 activator	6	1947.35	1896.94	1904.54	1553.22	1587.1	1606.3	1624.75	1638.99	1748.62	1916.28	22.1901	1582.21	21.9443	1670.79	55.3427	0.825667	0.871892	0.000300101	1				0.00355469	0.0531309	0.0467956	0.113303
sp|Q8IVH8|M4K3_HUMAN	MAP4K3	M4K3_HUMAN Mitogen-activated protein kinase kinase kinase kinase 3	5	1193.58	1147.77	1247.79	1225.03	1202.27	1155.07	977.199	990.17	986.325	1196.38	40.881	1194.12	29.1362	984.565	5.43972	0.998114	0.822953	0.000303043	1				0.00358276	0.960781	0.028903	0.0043599
sp|O15013|ARHGA_HUMAN	ARHGEF10	ARHGA_HUMAN Rho guanine nucleotide exchange factor 10	16	2769.93	2823.87	2736.94	3098.64	2998.86	3098.62	2813.33	2827.07	2819.02	2776.91	35.8309	3065.37	47.032	2819.81	5.63685	1.10388	1.01545	0.000305307	1				0.00360274	0.078999	0.353588	0.00732053
sp|Q8WUX2|CHAC2_HUMAN	CHAC2	CHAC2_HUMAN Cation transport regulator-like protein 2	4	1128.69	1135.17	1127.59	1018.03	1148.85	1096.27	868.069	827.464	880.991	1130.48	3.34426	1087.72	53.7484	858.841	22.8057	0.96217	0.759712	0.000307416	1				0.00362081	0.531312	0.0149257	0.011218
sp|P32189|GLPK_HUMAN	GK	GLPK_HUMAN Glycerol kinase	4	440.441	469.114	448.457	468.583	463.032	435.428	356.617	376.703	365.269	452.671	12.0789	455.681	14.4992	366.196	8.22625	1.00665	0.808969	0.00030968	1				0.00363532	0.879557	0.0194698	0.00673172
sp|P51610-4|HCFC1_HUMAN	HCFC1	HCFC1_HUMAN Isoform 4 of Host cell factor 1	55	10619.7	10724.1	10437.3	10175.9	10262.2	10367.3	11219.4	11333.1	11060.5	10593.7	118.52	10268.5	78.2643	11204.3	111.797	0.969299	1.05764	0.000309809	1				0.00363532	0.176686	0.0489313	0.00481054
sp|P63244|GBLP_HUMAN	GNB2L1	GBLP_HUMAN Guanine nucleotide-binding protein subunit beta-2-like 1	61	13525	13399.7	13443.7	11094	11923.2	11232.9	12935.1	13058.4	12794.3	13456.1	51.9035	11416.7	362.611	12929.3	107.897	0.848438	0.960846	0.00031056	1				0.00363733	0.0757309	0.0395604	0.013268
sp|Q70E73|RAPH1_HUMAN	RAPH1	RAPH1_HUMAN Ras-associated and pleckstrin homology domains-containing protein 1	16	1230.91	1324.54	1178.89	1667.7	1626.57	1720.97	1464.14	1523.2	1459.65	1244.78	60.2648	1671.75	38.6447	1482.33	28.9575	1.34301	1.19084	0.000312275	1				0.00365059	0.0729311	0.0623104	0.0120996
sp|P06737|PYGL_HUMAN	PYGL	PYGL_HUMAN Glycogen phosphorylase, liver form	68	13495	13139.8	13498.3	14659.2	14258.5	14255.1	14932.7	14642	14833.2	13377.7	168.226	14390.9	189.698	14802.6	120.63	1.07574	1.10652	0.000314289	1				0.00366228	0.0829442	0.0194863	0.0733776
sp|Q14694-2|UBP10_HUMAN	USP10	UBP10_HUMAN Isoform 2 of Ubiquitin carboxyl-terminal hydrolase 10	36	6987.07	6924.98	6926.04	6198.31	6295.22	6217.21	6525.05	6536.95	6265.48	6946.03	29.0229	6236.91	41.9448	6442.49	125.262	0.897911	0.927507	0.000314444	1				0.00366228	0.0531309	0.0524055	0.106911
sp|P33176|KINH_HUMAN	KIF5B	KINH_HUMAN Kinesin-1 heavy chain	67	12418.9	12512.1	12132.5	13066.7	12442.3	13034	11271.5	11216.8	11047.9	12354.5	161.523	12847.7	286.948	11178.7	95.1702	1.03992	0.904831	0.000317387	1				0.0036897	0.268399	0.0242609	0.0062967
sp|Q5R3I4|TTC38_HUMAN	TTC38	TTC38_HUMAN Tetratricopeptide repeat protein 38	3	208.269	214.162	194.545	249.168	246.066	234.407	167.715	162.046	181.862	205.659	8.21856	243.214	6.35472	170.541	8.33299	1.18261	0.829243	0.000321725	1				0.0037332	0.099329	0.0785473	0.00534633
sp|Q10567-3|AP1B1_HUMAN	AP1B1	AP1B1_HUMAN Isoform C of AP-1 complex subunit beta-1	31	4732.1	4788.89	4733.6	4645.01	4619.41	4742.9	4338.91	4349.5	4194.84	4751.53	26.4246	4669.11	53.2161	4294.42	70.5439	0.982653	0.903797	0.000325818	1				0.00377371	0.272689	0.0270141	0.011157
sp|Q08257|QOR_HUMAN	CRYZ	QOR_HUMAN Quinone oxidoreductase	16	3656.28	3601.21	3509.74	3039.59	3159.39	3107.36	3299.74	3428.58	3388.5	3589.08	60.4368	3102.11	49.0487	3372.27	53.8356	0.864321	0.939594	0.000327544	1				0.0037867	0.0632229	0.0847792	0.0143737
sp|Q2TAY7|SMU1_HUMAN	SMU1	SMU1_HUMAN WD40 repeat-containing protein SMU1	34	7703.58	7848.36	7780.88	6712.27	7082.39	7045.17	7975.12	8297.21	8027.57	7777.61	59.1515	6946.61	166.399	8099.97	141.106	0.893155	1.04145	0.000328788	1				0.00379408	0.0796705	0.144405	0.00775699
sp|Q9UQB8|BAIP2_HUMAN	BAIAP2	BAIP2_HUMAN Brain-specific angiogenesis inhibitor 1-associated protein 2	15	2000.08	1968.74	1997.47	1892.56	1930.85	1930.04	2122.15	2188.3	2099.36	1988.76	14.1987	1917.82	17.8622	2136.6	37.7205	0.964326	1.07434	0.000329686	1				0.00379744	0.117946	0.0455642	0.00721397
sp|Q9GZT3|SLIRP_HUMAN	SLIRP	SLIRP_HUMAN SRA stem-loop-interacting RNA-binding protein, mitochondrial	17	3064.96	3023.57	2990.17	2750.75	2888.16	2863.59	3187.01	3251.88	3243.23	3026.23	30.5909	2834.17	59.8313	3227.37	28.7588	0.936533	1.06647	0.000337873	1				0.00387618	0.13432	0.021338	0.00654908
sp|Q8NCA5|FA98A_HUMAN	FAM98A	FA98A_HUMAN Protein FAM98A	16	3092.05	3227.39	3333.13	3426.8	3315.27	3254.74	2712.16	2725.13	2566.46	3217.52	98.6675	3332.27	71.2643	2667.92	71.9358	1.03566	0.829183	0.000337887	1				0.00387618	0.623663	0.0221094	0.00534759
sp|Q9Y3M8|STA13_HUMAN	STARD13	STA13_HUMAN StAR-related lipid transfer protein 13	10	2213.1	2078.84	2143.25	2347.8	2331.34	2204.66	1878.79	1812.62	1881.25	2145.06	54.8264	2294.6	63.9512	1857.55	31.7885	1.06971	0.865967	0.000338548	1				0.00387618	0.135723	0.0269581	0.0053834
sp|Q9BYK8|HELZ2_HUMAN	HELZ2	HELZ2_HUMAN Helicase with zinc finger domain 2	8	763.691	735.428	778.784	839.021	764.149	861.592	997.277	1055.47	1053.52	759.301	17.9702	821.587	41.6472	1035.42	26.9846	1.08203	1.36365	0.000340188	1				0.00387618	0.312241	0.0171552	0.0119327
sp|P51784|UBP11_HUMAN	USP11	UBP11_HUMAN Ubiquitin carboxyl-terminal hydrolase 11	12	1314.16	1389.56	1275.04	1132.06	1207.12	1261	987.662	1000.35	967.756	1326.25	47.5282	1200.06	52.8757	985.256	13.4148	0.90485	0.742887	0.000340226	1				0.00387618	0.224911	0.0190751	0.0108713
sp|P38646|GRP75_HUMAN	HSPA9	GRP75_HUMAN Stress-70 protein, mitochondrial	135	30278.3	30185.7	30000.9	29190.6	30173.7	30050.3	35413.5	34640.2	33193.2	30155	115.314	29804.9	437.264	34415.6	920.238	0.98839	1.14129	0.000340654	1				0.00387618	0.61058	0.0338672	0.00912856
sp|Q6ZRV2|FA83H_HUMAN	FAM83H	FA83H_HUMAN Protein FAM83H	7	1009.44	964.283	979.09	922.998	932.743	965.266	1080.11	1089.45	1116.2	984.271	18.7958	940.336	18.0718	1095.25	15.2945	0.955363	1.11276	0.000340851	1				0.00387618	0.263448	0.0194412	0.00534633
sp|P40121|CAPG_HUMAN	CAPG	CAPG_HUMAN Macrophage-capping protein	9	2819.94	2622.82	2681.78	3150.4	3367.28	3316.95	3965.21	3538.56	3702.84	2708.18	82.6107	3278.21	92.6816	3735.54	175.707	1.21048	1.37935	0.000342152	1				0.00388392	0.0632229	0.0209458	0.0383829
sp|Q96DV4|RM38_HUMAN	MRPL38	RM38_HUMAN 39S ribosomal protein L38, mitochondrial	11	2745.27	2712.64	2783.46	2505.3	2505.21	2486.5	2693.25	2808.44	2722	2747.12	28.9418	2499	8.84127	2741.23	48.9526	0.90968	0.997855	0.000344515	1				0.00389132	0.060679	0.909616	0.00802543
sp|Q8TEQ6|GEMI5_HUMAN	GEMIN5	GEMI5_HUMAN Gem-associated protein 5	44	7661.87	7613.26	7721.72	7791.94	7634.46	7389.17	6843.34	6732.67	6911.26	7665.62	44.3578	7605.19	165.728	6829.09	73.6021	0.992117	0.890873	0.000344775	1				0.00389132	0.769989	0.0165156	0.0100894
sp|Q96E29|MTER1_HUMAN	MTERFD1	MTER1_HUMAN mTERF domain-containing protein 1, mitochondrial	5	733.406	720.951	769.277	593.161	617.417	584.511	733.43	748.283	698.876	741.211	20.4865	598.363	13.9283	726.863	20.6979	0.807277	0.980642	0.000345152	1				0.00389132	0.0669701	0.571425	0.00755636
sp|P33993|MCM7_HUMAN	MCM7	MCM7_HUMAN DNA replication licensing factor MCM7	56	8387.33	8490.63	8526.33	7500.2	7782.63	7791.33	8218.72	8263.53	8299.91	8468.1	58.941	7691.39	135.236	8260.72	33.2052	0.908278	0.975511	0.000345953	1				0.00389132	0.0700058	0.0222428	0.0124153
sp|Q13642|FHL1_HUMAN	FHL1	FHL1_HUMAN Four and a half LIM domains protein 1	15	3707.66	4139.69	3851.05	5010.21	4733.57	4365.08	2941.85	3089.01	2668.31	3899.47	179.667	4702.95	264.262	2899.72	174.314	1.20605	0.74362	0.000346462	1				0.00389132	0.147894	0.0357433	0.0061925
sp|O75695|XRP2_HUMAN	RP2	XRP2_HUMAN Protein XRP2	7	2007.78	1964.99	1963.83	1946.36	2009.39	1867.09	1659.12	1698.87	1702.19	1978.87	20.4503	1940.95	58.2197	1686.73	19.5679	0.980838	0.85237	0.000346593	1				0.00389132	0.744133	0.0131769	0.0103846
sp|P27694|RFA1_HUMAN	RPA1	RFA1_HUMAN Replication protein A 70 kDa DNA-binding subunit	42	6484.19	6348.3	6384.95	5572.24	5835.01	5688.86	5735.2	5815.9	5911.69	6405.81	57.4049	5698.7	107.501	5820.93	72.1395	0.889614	0.908695	0.000347592	1				0.00389132	0.0700058	0.0211267	0.273598
sp|Q14493|SLBP_HUMAN	SLBP	SLBP_HUMAN Histone RNA hairpin-binding protein	3	634.456	656.697	624.079	600.842	567.888	597.746	710.251	727.958	698.673	638.411	13.6067	588.825	14.8588	712.294	12.0425	0.92233	1.11573	0.000347772	1				0.00389132	0.146882	0.0459873	0.00557005
sp|Q9BU76|MMTA2_HUMAN	MMTAG2	MMTA2_HUMAN Multiple myeloma tumor-associated protein 2	4	521.335	502.693	494	451.629	455.594	480.393	597.101	581.957	559.632	506.009	11.4032	462.539	12.7283	579.563	15.39	0.914091	1.14536	0.000351273	1				0.00391575	0.139214	0.0297625	0.00603528
sp|Q14204|DYHC1_HUMAN	DYNC1H1	DYHC1_HUMAN Cytoplasmic dynein 1 heavy chain 1	311	52777.6	49958.4	52986.2	58230	55820.7	55689.7	47073.9	45786.8	47464	51907.4	1380.78	56580.1	1167.86	46774.9	716.613	1.09002	0.901122	0.000351855	1				0.00391575	0.118871	0.0615833	0.00443959
sp|Q14997|PSME4_HUMAN	PSME4	PSME4_HUMAN Proteasome activator complex subunit 4	21	2084.82	1939.79	2103.47	2308.86	2199.38	2191.65	1715.12	1749.85	1798.47	2042.69	73.1609	2233.3	53.5245	1754.48	34.1846	1.09331	0.858905	0.000352099	1				0.00391575	0.154001	0.053072	0.00427451
sp|Q8NEZ3|WDR19_HUMAN	WDR19	WDR19_HUMAN WD repeat-containing protein 19	7	699.555	698.783	711.599	724.319	716.628	748.94	794.397	840.341	827.097	703.312	5.86803	729.962	13.7817	820.612	19.309	1.03789	1.16678	0.000352455	1				0.00391575	0.250876	0.026325	0.0129414
sp|Q9NY33|DPP3_HUMAN	DPP3	DPP3_HUMAN Dipeptidyl peptidase 3	30	3902.08	3839.45	3902.7	4267.47	4445.11	4525.66	4549.88	4420.69	4391.09	3881.41	29.6713	4412.75	107.861	4453.89	68.9448	1.13689	1.14749	0.000356601	1				0.00394814	0.0757435	0.0185546	0.687304
sp|Q15019-2|SEPT2_HUMAN	SEPT2	SEPT2_HUMAN Isoform 2 of Septin-2	44	8837.92	8784.56	8729.85	8269.54	8538.81	8457.99	10020.5	9669.23	9437.57	8784.11	44.1205	8422.11	112.818	9709.1	239.644	0.95879	1.1053	0.00035663	1				0.00394814	0.127182	0.0430787	0.00813058
sp|Q9BUJ2|HNRL1_HUMAN	HNRNPUL1	HNRL1_HUMAN Heterogeneous nuclear ribonucleoprotein U-like protein 1	38	6168.72	6073.15	6249.9	6217.86	6182.11	5934.24	6959.21	7042.11	6807.32	6163.92	72.2376	6111.4	126.121	6936.21	97.2222	0.991479	1.12529	0.000359381	1				0.00397157	0.783697	0.023719	0.00813058
sp|O43772|MCAT_HUMAN	SLC25A20	MCAT_HUMAN Mitochondrial carnitine/acylcarnitine carrier protein	6	1043.84	1027.84	1086.78	997	993.721	1021.27	718.873	797.897	822.645	1052.82	24.8859	1004	12.287	779.805	44.2542	0.953626	0.740682	0.000361125	1				0.00398382	0.203611	0.0341068	0.0105517
sp|P15924|DESP_HUMAN_contaminant	DSP	DESP_HUMAN_contaminant Desmoplakin	108	19301.2	18629.5	19529.3	18474.4	18477	19115.1	21198.1	21059.3	21329.3	19153.3	381.932	18688.8	301.418	21195.6	110.242	0.975748	1.10663	0.000364067	1				0.00400266	0.528725	0.0311025	0.00442086
sp|P52788|SPSY_HUMAN	SMS	SPSY_HUMAN Spermine synthase	34	5445.95	5554.8	5465.59	4991.34	5647.69	5105.4	4266.12	4030.62	3992.37	5488.78	47.3667	5248.14	286.334	4096.37	121.043	0.956158	0.746317	0.00036411	1				0.00400266	0.481617	0.0154768	0.0118271
sp|Q13501|SQSTM_HUMAN	SQSTM1	SQSTM_HUMAN Sequestosome-1	19	2460.37	2532.57	2528.69	2080.87	2156.15	2057.26	2411.84	2264.35	2351.34	2507.21	33.1587	2098.09	42.1686	2342.51	60.5354	0.836824	0.934309	0.000367499	1				0.00403284	0.060679	0.0745369	0.0176006
sp|Q9BPX3|CND3_HUMAN	NCAPG	CND3_HUMAN Condensin complex subunit 3	38	5283.75	5310.58	5178.47	5323.77	5304.6	5544.69	4450.9	4626.22	4723.99	5257.6	57.0154	5391.02	108.943	4600.37	112.977	1.02538	0.874994	0.000372678	1				0.00408252	0.372996	0.0341971	0.00822163
sp|O60216|RAD21_HUMAN	RAD21	RAD21_HUMAN Double-strand-break repair protein rad21 homolog	26	4261.22	4222.1	4318.17	4138.35	4322.91	4282.12	4643.88	4732	4727.14	4267.16	39.4449	4247.79	79.1595	4701.01	40.4434	0.995461	1.10167	0.000375833	1				0.00409936	0.838896	0.0197591	0.0084203
sp|P09467|F16P1_HUMAN	FBP1	F16P1_HUMAN Fructose-1,6-bisphosphatase 1	2	143.725	135.054	139.391	125.526	134.485	141.019	172.915	178.233	171.76	139.39	3.53992	133.677	6.35076	174.303	2.81888	0.959012	1.25047	0.000376886	1				0.00409936	0.666591	0.0144063	0.00755042
sp|Q16881|TRXR1_HUMAN	TXNRD1	TRXR1_HUMAN Thioredoxin reductase 1, cytoplasmic	82	16570.8	17303.7	16173.7	18008.9	18074.6	18818.3	14604.3	14698.8	13595.7	16682.7	468.061	18300.6	367.05	14299.6	499.225	1.09698	0.85715	0.000377041	1				0.00409936	0.140401	0.0568148	0.00570503
sp|Q9NZM1|MYOF_HUMAN	MYOF	MYOF_HUMAN Myoferlin	73	10419.1	10011.2	10620.5	9623.7	9615.91	9943.31	11469.1	11383.8	11896.3	10350.3	253.463	9727.64	152.535	11583.1	224.21	0.939844	1.11911	0.000377142	1				0.00409936	0.198139	0.0506452	0.00472637
sp|Q16342|PDCD2_HUMAN	PDCD2	PDCD2_HUMAN Programmed cell death protein 2	3	550.838	577.522	549.856	428.524	469.663	436.708	541.281	529.066	524.159	559.405	12.8167	444.965	17.7808	531.502	7.19913	0.795425	0.95012	0.000377487	1				0.00409936	0.0744507	0.105093	0.0107221
sp|Q92973|TNPO1_HUMAN	TNPO1	TNPO1_HUMAN Transportin-1	57	10291.7	10245	10263	10323.4	10820.5	10489.7	9603.28	9488.27	9402.35	10266.6	19.2313	10544.5	206.611	9497.97	82.3154	1.02707	0.925136	0.000380246	1				0.00412218	0.31468	0.0173342	0.00854148
sp|Q9Y2Z9|COQ6_HUMAN	COQ6	COQ6_HUMAN Ubiquinone biosynthesis monooxygenase COQ6	12	1601.58	1641.68	1649.12	1495.32	1555.82	1587.22	1900.33	2084.82	1919.68	1630.79	20.8791	1546.12	38.1398	1968.28	82.7863	0.948078	1.20694	0.000381693	1				0.00413072	0.149177	0.0411084	0.00822986
sp|Q9UIU6|SIX4_HUMAN	SIX4	SIX4_HUMAN Homeobox protein SIX4	3	588.794	580.174	630.459	643.812	676.448	693.099	755.883	770.269	766.86	599.809	21.9567	671.12	20.471	764.337	6.13798	1.11889	1.2743	0.000383588	1				0.00414408	0.17265	0.0225566	0.0114711
sp|Q9ULQ1-3|TPC1_HUMAN	TPCN1	TPC1_HUMAN Isoform 3 of Two pore calcium channel protein 1	2	73.4744	70.8126	73.2312	79.0491	73.3213	75.6362	95.683	107.441	114.057	72.5061	1.20157	76.0022	2.35264	105.727	7.59843	1.04822	1.45818	0.000386096	1				0.00415872	0.274719	0.0322029	0.0113071
sp|P15586|GNS_HUMAN	GNS	GNS_HUMAN N-acetylglucosamine-6-sulfatase	19	3056.2	3068.7	3103.08	2760.96	2928.54	2893.32	3249.04	3279.55	3288.24	3075.99	19.8213	2860.94	72.1439	3272.28	16.8094	0.930087	1.06381	0.000386271	1				0.00415872	0.122401	0.0178876	0.00771843
sp|Q9HCN8|SDF2L_HUMAN	SDF2L1	SDF2L_HUMAN Stromal cell-derived factor 2-like protein 1	4	1696.6	1615.21	1556.48	1350.36	1399.79	1345.1	1690.73	1747.93	1654.14	1622.76	57.4525	1365.08	24.6351	1697.6	38.5965	0.841209	1.04612	0.00038965	1				0.0041879	0.0658019	0.101008	0.00440956
sp|Q8IUH3|RBM45_HUMAN	RBM45	RBM45_HUMAN RNA-binding protein 45	4	535.3	581.96	547.748	403.756	444.713	458.39	602.352	642.178	604.725	555.003	19.7275	435.62	23.2126	616.418	18.2406	0.784897	1.11066	0.00039055	1				0.00419039	0.0837961	0.116765	0.00652241
sp|Q86UW7|CAPS2_HUMAN	CADPS2	CAPS2_HUMAN Calcium-dependent secretion activator 2	2	387.784	394.92	374.568	336.769	340.868	354.761	422.132	431.5	459.676	385.757	8.43135	344.133	7.69942	437.769	15.9555	0.892096	1.13483	0.000391987	1				0.00419861	0.102284	0.0714969	0.00652241
sp|Q9NTJ3|SMC4_HUMAN	SMC4	SMC4_HUMAN Structural maintenance of chromosomes protein 4	65	12720.1	12299.7	12909.8	13925.3	13126.8	13064.3	10760.6	10891.5	11270.9	12643.2	254.939	13372.1	391.979	10974.3	216.406	1.05765	0.868003	0.000393982	1				0.00419936	0.254503	0.0337874	0.0065625
sp|O00754|MA2B1_HUMAN	MAN2B1	MA2B1_HUMAN Lysosomal alpha-mannosidase	16	2664.7	2661.22	2554.6	2881.85	3016.64	3034.71	2589.33	2589.24	2545.96	2626.84	51.1011	2977.73	68.1999	2574.84	20.4236	1.13358	0.980206	0.000394069	1				0.00419936	0.0822797	0.546195	0.0059581
sp|P29966|MARCS_HUMAN	MARCKS	MARCS_HUMAN Myristoylated alanine-rich C-kinase substrate	2	310.936	285.476	316.817	360.008	375.435	369.219	391.691	379.318	392.109	304.41	13.6017	368.221	6.33749	387.706	5.93367	1.20962	1.27363	0.000394703	1				0.00419936	0.0836747	0.0289254	0.0446144
sp|Q7Z7H5|TMED4_HUMAN	TMED4	TMED4_HUMAN Transmembrane emp24 domain-containing protein 4	8	1225.2	1223.96	1279.88	1325.24	1260.61	1289.81	1436.88	1457.43	1499.48	1243.01	26.0736	1291.89	26.4259	1464.6	26.0539	1.03932	1.17826	0.000394738	1				0.00419936	0.396792	0.0257533	0.00924217
sp|Q9NTX5|ECHD1_HUMAN	ECHDC1	ECHD1_HUMAN Ethylmalonyl-CoA decarboxylase	18	1866.59	1859.7	1890.14	1804.75	1876.94	1879.69	2086.7	2028	2067.45	1872.14	13.0327	1853.79	34.697	2060.72	24.4326	0.990198	1.10073	0.000401	1				0.00425164	0.652206	0.0215789	0.00899105
sp|P18583-5|SON_HUMAN	SON	SON_HUMAN Isoform D of Protein SON	45	7122.53	7086.81	6914.17	6473.79	6465.74	6633.56	7416.43	7537.11	7217.29	7041.17	90.9789	6524.36	77.2836	7390.28	131.869	0.926602	1.04958	0.000401008	1				0.00425164	0.0826992	0.091714	0.0061925
sp|P52732|KIF11_HUMAN	KIF11	KIF11_HUMAN Kinesin-like protein KIF11	33	5029.65	4880.02	4825.65	4588.97	4992.13	4964.92	6081.62	5809.22	6020.79	4911.77	86.2562	4848.67	183.974	5970.54	116.745	0.987153	1.21556	0.000401729	1				0.00425208	0.972508	0.0149257	0.00873592
sp|Q9H0U9|TSYL1_HUMAN	TSPYL1	TSYL1_HUMAN Testis-specific Y-encoded-like protein 1	3	509.628	496.586	477.064	467.429	484.712	503.896	594.389	583.177	583.207	494.426	13.3816	485.346	14.8943	586.924	5.27833	0.981635	1.18708	0.000403355	1				0.00426209	0.939825	0.0153453	0.00595643
sp|Q9H8N7|ZN395_HUMAN	ZNF395	ZN395_HUMAN Zinc finger protein 395	2	155.232	145.944	146.391	177.431	178.065	164.947	134.578	138.327	138.924	149.189	4.27694	173.481	6.04	137.276	1.92351	1.16283	0.920151	0.0004088	1				0.00429264	0.0796705	0.0392234	0.00567764
sp|P35222|CTNB1_HUMAN	CTNNB1	CTNB1_HUMAN Catenin beta-1	16	1997.8	1970.65	2005.52	1673.98	1785.26	1785.49	2054.67	2160.94	2173.89	1991.32	14.9541	1748.24	52.5122	2129.83	53.4108	0.87793	1.06956	0.000408927	1				0.00429264	0.0893408	0.093502	0.0082114
sp|Q15063|POSTN_HUMAN	POSTN	POSTN_HUMAN Periostin	2	262.331	251.74	242.763	169.273	169.846	202.301	316.367	363.071	412.137	252.278	7.99766	180.473	15.4363	363.858	39.1019	0.715375	1.44229	0.000409276	1				0.00429264	0.0972102	0.0574134	0.00793981
sp|O94782|UBP1_HUMAN	USP1	UBP1_HUMAN Ubiquitin carboxyl-terminal hydrolase 1	9	812.964	752.929	795.211	692.778	735.816	726.33	888.456	877.062	902.782	787.035	25.1819	718.308	18.4631	889.433	10.5229	0.912676	1.13011	0.000410202	1				0.00429264	0.180671	0.029397	0.00442086
sp|O75153|CLU_HUMAN	CLUH	CLU_HUMAN Clustered mitochondria protein homolog	29	3971.53	3697.39	3870.57	3476.66	3548.81	3461.24	3122.69	3092.97	3264.83	3846.5	113.204	3495.57	38.1691	3160.16	74.9985	0.908767	0.821569	0.000410462	1				0.00429264	0.100686	0.0270414	0.0127917
sp|P04818|TYSY_HUMAN	TYMS	TYSY_HUMAN Thymidylate synthase	16	2541.79	2558.86	2561.35	2743.2	2747.53	2842.85	2910.52	3026.42	2869.96	2554	8.69341	2777.86	45.9889	2935.63	66.297	1.08765	1.14943	0.000410687	1				0.00429264	0.078025	0.0264848	0.0600653
sp|P23743|DGKA_HUMAN	DGKA	DGKA_HUMAN Diacylglycerol kinase alpha	21	3735.2	3987.56	3903.12	4649.29	4874.02	4591.85	4275.02	4393.82	4335.3	3875.29	104.888	4705.05	121.757	4334.71	48.5017	1.21412	1.11855	0.000411722	1				0.00429264	0.0658019	0.022931	0.0236801
sp|Q86W92|LIPB1_HUMAN	PPFIBP1	LIPB1_HUMAN Liprin-beta-1	17	1969.09	1893.24	1968.81	1807.26	1852.21	1874.98	2115.47	2122.65	2209.87	1943.71	35.6902	1844.82	28.1365	2149.33	42.9085	0.94912	1.10579	0.000412405	1				0.00429264	0.194689	0.042526	0.00570503
sp|O95347|SMC2_HUMAN	SMC2	SMC2_HUMAN Structural maintenance of chromosomes protein 2	68	14813	14245.1	14965.3	15013.8	15394.6	14811	13303.4	12772.2	12907.1	14674.5	309.909	15073.1	241.92	12994.2	225.444	1.02717	0.8855	0.000412858	1				0.00429264	0.366679	0.039811	0.00549249
sp|Q14156|EFR3A_HUMAN	EFR3A	EFR3A_HUMAN Protein EFR3 homolog A	6	599.909	564.302	581.685	524.799	494.938	514.87	616.833	601.619	608.977	581.965	14.5378	511.536	12.4166	609.143	6.2122	0.87898	1.0467	0.000413097	1				0.00429264	0.089165	0.0494921	0.00516404
sp|Q9ULM6|CNOT6_HUMAN	CNOT6	CNOT6_HUMAN CCR4-NOT transcription complex subunit 6	5	414.802	406.382	433.704	328.024	338.41	350.562	382.71	396.903	401.843	418.296	11.4245	338.999	9.21051	393.819	8.10978	0.810428	0.941483	0.000423798	1				0.00439118	0.0710219	0.159342	0.0100962
sp|Q9NTK5|OLA1_HUMAN	OLA1	OLA1_HUMAN Obg-like ATPase 1	35	13587.2	12847.1	13381.3	13266.1	13588.6	12848.4	11258.7	10364.6	10844.2	13271.9	311.896	13234.4	303.017	10822.5	365.337	0.997174	0.815447	0.000423981	1				0.00439118	0.80036	0.0324402	0.0084203
sp|P29374|ARI4A_HUMAN	ARID4A	ARI4A_HUMAN AT-rich interactive domain-containing protein 4A	5	449.244	428.083	456.654	441.249	469.035	451.847	530.225	528.175	549.813	444.66	12.106	454.044	11.4494	536.071	9.75304	1.0211	1.20557	0.000425749	1				0.00440221	0.575586	0.0269581	0.00731566
sp|Q8WX92|NELFB_HUMAN	NELFB	NELFB_HUMAN Negative elongation factor B	22	3968.65	3894.66	3871.56	3864.78	3884.02	3959.1	4161.52	4170.04	4160.01	3911.62	41.412	3902.63	40.6932	4163.86	4.41552	0.997702	1.06448	0.000427944	1				0.00441642	0.715719	0.0104801	0.00559669
sp|Q96JB5|CK5P3_HUMAN	CDK5RAP3	CK5P3_HUMAN CDK5 regulatory subunit-associated protein 3	18	5351.56	5360.93	5200.25	4517.99	4748.67	4772.09	5508.47	5441.95	5732.24	5304.25	73.6362	4679.58	114.663	5560.89	124.171	0.882233	1.04838	0.000428533	1				0.00441642	0.0838796	0.143359	0.00771843
sp|P35914|HMGCL_HUMAN	HMGCL	HMGCL_HUMAN Hydroxymethylglutaryl-CoA lyase, mitochondrial	7	802.523	764.977	764.64	758.383	822.851	778.517	965.155	954.666	1032.87	777.38	17.7793	786.584	26.93	984.23	34.659	1.01184	1.26609	0.000431521	1				0.00443992	0.533003	0.0208044	0.00934324
sp|Q8NE62|CHDH_HUMAN	CHDH	CHDH_HUMAN Choline dehydrogenase, mitochondrial	2	124.637	133.274	133.795	104.354	102.354	108.37	139.814	150.966	134.533	130.569	4.19971	105.026	2.50157	141.771	6.84998	0.804374	1.0858	0.000433972	1				0.00445782	0.060679	0.309578	0.00666552
sp|Q9BRP1|PDD2L_HUMAN	PDCD2L	PDD2L_HUMAN Programmed cell death protein 2-like	10	1963.92	1969.43	1983.4	1717.01	1678.16	1769.24	1877.44	1881.64	1953.81	1972.25	8.19886	1721.47	37.3168	1904.3	35.0532	0.872846	0.965545	0.000435618	1				0.00446164	0.0658674	0.144887	0.0156485
sp|Q99618|CDCA3_HUMAN	CDCA3	CDCA3_HUMAN Cell division cycle-associated protein 3	4	467.311	441.054	475.959	556.481	522.293	545.003	666.735	593.935	630.41	461.441	14.842	541.259	14.2061	630.36	29.7205	1.17297	1.36607	0.000436252	1				0.00446164	0.0901691	0.0289161	0.0258111
sp|Q96ES7|SGF29_HUMAN	CCDC101	SGF29_HUMAN SAGA-associated factor 29 homolog	3	440.682	431.141	460.699	414.735	416.713	415.601	528.953	513.602	489.235	444.174	12.317	415.683	0.809594	510.597	16.3535	0.935856	1.14954	0.00043648	1				0.00446164	0.145596	0.0655671	0.00541733
sp|P52434|RPAB3_HUMAN	POLR2H	RPAB3_HUMAN DNA-directed RNA polymerases I, II, and III subunit RPABC3	11	1244.42	1242.68	1211.09	1123.83	1082.02	1114.18	1073.31	1113.36	1065.7	1232.73	15.3183	1106.68	17.8745	1084.12	20.9056	0.897745	0.879449	0.000442551	1				0.00451632	0.0744507	0.0288386	0.332334
sp|Q9BRK5|CAB45_HUMAN	SDF4	CAB45_HUMAN 45 kDa calcium-binding protein	8	2226.48	2154.57	2269.21	1898.17	1942.97	1885.3	2261.12	2138.71	2183.57	2216.75	47.3043	1908.81	24.7173	2194.47	50.5642	0.861085	0.989946	0.000445	1				0.00453394	0.0700058	0.819181	0.00754197
sp|Q9Y277|VDAC3_HUMAN	VDAC3	VDAC3_HUMAN Voltage-dependent anion-selective channel protein 3	37	12094.7	12116.5	11889.8	11275.1	10994.3	11177	11327.1	11042.1	11039.6	12033.7	102.118	11148.8	116.357	11136.3	134.943	0.926467	0.925426	0.000448361	1				0.00456077	0.0700058	0.0314182	0.931529
sp|Q709F0|ACD11_HUMAN	ACAD11	ACD11_HUMAN Acyl-CoA dehydrogenase family member 11	8	1106.29	1103.87	1119.24	1458.33	1347.13	1446.46	1083.79	1197.6	1117.03	1109.8	6.7478	1417.31	49.8585	1132.81	47.7832	1.27708	1.02073	0.000451941	1				0.00458389	0.0650638	0.696771	0.0115773
sp|P35670|ATP7B_HUMAN	ATP7B	ATP7B_HUMAN Copper-transporting ATPase 2	3	262.616	265.311	266.508	224.742	246.594	239.21	198.326	190.379	211.173	264.812	1.62766	236.849	9.07595	199.959	8.56732	0.894404	0.7551	0.000452581	1				0.00458389	0.118771	0.0226027	0.0232405
sp|P10155|RO60_HUMAN	TROVE2	RO60_HUMAN 60 kDa SS-A/Ro ribonucleoprotein	20	4680.67	4722.88	4770.35	5415.66	5222.08	5202.23	4500.71	4735.13	4653.54	4724.63	36.6327	5279.99	96.2748	4629.79	97.1635	1.11754	0.979926	0.000452829	1				0.00458389	0.0700058	0.327481	0.00904428
sp|Q03405|UPAR_HUMAN	PLAUR	UPAR_HUMAN Urokinase plasminogen activator surface receptor	3	300.648	295.243	315.326	259.106	266.99	288.016	354.129	350.527	348.562	303.739	8.48518	271.371	12.2022	351.073	2.30524	0.893434	1.15584	0.000453706	1				0.00458536	0.171327	0.0327152	0.00636337
sp|Q96A73|P33MX_HUMAN	KIAA1191	P33MX_HUMAN Putative monooxygenase p33MONOX	5	424.674	432.833	422.303	471.109	479.207	520.69	546.793	553.961	527.844	426.603	4.51013	490.335	21.7171	542.866	11.0179	1.14939	1.27253	0.000456753	1				0.00460175	0.117924	0.0149257	0.0505194
sp|Q3V6T2|GRDN_HUMAN	CCDC88A	GRDN_HUMAN Girdin	17	2754.94	2729.4	2714.19	2582.08	2440.02	2654.04	2170.34	2135.52	1957.99	2732.84	16.8133	2558.71	88.9218	2087.95	92.9886	0.936282	0.764021	0.000456796	1				0.00460175	0.23702	0.0275844	0.0156555
sp|P42126|ECI1_HUMAN	ECI1	ECI1_HUMAN Enoyl-CoA delta isomerase 1, mitochondrial	5	722.57	752.588	748.805	761.101	745.249	796.935	912.003	953.37	881.731	741.321	13.3486	767.762	21.62	915.701	29.3632	1.03567	1.23523	0.000458057	1				0.00460441	0.541971	0.0257207	0.0113071
sp|Q9NV88|INT9_HUMAN	INTS9	INT9_HUMAN Integrator complex subunit 9	7	1407.69	1374.51	1410.4	1235.28	1301.54	1259.75	1427.42	1408.9	1412.27	1397.53	16.3175	1265.52	27.3568	1416.2	8.05447	0.905541	1.01335	0.000459087	1				0.00460441	0.0929848	0.255367	0.00813058
sp|P01137|TGFB1_HUMAN	TGFB1	TGFB1_HUMAN Transforming growth factor beta-1	3	768.756	800.545	772.473	691.404	685.777	719.047	580.192	629.085	635.126	780.591	14.1907	698.743	14.54	614.801	24.5962	0.895145	0.787609	0.000459619	1				0.00460441	0.0815739	0.0285143	0.02543
sp|P04062|GLCM_HUMAN	GBA	GLCM_HUMAN Glucosylceramidase	9	1999.35	1985.19	1964.07	1793.5	1888.04	1804.69	2090.8	2101.63	2046.59	1982.87	14.4961	1828.74	42.1772	2079.67	23.8076	0.922271	1.04882	0.000460377	1				0.00460441	0.110472	0.0423958	0.00820805
sp|Q86TU7|SETD3_HUMAN	SETD3	SETD3_HUMAN Histone-lysine N-methyltransferase setd3	11	1064.38	1051.47	1040.18	969.194	962.972	1020.75	900.419	873.314	912.154	1052.01	9.88698	984.305	25.8952	895.296	16.2649	0.935643	0.851033	0.000460838	1				0.00460441	0.168617	0.0185546	0.0227528
sp|Q56P03|EAPP_HUMAN	EAPP	EAPP_HUMAN E2F-associated phosphoprotein	4	457.593	472.389	437.226	398.584	395.924	379.882	476.679	485.579	465.398	455.736	14.4152	391.463	8.26093	475.885	8.25795	0.85897	1.04421	0.00046147	1				0.00460441	0.0946002	0.294465	0.00471076
sp|Q9H6V9-2|CB043_HUMAN	C2orf43	CB043_HUMAN Isoform 2 of UPF0554 protein C2orf43	7	527.825	558.786	511.646	510.771	516.921	498.152	405.483	438.841	417.008	532.752	19.5577	508.615	7.81265	420.444	13.8334	0.954693	0.789192	0.000462696	1				0.00460931	0.351769	0.0338672	0.00755636
sp|Q99996-6|AKAP9_HUMAN	AKAP9	AKAP9_HUMAN Isoform 6 of A-kinase anchor protein 9	25	2209.57	2227.04	2226.43	2117.97	2182.14	2202.93	2558.19	2408.39	2508.35	2221.01	8.09549	2167.68	36.1605	2491.64	62.2861	0.975987	1.12185	0.00046358	1				0.00461079	0.268596	0.0390482	0.00934308
sp|Q9NQS7|INCE_HUMAN	INCENP	INCE_HUMAN Inner centromere protein	10	1060.13	1053.35	1098.05	1250.77	1146.91	1186.01	1299.12	1358.32	1370.62	1070.51	19.6694	1194.56	42.8299	1342.69	31.2129	1.11588	1.25425	0.000466461	1				0.00463209	0.139978	0.0197229	0.0271673
sp|O94819|KBTBB_HUMAN	KBTBD11	KBTBB_HUMAN Kelch repeat and BTB domain-containing protein 11	3	180.68	179.644	181.815	197.302	198.13	214.61	219.019	217.464	223.215	180.713	0.886614	203.347	7.97108	219.899	2.42896	1.12525	1.21684	0.000469112	1				0.00465104	0.118871	0.0114384	0.0613831
sp|Q6P1X6|CH082_HUMAN	C8orf82	CH082_HUMAN UPF0598 protein C8orf82	8	743.395	808.122	776.552	785.224	833.687	802.413	935.381	948.313	965.688	776.023	26.4273	807.108	20.0615	949.794	12.417	1.04006	1.22393	0.000471586	1				0.00466818	0.624729	0.0178012	0.0061925
sp|P19388|RPAB1_HUMAN	POLR2E	RPAB1_HUMAN DNA-directed RNA polymerases I, II, and III subunit RPABC1	14	2880.49	2875.71	2834.63	2521.69	2633.53	2634.21	2910.81	2893.83	2840.67	2863.61	20.5847	2596.48	52.8829	2881.77	29.8774	0.906714	1.00634	0.000476998	1				0.00470706	0.0836602	0.495627	0.00948206
sp|Q9Y4K0|LOXL2_HUMAN	LOXL2	LOXL2_HUMAN Lysyl oxidase homolog 2	4	539.495	496.707	541.779	401.968	417.222	388.659	411.811	388.825	425.366	525.994	20.7298	402.616	11.6698	408.667	15.0825	0.76544	0.776943	0.000477016	1				0.00470706	0.0723187	0.0367856	0.701281
sp|P35241-5|RADI_HUMAN	RDX	RADI_HUMAN Isoform 5 of Radixin	76	18654.5	18134.7	18405.1	18920.3	19409.3	18361.5	16789.8	16163.1	16099.8	18398.1	212.265	18897	428.079	16350.9	311.423	1.02712	0.888728	0.000478121	1				0.00471054	0.312626	0.0290202	0.00851442
sp|Q13614|MTMR2_HUMAN	MTMR2	MTMR2_HUMAN Myotubularin-related protein 2	11	1043.24	1054.38	1082.58	1078.04	1069.21	1085.8	982.501	979.184	1000.36	1060.07	16.5562	1077.68	6.77753	987.348	9.29976	1.01662	0.931402	0.000488432	1				0.00480457	0.587919	0.029397	0.00431825
sp|P62241|RS8_HUMAN	RPS8	RS8_HUMAN 40S ribosomal protein S8	42	7590.08	7614.65	7626.16	7196.74	7295.27	7217.53	7383.18	7467.27	7313.96	7610.3	15.0478	7236.51	42.4053	7388.14	62.6866	0.950885	0.970808	0.000493909	1				0.00485083	0.060679	0.0539173	0.0578786
sp|Q08380|LG3BP_HUMAN	LGALS3BP	LG3BP_HUMAN Galectin-3-binding protein	9	1200.76	1281.89	1269.99	1072.1	1051.2	1164.01	1438.4	1605.21	1567.87	1250.88	35.7716	1095.77	49.0015	1537.16	71.4783	0.875999	1.22886	0.000499215	1				0.00488895	0.104966	0.0474719	0.0076567
sp|Q9NXC5|MIO_HUMAN	MIOS	MIO_HUMAN WD repeat-containing protein mio	15	1024.27	1013.42	1062.4	1021.29	1061.22	1031.45	1183.75	1173.08	1148.17	1033.36	21.0044	1037.99	16.944	1168.33	14.9082	1.00447	1.13061	0.00049935	1				0.00488895	0.992568	0.0322222	0.00640088
sp|Q8TB96|TIP_HUMAN	ITFG1	TIP_HUMAN T-cell immunomodulatory protein	4	323.103	303.995	350.525	332.368	320.277	310.966	447.924	453.587	417.897	325.874	19.0966	321.204	8.76187	439.803	15.6612	0.985667	1.34961	0.000501212	1				0.00489952	0.838896	0.0403196	0.00481054
sp|Q9H4I3|TRABD_HUMAN	TRABD	TRABD_HUMAN TraB domain-containing protein	8	2351.61	2192.13	2371.82	2319.84	2315.68	2265.41	1879.94	1915.83	1981.78	2305.19	80.3678	2300.31	24.7364	1925.85	42.1754	0.997884	0.835442	0.000503276	1				0.00491203	0.838896	0.0403196	0.00452899
sp|Q96PE3|INP4A_HUMAN	INPP4A	INP4A_HUMAN Type I inositol 3,4-bisphosphate 4-phosphatase	5	627.212	625.261	652.63	713.293	662.636	675.98	568.916	535.2	556.835	635.034	12.4675	683.97	21.4384	553.65	13.9475	1.07706	0.871843	0.000505576	1				0.00492681	0.216841	0.0367856	0.0075801
sp|P62136|PP1A_HUMAN	PPP1CA	PP1A_HUMAN Serine/threonine-protein phosphatase PP1-alpha catalytic subunit	13	1066.47	1123.27	1095.03	1118.9	1161.65	1157.65	1250.35	1253.57	1291.21	1094.92	23.1886	1146.07	19.279	1265.04	18.5493	1.04671	1.15537	0.000510298	1				0.0049651	0.261984	0.0204314	0.0100248
sp|P53597|SUCA_HUMAN	SUCLG1	SUCA_HUMAN Succinyl-CoA ligase [ADP/GDP-forming] subunit alpha, mitochondrial	14	4357.06	4302.35	4221.03	4058.14	4101.99	4035.61	3951.24	4018.91	3967	4293.48	55.8871	4065.25	27.5615	3979.05	28.9103	0.946842	0.926766	0.000519495	1				0.00504675	0.0824179	0.0238378	0.0483812
sp|P08865|RSSA_HUMAN	RPSA	RSSA_HUMAN 40S ribosomal protein SA	57	9463.12	9501.47	9239.06	7990.63	8543.88	8301.46	9389.79	9462.9	9323.43	9401.22	115.726	8278.66	226.438	9392.04	56.9606	0.880594	0.999024	0.000521653	1				0.00505987	0.0886862	0.865559	0.00963423
sp|Q8NFZ0-2|FBX18_HUMAN	FBXO18	FBX18_HUMAN Isoform 2 of F-box only protein 18	2	101.997	108.691	112.405	105.092	106.256	106.688	87.1014	89.7804	83.5342	107.698	4.30671	106.012	0.674021	86.8053	2.55858	0.984348	0.806009	0.000526242	1				0.00508666	0.132659	0.0202531	0.00516404
sp|Q15758|AAAT_HUMAN	SLC1A5	AAAT_HUMAN Neutral amino acid transporter B(0)	20	2069.14	2016.03	2097.38	2111.8	2204.21	2274.79	2447.45	2491.42	2415.97	2060.85	33.7244	2196.93	66.739	2451.61	30.9427	1.06603	1.18961	0.000526732	1				0.00508666	0.216349	0.0178012	0.0177593
sp|P58546|MTPN_HUMAN	MTPN	MTPN_HUMAN Myotrophin	7	548.522	551.644	622.894	883.605	923.729	953.491	786.213	754.997	906.547	574.353	34.3471	920.275	28.6352	815.919	65.3385	1.60228	1.42059	0.00052685	1				0.00508666	0.0622872	0.0563446	0.12357
sp|Q7L775|EPMIP_HUMAN	EPM2AIP1	EPMIP_HUMAN EPM2A-interacting protein 1	8	1156.24	1190.21	1182.98	986.026	1023.7	1051.49	1101.99	1122.61	1109.62	1176.48	14.6107	1020.41	26.8269	1111.41	8.51235	0.86734	0.944691	0.000532429	1				0.00513262	0.0700058	0.0187547	0.0205039
sp|Q96P11-2|NSUN5_HUMAN	NSUN5	NSUN5_HUMAN Isoform 2 of Putative methyltransferase NSUN5	16	2542.23	2592.8	2700.8	2804.84	2695.69	2781.73	3103.9	3405.34	3322.18	2611.94	66.136	2760.75	46.9641	3277.14	127.117	1.05697	1.25467	0.000536348	1				0.00515689	0.238994	0.033425	0.0120458
sp|O75420|PERQ1_HUMAN	GIGYF1	PERQ1_HUMAN PERQ amino acid-rich with GYF domain-containing protein 1	2	361.216	387.82	363.62	360.985	376.202	407.43	535.547	524.756	480.669	370.885	12.0148	381.539	19.333	513.657	23.7386	1.02872	1.38495	0.00053741	1				0.00515689	0.838896	0.0281168	0.0104561
sp|Q7Z2Z2|ETUD1_HUMAN	EFTUD1	ETUD1_HUMAN Elongation factor Tu GTP-binding domain-containing protein 1	21	2652.9	2657.79	2609.96	2904.98	2838.64	2792.85	2588.4	2597.79	2637.35	2640.22	21.4876	2845.49	46.0324	2607.85	21.2113	1.07775	0.98774	0.000537416	1				0.00515689	0.0843403	0.433338	0.00874301
sp|Q9P1Z2|CACO1_HUMAN	CALCOCO1	CACO1_HUMAN Calcium-binding and coiled-coil domain-containing protein 1	7	1298.57	1247.58	1210.36	1290.74	1354.09	1364.12	1108.73	1119.1	1075.64	1252.17	36.1575	1336.32	32.4867	1101.16	18.533	1.0672	0.879399	0.000540099	1				0.00517471	0.117483	0.0314182	0.00534241
sp|O95235|KI20A_HUMAN	KIF20A	KI20A_HUMAN Kinesin-like protein KIF20A	8	550.174	564.081	542.765	538.868	539.933	546.228	610.441	658.056	657.269	552.34	8.83597	541.676	3.24775	641.922	22.2627	0.980694	1.16219	0.000543818	1				0.00520238	0.355715	0.0489313	0.00901791
sp|P41252|SYIC_HUMAN	IARS	SYIC_HUMAN Isoleucine--tRNA ligase, cytoplasmic	82	11434.6	11689.2	11977.3	13280.5	13371.7	13716.4	12523.7	12920.3	13100.1	11700.4	221.697	13456.2	187.719	12848	240.799	1.15007	1.09809	0.000548901	1				0.00523579	0.0632033	0.0486216	0.060033
sp|O75362|ZN217_HUMAN	ZNF217	ZN217_HUMAN Zinc finger protein 217	17	1653.15	1713.08	1752.22	1585.44	1594.37	1530.95	1803.65	1810.59	1836.8	1706.15	40.7409	1570.25	28.0297	1817.01	14.2753	0.920349	1.06498	0.000549755	1				0.00523579	0.0789762	0.0471081	0.00442086
sp|Q14118|DAG1_HUMAN	DAG1	DAG1_HUMAN Dystroglycan	13	1900.12	1866.47	1878.66	1844.8	1903.77	1877.56	1733.12	1751.41	1769.62	1881.75	13.9102	1875.38	24.1239	1751.38	14.9011	0.996613	0.930721	0.000549816	1				0.00523579	0.932847	0.0201469	0.0100045
sp|Q99417|MYCBP_HUMAN	MYCBP	MYCBP_HUMAN C-Myc-binding protein	8	1526.22	1671.38	1612.13	1759.41	1751.74	1970.8	1318.2	1345.65	1335.39	1603.24	59.5935	1827.32	101.506	1333.08	11.3248	1.13976	0.83149	0.000551066	1				0.00523973	0.221893	0.0136376	0.00648379
sp|Q9GZT9|EGLN1_HUMAN	EGLN1	EGLN1_HUMAN Egl nine homolog 1	12	2147.31	2134.55	2150.01	2188.82	2181.24	2008.9	1726.37	1820.43	1773.93	2143.96	6.74223	2126.32	83.0861	1773.58	38.4006	0.991774	0.827245	0.000551939	1				0.00524008	0.86975	0.0178012	0.0119995
sp|O43427|FIBP_HUMAN	FIBP	FIBP_HUMAN Acidic fibroblast growth factor intracellular-binding protein	5	1004.99	1061.24	1002.77	923.029	947.779	909.948	1099.15	1149.08	1090.82	1023	27.0549	926.919	15.6874	1113.02	25.7264	0.906079	1.08799	0.000553641	1				0.00524828	0.0976731	0.112931	0.0053756
sp|Q14574|DSC3_HUMAN_contaminant	DSC3	DSC3_HUMAN_contaminant Desmocollin-3	3	397.933	357.247	405.228	300.141	289.419	337.635	153.309	167.534	216.539	386.803	21.1101	309.065	20.6708	179.127	27.084	0.799025	0.463097	0.000557943	1				0.00528108	0.149177	0.0341068	0.0166491
sp|P50452|SPB8_HUMAN	SERPINB8	SPB8_HUMAN Serpin B8	3	557.417	477.237	478.131	551.211	552.024	568.526	731.331	706.286	777.227	504.262	37.5883	557.254	7.97765	738.281	29.3756	1.10509	1.46408	0.000558913	1				0.00528227	0.060679	0.0146234	0.00510503
sp|Q86YB8|ERO1B_HUMAN	ERO1LB	ERO1B_HUMAN ERO1-like protein beta	6	533.416	539.317	539.499	519.31	493.166	497.289	431.576	466.036	447.218	537.411	2.82563	503.255	11.4767	448.277	14.0881	0.936444	0.834142	0.000563409	1				0.00531443	0.117416	0.0274056	0.0224557
sp|P46379-3|BAG6_HUMAN	BAG6	BAG6_HUMAN Isoform 3 of Large proline-rich protein BAG6	28	3337.77	3360.27	3345.68	2977.22	3039.69	3068.99	3609.5	3408.21	3406.36	3347.91	9.31955	3028.63	38.272	3474.69	95.3281	0.904635	1.03787	0.000564011	1				0.00531443	0.0616205	0.288414	0.00939314
tr|H7C417|H7C417_HUMAN		H7C417_HUMAN Uncharacterized protein (Fragment)	3	207.523	212.083	217.356	225.695	252.229	233.341	305.367	274.297	289.099	212.321	4.01782	237.088	11.1518	289.588	12.689	1.11665	1.36392	0.000566383	1				0.0053168	0.195038	0.0228968	0.0203962
sp|O15049|N4BP3_HUMAN	N4BP3	N4BP3_HUMAN NEDD4-binding protein 3	2	456.225	449.681	475.735	468.777	467.955	483.251	544.816	554.46	524.094	460.547	11.0668	473.328	7.02488	541.123	12.6689	1.02775	1.17496	0.000566791	1				0.0053168	0.517359	0.0356996	0.00874301
sp|P52597|HNRPF_HUMAN	HNRNPF	HNRPF_HUMAN Heterogeneous nuclear ribonucleoprotein F	53	7955.23	7776.5	7832.88	7129.58	7667.77	7330.79	8803.35	8517.17	8638.49	7854.87	74.6046	7376.05	222.033	8653	117.282	0.939041	1.10161	0.000566809	1				0.0053168	0.218747	0.0202531	0.00861801
sp|P07339|CATD_HUMAN_contaminant	CTSD	CATD_HUMAN_contaminant Cathepsin D	36	8758.1	8298.8	8666.95	8336.42	9016.93	8470.43	10802.5	10132.6	10495.4	8574.62	198.55	8607.93	294.338	10476.8	273.8	1.00388	1.22184	0.000570307	1				0.00533619	0.767818	0.0227701	0.00935773
sp|Q9H492-2|MLP3A_HUMAN	MAP1LC3A	MLP3A_HUMAN Isoform 2 of Microtubule-associated proteins 1A/1B light chain 3A	2	352.16	366.885	350.333	315.873	340.438	315.617	450.378	404.51	442.67	356.459	7.4097	323.976	11.6409	432.519	20.054	0.908872	1.21338	0.000570578	1				0.00533619	0.147894	0.053072	0.00853278
sp|Q7Z6K3|PTAR1_HUMAN	PTAR1	PTAR1_HUMAN Protein prenyltransferase alpha subunit repeat-containing protein 1	7	1506.2	1534.09	1454.82	1370.11	1386.47	1336.12	1328.84	1317.72	1330.52	1498.37	32.832	1364.23	20.9711	1325.69	5.67956	0.910478	0.884757	0.000572537	1				0.00533948	0.10654	0.0302289	0.0779167
sp|P82675|RT05_HUMAN	MRPS5	RT05_HUMAN 28S ribosomal protein S5, mitochondrial	12	2177.76	2182.08	2158.4	1953.6	1989.05	2067.81	2239.73	2263.57	2230.39	2172.75	10.2968	2003.49	47.7305	2244.56	13.9702	0.922099	1.03305	0.000572635	1				0.00533948	0.110028	0.0397593	0.00922172
sp|A2RUC4|TYW5_HUMAN	TYW5	TYW5_HUMAN tRNA wybutosine-synthesizing protein 5	3	363.231	368.097	355.931	342.262	353.696	346.989	251.275	271.484	293.612	362.42	4.99977	347.649	4.69118	272.124	17.2899	0.959244	0.750852	0.000576106	1				0.00535761	0.19053	0.0395604	0.0136001
sp|Q15013-3|MD2BP_HUMAN	MAD2L1BP	MD2BP_HUMAN Isoform 2 of MAD2L1-binding protein	4	265.344	253.698	269.649	299.981	305.29	304.767	299.837	309.188	320.196	262.897	6.73793	303.346	2.38897	309.74	8.3207	1.15386	1.17818	0.000576421	1				0.00535761	0.0700203	0.0371987	0.381094
sp|P11166|GTR1_HUMAN	SLC2A1	GTR1_HUMAN Solute carrier family 2, facilitated glucose transporter member 1	11	1771.51	1798.8	1809.59	1954.07	1961.46	1974.3	2243.72	2249.45	2060.61	1793.3	16.0252	1963.28	8.35817	2184.59	87.7007	1.09478	1.2182	0.000577145	1				0.00535761	0.0531309	0.0367856	0.0311401
sp|Q8TDX7|NEK7_HUMAN	NEK7	NEK7_HUMAN Serine/threonine-protein kinase Nek7	12	1919.71	1951.25	2002.47	1973.17	2090.07	1937.01	1649.57	1719.45	1656.75	1957.81	34.1036	2000.08	65.3202	1675.26	31.3866	1.02159	0.855679	0.000578534	1				0.00536257	0.794542	0.0194863	0.00904052
sp|P22314|UBA1_HUMAN	UBA1	UBA1_HUMAN Ubiquitin-like modifier-activating enzyme 1	139	25416.5	24996.1	24743.3	24523.8	25769.3	25510.8	22907.5	22292.3	22147.1	25052	277.657	25268	536.683	22449	329.606	1.00862	0.896096	0.000584339	1				0.00540837	0.575874	0.0223229	0.00941155
sp|Q8N7H5|PAF1_HUMAN	PAF1	PAF1_HUMAN RNA polymerase II-associated factor 1 homolog	29	3668.36	3612.73	3728.08	3255.67	3476.94	3458.79	3932.55	3981.24	4031.36	3669.72	47.1013	3397.13	100.304	3981.72	40.3404	0.925719	1.08502	0.000586842	1				0.00541639	0.15945	0.0336743	0.00813058
sp|Q8IYB7|DI3L2_HUMAN	DIS3L2	DI3L2_HUMAN DIS3-like exonuclease 2	15	2056.38	2129.86	2058.11	2279.65	2074.15	2218.08	1768.17	1793.04	1817.54	2081.45	34.2383	2190.63	86.1117	1792.92	20.1554	1.05245	0.861379	0.000586934	1				0.00541639	0.428818	0.0178012	0.00872171
sp|P61160-2|ARP2_HUMAN	ACTR2	ARP2_HUMAN Isoform 2 of Actin-related protein 2	28	4549.58	4616.45	4607.54	4511.04	4809.1	4686.23	4144.67	4090.87	3977.71	4591.19	29.6467	4668.79	122.306	4071.08	69.5823	1.0169	0.886716	0.000598549	1				0.00551546	0.72281	0.0207168	0.0102955
sp|P50443|S26A2_HUMAN	SLC26A2	S26A2_HUMAN Sulfate transporter	4	721.512	668.727	704.161	704.618	677.008	712.481	838.193	928.619	933.873	698.133	21.9668	698.036	15.2114	900.228	43.918	0.99986	1.28948	0.0006031	1				0.00554463	0.664931	0.033425	0.00914859
sp|O95400|CD2B2_HUMAN	CD2BP2	CD2B2_HUMAN CD2 antigen cytoplasmic tail-binding protein 2	9	1316.21	1297.79	1275.75	1127.9	1120.33	1190.73	1378.06	1513.25	1427.81	1296.58	16.5397	1146.32	31.5543	1439.71	55.8285	0.884108	1.11038	0.0006039	1				0.00554463	0.0894249	0.0809295	0.00874301
sp|Q8N983|RM43_HUMAN	MRPL43	RM43_HUMAN 39S ribosomal protein L43, mitochondrial	7	1345.35	1292.72	1322.78	1175.21	1215.34	1225.61	1332.87	1347.18	1347.2	1320.28	21.5585	1205.39	21.7461	1342.42	6.75052	0.912976	1.01676	0.00060437	1				0.00554463	0.0929036	0.103041	0.00639075
sp|Q9H9T3|ELP3_HUMAN	ELP3	ELP3_HUMAN Elongator complex protein 3	12	1629.89	1530.68	1673.88	1874.46	1723.37	1778.96	1327.92	1391.37	1409.32	1611.48	59.8925	1792.26	62.3954	1376.2	34.9191	1.11218	0.853998	0.000606615	1				0.00555709	0.17583	0.060159	0.00569359
sp|Q15424-3|SAFB1_HUMAN	SAFB	SAFB1_HUMAN Isoform 3 of Scaffold attachment factor B1	21	3836.27	3720.12	3864.98	3899.86	3918.95	3859.92	4437.27	4254.86	4221.76	3807.12	62.6272	3892.91	24.5949	4304.63	94.7591	1.02253	1.13068	0.000609705	1				0.00557724	0.279556	0.0362032	0.0100894
sp|Q9HAF1-3|EAF6_HUMAN	MEAF6	EAF6_HUMAN Isoform 3 of Chromatin modification-related protein MEAF6	6	460.733	471.285	486.594	447.642	457.144	448.797	549.983	544.752	514.149	472.871	10.6171	451.194	4.23339	536.295	15.8043	0.95416	1.13413	0.000612368	1				0.00559344	0.0991295	0.0579081	0.00684122
sp|Q0ZGT2|NEXN_HUMAN	NEXN	NEXN_HUMAN Nexilin	6	943.816	891.783	965.412	1094.87	1167.28	1125.1	1132.46	1130.88	1088.89	933.67	30.9032	1129.08	29.6951	1117.41	20.177	1.2093	1.19679	0.000617903	1				0.00563578	0.081559	0.0334427	0.69301
sp|Q13263|TIF1B_HUMAN	TRIM28	TIF1B_HUMAN Transcription intermediary factor 1-beta	80	16277.4	15986.1	16195	15315.4	15905.3	15666.3	17288	16955.6	17503	16152.8	122.604	15629	242.266	17248.9	225.182	0.96757	1.06785	0.000619912	1				0.00564032	0.23702	0.0341276	0.00861801
sp|Q9UBF6|RBX2_HUMAN	RNF7	RBX2_HUMAN RING-box protein 2	2	227.614	230.795	215.068	183.279	202.85	181.541	169.365	172.521	171.33	224.492	6.78937	189.223	9.6616	171.072	1.30128	0.842894	0.762039	0.000620201	1				0.00564032	0.127805	0.017277	0.0614439
sp|P49840|GSK3A_HUMAN	GSK3A	GSK3A_HUMAN Glycogen synthase kinase-3 alpha	6	741.309	738.63	743.182	811.5	794.237	801.926	682.181	713.924	725.636	741.04	1.86803	802.554	7.06158	707.247	18.3579	1.08301	0.954397	0.000623571	1				0.00566275	0.060679	0.178708	0.00935773
sp|Q13435|SF3B2_HUMAN	SF3B2	SF3B2_HUMAN Splicing factor 3B subunit 2	53	12162.6	11817.2	11976	10853.1	11309	11110.7	13053.5	12469.5	12525.2	11985.3	141.161	11090.9	186.644	12682.7	263.156	0.925381	1.05819	0.000625692	1				0.00567379	0.0936909	0.0745028	0.00820805
sp|Q9UFC0|LRWD1_HUMAN	LRWD1	LRWD1_HUMAN Leucine-rich repeat and WD repeat-containing protein 1	12	1418.45	1401.77	1410.25	1482.88	1487.43	1564.38	1635.82	1761.09	1769.92	1410.16	6.8099	1511.56	37.3932	1722.28	61.2403	1.07191	1.22134	0.000631818	1				0.00571636	0.123398	0.0289436	0.0225595
sp|Q9BYW2|SETD2_HUMAN	SETD2	SETD2_HUMAN Histone-lysine N-methyltransferase SETD2	11	3150.95	3068.93	2976.04	2670	2685.35	2708.61	2547.04	2555.69	2711.22	3065.31	71.4527	2687.99	15.8723	2604.65	75.4391	0.876906	0.849719	0.000633477	1				0.00571636	0.060679	0.0356996	0.218381
sp|Q9BXW6|OSBL1_HUMAN	OSBPL1A	OSBL1_HUMAN Oxysterol-binding protein-related protein 1	13	2529.59	2493.67	2455.33	2240.49	2237.68	2328.84	2132.24	2059.05	2196.29	2492.86	30.3219	2269	42.3265	2129.19	56.0694	0.9102	0.854116	0.000634108	1				0.00571636	0.0836602	0.0292904	0.0601445
sp|Q14517|FAT1_HUMAN	FAT1	FAT1_HUMAN Protocadherin Fat 1	25	4866.43	4653.77	4850.23	4195.97	4370.29	4229.14	5470.09	5017.16	5415.5	4790.14	96.657	4265.13	75.58	5300.92	201.88	0.890398	1.10663	0.000634621	1				0.00571636	0.0836602	0.0951342	0.00798789
sp|P33121|ACSL1_HUMAN	ACSL1	ACSL1_HUMAN Long-chain-fatty-acid--CoA ligase 1	22	3574.18	3448.03	3628.26	3325.83	3533.23	3351.05	2783.02	2863.27	3012.66	3550.16	75.514	3403.37	92.4003	2886.32	95.156	0.958653	0.813011	0.000635369	1				0.00571636	0.39883	0.0313962	0.0128027
sp|Q5TH69|BIG3_HUMAN	ARFGEF3	BIG3_HUMAN Brefeldin A-inhibited guanine nucleotide-exchange protein 3	4	354.041	364.818	376.93	363.202	363.927	385.995	466.231	435.626	439.055	365.263	9.34969	371.041	10.578	446.971	13.6909	1.01582	1.2237	0.000636708	1				0.00571636	0.992805	0.0289161	0.00968121
sp|Q9Y297|FBW1A_HUMAN	BTRC	FBW1A_HUMAN F-box/WD repeat-containing protein 1A	5	422.509	406.871	386.701	349.22	359.382	357.866	420.358	427.524	436.594	405.36	14.6575	355.489	4.47608	428.159	6.64349	0.876971	1.05624	0.000636773	1				0.00571636	0.0830883	0.0765103	0.00329628
sp|P58004|SESN2_HUMAN	SESN2	SESN2_HUMAN Sestrin-2	2	83.6918	78.9458	83.8764	125.536	113.771	109.862	116.455	107.809	124.798	82.1713	2.28204	116.39	6.66141	116.354	6.9361	1.41643	1.41599	0.000638044	1				0.00571958	0.0700058	0.0295322	0.993796
sp|O43598|DNPH1_HUMAN	DNPH1	DNPH1_HUMAN 2'-deoxynucleoside 5'-phosphate N-hydrolase 1	12	958.179	1053.52	1022.94	1067.43	1098.62	1156.54	1268.2	1286.75	1300.36	1011.55	39.7479	1107.53	36.9205	1285.1	13.1808	1.09489	1.27043	0.0006433	1				0.00575289	0.230921	0.0128026	0.0106075
sp|P05026|AT1B1_HUMAN	ATP1B1	AT1B1_HUMAN Sodium/potassium-transporting ATPase subunit beta-1	9	2065.4	2041.64	1923.95	2170.1	2263.2	2235.87	2371.22	2487.18	2509.81	2010.33	61.8453	2223.06	39.0729	2456.07	60.7051	1.10582	1.22172	0.000643596	1				0.00575289	0.0958718	0.0258144	0.0186779
sp|P51648-2|AL3A2_HUMAN	ALDH3A2	AL3A2_HUMAN Isoform 2 of Fatty aldehyde dehydrogenase	13	3486.46	3376.58	3514.21	3409.17	2975.92	3045.93	2319.78	2497.29	2579.5	3459.08	59.4285	3143.67	189.898	2465.52	108.383	0.908817	0.712768	0.000649327	1				0.00579321	0.291684	0.0212033	0.018553
sp|Q9BXP5|SRRT_HUMAN	SRRT	SRRT_HUMAN Serrate RNA effector molecule homolog	42	10903.1	10764.7	10652.9	10031.1	10502.6	10478.3	11487	11461.2	11610.4	10773.6	102.336	10337.3	216.767	11519.5	65.11	0.959509	1.06924	0.000649957	1				0.00579321	0.261575	0.0149257	0.00833968
sp|Q8NFV4|ABHDB_HUMAN	ABHD11	ABHDB_HUMAN Alpha/beta hydrolase domain-containing protein 11	6	599.642	577.23	562.56	554.247	593.45	587.259	675.752	701.662	718.866	579.811	15.2482	578.319	17.2079	698.76	17.7204	0.997427	1.20515	0.000653209	1				0.00580003	0.724471	0.0203614	0.00874301
sp|Q8N328|PGBD3_HUMAN	PGBD3	PGBD3_HUMAN PiggyBac transposable element-derived protein 3	3	156.856	153.459	182.158	232.903	208.035	214.424	137.013	124.306	142.265	164.158	12.8035	218.454	10.5447	134.528	7.53936	1.33076	0.819505	0.000653323	1				0.00580003	0.114315	0.104876	0.00528028
sp|P51003|PAPOA_HUMAN	PAPOLA	PAPOA_HUMAN Poly(A) polymerase alpha	22	5253.63	4942.74	5060.23	4732.21	4940.46	4910.08	4429.46	4314.56	4394.12	5085.53	128.175	4860.92	91.8506	4379.38	48.0517	0.955832	0.861145	0.000653499	1				0.00580003	0.334826	0.0169475	0.00901791
sp|Q14999-2|CUL7_HUMAN	CUL7	CUL7_HUMAN Isoform 2 of Cullin-7	8	415.174	412.508	411.741	366.944	382.614	377.724	459.517	476.66	521.983	413.141	1.47126	375.761	6.54616	486.053	26.3524	0.909522	1.17648	0.000656096	1				0.00581277	0.0744507	0.0717502	0.00946033
sp|Q9NYP9|MS18A_HUMAN	MIS18A	MS18A_HUMAN Protein Mis18-alpha	2	115.138	111.578	107.266	92.9983	105.062	92.4875	83.1743	81.907	81.5318	111.327	3.21861	96.8493	5.81102	82.2044	0.702743	0.86995	0.738402	0.00065679	1				0.00581277	0.199173	0.0117506	0.0276038
sp|Q92805|GOGA1_HUMAN	GOLGA1	GOGA1_HUMAN Golgin subfamily A member 1	9	1878.14	1833.02	1766.38	1740.43	1783.11	1881.28	2137.86	2142.51	2123.85	1825.85	45.9069	1801.61	58.9705	2134.74	7.93094	0.986724	1.16918	0.000661056	1				0.00584228	0.985282	0.0146234	0.00771843
sp|Q9UQ90|SPG7_HUMAN	SPG7	SPG7_HUMAN Paraplegin	9	1556.44	1525.69	1617.32	1525.87	1496.1	1509.84	1404.6	1377.28	1387.86	1566.48	38.0759	1510.6	12.1655	1389.91	11.2475	0.964328	0.887283	0.000663804	1				0.00585831	0.280671	0.0346781	0.00452899
sp|Q9HB21|PKHA1_HUMAN	PLEKHA1	PKHA1_HUMAN Pleckstrin homology domain-containing family A member 1	3	322.441	347.326	332.938	340.924	375.978	385.276	449.134	442.365	434.838	334.235	10.2006	367.393	19.0972	442.112	5.83905	1.0992	1.32276	0.000667657	1				0.00588403	0.328998	0.0139028	0.0170313
sp|P07237|PDIA1_HUMAN	P4HB	PDIA1_HUMAN Protein disulfide-isomerase	73	21040.1	21002.3	20736.8	18960.9	18864.5	19534.1	22312.4	22021.2	21083.2	20926.4	134.953	19119.8	295.563	21805.6	524.465	0.91367	1.04201	0.000669015	1				0.00588771	0.0744507	0.182196	0.00939314
sp|Q13438|OS9_HUMAN	OS9	OS9_HUMAN Protein OS-9	14	2169.52	2229.39	2202.57	2056.36	2030.38	2083.78	2721.13	2620.87	2419.39	2200.49	24.4859	2056.84	21.8031	2587.13	125.474	0.934718	1.1757	0.000671429	1				0.00589299	0.0658019	0.0691913	0.00943178
sp|P49790|NU153_HUMAN	NUP153	NU153_HUMAN Nuclear pore complex protein Nup153	53	8915.99	8654.36	9126.26	9307.71	9321.31	8893.44	10095.2	10333.8	10303.1	8898.87	193.032	9174.15	198.572	10244	105.985	1.03093	1.15116	0.000671496	1				0.00589299	0.439354	0.0274056	0.00939314
sp|O15382|BCAT2_HUMAN	BCAT2	BCAT2_HUMAN Branched-chain-amino-acid aminotransferase, mitochondrial	10	1115.38	1112.62	1104.5	1003.08	1067.04	1109.87	1281.45	1363.26	1297.9	1110.83	4.61792	1060	43.8804	1314.2	35.3324	0.954236	1.18308	0.000674861	1				0.00591424	0.416758	0.0246992	0.0102955
sp|Q12788|TBL3_HUMAN	TBL3	TBL3_HUMAN Transducin beta-like protein 3	26	4031.79	4113.37	4168.31	3702.67	3841.19	3779.27	4124.74	4264.22	4247.43	4104.49	56.0866	3774.38	56.6563	4212.13	62.1731	0.919573	1.02622	0.000676158	1				0.00591565	0.0700058	0.361706	0.00771843
sp|Q58EX7|PKHG4_HUMAN	PLEKHG4	PKHG4_HUMAN Puratrophin-1	6	1038.96	1076.68	1026.93	971.816	1021.46	1017.88	1156.42	1235.59	1216.63	1047.52	21.1938	1003.72	22.6059	1202.88	33.7517	0.958183	1.14831	0.000677372	1				0.00591565	0.277909	0.0474449	0.00822182
sp|Q9UHD2|TBK1_HUMAN	TBK1	TBK1_HUMAN Serine/threonine-protein kinase TBK1	19	2583.17	2549.59	2549.21	2745.98	2658.45	2661.07	2473.47	2390.59	2381.36	2560.66	15.9201	2688.5	40.6586	2415.14	41.4173	1.04993	0.943172	0.000677854	1				0.00591565	0.103653	0.0670636	0.00904428
sp|Q15057|ACAP2_HUMAN	ACAP2	ACAP2_HUMAN Arf-GAP with coiled-coil, ANK repeat and PH domain-containing protein 2	11	1346.02	1344.58	1356.11	1459.44	1516.51	1522.6	1335.44	1387.52	1374.63	1348.9	5.12968	1499.52	28.4473	1365.86	22.1468	1.11166	1.01257	0.000682218	1				0.00594545	0.0744507	0.546592	0.014297
sp|P13051-2|UNG_HUMAN	UNG	UNG_HUMAN Isoform 1 of Uracil-DNA glycosylase	7	1008.76	1027.89	1007.17	894.151	899.538	867.944	936.933	992.715	963.437	1014.61	9.41514	887.211	13.8002	964.362	22.7823	0.874438	0.950478	0.000684317	1				0.00595546	0.0618989	0.129453	0.0233547
sp|P26006-1|ITA3_HUMAN	ITGA3	ITA3_HUMAN Isoform 2 of Integrin alpha-3	46	6917.95	6786.13	6719.11	6822.93	6786.38	7007.34	7699.75	7813.14	7424.6	6807.73	82.6005	6872.22	96.7047	7645.83	163.139	1.00947	1.12311	0.000687314	1				0.00597325	0.379486	0.0287543	0.0112307
sp|Q6BDS2|URFB1_HUMAN	UHRF1BP1	URFB1_HUMAN UHRF1-binding protein 1	11	1742.65	1810.72	1754.26	1863.25	1884.89	1990.61	2070.41	2103.83	2049.07	1769.21	29.7322	1912.92	55.6433	2074.44	22.5363	1.08123	1.17252	0.00068932	1				0.0059793	0.176686	0.0169475	0.0295706
sp|P30101|PDIA3_HUMAN	PDIA3	PDIA3_HUMAN Protein disulfide-isomerase A3	73	15382.1	15059.1	15134	13565.4	13993	13435.9	16748.7	15889.3	15582	15191.7	138.039	13664.8	238.041	16073.3	493.76	0.899487	1.05803	0.00068992	1				0.0059793	0.0700058	0.142283	0.0092972
sp|Q7Z434|MAVS_HUMAN	MAVS	MAVS_HUMAN Mitochondrial antiviral-signaling protein	17	1753.28	1701.39	1813.69	1834.29	1793.56	1823.09	2007.03	2012.18	2098.85	1756.12	45.8902	1816.98	17.1801	2039.35	42.123	1.03466	1.16128	0.000691517	1				0.00598068	0.373345	0.0386302	0.00799695
sp|Q68CZ1|FTM_HUMAN	RPGRIP1L	FTM_HUMAN Protein fantom	4	294.462	284.567	307.393	259.088	246.238	264.183	327.63	316.99	310.833	295.474	9.34611	256.503	7.5506	318.484	6.93828	0.868107	1.07788	0.000691987	1				0.00598068	0.110472	0.156213	0.00606498
sp|Q15545|TAF7_HUMAN	TAF7	TAF7_HUMAN Transcription initiation factor TFIID subunit 7	5	812.597	842.031	839.69	772.967	793.016	825.174	921.225	922.071	909.802	831.439	13.3578	797.052	21.5037	917.699	5.59493	0.958642	1.10375	0.000694793	1				0.00599666	0.201987	0.0124328	0.00793981
sp|P52815|RM12_HUMAN	MRPL12	RM12_HUMAN 39S ribosomal protein L12, mitochondrial	6	1409.48	1365.8	1406.23	1240.01	1294.06	1271.8	1449.92	1454.44	1400.39	1393.84	19.8693	1268.62	22.1799	1434.92	24.4837	0.910166	1.02947	0.000696611	1				0.00600408	0.0886862	0.201076	0.00820805
sp|Q92609-2|TBCD5_HUMAN	TBC1D5	TBCD5_HUMAN Isoform 2 of TBC1 domain family member 5	35	4195.37	4184.42	4125.39	4538.42	4387.9	4462.79	3771.98	4020.17	3832.09	4168.39	30.7348	4463.04	61.4498	3874.75	105.717	1.07069	0.929554	0.000701251	1				0.0060275	0.0808591	0.0986037	0.00915875
sp|Q96RT1-8|LAP2_HUMAN	ERBB2IP	LAP2_HUMAN Isoform 8 of Protein LAP2	36	5936.19	5816.46	5763.62	5146.61	5348.94	5375.27	5895.22	6077.21	5867.1	5838.76	72.194	5290.27	102.152	5946.51	93.1291	0.906062	1.01845	0.000701252	1				0.0060275	0.0824179	0.201076	0.00912143
sp|Q06210|GFPT1_HUMAN	GFPT1	GFPT1_HUMAN Glutamine--fructose-6-phosphate aminotransferase [isomerizing] 1	43	8827.28	9117.33	9331.93	10655	11049.2	10417.7	9779.45	9720.95	10040.3	9092.18	206.789	10707.3	260.448	9846.9	138.824	1.17764	1.08301	0.000703478	1				0.00603835	0.0700058	0.0488422	0.0226376
sp|Q8IY45|AMN1_HUMAN	AMN1	AMN1_HUMAN Protein AMN1 homolog	3	432.08	441.912	490.049	514.765	511.125	505.754	392.893	401.041	382.87	454.68	25.3295	510.548	3.70128	392.268	7.43143	1.12287	0.862734	0.000709215	1				0.00607927	0.183096	0.0525934	0.00232121
sp|P78330|SERB_HUMAN	PSPH	SERB_HUMAN Phosphoserine phosphatase	8	1071.45	1127.54	1179.38	1429.85	1490.06	1429.63	1675.15	1516.52	1451.47	1126.12	44.0736	1449.85	28.4353	1547.71	93.9431	1.28747	1.37437	0.000712106	1				0.00609571	0.060679	0.0367856	0.246866
sp|Q6RFH5|WDR74_HUMAN	WDR74	WDR74_HUMAN WD repeat-containing protein 74	9	578.185	597.479	596.639	523.258	542.223	529.43	607.054	641.091	604.73	590.768	8.9039	531.637	7.89814	617.625	16.6201	0.899909	1.04546	0.000713103	1				0.00609591	0.0618605	0.299497	0.00847732
sp|Q8IW45|NNRD_HUMAN	CARKD	NNRD_HUMAN ATP-dependent (S)-NAD(P)H-hydrate dehydratase	3	118.018	110.557	122.937	121.248	127.133	119.602	145.82	145.085	146.074	117.171	5.0895	122.661	3.23279	145.66	0.419373	1.04686	1.24314	0.000714132	1				0.00609639	0.451253	0.0322222	0.00528028
sp|P30040|ERP29_HUMAN	ERP29	ERP29_HUMAN Endoplasmic reticulum resident protein 29	19	3994.89	4102.2	3862.39	3836.87	3801.86	3895.77	4718.82	4748.69	4404.61	3986.49	98.0819	3844.83	38.7499	4624.04	155.639	0.964465	1.15993	0.000716131	1				0.00610514	0.34529	0.0555589	0.00774204
sp|Q8WVK7|SKA2_HUMAN	SKA2	SKA2_HUMAN Spindle and kinetochore-associated protein 2	5	624.548	628.594	629.496	546.391	562.776	561.106	672.462	640.266	622.621	627.546	2.15165	556.758	7.36198	645.116	20.6345	0.887198	1.028	0.000717545	1				0.00610655	0.060679	0.494898	0.0108154
sp|P18827|SDC1_HUMAN	SDC1	SDC1_HUMAN Syndecan-1	2	129.069	130.985	142.63	151.441	168.599	166.016	183.082	186.521	176.751	134.228	5.99238	162.019	7.55351	182.118	4.04641	1.20704	1.35678	0.000718246	1				0.00610655	0.126736	0.0215789	0.0437536
sp|Q13099|IFT88_HUMAN	IFT88	IFT88_HUMAN Intraflagellar transport protein 88 homolog	4	259.622	255.18	267.656	319.969	319.868	297.382	311.583	311.691	330.853	260.819	5.16319	312.406	10.6239	318.042	9.05862	1.19779	1.2194	0.000726154	1				0.00615694	0.0830883	0.0286031	0.617879
sp|Q7Z417|NUFP2_HUMAN	NUFIP2	NUFP2_HUMAN Nuclear fragile X mental retardation-interacting protein 2	25	5080.32	5090.52	5118.31	4937.12	4977.28	4990.19	4660.12	4541.6	4357.29	5096.38	16.054	4968.2	22.5977	4519.67	124.599	0.974848	0.886839	0.000727528	1				0.00615694	0.0744507	0.0398455	0.017327
sp|P11717|MPRI_HUMAN	IGF2R	MPRI_HUMAN Cation-independent mannose-6-phosphate receptor	56	12446.3	12319.2	12176.1	12141.7	12357.3	12115.4	11017	11354.8	11477.1	12313.9	110.373	12204.8	108.367	11283	194.582	0.991143	0.916281	0.000727747	1				0.00615694	0.781872	0.0375542	0.0117732
sp|Q9GZY4|COA1_HUMAN	COA1	COA1_HUMAN Cytochrome c oxidase assembly protein 1 homolog	2	149.432	150.328	149.393	144.875	142.912	158.118	181.166	204.347	198.299	149.718	0.431864	148.635	6.75321	194.604	9.81765	0.992769	1.29981	0.000728103	1				0.00615694	0.870668	0.0327151	0.0122883
sp|Q05932|FOLC_HUMAN	FPGS	FOLC_HUMAN Folylpolyglutamate synthase, mitochondrial	4	360.246	359.215	362.937	307.697	305.444	320.797	340.44	347.932	327.827	360.799	1.56907	311.313	6.76922	338.733	8.29611	0.862842	0.93884	0.000734845	1				0.00620557	0.0650638	0.0958604	0.0314042
sp|Q08AG7|MZT1_HUMAN	MZT1	MZT1_HUMAN Mitotic-spindle organizing protein 1	2	287.16	283.448	304.843	313.155	326.93	295.59	240.93	248.445	249.137	291.817	9.3346	311.892	12.8256	246.171	3.71646	1.06879	0.843579	0.000736054	1				0.00620742	0.396907	0.0310596	0.00732053
sp|Q5W0B1|RN219_HUMAN	RNF219	RN219_HUMAN RING finger protein 219	6	344.332	350.688	360.77	328.435	325.142	352.666	401.902	436.587	429.123	351.93	6.76801	335.414	12.2726	422.537	14.9062	0.953071	1.20063	0.0007392	1				0.00622558	0.279197	0.0375542	0.00944443
sp|O60220|TIM8A_HUMAN	TIMM8A	TIM8A_HUMAN Mitochondrial import inner membrane translocase subunit Tim8 A	3	259.052	243.256	312.317	402.337	485.863	398.808	240.813	224.399	225.528	271.542	29.5449	429.003	40.2321	230.247	7.48573	1.57988	0.847924	0.000748144	1				0.00628544	0.112041	0.195353	0.00538216
sp|P17174|AATC_HUMAN	GOT1	AATC_HUMAN Aspartate aminotransferase, cytoplasmic	38	5245.8	5039.67	5285.52	5789.69	6422.21	6363.1	7074.53	6538.07	6738.78	5190.33	107.76	6191.67	285.263	6783.79	221.31	1.19292	1.30701	0.000748315	1				0.00628544	0.102694	0.0208044	0.0987021
sp|P56381|ATP5E_HUMAN	ATP5E	ATP5E_HUMAN ATP synthase subunit epsilon, mitochondrial	3	516.705	493.519	541.127	437.678	425.469	432.019	490.903	495.086	509.877	517.117	19.4381	431.722	4.98873	498.622	8.13964	0.834863	0.964234	0.000750264	1				0.00628639	0.0824179	0.444833	0.00463671
sp|Q7Z494|NPHP3_HUMAN	NPHP3	NPHP3_HUMAN Nephrocystin-3	9	1035.62	961.965	1045.26	1279.74	1176.61	1205.36	945.791	933.009	988.842	1014.28	37.2022	1220.57	43.4546	955.881	23.8842	1.20338	0.942421	0.000750434	1				0.00628639	0.0928348	0.336055	0.00652241
sp|Q9NZD8|SPG21_HUMAN	SPG21	SPG21_HUMAN Maspardin	4	1209.77	1216.49	1248.03	953.613	1028.52	950.348	1016.98	989.762	1079.05	1224.76	16.6792	977.494	36.1057	1028.6	37.3658	0.798108	0.839834	0.000753394	1				0.00629958	0.0681474	0.0350628	0.253582
sp|Q9Y6W3|CAN7_HUMAN	CAPN7	CAN7_HUMAN Calpain-7	22	4134.33	4336.15	4222.8	4325.4	4200.33	4409.83	3735.84	3839.41	3657.39	4231.09	82.6011	4311.85	86.0628	3744.21	74.5449	1.01909	0.884928	0.00075402	1				0.00629958	0.79684	0.0274056	0.0082114
sp|P27708|PYR1_HUMAN	CAD	PYR1_HUMAN CAD protein	110	17218.4	16905.6	17426.1	17354.7	18307.4	17356.7	15528	14584.8	15113.3	17183.4	213.932	17672.9	448.636	15075.4	385.993	1.02849	0.877323	0.000759555	1				0.00633738	0.438218	0.0376199	0.0100248
sp|O14727|APAF_HUMAN	APAF1	APAF_HUMAN Apoptotic protease-activating factor 1	11	1459.02	1405.7	1432.07	1462.24	1519.82	1473.51	1340.42	1316.51	1286.74	1432.26	21.7682	1485.19	24.9156	1314.56	21.9583	1.03695	0.917818	0.000761344	1				0.00634386	0.151969	0.0430215	0.00775699
sp|Q5VZE5|NAA35_HUMAN	NAA35	NAA35_HUMAN N-alpha-acetyltransferase 35, NatC auxiliary subunit	15	2236.51	2220.44	2264.02	2395.22	2296.18	2368.27	2134.04	2160.05	2108.96	2240.32	17.9946	2353.22	41.8093	2134.35	20.8586	1.05039	0.952697	0.000764114	1				0.00635849	0.153105	0.0474207	0.0087948
sp|Q8TB03|CX038_HUMAN	CXorf38	CX038_HUMAN Uncharacterized protein CXorf38	9	1217.33	1318.64	1356.26	1186.99	1255.81	1168.45	1003.97	1021.86	959.82	1297.41	58.671	1203.75	37.582	995.217	26.0731	0.92781	0.76708	0.000767162	1				0.00636768	0.112103	0.0149257	0.00912856
tr|E9PL24|E9PL24_HUMAN	PDE4DIP	E9PL24_HUMAN Myomegalin	4	318.253	293.451	282.777	231.265	247.148	253.711	329.976	315.787	328.737	298.16	14.8609	244.041	9.42317	324.833	6.41669	0.81849	1.08946	0.000767251	1				0.00636768	0.0933063	0.0353017	0.00528006
sp|Q15102|PA1B3_HUMAN	PAFAH1B3	PA1B3_HUMAN Platelet-activating factor acetylhydrolase IB subunit gamma	11	1654.48	1713.91	1669.61	1690.87	1753.89	1828.92	2015.83	2000.54	1940.92	1679.33	25.2176	1757.89	56.4297	1985.76	32.3176	1.04678	1.18247	0.000773984	1				0.00641505	0.405807	0.0186595	0.0172265
sp|Q8IXI2-3|MIRO1_HUMAN	RHOT1	MIRO1_HUMAN Isoform 3 of Mitochondrial Rho GTPase 1	6	698.139	698.166	739.96	754.089	763.473	769.358	662.33	661.119	633.698	712.088	19.7082	762.307	6.28786	652.382	13.2211	1.07052	0.916154	0.000777637	1				0.00643682	0.165454	0.0698588	0.0047148
sp|Q05086|UBE3A_HUMAN	UBE3A	UBE3A_HUMAN Ubiquitin-protein ligase E3A	11	884.985	908.153	860.285	903.456	942.786	968.096	1055.58	1099.02	1040.88	884.474	19.5454	938.113	26.5953	1065.16	24.6833	1.06064	1.20429	0.000779807	1				0.00644627	0.263281	0.0279108	0.0164665
sp|Q9NZ32|ARP10_HUMAN	ACTR10	ARP10_HUMAN Actin-related protein 10	14	1922.29	1894.59	1885.65	2066.33	1997.88	2059.43	1788.32	1811.08	1698.21	1900.84	15.5981	2041.21	30.7705	1765.87	48.7368	1.07385	0.928993	0.000786135	1				0.00649001	0.076253	0.103595	0.0093735
sp|Q8N0T1|CH059_HUMAN	C8orf59	CH059_HUMAN Uncharacterized protein C8orf59	5	1949.98	1897.17	1969.61	1687.54	1557.2	1603.69	2152.95	2036.41	1944.1	1938.92	30.5901	1616.14	53.9348	2044.49	85.4537	0.833528	1.05445	0.000788787	1				0.00650334	0.0785308	0.303947	0.0100894
sp|Q9NYU1|UGGG2_HUMAN	UGGT2	UGGG2_HUMAN UDP-glucose:glycoprotein glucosyltransferase 2	4	292.3	284.328	292.074	349.95	353.465	385.536	331.828	314.894	328.934	289.567	3.70592	362.984	16.0113	325.219	7.39562	1.25354	1.12312	0.000790054	1				0.00650523	0.0757435	0.0358207	0.0452483
sp|Q9BXS6|NUSAP_HUMAN	NUSAP1	NUSAP_HUMAN Nucleolar and spindle-associated protein 1	10	800.835	778.403	825.39	1087.06	931.292	950.436	1089.43	1109.85	1108.26	801.543	19.1889	989.596	69.3592	1102.51	9.27406	1.23461	1.37549	0.00079141	1				0.00650784	0.126992	0.0136376	0.100964
sp|Q5VSY0|GKAP1_HUMAN	GKAP1	GKAP1_HUMAN G kinase-anchoring protein 1	2	293.704	270.999	275.619	268.305	287.551	275.036	328.561	335.536	345.618	280.107	9.79755	276.964	7.97454	336.572	7.00189	0.988778	1.20158	0.000794933	1				0.00652824	0.729944	0.0163883	0.00686181
sp|O43463|SUV91_HUMAN	SUV39H1	SUV91_HUMAN Histone-lysine N-methyltransferase SUV39H1	4	492.193	492.805	514.509	408.05	422.233	429.569	414.27	420.604	383.014	499.836	10.3786	419.951	8.9321	405.963	16.4319	0.840177	0.812192	0.00080376	1				0.0065921	0.0658019	0.0349572	0.374074
sp|Q16513|PKN2_HUMAN	PKN2	PKN2_HUMAN Serine/threonine-protein kinase N2	29	2697.15	2723.96	2646.77	3040.58	2898.05	3095.35	2429.16	2600.07	2520.57	2689.29	31.9986	3011.33	83.1611	2516.6	69.8302	1.11975	0.935785	0.000804936	1				0.00659311	0.0965614	0.128835	0.00941155
sp|P98175|RBM10_HUMAN	RBM10	RBM10_HUMAN RNA-binding protein 10	16	2329.06	2304.92	2205.28	2009.68	2033.17	2050.48	2266.2	2208.22	2212.4	2279.75	53.5748	2031.11	16.7201	2228.94	26.402	0.890934	0.977711	0.000808624	1				0.00661148	0.0744507	0.631194	0.00534633
sp|Q9BTZ2|DHRS4_HUMAN	DHRS4	DHRS4_HUMAN Dehydrogenase/reductase SDR family member 4	3	438.35	399.164	414.041	446.091	500.938	457.985	543.102	554.249	564.732	417.185	16.1514	468.338	23.5575	554.028	8.8318	1.12261	1.32801	0.000809289	1				0.00661148	0.135723	0.0124328	0.0188895
sp|Q13423|NNTM_HUMAN	NNT	NNTM_HUMAN NAD(P) transhydrogenase, mitochondrial	62	15631.2	15020.7	15865.9	15861	15423.2	15453.1	17416.6	17065.9	17475.1	15505.9	356.239	15579.1	199.707	17319.2	180.695	1.00472	1.11694	0.00081162	1				0.0066192	0.781566	0.0367856	0.0053756
sp|O00299|CLIC1_HUMAN	CLIC1	CLIC1_HUMAN Chloride intracellular channel protein 1	51	10035.8	9755.62	9536.83	9717.64	10305.5	10009.9	11495.1	11296.2	11083.7	9776.08	204.217	10011	239.994	11291.7	167.984	1.02403	1.15503	0.000812915	1				0.0066192	0.311565	0.0169475	0.0107221
sp|Q9HD33|RM47_HUMAN	MRPL47	RM47_HUMAN 39S ribosomal protein L47, mitochondrial	10	3021.11	2917.16	2977.55	2673.55	2790.14	2739.99	3114.02	3042.37	3016.11	2971.94	42.6224	2734.56	47.7523	3057.5	41.3786	0.920126	1.02879	0.000814412	1				0.0066192	0.0948547	0.114185	0.00813058
sp|Q9Y4K4|M4K5_HUMAN	MAP4K5	M4K5_HUMAN Mitogen-activated protein kinase kinase kinase kinase 5	6	844.781	826.777	849.386	909.087	900.555	911.048	723.052	725.264	792.804	840.315	9.75544	906.897	4.55514	747.04	32.3726	1.07923	0.889	0.000814459	1				0.0066192	0.0658019	0.0923044	0.00951544
sp|P35658-3|NU214_HUMAN	NUP214	NU214_HUMAN Isoform 3 of Nuclear pore complex protein Nup214	45	7552.55	7349.94	7357.38	7210.32	7249.58	7366.1	7944.65	8024.69	7781.85	7419.96	93.8068	7275.33	66.1527	7917.06	101.04	0.980509	1.067	0.000823884	1				0.00668712	0.38442	0.0283387	0.00731566
sp|P30622-2|CLIP1_HUMAN	CLIP1	CLIP1_HUMAN Isoform 3 of CAP-Gly domain-containing linker protein 1	34	5521.63	5487.5	5373.78	5335.62	5532.67	5618.33	6257.9	6000.78	6170.74	5460.97	63.2075	5495.54	118.364	6143.14	106.768	1.00633	1.12492	0.000825338	1				0.00669026	0.693788	0.0246736	0.0119367
sp|O60841|IF2P_HUMAN	EIF5B	IF2P_HUMAN Eukaryotic translation initiation factor 5B	49	13186.3	12805.2	12998.5	14046.5	13564.5	13293.5	12250.8	11969.7	12049.1	12996.7	155.589	13634.8	311.408	12089.9	118.324	1.0491	0.930228	0.000826724	1				0.00669283	0.165812	0.028903	0.00868335
sp|Q9UQE7|SMC3_HUMAN	SMC3	SMC3_HUMAN Structural maintenance of chromosomes protein 3	62	14274.3	13528.9	13874.7	13418.9	13858.3	13613.6	15429.1	15058	15558.9	13892.6	304.572	13630.3	179.771	15348.7	212.254	0.981115	1.10481	0.000835514	1				0.00674451	0.804774	0.0232059	0.00559669
sp|P10644|KAP0_HUMAN	PRKAR1A	KAP0_HUMAN cAMP-dependent protein kinase type I-alpha regulatory subunit	17	4371.82	4258.91	4296.28	3855.13	3960.96	3789.25	3928.69	3965.41	3808.11	4309	46.9651	3868.45	70.7299	3900.74	67.1906	0.897759	0.905253	0.000836255	1				0.00674451	0.0743446	0.0314233	0.683038
sp|Q9UL33|TPC2L_HUMAN	TRAPPC2L	TPC2L_HUMAN Trafficking protein particle complex subunit 2-like protein	2	437.911	438.449	421.422	365.499	355.142	368.324	430.444	468.521	425.948	432.594	7.90285	362.988	5.6668	441.638	19.0978	0.839097	1.02091	0.000836336	1				0.00674451	0.0632033	0.6058	0.0106075
sp|O75487|GPC4_HUMAN	GPC4	GPC4_HUMAN Glypican-4	3	275.619	297.512	280.381	309.763	328.456	337.233	260.162	266.061	257.191	284.504	9.40125	325.151	11.4555	261.138	3.68634	1.14287	0.917871	0.000839599	1				0.00675354	0.13391	0.0546769	0.00639075
sp|Q15032|R3HD1_HUMAN	R3HDM1	R3HD1_HUMAN R3H domain-containing protein 1	3	251.821	257.126	244.763	273.761	270.468	300.09	208.043	223.118	201.194	251.237	5.06406	281.44	13.2561	210.785	9.15803	1.12022	0.83899	0.000839612	1				0.00675354	0.173831	0.053072	0.00941155
sp|Q86UW6|N4BP2_HUMAN	N4BP2	N4BP2_HUMAN NEDD4-binding protein 2	8	750.208	776.453	733.437	794.089	808.586	831.573	860.28	904.448	900.645	753.366	17.7026	811.416	15.4331	888.458	19.985	1.07705	1.17932	0.000841939	1				0.00676172	0.157645	0.033425	0.0213782
sp|Q02252|MMSA_HUMAN	ALDH6A1	MMSA_HUMAN Methylmalonate-semialdehyde dehydrogenase [acylating], mitochondrial	8	1014.93	1060.96	981.267	904.576	969.886	993.094	1171.53	1223.55	1212.61	1019.05	32.6649	955.852	37.4751	1202.56	22.3938	0.937981	1.18008	0.000842787	1				0.00676172	0.347248	0.0393263	0.0076135
sp|Q8WYL5|SSH1_HUMAN	SSH1	SSH1_HUMAN Protein phosphatase Slingshot homolog 1	5	497.843	487.122	480.432	464.648	504.544	517.397	592.226	596.131	628.079	488.466	7.17123	495.53	22.4582	605.479	16.0602	1.01446	1.23955	0.000845081	1				0.00676405	0.696388	0.0185546	0.0136001
sp|Q9UPM8|AP4E1_HUMAN	AP4E1	AP4E1_HUMAN AP-4 complex subunit epsilon-1	12	1399.3	1412.97	1388.81	1401.41	1498.09	1507.28	1249.86	1253.31	1281.14	1400.36	9.89172	1468.93	47.8887	1261.44	14.0034	1.04896	0.900795	0.000845236	1				0.00676405	0.322327	0.0190751	0.0102893
sp|Q14BN4|SLMAP_HUMAN	SLMAP	SLMAP_HUMAN Sarcolemmal membrane-associated protein	17	2957.38	3011.46	2967.31	3097.01	3059.78	3119.18	2863.21	2885.59	2934.24	2978.72	23.5053	3091.99	24.5084	2894.35	29.6516	1.03803	0.971676	0.000847572	1				0.00677409	0.107428	0.0869536	0.00799356
sp|P61158|ARP3_HUMAN	ACTR3	ARP3_HUMAN Actin-related protein 3	41	9327.58	9514.54	9040.74	8472.25	9072.65	8395.35	7771.62	7809.46	7787.3	9294.29	194.855	8646.75	302.789	7789.46	15.5234	0.93033	0.838091	0.000849742	1				0.0067779	0.242511	0.0185546	0.0224667
sp|Q13158|FADD_HUMAN	FADD	FADD_HUMAN Protein FADD	7	1031.52	1034.55	1055.02	1103.86	1134.05	1147.01	1053	1059.9	1042.51	1040.36	10.4374	1128.31	18.078	1051.8	7.14969	1.08453	1.011	0.000850212	1				0.0067779	0.0862159	0.567035	0.0119327
sp|Q96NB2|SFXN2_HUMAN	SFXN2	SFXN2_HUMAN Sideroflexin-2	2	237.66	221.077	222.044	260.818	261.66	246.251	281.765	284.035	305.383	226.927	7.59964	256.243	7.07377	290.394	10.639	1.12919	1.27968	0.000853939	1				0.00679896	0.0757309	0.0202531	0.0275295
sp|Q12913|PTPRJ_HUMAN	PTPRJ	PTPRJ_HUMAN Receptor-type tyrosine-protein phosphatase eta	11	1081.57	1128.2	1116.4	1237.65	1217.46	1266.35	1028.29	1099.36	1039.63	1108.72	19.7954	1240.49	20.0598	1055.76	31.1755	1.11884	0.95223	0.000856681	1				0.00681214	0.0698625	0.137017	0.00872383
sp|P07602-3|SAP_HUMAN	PSAP	SAP_HUMAN Isoform Sap-mu-9 of Prosaposin	23	6640.01	6425.64	6767.25	7915.54	8300.1	8435.98	7922.43	7247.57	7690.66	6610.97	140.966	8217.21	220.406	7620.22	279.977	1.24297	1.15266	0.000859082	1				0.00682257	0.0658019	0.0606798	0.0932643
sp|P61221|ABCE1_HUMAN	ABCE1	ABCE1_HUMAN ATP-binding cassette sub-family E member 1	41	7885.17	7882.23	8332.99	8339.47	8139.18	7859.05	6660.84	6917.03	7043.09	8033.46	211.801	8112.57	197.031	6873.65	159.039	1.00985	0.855628	0.000860471	1				0.00682495	0.984971	0.0326966	0.0084203
sp|P78344|IF4G2_HUMAN	EIF4G2	IF4G2_HUMAN Eukaryotic translation initiation factor 4 gamma 2	51	12070.3	11615.3	11871.6	12470	12585.7	12318.2	11113.8	10812.1	11347.9	11852.4	186.248	12458	109.537	11091.3	219.319	1.05109	0.935782	0.000863798	1				0.00684267	0.081559	0.0916192	0.00731566
sp|Q6ZMI0|PPR21_HUMAN	PPP1R21	PPR21_HUMAN Protein phosphatase 1 regulatory subunit 21	13	1771.65	1827.45	1768.49	1727.6	1800.09	1845.7	1582.73	1545.91	1595.99	1789.2	27.0799	1791.13	48.6286	1574.88	21.1858	1.00108	0.880214	0.000869287	1				0.00687746	0.913515	0.0215789	0.0109033
sp|Q13641|TPBG_HUMAN	TPBG	TPBG_HUMAN Trophoblast glycoprotein	2	193.493	193.152	200.633	222.348	227.709	214.785	250.556	230.344	235.994	195.759	3.44901	221.614	5.30167	238.965	8.51469	1.13207	1.22071	0.000871079	1				0.00688238	0.0893378	0.033425	0.0808034
sp|Q96SZ5|AEDO_HUMAN	ADO	AEDO_HUMAN 2-aminoethanethiol dioxygenase	2	192.657	191.129	203.477	226.465	230.011	240.03	239.406	234.877	256.266	195.754	5.49626	232.169	5.74421	243.516	9.20302	1.18602	1.24399	0.000872104	1				0.00688238	0.0824179	0.0369287	0.229343
sp|O95571|ETHE1_HUMAN	ETHE1	ETHE1_HUMAN Persulfide dioxygenase ETHE1, mitochondrial	13	1842.52	1895.82	1775.07	1880.72	1904.32	1915.39	2063.16	2149.28	2103.04	1837.8	49.4087	1900.14	14.4588	2105.16	35.1903	1.03392	1.14548	0.000878389	1				0.00692261	0.358096	0.040335	0.0067266
sp|Q53H12|AGK_HUMAN	AGK	AGK_HUMAN Acylglycerol kinase, mitochondrial	9	1594.68	1598.84	1781.85	1669.9	1689.85	1722.81	2165.19	2100.05	2025.59	1658.46	87.2688	1694.19	21.817	2096.94	57.0338	1.02154	1.26439	0.000880158	1				0.00692261	0.948417	0.0430077	0.0047148
sp|O43149|ZZEF1_HUMAN	ZZEF1	ZZEF1_HUMAN Zinc finger ZZ-type and EF-hand domain-containing protein 1	8	1014.76	996.28	960.644	1031.73	1000.24	1038.62	866.676	887.748	909.429	990.561	22.4598	1023.53	16.707	887.951	17.4544	1.03328	0.896412	0.000880517	1				0.00692261	0.197892	0.0468785	0.00676207
sp|Q6NYC1-3|JMJD6_HUMAN	JMJD6	JMJD6_HUMAN Isoform 3 of Bifunctional arginine demethylase and lysyl-hydroxylase JMJD6	11	2125.09	2151.74	2061.64	2051.05	2157.97	2167.63	1856.57	1865.61	1902.29	2112.82	37.792	2125.55	52.8269	1874.82	19.7694	1.00602	0.887355	0.000886014	1				0.0069571	0.820643	0.0286083	0.00934308
sp|O95361|TRI16_HUMAN	TRIM16	TRI16_HUMAN Tripartite motif-containing protein 16	2	190.154	207.339	174.75	148.134	144.406	157.343	208.079	209.726	207.764	190.748	13.311	149.961	5.43721	208.523	0.860315	0.786175	1.09319	0.000887731	1				0.00696185	0.117483	0.28621	0.00332658
sp|P55060|XPO2_HUMAN	CSE1L	XPO2_HUMAN Exportin-2	76	16944.9	17026.3	16706.4	17874.4	18003.6	18391.9	17455.5	17377.9	17636.3	16892.5	135.747	18090	219.918	17489.9	108.259	1.07089	1.03536	0.000895992	1				0.00700627	0.078999	0.0533282	0.0345855
sp|P50454|SERPH_HUMAN	SERPINH1	SERPH_HUMAN Serpin H1	51	9900.97	9438.25	9920.81	8374.96	9001.83	8505.09	10662.5	10213.2	10240.5	9753.34	222.952	8627.29	270.113	10372.1	205.67	0.884547	1.06344	0.000896283	1				0.00700627	0.117051	0.103917	0.00820805
sp|O43491|E41L2_HUMAN	EPB41L2	E41L2_HUMAN Band 4.1-like protein 2	50	10826.7	10445	10665	10530.3	10809.2	10638.8	9961.83	9764.5	9649.62	10645.6	156.433	10659.4	114.791	9791.98	128.932	1.0013	0.919818	0.000896749	1				0.00700627	0.576309	0.0353017	0.0082114
sp|Q96FF9|CDCA5_HUMAN	CDCA5	CDCA5_HUMAN Sororin	6	402.259	370.339	413.945	437.719	387.14	425.767	534.261	525.943	570.392	395.514	18.4298	416.875	21.5848	543.532	19.2941	1.05401	1.37424	0.000898991	1				0.00701504	0.499135	0.0287078	0.0109706
sp|Q6P1X5|TAF2_HUMAN	TAF2	TAF2_HUMAN Transcription initiation factor TFIID subunit 2	10	836.157	869.286	864.547	876.846	874.94	892.659	785.689	807.181	806.648	856.663	14.6287	881.482	7.94178	799.839	10.0082	1.02897	0.933668	0.000900423	1				0.00701748	0.234002	0.0247411	0.00550248
sp|Q14978-2|NOLC1_HUMAN	NOLC1	NOLC1_HUMAN Isoform Beta of Nucleolar and coiled-body phosphoprotein 1	29	8760.64	8727.78	8446.11	7886.35	8087.59	8362.63	9416.34	9767.98	9271.49	8644.84	141.165	8112.19	195.217	9485.27	208.469	0.938385	1.09722	0.000904979	1				0.00704422	0.193807	0.0483445	0.00874301
sp|Q12999|TSN31_HUMAN	TSPAN31	TSN31_HUMAN Tetraspanin-31	3	580.972	580.797	616.334	671.419	638.089	634.369	699.818	727.513	701.614	592.701	16.7112	647.959	16.6581	709.648	12.6535	1.09323	1.19731	0.000908985	1				0.00706012	0.1734	0.0287702	0.0234195
sp|P18084|ITB5_HUMAN	ITGB5	ITB5_HUMAN Integrin beta-5	5	679.295	684.149	667.552	703.059	683.007	705.901	774.703	844.849	862.657	676.999	6.96754	697.322	10.1887	827.403	37.9671	1.03002	1.22216	0.000909275	1				0.00706012	0.241054	0.042264	0.0163594
sp|P08195-4|4F2_HUMAN	SLC3A2	4F2_HUMAN Isoform 4 of 4F2 cell-surface antigen heavy chain	48	9222.79	9074.85	9189.16	9269.45	9047.12	9432.24	8489.94	8459.94	8164.33	9162.27	63.3193	9249.6	157.85	8371.4	146.934	1.00953	0.913683	0.000912288	1				0.00707475	0.578705	0.0359753	0.0117182
sp|Q9H7F0|AT133_HUMAN	ATP13A3	AT133_HUMAN Probable cation-transporting ATPase 13A3	11	1379.8	1345.18	1389.8	1223.87	1259	1247.46	1290.14	1265.39	1309.36	1371.59	19.118	1243.44	14.6203	1288.3	17.9979	0.906569	0.93927	0.000915652	1				0.00709206	0.0744507	0.0703885	0.063548
sp|O75600-2|KBL_HUMAN	GCAT	KBL_HUMAN Isoform 2 of 2-amino-3-ketobutyrate coenzyme A ligase, mitochondrial	3	210.162	207.816	215.168	175.297	170.221	186.488	226.2	228.596	210.61	211.049	3.06623	177.335	6.79558	221.802	7.97416	0.840258	1.05095	0.000920597	1				0.00712156	0.0842203	0.315575	0.0108154
sp|Q9H939|PPIP2_HUMAN	PSTPIP2	PPIP2_HUMAN Proline-serine-threonine phosphatase-interacting protein 2	3	1301.11	1250.06	1225.24	1290.73	1310.23	1249.67	1114.51	1118.5	1139.19	1258.8	31.5848	1283.54	25.2404	1124.07	10.8172	1.01965	0.892964	0.000927244	1				0.00716414	0.25154	0.0197591	0.00576479
sp|Q712K3|UB2R2_HUMAN	UBE2R2	UB2R2_HUMAN Ubiquitin-conjugating enzyme E2 R2	5	583.262	623.179	601.302	561.768	613.346	592.249	491.835	484.168	446.942	602.581	16.3211	589.121	21.1725	474.315	19.6071	0.977663	0.787139	0.000930894	1				0.00718088	0.449719	0.0283387	0.0125462
sp|P01024|CO3_HUMAN	C3	CO3_HUMAN Complement C3	9	1693.96	1520.14	1456.9	1214.05	1182.03	1256.45	1594.1	1630.11	1711.77	1557	100.228	1217.51	30.4802	1645.33	49.2288	0.781959	1.05673	0.000931704	1				0.00718088	0.0658019	0.0786157	0.00431825
sp|Q8WUH6|CL023_HUMAN	C12orf23	CL023_HUMAN UPF0444 transmembrane protein C12orf23	7	1420.93	1360.07	1341.08	1385.4	1496.71	1475.8	1212	1117.71	1168.14	1374.03	34.0597	1452.64	48.3038	1165.95	38.5249	1.05721	0.848564	0.000933692	1				0.00718737	0.188059	0.0398911	0.00915875
sp|Q96FZ2|HMCES_HUMAN	HMCES	HMCES_HUMAN Embryonic stem cell-specific 5-hydroxymethylcytosine-binding protein	17	3286.57	3326.9	3300.24	2927.05	3028.02	2993.21	2854.9	2875.8	2652.13	3304.57	16.7469	2982.76	41.8779	2794.28	100.874	0.902617	0.84558	0.000935644	1				0.00719355	0.0632229	0.0367856	0.0897276
sp|O75340|PDCD6_HUMAN	PDCD6	PDCD6_HUMAN Programmed cell death protein 6	12	1641.22	1702.8	1633.21	1490.62	1526.13	1534.6	1737.21	1814.18	1892.75	1659.08	31.0895	1517.12	19.0524	1814.71	63.5001	0.914434	1.09381	0.000939569	1				0.00721488	0.0834093	0.129217	0.00877161
sp|P07948-2|LYN_HUMAN	LYN	LYN_HUMAN Isoform 2 of Tyrosine-protein kinase Lyn	15	1459.88	1423.34	1511.63	1486.96	1504.79	1498.96	1340.87	1358.64	1327.63	1464.95	36.2221	1496.9	7.42292	1342.38	12.7047	1.02181	0.916332	0.000942499	1				0.00722082	0.533003	0.060806	0.00298369
sp|Q9P013|CWC15_HUMAN	CWC15	CWC15_HUMAN Spliceosome-associated protein CWC15 homolog	11	2406.3	2418.31	2379.79	2138.67	2174.97	2307.01	2616.54	2612.99	2525.51	2401.47	16.0928	2206.88	72.3346	2585.01	42.1002	0.918973	1.07643	0.000942647	1				0.00722082	0.147894	0.042264	0.0102955
sp|P36551|HEM6_HUMAN	CPOX	HEM6_HUMAN Coproporphyrinogen-III oxidase, mitochondrial	25	3698.51	3867.57	3747.68	3613.76	3695.72	3674.63	4229.31	4307.16	4049.4	3771.25	71.0028	3661.37	34.7489	4195.29	107.945	0.970863	1.11244	0.000946946	1				0.00723276	0.155362	0.0614447	0.0084203
sp|Q93008|USP9X_HUMAN	USP9X	USP9X_HUMAN Probable ubiquitin carboxyl-terminal hydrolase FAF-X	66	13639.4	13405.7	13397.3	13313.5	14084	13816.5	12314.2	12168.2	12493	13480.8	112.2	13738	319.415	12325.1	132.824	1.01908	0.914273	0.000947127	1				0.00723276	0.430417	0.0194698	0.0109471
sp|Q9Y592|CEP83_HUMAN	CCDC41	CEP83_HUMAN Centrosomal protein of 83 kDa	2	315.292	313.359	311.927	379.653	326.736	370.575	262.681	261.893	274.47	313.526	1.37882	358.988	23.1048	266.348	5.75212	1.145	0.849524	0.000948714	1				0.00723276	0.194325	0.0202531	0.0106582
sp|Q9UBP6|TRMB_HUMAN	METTL1	TRMB_HUMAN tRNA (guanine-N(7)-)-methyltransferase	4	293.011	319.136	298.291	304.553	306.866	298.271	259.347	264.004	252.088	303.479	11.2788	303.23	3.63146	258.48	4.90319	0.999178	0.851721	0.000951212	1				0.00723276	0.64923	0.0311025	0.00471076
sp|Q9H082|RB33B_HUMAN	RAB33B	RB33B_HUMAN Ras-related protein Rab-33B	2	208.33	199.59	209.908	238.646	237.909	239.778	228.453	219.385	234.366	205.943	4.53797	238.778	0.768675	227.401	6.16101	1.15944	1.1042	0.000951605	1				0.00723276	0.0632033	0.0709288	0.0766345
sp|Q06830|PRDX1_HUMAN	PRDX1	PRDX1_HUMAN Peroxiredoxin-1	49	12462.3	12961	12528	11294.7	11648.1	11488.3	11290.7	10954.5	10562.8	12650.4	221.236	11477	144.495	10936	297.452	0.907244	0.864476	0.000951747	1				0.00723276	0.0722857	0.033425	0.0977918
sp|Q5HYK3|COQ5_HUMAN	COQ5	COQ5_HUMAN 2-methoxy-6-polyprenyl-1,4-benzoquinol methylase, mitochondrial	8	744.987	794.426	776.203	703.524	722.459	762.215	907.402	1024.53	938.136	771.872	20.4144	729.399	24.4579	956.689	49.5844	0.944974	1.23944	0.000952287	1				0.00723276	0.185378	0.0505977	0.0100129
sp|P08779|K1C16_HUMAN_contaminant	KRT16	K1C16_HUMAN_contaminant Keratin, type I cytoskeletal 16	11	2183.42	1536.22	2276.82	822.73	667.893	899.361	1620.53	1454.89	1606.24	1998.82	329.322	796.661	96.2775	1560.55	74.9427	0.398566	0.780737	0.000953632	1				0.00723421	0.086931	0.358254	0.00813058
sp|O60341-2|KDM1A_HUMAN	KDM1A	KDM1A_HUMAN Isoform 2 of Lysine-specific histone demethylase 1A	27	5707.7	5706.64	5691.79	5125.81	5196.42	5258.23	5805.23	5846.48	5542.22	5702.04	7.2631	5193.49	54.1	5731.31	134.763	0.910812	1.00513	0.000959267	1				0.00726816	0.060679	0.835054	0.0136119
sp|O00339|MATN2_HUMAN	MATN2	MATN2_HUMAN Matrilin-2	9	888.202	937.673	902.347	832.926	847.741	796.037	653.597	744.687	683.726	909.407	20.8043	825.568	21.7398	694.003	37.8908	0.907809	0.763138	0.00096181	1				0.00727511	0.103653	0.033339	0.0239704
tr|H7C4W4|H7C4W4_HUMAN	FSTL1	H7C4W4_HUMAN Follistatin-related protein 1 (Fragment)	3	646.221	650.309	646.373	518.434	525.653	552.284	584.278	641.766	624.239	647.634	1.89229	532.124	14.557	616.761	24.0577	0.821642	0.952329	0.000962507	1				0.00727511	0.0632229	0.291448	0.0211552
sp|P35080-2|PROF2_HUMAN	PFN2	PROF2_HUMAN Isoform IIb of Profilin-2	9	1764.21	1810.02	1762.03	1723.78	1804.24	1784.77	1627.46	1586.3	1552.84	1778.75	22.1268	1770.93	34.2745	1588.87	30.5175	0.995602	0.893247	0.000972684	1				0.00734318	0.761752	0.0311025	0.0122241
sp|Q7L9L4-2|MOB1B_HUMAN	MOB1B	MOB1B_HUMAN Isoform 2 of MOB kinase activator 1B	6	1519.98	1518.87	1650.26	1686.79	1746.43	1643.95	1403.18	1377.84	1382.08	1563.04	61.6779	1692.39	42.0243	1387.7	11.082	1.08276	0.887823	0.000980324	1				0.00739139	0.274719	0.0501494	0.00436009
sp|Q8NFH4|NUP37_HUMAN	NUP37	NUP37_HUMAN Nucleoporin Nup37	12	4015.5	3849.37	3893	3401.76	3608.06	3538.69	4024.93	3940.58	4068.48	3919.29	70.3239	3516.17	85.7138	4011.33	53.0931	0.897145	1.02348	0.000982501	1				0.00739139	0.0948547	0.0989901	0.00904014
sp|P00749|UROK_HUMAN	PLAU	UROK_HUMAN Urokinase-type plasminogen activator	6	1069.17	992.023	1094.08	1075.01	1153.01	1056.49	1347.24	1368.8	1500.77	1051.76	43.4458	1094.84	41.8238	1405.6	67.8662	1.04096	1.33643	0.000983029	1				0.00739139	0.497387	0.0353017	0.0114957
sp|P52948|NUP98_HUMAN	NUP98	NUP98_HUMAN Nuclear pore complex protein Nup98-Nup96	65	9776.5	9890.79	9707.56	9101.83	9427.12	9328.59	9916.92	10058.3	9969.44	9791.62	75.5632	9285.85	136.195	9981.55	58.3502	0.948347	1.0194	0.000983788	1				0.00739139	0.111544	0.157168	0.00939931
sp|Q6GMV2|SMYD5_HUMAN	SMYD5	SMYD5_HUMAN SET and MYND domain-containing protein 5	7	1274.89	1331.71	1339.73	1280.03	1402.18	1222.63	1025.11	1052.87	981.493	1315.44	28.8619	1301.61	74.8729	1019.82	29.3783	0.989486	0.77527	0.000986984	1				0.00740652	0.705489	0.0168554	0.0136001
sp|Q14644|RASA3_HUMAN	RASA3	RASA3_HUMAN Ras GTPase-activating protein 3	15	2413.17	2394.09	2422.67	2402.47	2345.69	2316.32	2556.56	2615.81	2530.84	2409.98	11.8842	2354.83	35.7591	2567.74	35.5777	0.977116	1.06546	0.000990527	1				0.0074217	0.31468	0.0401387	0.0109033
sp|O43242|PSMD3_HUMAN	PSMD3	PSMD3_HUMAN 26S proteasome non-ATPase regulatory subunit 3	44	7785.55	7351.81	7555.65	8001.97	7664.21	7627.34	6732.51	6621.71	6873.65	7564.34	177.18	7764.51	168.585	6742.62	103.102	1.02646	0.89137	0.000991376	1				0.0074217	0.254655	0.0311025	0.00740329
sp|Q5T4S7-2|UBR4_HUMAN	UBR4	UBR4_HUMAN Isoform 2 of E3 ubiquitin-protein ligase UBR4	95	16161.7	15206.5	15900.2	17010.5	16831.1	16770.3	14450.2	14553.5	15089.1	15756.1	403.045	16870.6	101.968	14697.6	280.026	1.07073	0.932818	0.000998483	1				0.00746598	0.0866521	0.129514	0.00481054
sp|P19367-3|HXK1_HUMAN	HK1	HXK1_HUMAN Isoform 3 of Hexokinase-1	59	10993.8	10693	11454.1	12451	12289.3	11940.2	9951.76	10161.2	10591.5	11047	312.984	12226.8	213.16	10234.8	266.31	1.1068	0.926482	0.00100303	1				0.00746809	0.118871	0.139912	0.00648235
sp|Q9NRD1|FBX6_HUMAN	FBXO6	FBX6_HUMAN F-box only protein 6	2	301.675	316.459	306.745	293.59	273.631	297.23	230.68	251.35	249.754	308.293	6.134	288.15	10.3737	243.928	9.39038	0.934664	0.791221	0.00100314	1				0.00746809	0.197138	0.0270414	0.0205174
sp|Q9Y223-2|GLCNE_HUMAN	GNE	GLCNE_HUMAN Isoform 2 of Bifunctional UDP-N-acetylglucosamine 2-epimerase/N-acetylmannosamine kinase	16	3288.53	3404.58	3405.38	3662.95	3759.88	3805.94	3863.2	3757.07	3686.83	3366.16	54.896	3742.92	59.5941	3769.03	72.498	1.11193	1.11968	0.00100349	1				0.00746809	0.0700058	0.0311025	0.733379
sp|Q9NR19-2|ACSA_HUMAN	ACSS2	ACSA_HUMAN Isoform 2 of Acetyl-coenzyme A synthetase, cytoplasmic	5	460.802	471.394	471.738	531.1	576.405	549.685	687.408	604.807	728.303	467.978	5.07614	552.397	18.5948	673.506	51.3664	1.18039	1.43918	0.00100353	1				0.00746809	0.081559	0.0378353	0.0407585
sp|P57772|SELB_HUMAN	EEFSEC	SELB_HUMAN Selenocysteine-specific elongation factor	7	1174.41	1081.36	1144.22	1172.91	1143.11	1185.55	907.682	945.939	993.948	1133.33	38.7601	1167.19	17.7919	949.19	35.2929	1.02988	0.837523	0.00100786	1				0.0074914	0.245372	0.0539173	0.00775699
sp|O94868|FCSD2_HUMAN	FCHSD2	FCSD2_HUMAN FCH and double SH3 domains protein 2	8	1148.61	1131.02	1142.17	1124.14	1149.65	1127.87	1186.63	1193.36	1185.59	1140.6	7.26639	1133.89	11.2499	1188.53	3.44395	0.994114	1.04202	0.00101061	1				0.00750291	0.857308	0.0169475	0.00939314
sp|Q15436|SC23A_HUMAN	SEC23A	SC23A_HUMAN Protein transport protein Sec23A	29	4518.45	4714.07	4639.18	4363.22	4452.17	4342.79	4248.22	4153.38	4210.23	4623.9	80.5891	4386.06	47.4851	4203.94	38.9726	0.948563	0.909177	0.00101855	1				0.00754844	0.0757435	0.0167197	0.0226928
sp|O95905-3|SGT1_HUMAN	ECD	SGT1_HUMAN Isoform 3 of Protein SGT1	3	853.854	891.156	867.824	719.025	759.509	735.272	920.336	949.068	855.948	870.945	15.3875	737.935	16.6345	908.451	38.934	0.847282	1.04306	0.00101915	1				0.00754844	0.0632229	0.530793	0.0108192
sp|P62072|TIM10_HUMAN	TIMM10	TIM10_HUMAN Mitochondrial import inner membrane translocase subunit Tim10	4	817.14	858.643	823.72	926.074	904.112	949.361	776.018	816.305	770.778	833.168	18.213	926.516	18.4755	787.7	20.3394	1.11204	0.945428	0.00102205	1				0.00756101	0.0996895	0.130322	0.0082114
sp|Q9NZW5|MPP6_HUMAN	MPP6	MPP6_HUMAN MAGUK p55 subfamily member 6	21	2908.99	2671.87	2756.83	2635.19	2707.06	2801.96	3257.27	3249.73	3177.47	2779.23	98.0911	2714.74	68.2996	3228.16	35.9728	0.976795	1.16153	0.00102451	1				0.00757026	0.994836	0.0149522	0.00549249
sp|P16455|MGMT_HUMAN	MGMT	MGMT_HUMAN Methylated-DNA--protein-cysteine methyltransferase	8	1442.39	1388.62	1327.66	1234.11	1255.42	1200.55	1433.98	1473.57	1442.39	1386.22	46.869	1230.03	22.5859	1449.98	17.0303	0.887322	1.04599	0.00102987	1				0.00760089	0.096288	0.0733251	0.00440956
sp|Q92990|GLMN_HUMAN	GLMN	GLMN_HUMAN Glomulin	7	1377.75	1280.9	1272.62	1297.87	1314.57	1346.76	1138.49	1129.57	1145.79	1310.42	47.727	1319.73	20.2904	1137.95	6.63279	1.0071	0.868383	0.00103287	1				0.00761409	0.188059	0.0107388	0.00333765
sp|Q5VTR2|BRE1A_HUMAN	RNF20	BRE1A_HUMAN E3 ubiquitin-protein ligase BRE1A	18	3418.09	3305.43	3261.42	2862.6	2973.71	2914.64	3363.91	3238.75	3188.01	3328.31	65.9753	2916.98	45.3907	3263.56	73.9222	0.876415	0.980544	0.00103729	1				0.00763578	0.0632229	0.805087	0.011554
sp|Q9UJA3-4|MCM8_HUMAN	MCM8	MCM8_HUMAN Isoform 4 of DNA helicase MCM8	6	1397.08	1469.21	1421.65	1265.01	1247.18	1322.53	1467.96	1537.74	1563.64	1429.31	29.9414	1278.24	32.1526	1523.11	40.4073	0.894304	1.06563	0.00103825	1				0.00763578	0.0844137	0.185208	0.00879481
sp|Q9UDR5|AASS_HUMAN	AASS	AASS_HUMAN Alpha-aminoadipic semialdehyde synthase, mitochondrial	12	1521.89	1598.67	1574.95	1526.94	1554.24	1571.25	1436.97	1420.45	1419.65	1565.17	32.0991	1550.81	18.2514	1425.69	7.98285	0.990825	0.910885	0.00103999	1				0.00763959	0.245692	0.0131769	0.00534656
sp|P49366|DHYS_HUMAN	DHPS	DHYS_HUMAN Deoxyhypusine synthase	8	910.155	853.202	878.516	778.439	843.629	789.652	1065.98	986.337	994.719	880.624	23.2987	803.907	28.4585	1015.68	35.7326	0.912883	1.15336	0.00104346	1				0.00765612	0.200162	0.0406164	0.00904014
sp|P05023|AT1A1_HUMAN	ATP1A1	AT1A1_HUMAN Sodium/potassium-transporting ATPase subunit alpha-1	59	10480.9	10460.8	10525.8	10928.4	11217.5	11188.2	10995.9	11297.8	11204.1	10489.2	27.1723	11111.4	129.929	11165.9	126.17	1.05932	1.06452	0.00104852	1				0.00768422	0.0810725	0.0308179	0.710561
sp|O43426|SYNJ1_HUMAN	SYNJ1	SYNJ1_HUMAN Synaptojanin-1	11	681.456	732.29	697.757	760.809	731.517	783.458	588.027	630.503	623.066	703.834	21.1931	758.595	21.2626	613.865	18.521	1.0778	0.872173	0.00105638	1				0.00772586	0.24695	0.0425096	0.00798789
sp|Q9Y2A7-2|NCKP1_HUMAN	NCKAP1	NCKP1_HUMAN Isoform 2 of Nck-associated protein 1	36	6931.31	6601	6804.14	7214.69	6886.41	7036.31	6066.18	6046.75	6309.29	6778.82	136.032	7045.8	134.188	6140.74	119.447	1.03939	0.905872	0.00105723	1				0.00772586	0.179682	0.0494921	0.00813058
sp|Q9Y2H1|ST38L_HUMAN	STK38L	ST38L_HUMAN Serine/threonine-protein kinase 38-like	4	600.997	577.085	568.53	575.306	568.726	595.367	471.98	487.414	513.753	582.204	13.74	579.8	11.3308	491.049	17.2464	0.99587	0.843431	0.0010579	1				0.00772586	0.644228	0.040302	0.0112213
sp|O95218|ZRAB2_HUMAN	ZRANB2	ZRAB2_HUMAN Zinc finger Ran-binding domain-containing protein 2	8	1024.88	1027.32	990.524	823.432	883.729	824.634	978.909	977.865	925.836	1014.24	16.8002	843.932	28.1452	960.87	24.7764	0.832082	0.947378	0.00107006	1				0.00779838	0.078025	0.205548	0.0209362
sp|P30711|GSTT1_HUMAN	GSTT1	GSTT1_HUMAN Glutathione S-transferase theta-1	3	290.296	295.539	299.276	330.24	360.78	351.557	345.37	339.11	332.712	295.037	3.68321	347.526	12.7896	339.064	5.16771	1.17791	1.14923	0.00107032	1				0.00779838	0.0893378	0.0187547	0.467314
sp|Q96EV2|RBM33_HUMAN	RBM33	RBM33_HUMAN RNA-binding protein 33	5	335.634	312.716	323.246	387.345	365.021	387.459	419.27	403.689	384.389	323.865	9.36648	379.942	10.5506	402.449	14.2671	1.17315	1.24264	0.00107372	1				0.00780715	0.0700058	0.0257207	0.165149
sp|P49247|RPIA_HUMAN	RPIA	RPIA_HUMAN Ribose-5-phosphate isomerase	8	797.831	882.206	821.911	791.763	756.754	787.205	658.01	678.167	691.727	833.983	35.4878	778.574	15.5409	675.968	13.8525	0.933561	0.81053	0.00107508	1				0.00780715	0.147188	0.0236201	0.0084203
sp|Q9H6S0|YTDC2_HUMAN	YTHDC2	YTDC2_HUMAN Probable ATP-dependent RNA helicase YTHDC2	18	2026.41	1972.21	2015.75	2265.96	2108.94	2165.07	1791.55	1797.8	1900.43	2004.79	23.445	2179.99	64.9655	1829.93	49.9186	1.08739	0.912777	0.00107526	1				0.00780715	0.126992	0.0728389	0.0102955
sp|P11234|RALB_HUMAN	RALB	RALB_HUMAN Ras-related protein Ral-B	8	1959.89	1890.87	1893.74	1819.65	1920.08	1926.12	2138.83	2224.37	2301.13	1914.83	31.8814	1888.62	48.8291	2221.44	66.291	0.986309	1.16012	0.00108145	1				0.0078423	0.94436	0.0308179	0.0115736
sp|Q12968|NFAC3_HUMAN	NFATC3	NFAC3_HUMAN Nuclear factor of activated T-cells, cytoplasmic 3	2	589.881	565.369	584.857	515.565	531.728	535.581	534.537	525.659	528.533	580.036	10.5718	527.625	8.67133	529.576	3.69875	0.909642	0.913006	0.0010826	1				0.0078423	0.0928348	0.0310596	0.793538
sp|O60437|PEPL_HUMAN	PPL	PEPL_HUMAN Periplakin	3	130.664	134.265	131.756	131.563	165.315	148.167	197.432	190.3	196.353	132.228	1.50756	148.348	13.7798	194.695	3.1388	1.12191	1.47242	0.00108442	1				0.00784639	0.406249	0.0104801	0.0236801
sp|P02788|TRFL_HUMAN	LTF	TRFL_HUMAN Lactotransferrin	4	701.911	684.295	609.216	487.222	494.498	517	587.422	609.256	614.28	665.141	40.1933	499.573	12.6755	603.653	11.6586	0.751079	0.907556	0.00108778	1				0.0078616	0.0808591	0.282816	0.0059581
sp|Q9H0R8-2|GBRL1_HUMAN	GABARAPL1	GBRL1_HUMAN Isoform 2 of Gamma-aminobutyric acid receptor-associated protein-like 1	2	398.275	395.932	421.185	424.386	436.542	448.931	370.062	358.471	341.312	405.131	11.3924	436.62	10.0206	356.615	11.8103	1.07773	0.880247	0.00108983	1				0.00786739	0.209397	0.0642463	0.0082114
sp|O43251-8|RFOX2_HUMAN	RBFOX2	RFOX2_HUMAN Isoform 8 of RNA binding protein fox-1 homolog 2	8	551.024	557.641	560.01	584.677	610.872	620.653	648.989	639.46	619.747	556.225	3.8027	605.401	15.1881	636.065	12.1769	1.08841	1.14354	0.00109351	1				0.00788482	0.113932	0.0226027	0.106542
sp|Q8IWT3|CUL9_HUMAN	CUL9	CUL9_HUMAN Cullin-9	2	113.59	105.724	94.6517	107.59	110.21	104.304	140.637	139.889	149.795	104.655	7.76838	107.368	2.41622	143.44	4.50379	1.02592	1.3706	0.00109514	1				0.00788752	0.320595	0.0232059	0.00440956
sp|Q9BYT8|NEUL_HUMAN	NLN	NEUL_HUMAN Neurolysin, mitochondrial	22	4576.7	4262.48	4397.39	3735.2	4022.43	3926.29	3658.49	3389.38	3569.96	4412.19	128.706	3894.64	119.378	3539.28	111.986	0.8827	0.802159	0.00109816	1				0.00790016	0.1127	0.0275372	0.0484866
sp|Q9UBF8|PI4KB_HUMAN	PI4KB	PI4KB_HUMAN Phosphatidylinositol 4-kinase beta	5	744.98	790.46	759.946	825.365	765.523	815.384	622.075	671.615	659.708	765.129	18.9253	802.091	26.1763	651.133	21.1141	1.04831	0.851011	0.00111269	1				0.00799554	0.484787	0.0353017	0.00969643
sp|Q5JTZ9|SYAM_HUMAN	AARS2	SYAM_HUMAN Alanine--tRNA ligase, mitochondrial	10	1217.93	1223.54	1184.83	1125.41	1178.83	1280.25	1449.78	1499.03	1470.12	1208.77	17.08	1194.83	64.2176	1472.98	20.2074	0.98847	1.21858	0.00112167	1				0.00805087	0.894976	0.0149161	0.0133579
sp|P51812|KS6A3_HUMAN	RPS6KA3	KS6A3_HUMAN Ribosomal protein S6 kinase alpha-3	10	1005.7	911.905	952.367	1089.84	1086.14	1112.96	790.938	815.975	893.703	956.657	38.4116	1096.31	11.8675	833.539	43.7533	1.14598	0.871303	0.00112976	1				0.00809821	0.0618605	0.139295	0.00771843
sp|Q8WUW1-2|BRK1_HUMAN	BRK1	BRK1_HUMAN Isoform 2 of Protein BRICK1	6	1069.57	1059.07	1077.87	1023.64	1108.5	1000.41	824.022	897.109	868.014	1068.84	7.69256	1044.18	46.457	863.048	30.0435	0.976934	0.807465	0.001132	1				0.00809821	0.673587	0.0270414	0.0173472
sp|Q8IU81|I2BP1_HUMAN	IRF2BP1	I2BP1_HUMAN Interferon regulatory factor 2-binding protein 1	4	249.671	255.624	248.705	238.254	240.752	271.967	325.263	345.501	311.835	251.333	3.05948	250.324	15.3376	327.533	13.8375	0.995985	1.30318	0.00113215	1				0.00809821	0.905353	0.0270414	0.0146558
sp|O75712|CXB3_HUMAN	GJB3	CXB3_HUMAN Gap junction beta-3 protein	2	97.1735	90.9053	99.4199	120.48	129.596	127.344	123.163	119.303	136.826	95.8329	3.60301	125.807	3.8771	126.431	7.51763	1.31277	1.31928	0.0011345	1				0.0081049	0.0700058	0.0439665	0.946423
sp|O43709|WBS22_HUMAN	WBSCR22	WBS22_HUMAN Ribosome biogenesis methyltransferase WBSCR22	6	460.462	465.555	490.156	505.085	478.157	484.051	551.69	561.212	593.884	472.058	12.9653	489.098	11.558	568.929	18.0692	1.0361	1.20521	0.00113567	1				0.0081049	0.565243	0.0372766	0.0132366
sp|O15020|SPTN2_HUMAN	SPTBN2	SPTN2_HUMAN Spectrin beta chain, non-erythrocytic 2	31	3441.47	3416.91	3425.03	3521.89	3663.08	3755.05	3873.45	4098.5	3939.2	3427.8	10.2166	3646.67	95.8915	3970.38	94.4852	1.06385	1.15829	0.00114125	1				0.00813549	0.157721	0.0250209	0.0372941
sp|P11802|CDK4_HUMAN	CDK4	CDK4_HUMAN Cyclin-dependent kinase 4	7	780.654	779.668	762.243	536.915	642.839	620.832	797.967	840.33	832.59	774.188	8.45621	600.195	45.639	823.629	18.4188	0.775258	1.06386	0.00114908	1				0.00818197	0.111902	0.0878534	0.0124632
sp|Q15382|RHEB_HUMAN	RHEB	RHEB_HUMAN GTP-binding protein Rheb	12	2243.57	2294.12	2319.38	2388.97	2351.93	2486.8	2630.88	2896.93	2846.93	2285.69	31.5181	2409.23	56.8942	2791.58	115.451	1.05405	1.22133	0.00115659	1				0.00822613	0.232586	0.0385021	0.0215587
sp|P43121|MUC18_HUMAN	MCAM	MUC18_HUMAN Cell surface glycoprotein MUC18	31	6390	5973.06	6358.92	6903.47	7294.41	7068.83	7288.27	7205.04	7176.86	6240.66	189.647	7088.9	160.231	7223.39	47.2976	1.13592	1.15747	0.00116346	1				0.00826344	0.0899293	0.0269581	0.338216
sp|P00367|DHE3_HUMAN	GLUD1	DHE3_HUMAN Glutamate dehydrogenase 1, mitochondrial	46	8740.78	8487.21	8677.98	8106.52	8838.5	8637.75	10029.5	9736.95	10099.9	8635.32	107.824	8527.59	308.815	9955.45	157.153	0.987524	1.15288	0.00116448	1				0.00826344	0.881768	0.0188108	0.0127668
sp|Q9Y3A5|SBDS_HUMAN	SBDS	SBDS_HUMAN Ribosome maturation protein SBDS	24	5816.61	5526.94	5992.04	7465.2	7231.41	6764.61	6153.41	6007.74	6107.25	5778.53	191.776	7153.74	291.24	6089.47	60.7844	1.23799	1.05381	0.00116625	1				0.00826663	0.0894249	0.204508	0.0136459
sp|O95671|ASML_HUMAN	ASMTL	ASML_HUMAN N-acetylserotonin O-methyltransferase-like protein	9	1586.19	1591.13	1544.85	1465.18	1460.44	1447.42	1351.68	1384.19	1265.85	1574.06	20.7505	1457.68	7.50856	1333.91	49.92	0.926066	0.847432	0.00117227	1				0.00828956	0.0723187	0.0442364	0.0394825
sp|P05091|ALDH2_HUMAN	ALDH2	ALDH2_HUMAN Aldehyde dehydrogenase, mitochondrial	33	5302.56	5339.39	5172.9	5192.68	5434.62	5599.11	5974.56	6272.14	6149.19	5271.62	71.4042	5408.8	166.926	6131.96	122.096	1.02602	1.1632	0.00117247	1				0.00828956	0.517137	0.023719	0.0171106
sp|Q5JSZ5|PRC2B_HUMAN	PRRC2B	PRC2B_HUMAN Protein PRRC2B	9	2054.36	2023.41	1991.27	2005.87	1892.14	2000.86	1675.82	1715.94	1792.63	2023.01	25.7579	1966.29	52.4718	1728.13	48.4602	0.971961	0.854236	0.00117345	1				0.00828956	0.556875	0.0314182	0.0178155
sp|O43852-4|CALU_HUMAN	CALU	CALU_HUMAN Isoform 4 of Calumenin	2	431.717	406.715	418.759	428.038	436.335	470.946	503.476	538.29	540.545	419.064	10.2093	445.106	18.5827	527.437	16.968	1.06214	1.25861	0.0011764	1				0.00829368	0.244269	0.021338	0.0189342
sp|Q9Y285|SYFA_HUMAN	FARSA	SYFA_HUMAN Phenylalanine--tRNA ligase alpha subunit	24	3622.74	3520.55	3588.83	3536.42	3576.49	3487.42	3152.27	3133.83	3314.93	3577.37	42.4982	3533.44	36.4235	3200.34	81.374	0.98772	0.894607	0.00117668	1				0.00829368	0.716637	0.0458925	0.0149544
sp|P11310-2|ACADM_HUMAN	ACADM	ACADM_HUMAN Isoform 2 of Medium-chain specific acyl-CoA dehydrogenase, mitochondrial	17	2765.13	2704.71	2666.29	2622.54	2750.45	2836.1	3076.45	3135.51	3089.24	2712.04	40.6831	2736.36	87.7527	3100.4	25.3697	1.00897	1.1432	0.00117992	1				0.00830715	0.663017	0.0124328	0.0138126
sp|Q9H147|TDIF1_HUMAN	DNTTIP1	TDIF1_HUMAN Deoxynucleotidyltransferase terminal-interacting protein 1	6	1763.48	1748.56	1759.25	1836.09	1665.04	1748.92	2008.13	2095.45	2040.48	1757.1	6.27849	1750.02	69.8352	2048.02	36.0447	0.995971	1.16557	0.00119544	1				0.00840698	0.95102	0.0177123	0.0151839
sp|Q9H089|LSG1_HUMAN	LSG1	LSG1_HUMAN Large subunit GTPase 1 homolog	14	2968.5	2925.67	2983.37	2874.21	2960.8	2916.73	3095.69	3161.05	3200.58	2959.18	24.4604	2917.25	35.3521	3152.44	43.2518	0.985829	1.06531	0.00119923	1				0.00842043	0.501803	0.0444641	0.0109014
sp|Q8IUF8|MINA_HUMAN	MINA	MINA_HUMAN Bifunctional lysine-specific demethylase and histidyl-hydroxylase MINA	12	4381.62	4334.89	4406.77	3957.54	3887.67	3754.84	3950.21	3864.03	3695.14	4374.43	29.7825	3866.68	84.072	3836.46	105.941	0.883929	0.87702	0.00120004	1				0.00842043	0.0744507	0.0375542	0.78044
sp|P54278|PMS2_HUMAN	PMS2	PMS2_HUMAN Mismatch repair endonuclease PMS2	7	499.085	511.022	533.103	488.875	487.475	485.784	563.462	546.994	577.792	514.403	14.0921	487.378	1.26376	562.749	12.5833	0.947463	1.09398	0.00120188	1				0.00842392	0.0946002	0.0906754	0.00541733
sp|Q86V85|GP180_HUMAN	GPR180	GP180_HUMAN Integral membrane protein GPR180	2	219.24	205.164	209.488	250.76	232.035	233.172	173.132	174.93	193.97	211.297	5.8872	238.656	8.57163	180.677	9.42795	1.12948	0.855086	0.00120455	1				0.0084332	0.0954266	0.0898595	0.00976486
sp|Q9Y6D9|MD1L1_HUMAN	MAD1L1	MD1L1_HUMAN Mitotic spindle assembly checkpoint protein MAD1	12	1239.6	1279.6	1227.83	1195.54	1270.39	1259.09	1391.39	1397.62	1396.47	1249.01	22.1577	1241.67	32.9458	1395.16	2.70682	0.994126	1.11701	0.00120724	1				0.00844257	0.807412	0.0247411	0.0102963
sp|O14562|UBFD1_HUMAN	UBFD1	UBFD1_HUMAN Ubiquitin domain-containing protein UBFD1	12	2841.66	2731.11	2738.18	2691.78	2725.5	2724.27	2566.38	2506.43	2465.97	2770.32	50.5299	2713.85	15.6139	2512.93	41.2488	0.979617	0.90709	0.0012097	1				0.0084504	0.345716	0.0321487	0.00998459
sp|Q9UBQ0|VPS29_HUMAN	VPS29	VPS29_HUMAN Vacuolar protein sorting-associated protein 29	2	66.362	66.2971	72.1086	87.3334	92.8248	95.7276	84.4469	83.4299	75.7575	68.2559	2.7244	91.9619	3.48081	81.2114	3.8788	1.34731	1.18981	0.00122025	1				0.00850916	0.0723187	0.0890724	0.0573028
sp|P22234-2|PUR6_HUMAN	PAICS	PUR6_HUMAN Isoform 2 of Multifunctional protein ADE2	41	8869.32	9007.75	9051.81	8398.45	8911.03	8464.6	8082.3	7911.78	7920.85	8976.29	77.7508	8591.36	227.648	7971.64	78.3336	0.957117	0.888077	0.0012209	1				0.00850916	0.216718	0.0136376	0.0291345
sp|Q9Y3B8|ORN_HUMAN	REXO2	ORN_HUMAN Oligoribonuclease, mitochondrial	16	2052.27	2140.02	1967.11	2139.54	2112.96	2247.67	1821.12	1826.4	1771.72	2053.13	70.5929	2166.72	58.2575	1806.41	24.6264	1.05533	0.879832	0.00122323	1				0.00850916	0.363105	0.058808	0.00574892
sp|Q9HAU4|SMUF2_HUMAN	SMURF2	SMUF2_HUMAN E3 ubiquitin-protein ligase SMURF2	17	2412.17	2395.73	2510.95	2677.02	2634.35	2596.97	2244.44	2214.45	2359.11	2439.62	50.8848	2636.11	32.7041	2272.67	62.3388	1.08054	0.931567	0.00122355	1				0.00850916	0.113932	0.114709	0.00829883
sp|P55196-5|AFAD_HUMAN	MLLT4	AFAD_HUMAN Isoform 5 of Afadin	49	7041.34	6678.38	7013.65	7695.69	7305.45	7542.68	6250.56	6565.79	6468.76	6911.12	164.962	7514.61	160.547	6428.37	131.823	1.08732	0.930148	0.00122614	1				0.00851775	0.1127	0.125864	0.0076135
sp|O75380|NDUS6_HUMAN	NDUFS6	NDUS6_HUMAN NADH dehydrogenase [ubiquinone] iron-sulfur protein 6, mitochondrial	10	1455.23	1421.46	1436.67	1286.09	1346.29	1255.61	1534.01	1484.81	1464.46	1437.79	13.8091	1296	37.6769	1494.43	29.1966	0.901383	1.03939	0.00122816	1				0.00851815	0.108785	0.121091	0.0115572
sp|P42224|STAT1_HUMAN	STAT1	STAT1_HUMAN Signal transducer and activator of transcription 1-alpha/beta	32	4907.45	4575.56	4796.55	4746.28	5102.78	4936.01	4112.08	4040.76	4234.92	4759.85	137.956	4928.36	145.641	4129.25	80.1903	1.0354	0.867517	0.00122892	1				0.00851815	0.314018	0.0369727	0.00822163
sp|O00461|GOLI4_HUMAN	GOLIM4	GOLI4_HUMAN Golgi integral membrane protein 4	14	2972.2	2957.91	3044.15	2996.12	2769.3	2899.06	2511.01	2619.05	2583.27	2991.42	37.7394	2888.16	92.9191	2571.11	44.9374	0.965481	0.859495	0.00123364	1				0.0085414	0.40401	0.0204315	0.0200686
sp|Q70UQ0-4|IKIP_HUMAN	IKBIP	IKIP_HUMAN Isoform 4 of Inhibitor of nuclear factor kappa-B kinase-interacting protein	24	4036.88	4004.04	4103.71	4043.33	3853.76	4032.88	3677.36	3699	3620.44	4048.21	41.4713	3976.66	87.0057	3665.6	33.1325	0.982325	0.905487	0.00123809	1				0.00856279	0.536442	0.0202531	0.0171416
sp|O14841|OPLA_HUMAN	OPLAH	OPLA_HUMAN 5-oxoprolinase	18	1918.2	2007.47	1889	2207.94	2273.38	2362.49	2062.01	2126.1	2077.38	1938.22	50.395	2281.27	63.341	2088.5	27.3199	1.17699	1.07753	0.00124844	1				0.00862484	0.0866521	0.101161	0.0243692
sp|P45877|PPIC_HUMAN	PPIC	PPIC_HUMAN Peptidyl-prolyl cis-trans isomerase C	3	478.945	464.317	465.184	360.025	385.237	395.026	444.213	450.386	485.922	469.482	6.70071	380.096	14.7443	460.174	18.3804	0.809607	0.980173	0.00124985	1				0.00862507	0.0757309	0.805498	0.0168478
sp|P48059-3|LIMS1_HUMAN	LIMS1	LIMS1_HUMAN Isoform 3 of LIM and senescent cell antigen-like-containing domain protein 1	13	2827.29	2935.29	2979.63	3054.98	3101.45	2649.82	2262.95	2197.44	2056.43	2914.07	63.977	2935.42	202.836	2172.27	86.169	1.00733	0.745443	0.00126012	1				0.00868636	0.91016	0.0197591	0.0146558
sp|Q14CX7|NAA25_HUMAN	NAA25	NAA25_HUMAN N-alpha-acetyltransferase 25, NatB auxiliary subunit	18	4335.23	4202.26	4246.67	4560.47	4457.51	4527.31	3886.01	3910.89	4128.02	4261.39	55.2732	4515.1	42.9113	3974.97	108.696	1.05954	0.932789	0.00126644	1				0.00872033	0.0658019	0.121419	0.00992212
sp|Q15003|CND2_HUMAN	NCAPH	CND2_HUMAN Condensin complex subunit 2	34	7150.33	7092	6861.98	6507.38	6988.9	6711.93	6124.58	5878.18	6102.11	7034.77	124.48	6736.07	197.319	6034.96	111.237	0.957539	0.857875	0.00126919	1				0.00872968	0.413886	0.024694	0.0199705
sp|O75449|KTNA1_HUMAN	KATNA1	KTNA1_HUMAN Katanin p60 ATPase-containing subunit A1	10	952.745	960.885	982.8	1018	1019.11	1042.9	942.109	920.612	953.694	965.477	12.6922	1026.67	11.4853	938.805	13.7063	1.06338	0.972375	0.00127678	1				0.00876457	0.0964591	0.146546	0.00861801
sp|Q8WV93|LACE1_HUMAN	LACE1	LACE1_HUMAN Lactation elevated protein 1	4	230.829	243.739	246.39	265.697	259.074	274.695	310.264	302.852	283.199	240.319	6.79739	266.489	6.40177	298.772	11.4197	1.10889	1.24323	0.00128094	1				0.00876457	0.10654	0.0326966	0.0335133
sp|Q9ULQ0|STRP2_HUMAN	STRIP2	STRP2_HUMAN Striatin-interacting protein 2	2	255.662	256.543	242.309	248.738	222.348	244.289	293.136	307.817	298.168	251.505	6.51226	238.458	11.5356	299.707	6.09149	0.948127	1.19166	0.00128175	1				0.00876457	0.517359	0.0271041	0.0105166
sp|Q9C0I1|MTMRC_HUMAN	MTMR12	MTMRC_HUMAN Myotubularin-related protein 12	6	1338.74	1325.93	1381.62	1450.01	1443.01	1361.66	1243.15	1219.71	1240.55	1348.76	23.8145	1418.23	40.1006	1234.47	10.4907	1.0515	0.915261	0.00128225	1				0.00876457	0.320298	0.0344571	0.00923054
sp|O94864|ST65G_HUMAN	SUPT7L	ST65G_HUMAN STAGA complex 65 subunit gamma	3	502.33	523.38	500.432	399.347	412.722	438.339	549.506	494.621	527.609	508.714	10.3993	416.803	16.1778	523.912	22.5587	0.819326	1.02988	0.0012823	1				0.00876457	0.0798342	0.665953	0.0124381
sp|Q96NY9|MUS81_HUMAN	MUS81	MUS81_HUMAN Crossover junction endonuclease MUS81	2	248.396	226.606	239.484	250.137	280.379	265.392	320.459	299.71	311.222	238.162	8.94471	265.303	12.3464	310.464	8.4877	1.11396	1.30358	0.0012835	1				0.00876457	0.151922	0.0189082	0.0236664
sp|Q13428-4|TCOF_HUMAN	TCOF1	TCOF_HUMAN Isoform 4 of Treacle protein	57	14249.8	14361.4	13873.5	13358.3	13905.7	13711.2	15602.5	14941.5	15568.1	14161.6	208.727	13658.4	226.572	15370.7	303.815	0.96447	1.08538	0.00128455	1				0.00876457	0.291684	0.0576309	0.00943178
sp|Q7Z4G4|TRM11_HUMAN	TRMT11	TRM11_HUMAN tRNA (guanine(10)-N2)-methyltransferase homolog	13	2057.86	2108.73	2226.81	2174.51	2202.09	2175.17	2506.3	2401.04	2473.28	2131.13	70.7694	2183.92	12.8486	2460.21	43.9553	1.02477	1.15441	0.00128545	1				0.00876457	0.789392	0.0393802	0.00549249
sp|Q8IWZ8|SUGP1_HUMAN	SUGP1	SUGP1_HUMAN SURP and G-patch domain-containing protein 1	14	2234.52	2162.45	2133.36	2251.71	2193.86	2278.24	2448	2454.05	2385.65	2176.78	42.5228	2241.27	35.2301	2429.23	30.9169	1.02963	1.11598	0.00128998	1				0.0087859	0.147894	0.0173013	0.0122241
sp|Q00613|HSF1_HUMAN	HSF1	HSF1_HUMAN Heat shock factor protein 1	6	1349.94	1382.98	1375.71	1212.02	1282.26	1243.03	1248.53	1256.85	1226.68	1369.54	14.1758	1245.77	28.7407	1244.02	12.723	0.909624	0.908347	0.001292	1				0.0087901	0.0836602	0.0155533	0.95462
sp|P49589-3|SYCC_HUMAN	CARS	SYCC_HUMAN Isoform 3 of Cysteine--tRNA ligase, cytoplasmic	56	10423.3	10210.1	11115.1	12637.1	12048.5	11982.1	10374.4	10426.1	10464.2	10582.8	386.302	12222.6	294.37	10421.6	36.8006	1.15494	0.984761	0.00129352	1				0.00879092	0.111081	0.571839	0.0051981
sp|O60443|DFNA5_HUMAN	DFNA5	DFNA5_HUMAN Non-syndromic hearing impairment protein 5	16	1855.16	1871.4	1937.08	1811.13	2080.96	1980.61	2468.6	2341.9	2561.89	1887.88	35.4158	1957.57	111.356	2457.46	90.1551	1.03691	1.30171	0.00130053	1				0.00882897	0.728815	0.0238367	0.0177151
sp|Q92574|TSC1_HUMAN	TSC1	TSC1_HUMAN Hamartin	6	916.75	898.627	909.754	996.942	1018.82	1061.64	924.842	938.027	897.355	908.377	7.46248	1025.8	26.8701	920.075	16.943	1.12927	1.01288	0.00130214	1				0.00883033	0.0814503	0.433982	0.017226
sp|P30533|AMRP_HUMAN	LRPAP1	AMRP_HUMAN Alpha-2-macroglobulin receptor-associated protein	7	2424.58	2123.64	2342.7	1746.02	1939.71	1805.37	2646.66	2419.51	2734.68	2296.97	127.042	1830.37	81.025	2600.28	132.781	0.79686	1.13205	0.00130457	1				0.00883723	0.10942	0.112931	0.00775699
sp|P98194-7|AT2C1_HUMAN	ATP2C1	AT2C1_HUMAN Isoform 7 of Calcium-transporting ATPase type 2C member 1	6	512.116	552.892	574.214	611.554	585.354	580.385	482.003	475.484	479.14	546.407	25.7627	592.431	13.6733	478.876	2.66793	1.08423	0.876408	0.00130804	1				0.00885116	0.232726	0.0154768	0.00333765
sp|Q9H4H8|FA83D_HUMAN	FAM83D	FA83D_HUMAN Protein FAM83D	6	421.414	460.782	446.428	455.148	424.902	459.95	529.515	528.929	542.883	442.875	16.2671	446.667	15.5143	533.776	6.4443	1.00856	1.20525	0.00130947	1				0.00885126	0.737413	0.0168554	0.00874301
sp|Q9Y490|TLN1_HUMAN	TLN1	TLN1_HUMAN Talin-1	158	23821.5	23600.6	23767.9	25923.6	26917.8	26936.9	26752.2	25888.2	25266.3	23730	94.0798	26592.8	473.237	25968.9	609.294	1.12064	1.09435	0.00131277	1				0.00886405	0.0658019	0.0479215	0.33854
sp|Q13098-7|CSN1_HUMAN	GPS1	CSN1_HUMAN Isoform 2 of COP9 signalosome complex subunit 1	10	1850.4	1844.76	1744.58	1560.77	1620.16	1602.84	1474.05	1442.15	1574.09	1813.25	48.6092	1594.59	24.9378	1496.76	56.2077	0.879412	0.82546	0.00132497	1				0.00893677	0.0865292	0.0430077	0.10317
sp|Q15154|PCM1_HUMAN	PCM1	PCM1_HUMAN Pericentriolar material 1 protein	29	5078.91	4960.7	4859.57	4780.48	4872.24	4830.52	5565.19	5323.94	5314.7	4966.39	89.6356	4827.75	37.5122	5401.28	115.966	0.972083	1.08757	0.00133136	1				0.0089688	0.301721	0.0431556	0.0084203
sp|Q9Y2C4|EXOG_HUMAN	EXOG	EXOG_HUMAN Nuclease EXOG, mitochondrial	6	561.046	551.222	582.267	518.558	560.626	475.574	381.381	430.92	384.261	564.845	12.9556	518.253	34.723	398.854	22.7045	0.917513	0.70613	0.00133258	1				0.0089688	0.349726	0.0277087	0.0225423
sp|Q460N5|PAR14_HUMAN	PARP14	PAR14_HUMAN Poly [ADP-ribose] polymerase 14	10	1049.15	1014.34	1059.49	1007.36	939.159	938.161	887.3	870.225	898.082	1040.99	19.3137	961.56	32.3881	885.202	11.4689	0.923695	0.850344	0.0013373	1				0.00898166	0.201097	0.020919	0.0413974
sp|Q16836-2|HCDH_HUMAN	HADH	HCDH_HUMAN Isoform 2 of Hydroxyacyl-coenzyme A dehydrogenase, mitochondrial	12	2736.77	2538.63	2684.81	2348.55	2498.42	2425.69	2981.75	2835.69	3004.01	2653.4	83.8834	2424.22	61.193	2940.48	74.6552	0.913627	1.10819	0.00133736	1				0.00898166	0.180744	0.0583168	0.00731566
sp|P23921|RIR1_HUMAN	RRM1	RIR1_HUMAN Ribonucleoside-diphosphate reductase large subunit	49	8703.7	9076.88	8874.16	7976.46	8326.87	7955.5	7881	7691.28	7399.05	8884.91	152.54	8086.28	170.34	7657.11	198.233	0.910113	0.86181	0.00134183	1				0.00900201	0.0824179	0.0283387	0.0951035
sp|O43865|SAHH2_HUMAN	AHCYL1	SAHH2_HUMAN Putative adenosylhomocysteinase 2	7	829.595	812.301	829.795	788.273	859.619	833.256	732.645	715.194	711.047	823.897	8.20002	827.049	29.4557	719.629	9.35835	1.00383	0.873445	0.00134369	1				0.00900488	0.884011	0.0182383	0.015039
sp|Q9Y617|SERC_HUMAN	PSAT1	SERC_HUMAN Phosphoserine aminotransferase	69	14794.3	15225.6	14909.8	17228.5	17695	17907.3	18255.9	17976.6	16592.9	14976.6	182.297	17610.3	283.522	17608.5	727.11	1.17585	1.17573	0.00135019	1				0.00903878	0.060679	0.0542483	0.982573
sp|Q8WXG6-2|MADD_HUMAN	MADD	MADD_HUMAN Isoform 2 of MAP kinase-activating death domain protein	6	474.733	455.538	482.264	461.667	468.653	487.016	527.232	536.005	552.596	470.845	11.2519	472.445	10.6905	538.611	10.5175	1.0034	1.14392	0.00135185	1				0.0090402	0.85017	0.0375542	0.0100894
tr|J3QR07|J3QR07_HUMAN	YTHDC1	J3QR07_HUMAN YTH domain-containing protein 1	8	1803.19	1769.85	1770.93	1647.27	1710.68	1717.99	1869.56	1915.82	1845.71	1781.32	15.4684	1691.98	31.7553	1877.03	29.1056	0.949844	1.05373	0.00135503	1				0.009047	0.157684	0.0504784	0.0108154
sp|Q13107|UBP4_HUMAN	USP4	UBP4_HUMAN Ubiquitin carboxyl-terminal hydrolase 4	21	3217.4	3101.71	3182.24	2914.66	3033.58	3057.66	2862.11	2807.14	2759.99	3167.12	48.4258	3001.97	62.5129	2809.75	41.731	0.947855	0.887162	0.00135665	1				0.009047	0.209687	0.0258486	0.0315273
sp|Q9Y263|PLAP_HUMAN	PLAA	PLAP_HUMAN Phospholipase A-2-activating protein	34	5510.62	5686.94	5600.74	5461.75	5696.96	5774.52	4890.6	5123.6	5026.32	5599.43	71.9883	5644.41	132.985	5013.51	95.5524	1.00803	0.89536	0.00135719	1				0.009047	0.992805	0.027412	0.0128027
sp|O00425|IF2B3_HUMAN	IGF2BP3	IF2B3_HUMAN Insulin-like growth factor 2 mRNA-binding protein 3	21	4046.23	4067.83	3954.01	4559.11	4309.89	4439.7	4484.35	4735.54	4752.81	4022.69	49.3582	4436.23	101.773	4657.57	122.685	1.1028	1.15782	0.00136857	1				0.00911315	0.0946002	0.0321658	0.137723
sp|Q9H9B1|EHMT1_HUMAN	EHMT1	EHMT1_HUMAN Histone-lysine N-methyltransferase EHMT1	12	1292.51	1260.68	1311.53	1080.51	1167.46	1090.31	1239.45	1245.23	1242.13	1288.24	20.9779	1112.76	38.8851	1242.27	2.36175	0.863783	0.964316	0.00137123	1				0.00911795	0.0964238	0.132553	0.0195087
sp|Q9NS91|RAD18_HUMAN	RAD18	RAD18_HUMAN E3 ubiquitin-protein ligase RAD18	9	1313.02	1351.46	1340.56	1258.68	1295.52	1260.66	1173.12	1230.95	1182.32	1335.01	16.1758	1271.62	16.9192	1195.46	25.3724	0.952515	0.895469	0.0013722	1				0.00911795	0.0886862	0.0291678	0.0342476
sp|Q86V97|KBTB6_HUMAN	KBTBD6	KBTB6_HUMAN Kelch repeat and BTB domain-containing protein 6	7	887.151	865.631	898.542	784.777	794.73	759.959	842.154	806.61	839.571	883.775	13.6463	779.822	14.6212	829.445	16.1812	0.882377	0.938525	0.00137476	1				0.00912528	0.0757435	0.102184	0.0430168
sp|Q13574|DGKZ_HUMAN	DGKZ	DGKZ_HUMAN Diacylglycerol kinase zeta	8	972.032	958.251	936.961	841.046	871.644	903.033	831.451	846.768	838	955.748	14.4267	871.908	25.3068	838.74	6.27497	0.912278	0.877574	0.00138111	1				0.00915771	0.133655	0.0149257	0.161382
sp|P04181|OAT_HUMAN	OAT	OAT_HUMAN Ornithine aminotransferase, mitochondrial	22	6294.93	6205.62	6142.95	5295.94	5642.09	5502.42	5956.6	6142.03	6253.85	6214.5	62.3625	5480.15	142.19	6117.49	122.586	0.881833	0.98439	0.00138514	1				0.00917107	0.0826992	0.677963	0.0176813
sp|Q9HCE1|MOV10_HUMAN	MOV10	MOV10_HUMAN Putative helicase MOV-10	29	3378.15	3425.23	3494.33	3069.44	3162.26	3133.33	3316.72	3272.92	3200.08	3432.57	47.7134	3121.68	38.7792	3263.24	48.1075	0.909428	0.95067	0.00138605	1				0.00917107	0.0634095	0.0579081	0.0417334
sp|Q9BV40|VAMP8_HUMAN	VAMP8	VAMP8_HUMAN Vesicle-associated membrane protein 8	4	1236.84	1169.37	1237.84	1296.53	1300.93	1320.74	1155.89	1139.57	1175.62	1214.68	32.044	1306.07	10.53	1157.03	14.7393	1.07523	0.952534	0.00139304	1				0.00920653	0.109428	0.239912	0.00416684
sp|Q8WVM8|SCFD1_HUMAN	SCFD1	SCFD1_HUMAN Sec1 family domain-containing protein 1	32	4699.3	4698.67	4780.83	4739.31	4939.39	4852.93	4497.37	4449.77	4360.13	4726.27	38.583	4843.88	81.9328	4435.76	56.8975	1.02488	0.938533	0.00139554	1				0.00920653	0.386196	0.0383391	0.0113276
sp|Q9BT25|HAUS8_HUMAN	HAUS8	HAUS8_HUMAN HAUS augmin-like complex subunit 8	4	338.189	344.041	348.601	358.27	350.492	354.367	319.522	305.33	323.971	343.61	4.26158	354.376	3.17536	316.274	7.9491	1.03133	0.920445	0.00139582	1				0.00920653	0.179619	0.0566892	0.0108192
sp|O15182|CETN3_HUMAN	CETN3	CETN3_HUMAN Centrin-3	5	1062.49	1072.38	1030.56	881.495	920.036	999.425	1151.23	1192.22	1162.5	1055.14	17.8458	933.652	49.098	1168.65	17.2899	0.884858	1.10757	0.00140356	1				0.00924782	0.179619	0.0350628	0.0112066
sp|Q7Z3J2|CP062_HUMAN	C16orf62	CP062_HUMAN UPF0505 protein C16orf62	17	2364.76	2347.9	2398.75	2480.63	2481.7	2507.26	2334.12	2322.71	2388.04	2370.47	21.1484	2489.86	12.3091	2348.29	28.4909	1.05037	0.990643	0.00140558	1				0.0092514	0.0808591	0.528427	0.00969524
sp|Q9H3K2|GHITM_HUMAN	GHITM	GHITM_HUMAN Growth hormone-inducible transmembrane protein	7	999.299	960.489	1036.27	1152.87	1077.82	1088.88	1182.4	1238.86	1194.06	998.686	30.9405	1106.52	33.0816	1205.11	24.3373	1.10798	1.20669	0.00141083	1				0.00927626	0.157733	0.0324043	0.0376277
sp|O00584|RNT2_HUMAN	RNASET2	RNT2_HUMAN Ribonuclease T2	5	779.532	790.786	800.89	723.797	756.249	702.378	873.502	827.866	880.207	790.403	8.72358	727.475	22.146	860.525	23.2551	0.920385	1.08872	0.00141678	1				0.00930561	0.123089	0.082985	0.0114355
sp|Q9NXV6|CARF_HUMAN	CDKN2AIP	CARF_HUMAN CDKN2A-interacting protein	19	3403.46	3306.66	3416.57	3764.48	3733.34	3697.32	3505.25	3654.8	3656.09	3375.56	49.0151	3731.71	27.4421	3605.38	70.8046	1.10551	1.06808	0.0014184	1				0.00930647	0.0640252	0.0773563	0.0949219
sp|P30626|SORCN_HUMAN	SRI	SORCN_HUMAN Sorcin	24	4313.39	4510.42	4474.97	4689.32	5027.74	4925.37	5257.8	5320.9	5718.78	4432.93	85.7552	4880.81	141.707	5432.49	204.068	1.10104	1.22549	0.0014265	1				0.00934984	0.12969	0.0326966	0.0432802
sp|Q86WP2-2|GPBP1_HUMAN	GPBP1	GPBP1_HUMAN Isoform 2 of Vasculin	3	211.222	217.707	210.941	237.519	235.212	229.857	242.08	236.155	230.352	213.29	3.1254	234.196	3.20944	236.196	4.78802	1.09802	1.10739	0.00142956	1				0.00936012	0.081559	0.0450281	0.673135
sp|O00764|PDXK_HUMAN	PDXK	PDXK_HUMAN Pyridoxal kinase	9	757.875	771.711	739.9	778.055	811.704	800.386	833.402	833.323	847.013	756.495	13.0234	796.715	13.9802	837.913	6.43499	1.05317	1.10762	0.00143633	1				0.00939464	0.185415	0.0295322	0.0298697
sp|P11233|RALA_HUMAN	RALA	RALA_HUMAN Ras-related protein Ral-A	7	1178.29	1130.6	1166.57	1247.49	1139.86	1202.16	1551.03	1526.92	1374.13	1158.49	20.291	1196.5	44.1214	1484.03	78.3296	1.03282	1.281	0.00144014	1				0.00940971	0.438622	0.0371866	0.0182964
sp|Q9BV73|CP250_HUMAN	CEP250	CP250_HUMAN Centrosome-associated protein CEP250	13	1081.27	1115.33	1023.43	939.601	922.299	997.36	1227.87	1219.07	1146.29	1073.34	37.9344	953.087	32.0929	1197.74	36.5599	0.887961	1.1159	0.00144354	1				0.00942208	0.162476	0.104512	0.00820805
sp|P12270|TPR_HUMAN	TPR	TPR_HUMAN Nucleoprotein TPR	126	24879.6	24784.6	24181.6	23633.9	24316.8	24913.7	26938	27060.5	26417.5	24615.3	309.092	24288.1	522.869	26805.3	278.762	0.98671	1.08897	0.00145054	1				0.00945793	0.786417	0.025168	0.0113899
sp|Q9Y639|NPTN_HUMAN	NPTN	NPTN_HUMAN Neuroplastin	2	357.081	338.207	343.682	316.306	312.509	313.905	303.541	301.655	316.954	346.323	7.92841	314.24	1.56811	307.383	6.81114	0.90736	0.887562	0.00145546	1				0.00947129	0.060679	0.0383391	0.255812
sp|Q99708-2|COM1_HUMAN	RBBP8	COM1_HUMAN Isoform 2 of DNA endonuclease RBBP8	7	1093.62	1162.15	1038.32	970.661	922.284	960.893	1239.4	1293.9	1169.41	1098.03	50.6495	951.279	20.887	1234.24	50.9538	0.866351	1.12405	0.00145561	1				0.00947129	0.128785	0.164846	0.00683678
sp|P25490|TYY1_HUMAN	YY1	TYY1_HUMAN Transcriptional repressor protein YY1	7	1401.08	1383.7	1411.6	1475.92	1478.91	1361.29	1194.49	1249.32	1228.16	1398.79	11.5043	1438.71	54.7555	1223.99	22.5776	1.02853	0.875033	0.00145894	1				0.00947228	0.576309	0.0232059	0.0138838
sp|Q96LT9|RBM40_HUMAN	RNPC3	RBM40_HUMAN RNA-binding protein 40	5	609.802	581.181	622.261	574.448	608.958	592.825	700.377	671.464	693.149	604.415	17.198	592.077	14.0986	688.33	12.2857	0.979587	1.13884	0.00145916	1				0.00947228	0.733425	0.0445263	0.00813058
sp|P82930|RT34_HUMAN	MRPS34	RT34_HUMAN 28S ribosomal protein S34, mitochondrial	12	2941.19	2876.89	2893.89	2852.79	2771.4	2910.26	3098.03	3149.49	3087.33	2903.99	27.2045	2844.82	56.969	3111.62	27.1344	0.979623	1.0715	0.0014603	1				0.00947228	0.578705	0.0185534	0.0114957
sp|Q9H910|HN1L_HUMAN	HN1L	HN1L_HUMAN Hematological and neurological expressed 1-like protein	8	757.185	701.044	912.395	1588.19	1345.63	1730.96	1187.91	995.035	1012.17	790.208	89.3875	1554.93	159.059	1065.04	87.1645	1.96774	1.34779	0.00146274	1				0.00947834	0.0837961	0.133352	0.024597
sp|Q6PCB5|RSBNL_HUMAN	RSBN1L	RSBNL_HUMAN Round spermatid basic protein 1-like protein	8	2719.03	2616.9	2677.35	2659.6	2891.38	2779.31	3249.7	3089.86	3360.65	2671.09	41.9285	2776.76	94.6409	3233.4	111.149	1.03956	1.21052	0.0014656	1				0.00948608	0.336566	0.0290732	0.0203212
sp|Q9NVM9|ASUN_HUMAN	ASUN	ASUN_HUMAN Protein asunder homolog	12	1966.67	1919.68	1942.96	1750.8	1851.64	1730.64	2010.36	1993.47	1999.05	1943.1	19.1839	1777.69	52.932	2000.96	7.02634	0.914873	1.02978	0.00146697	1				0.00948608	0.131157	0.0277087	0.0120458
sp|Q658P3-2|STEA3_HUMAN	STEAP3	STEA3_HUMAN Isoform 2 of Metalloreductase STEAP3	4	482.166	500.38	514.983	502.571	541.091	522.626	432.722	443.805	449.745	499.176	13.4245	522.096	15.7302	442.091	7.05454	1.04591	0.88564	0.00147003	1				0.00949608	0.511666	0.0215789	0.00861801
sp|O43264|ZW10_HUMAN	ZW10	ZW10_HUMAN Centromere/kinetochore protein zw10 homolog	26	3430.82	3375.17	3499.83	3526.84	3594.2	3636.74	3291.8	3287.59	3337.12	3435.27	50.9896	3585.93	45.2463	3305.5	22.4223	1.04385	0.962224	0.00147327	1				0.00950385	0.181547	0.10734	0.00650186
sp|Q13523|PRP4B_HUMAN	PRPF4B	PRP4B_HUMAN Serine/threonine-protein kinase PRP4 homolog	23	3987.91	3965.51	4120.66	3786.8	3945.02	3786.36	4639.54	4488.24	4306.23	4024.69	68.4721	3839.39	74.6895	4478	136.266	0.953959	1.11263	0.00147426	1				0.00950385	0.193262	0.0754379	0.0108154
sp|Q9BVJ7|DUS23_HUMAN	DUSP23	DUS23_HUMAN Dual specificity protein phosphatase 23	3	510.643	485.714	486.205	384.028	409.648	403.129	512.574	468.821	460.779	494.187	11.6376	398.935	10.8716	480.725	22.7589	0.807255	0.972758	0.00147611	1				0.00950599	0.0632229	0.815887	0.0169482
sp|Q9H1I8|ASCC2_HUMAN	ASCC2	ASCC2_HUMAN Activating signal cointegrator 1 complex subunit 2	5	356.676	334.797	349.728	340.643	344.599	330.718	310.048	300.217	294.597	347.067	9.1281	338.653	5.83893	301.621	6.38546	0.975758	0.869056	0.00148238	1				0.00952909	0.738164	0.0375542	0.0108192
sp|Q14498|RBM39_HUMAN	RBM39	RBM39_HUMAN RNA-binding protein 39	31	7219.81	7268.7	7430.35	7970.46	8129.69	7821.18	8166.2	8311.87	7906.22	7306.29	89.9679	7973.78	125.971	8128.1	167.783	1.09136	1.11248	0.00148274	1				0.00952909	0.0833762	0.0391752	0.381874
sp|Q9BRR6|ADPGK_HUMAN	ADPGK	ADPGK_HUMAN ADP-dependent glucokinase	3	225.021	226.475	241.194	248.836	253.522	252.257	215.054	223.217	214.608	230.897	7.30547	251.538	1.9794	217.626	3.95739	1.0894	0.942527	0.00148617	1				0.00954131	0.13432	0.116974	0.00451799
sp|Q14149|MORC3_HUMAN	MORC3	MORC3_HUMAN MORC family CW-type zinc finger protein 3	14	1747.47	1725.96	1813.83	1714.14	1880.8	1718.62	1502.43	1504.31	1485.02	1762.42	37.398	1771.19	77.5299	1497.25	8.68426	1.00497	0.849544	0.00148883	1				0.009545	0.994836	0.0192229	0.0132662
sp|Q9H8Y5|ANKZ1_HUMAN	ANKZF1	ANKZ1_HUMAN Ankyrin repeat and zinc finger domain-containing protein 1	8	1034.61	1000.42	976.173	1107.27	1131.81	1111.17	1174.79	1174.61	1110.45	1003.73	23.9716	1116.75	10.7674	1153.28	30.2878	1.1126	1.14899	0.00148979	1				0.009545	0.060679	0.0299975	0.204612
sp|Q5JWF2|GNAS1_HUMAN	GNAS	GNAS1_HUMAN Guanine nucleotide-binding protein G(s) subunit alpha isoforms XLas	20	7674.77	7265.04	7322.19	7078.77	7377.18	7233.54	8231.27	8129.09	8590.73	7420.67	181.187	7229.83	121.854	8317.03	197.98	0.974283	1.12079	0.00149268	1				0.00954702	0.684237	0.0295322	0.00874301
sp|Q96EX3|WDR34_HUMAN	WDR34	WDR34_HUMAN WD repeat-containing protein 34	7	732.699	723.673	784.254	565.754	608.998	606.733	719.319	673.86	734.086	746.875	26.6863	593.828	19.8731	709.088	25.6293	0.795084	0.949407	0.00149458	1				0.00954702	0.0759728	0.30249	0.0156588
sp|Q9UBB4|ATX10_HUMAN	ATXN10	ATX10_HUMAN Ataxin-10	22	3569.34	3652.16	3745.57	3544.74	3670.33	3556.95	3316.85	3313.15	3345.59	3655.69	71.9889	3590.67	56.5459	3325.2	14.4992	0.982215	0.909595	0.00149467	1				0.00954702	0.274192	0.0163883	0.00904428
sp|Q13085-4|ACACA_HUMAN	ACACA	ACACA_HUMAN Isoform 4 of Acetyl-CoA carboxylase 1	37	3988.15	4055.25	4004.58	4153.88	4288.54	4380.25	4381.16	4384.06	4444.58	4015.99	28.5576	4274.22	92.968	4403.27	29.2369	1.0643	1.09643	0.00149893	1				0.00956446	0.141705	0.0149161	0.153311
sp|Q8N108-12|MIER1_HUMAN	MIER1	MIER1_HUMAN Isoform 2 of Mesoderm induction early response protein 1	10	868.961	944.668	900.581	1009.12	1038.85	1072.56	1042.51	1059.95	1053.11	904.737	31.0466	1040.18	25.9163	1051.86	7.1748	1.1497	1.16261	0.00151019	1				0.00962651	0.0965541	0.0245874	0.587274
sp|Q8WVJ2|NUDC2_HUMAN	NUDCD2	NUDC2_HUMAN NudC domain-containing protein 2	5	527.67	535.706	523.126	563.01	581.514	571.68	477.789	459.633	507.712	528.834	5.2013	572.068	7.55921	481.711	19.8232	1.08175	0.910893	0.00153143	1				0.00975024	0.0814503	0.118334	0.0119327
sp|Q13541|4EBP1_HUMAN	EIF4EBP1	4EBP1_HUMAN Eukaryotic translation initiation factor 4E-binding protein 1	3	294.95	292.641	312.232	411.101	456.184	520.704	440.177	423.692	386.844	299.941	8.74202	462.663	44.9792	416.904	22.2958	1.54251	1.38995	0.00153271	1				0.00975024	0.0882986	0.0311025	0.289311
sp|Q5VUA4|ZN318_HUMAN	ZNF318	ZN318_HUMAN Zinc finger protein 318	9	725.623	724.807	722.692	796.17	760.211	807.454	840.719	917.59	850.802	724.374	1.23513	787.945	20.1447	869.704	34.11	1.08776	1.20063	0.00153633	1				0.00976333	0.110472	0.0361505	0.0512188
sp|Q03154|ACY1_HUMAN	ACY1	ACY1_HUMAN Aminoacylase-1	12	1323.89	1312.14	1289.01	1448.34	1546.06	1517.43	1468.2	1396.78	1445.87	1308.35	14.4901	1503.94	41.018	1436.95	29.8315	1.1495	1.09829	0.00153976	1				0.00977519	0.0757435	0.0384931	0.152709
sp|Q8NC96|NECP1_HUMAN	NECAP1	NECP1_HUMAN Adaptin ear-binding coat-associated protein 1	4	836.645	856.139	835.12	987.785	962.059	969.576	746.837	846.16	767.938	842.635	9.56928	973.14	10.8007	786.978	42.7252	1.15488	0.93395	0.00155717	1				0.00987574	0.060679	0.275349	0.0126528
sp|Q12774|ARHG5_HUMAN	ARHGEF5	ARHG5_HUMAN Rho guanine nucleotide exchange factor 5	3	208.672	204.755	200.71	226.137	258.582	249.294	270.441	281.925	255.665	204.712	3.25061	244.671	13.643	269.344	10.7486	1.19519	1.31572	0.0015643	1				0.00987898	0.111081	0.0216168	0.135134
sp|Q9BVA1|TBB2B_HUMAN	TUBB2B	TBB2B_HUMAN Tubulin beta-2B chain	4	798.024	757.732	774.126	854.722	953.064	909.156	977.74	929.122	942.586	776.627	16.544	905.647	40.2245	949.816	20.4961	1.16613	1.223	0.00156612	1				0.00987898	0.100177	0.0168554	0.260087
sp|Q9ULT8|HECD1_HUMAN	HECTD1	HECD1_HUMAN E3 ubiquitin-protein ligase HECTD1	33	4449.75	4371.43	4372.08	4212.88	4178.18	4244	4303.58	4277.46	4313.61	4397.75	36.7682	4211.69	26.8841	4298.22	15.2377	0.957691	0.977366	0.0015667	1				0.00987898	0.0700058	0.0354356	0.0262142
sp|O00221|IKBE_HUMAN	NFKBIE	IKBE_HUMAN NF-kappa-B inhibitor epsilon	2	245.293	256.056	260.075	215.386	224.449	217.016	268.091	269.773	248.008	253.808	6.24057	218.95	3.94468	261.957	9.88754	0.862661	1.03211	0.00156854	1				0.00987898	0.060679	0.737667	0.0109013
sp|P30085|KCY_HUMAN	CMPK1	KCY_HUMAN UMP-CMP kinase	16	2668.98	2568.51	2488.65	2572.38	2755.21	2793.12	2212.8	2296.03	2253.32	2575.38	73.7795	2706.9	96.3732	2254.05	33.9824	1.05107	0.87523	0.00156911	1				0.00987898	0.239038	0.0282046	0.00912856
sp|Q9BRT2|UQCC2_HUMAN	UQCC2	UQCC2_HUMAN Ubiquinol-cytochrome-c reductase complex assembly factor 2	6	477.481	448.162	460.356	441.937	479.565	442.578	535.818	531.195	546.526	462	12.0257	454.693	17.5889	537.846	6.42108	0.984185	1.16417	0.00156945	1				0.00987898	0.992805	0.0149257	0.0109331
sp|Q9NRG4|SMYD2_HUMAN	SMYD2	SMYD2_HUMAN N-lysine methyltransferase SMYD2	7	2512.42	2675.82	2470.2	2311.43	2351.1	2337.74	2217.82	2184.45	2100.56	2552.81	88.6702	2333.42	16.4803	2167.61	49.33	0.91406	0.849106	0.00156982	1				0.00987898	0.125017	0.0411976	0.0210763
sp|P20339|RAB5A_HUMAN	RAB5A	RAB5A_HUMAN Ras-related protein Rab-5A	10	528.739	537.574	547.579	599.239	607.831	639.494	520.618	553.413	526.151	537.964	7.69634	615.521	17.3103	533.394	14.3347	1.14417	0.991505	0.00157029	1				0.00987898	0.0842203	0.573379	0.0143605
sp|Q6P582|MZT2A_HUMAN	MZT2A	MZT2A_HUMAN Mitotic-spindle organizing protein 2A	5	651.445	653.148	645.629	631.383	618.213	630.176	676.701	669.295	656.796	650.074	3.21907	626.591	5.94436	667.597	8.21437	0.963876	1.02696	0.00158358	1				0.00994544	0.108489	0.135935	0.0116698
sp|Q99728|BARD1_HUMAN	BARD1	BARD1_HUMAN BRCA1-associated RING domain protein 1	5	678.973	663.64	721.251	779.296	727.717	754.327	813.183	868.683	867.829	687.955	24.362	753.78	21.0606	849.898	25.964	1.09568	1.2354	0.00158403	1				0.00994544	0.211352	0.0390007	0.024357
sp|P01023|A2MG_HUMAN	A2M	A2MG_HUMAN Alpha-2-macroglobulin	5	1474.2	1135.37	1046.64	698.288	685.093	708.265	1236.71	1086.84	1260.26	1218.74	184.236	697.215	9.49029	1194.6	76.8043	0.57208	0.980198	0.00158583	1				0.00994679	0.0531309	0.313258	0.00420277
sp|Q13308-6|PTK7_HUMAN	PTK7	PTK7_HUMAN Isoform 6 of Inactive tyrosine-protein kinase 7	25	2218.19	2283.22	2288.53	2333.14	2432.71	2345.01	2521.83	2636.06	2515.84	2263.31	31.9806	2370.29	44.4052	2557.91	55.3145	1.04726	1.13016	0.00159929	1				0.0100212	0.211597	0.0314483	0.0286939
sp|Q9BQI0-2|AIF1L_HUMAN	AIF1L	AIF1L_HUMAN Isoform 2 of Allograft inflammatory factor 1-like	2	707.828	664.595	662.283	726.58	810.322	798.227	847.907	848.849	895.856	678.235	20.9465	778.376	36.9569	864.204	22.3846	1.14765	1.27419	0.00160886	1				0.0100711	0.110472	0.0149257	0.064168
sp|Q05209|PTN12_HUMAN	PTPN12	PTN12_HUMAN Tyrosine-protein phosphatase non-receptor type 12	8	1411.41	1364.63	1257.45	1373.39	1342.97	1364.08	1628.84	1592.4	1585.99	1344.5	64.446	1360.15	12.7265	1602.41	18.8712	1.01164	1.19183	0.00161288	1				0.0100861	0.419933	0.0287429	0.00274589
sp|Q92844|TANK_HUMAN	TANK	TANK_HUMAN TRAF family member-associated NF-kappa-B activator	2	109.749	107.581	112.503	138.245	139.537	127.696	133.386	130.252	144.444	109.944	2.01414	135.159	5.30367	136.027	6.08746	1.22934	1.23724	0.00161763	1				0.0101009	0.0815739	0.0395604	0.900373
sp|Q8NEU8-3|DP13B_HUMAN	APPL2	DP13B_HUMAN Isoform 3 of DCC-interacting protein 13-beta	14	1707.6	1591.88	1666.52	1553.01	1634.93	1652.61	1956.94	1870.96	1868.58	1655.33	47.9001	1613.52	43.3892	1898.83	41.1038	0.974738	1.1471	0.00161847	1				0.0101009	0.815901	0.0305936	0.00905596
sp|P17535|JUND_HUMAN	JUND	JUND_HUMAN Transcription factor jun-D	3	206.343	252.823	235.24	252.319	262.665	267.452	324.83	364.861	329.284	231.469	19.1619	260.812	6.31544	339.658	17.9135	1.12677	1.46741	0.00162916	1				0.0101547	0.242469	0.029377	0.00936745
sp|Q9BY44|EIF2A_HUMAN	EIF2A	EIF2A_HUMAN Eukaryotic translation initiation factor 2A	39	8299.89	7992.51	8275.01	8561.48	8345.92	8239.3	7259.87	7575.9	7594.29	8189.14	139.407	8382.23	134.012	7476.69	153.496	1.02358	0.913001	0.00163033	1				0.0101547	0.317047	0.0609826	0.0101834
sp|Q01850|CDR2_HUMAN	CDR2	CDR2_HUMAN Cerebellar degeneration-related protein 2	5	413.447	385.928	398.844	340.956	354.774	372.951	434.209	437.417	420.058	399.406	11.2416	356.227	13.1022	430.561	7.54157	0.891891	1.078	0.00163887	1				0.0101978	0.151922	0.0426822	0.00914859
sp|P42566|EPS15_HUMAN	EPS15	EPS15_HUMAN Epidermal growth factor receptor substrate 15	17	3051.78	3049.13	2997.8	3153.69	3231.1	3307.28	3306.99	3369.98	3280.14	3032.9	24.8454	3230.69	62.7035	3319.04	37.6532	1.06521	1.09434	0.00164608	1				0.0102226	0.111934	0.0213598	0.181486
sp|O15294|OGT1_HUMAN	OGT	OGT1_HUMAN UDP-N-acetylglucosamine--peptide N-acetylglucosaminyltransferase 110 kDa subunit	28	3552.27	3587.31	3577.6	3167.22	3281.8	3274.57	3496.13	3606.63	3427.61	3572.39	14.7712	3241.2	52.3926	3510.12	73.7514	0.90729	0.982569	0.00164612	1				0.0102226	0.0679269	0.397978	0.0223599
sp|Q15233|NONO_HUMAN	NONO	NONO_HUMAN Non-POU domain-containing octamer-binding protein	54	9593.41	9300.35	9646.14	8900.33	9189.05	9029.38	10128.2	9857.9	10366.4	9513.3	152.109	9039.59	118.09	10117.5	207.732	0.950205	1.06351	0.00165186	1				0.0102415	0.1632	0.0946635	0.0092972
sp|O43707|ACTN4_HUMAN	ACTN4	ACTN4_HUMAN Alpha-actinin-4	278	46983	50429.8	46578.6	47638.6	47736.2	49229.9	55499.9	56559.5	54186.8	47997.1	1728.06	48201.6	728.232	55415.4	970.492	1.00426	1.15456	0.00165415	1				0.0102415	0.900794	0.0542483	0.00576479
sp|Q9NTG7|SIR3_HUMAN	SIRT3	SIR3_HUMAN NAD-dependent protein deacetylase sirtuin-3, mitochondrial	2	749.904	746.867	701.75	618.913	616.803	635.519	693.387	749.962	729.375	732.84	22.0191	623.745	8.36992	724.241	23.3802	0.851134	0.988266	0.00165564	1				0.0102415	0.0757309	0.997824	0.0108302
sp|Q92530|PSMF1_HUMAN	PSMF1	PSMF1_HUMAN Proteasome inhibitor PI31 subunit	9	2174.57	2107.96	2085.38	1855.98	1922.93	1988.77	2209.25	2154.13	2203.27	2122.64	37.8617	1922.56	54.2119	2188.88	24.6953	0.905741	1.03121	0.0016557	1				0.0102415	0.117483	0.0560496	0.0106975
sp|P46934-4|NEDD4_HUMAN	NEDD4	NEDD4_HUMAN Isoform 4 of E3 ubiquitin-protein ligase NEDD4	16	3091.14	2975.71	3041.75	3317.68	3262.95	3310.59	3268.39	3382.57	3451.15	3036.2	47.2872	3297.07	24.3018	3367.37	75.3816	1.08592	1.10907	0.00165789	1				0.0102449	0.0616205	0.0368555	0.302416
sp|Q9H7L9|SDS3_HUMAN	SUDS3	SDS3_HUMAN Sin3 histone deacetylase corepressor complex component SDS3	4	484.402	460.548	447.016	456.269	451.469	468.163	561.614	566.061	520.865	463.989	15.4555	458.634	7.01741	549.513	20.3386	0.988459	1.18432	0.00165959	1				0.0102453	0.668769	0.0349693	0.00989996
sp|O15484|CAN5_HUMAN	CAPN5	CAN5_HUMAN Calpain-5	6	424.801	421.058	401.39	393.573	387.047	383.285	431.994	456.471	455.254	415.75	10.2682	387.968	4.25028	447.906	11.2627	0.933178	1.07735	0.00166605	1				0.0102577	0.143406	0.0899184	0.00772533
sp|Q96T23|RSF1_HUMAN	RSF1	RSF1_HUMAN Remodeling and spacing factor 1	23	3843.52	3847.1	3728.99	3493.76	3586.08	3606.66	3952.33	4065.72	3876.43	3806.54	54.8532	3562.17	49.0951	3964.83	77.7809	0.935803	1.04158	0.00166609	1				0.0102577	0.111081	0.153089	0.00981569
sp|Q9H501|ESF1_HUMAN	ESF1	ESF1_HUMAN ESF1 homolog	30	5488.28	5346.96	5321.55	4991.72	5077.7	5286.29	5861.47	5732.27	5678.28	5385.6	73.3454	5118.57	123.681	5757.34	76.8593	0.950418	1.06903	0.0016665	1				0.0102577	0.246753	0.0288386	0.0106529
sp|Q9UI30|TR112_HUMAN	TRMT112	TR112_HUMAN tRNA methyltransferase 112 homolog	10	1356.9	1488.75	1471.06	1260.24	1330.29	1371.86	1723.22	1676.3	1605.82	1438.9	58.4331	1320.8	46.0605	1668.45	48.249	0.917919	1.15953	0.00167011	1				0.0102698	0.111902	0.0446848	0.0078991
sp|Q6ULP2|AFTIN_HUMAN	AFTPH	AFTIN_HUMAN Aftiphilin	6	637.207	616.014	621.216	550.819	577.368	577.98	552.871	561.589	572.08	624.812	9.01798	568.722	12.662	562.18	7.85317	0.910229	0.899758	0.00167356	1				0.0102809	0.0990901	0.0228174	0.596978
sp|Q9UQN3|CHM2B_HUMAN	CHMP2B	CHM2B_HUMAN Charged multivesicular body protein 2b	6	1660.37	1711.02	1646.47	1979	1900.4	2040.24	1779.42	1862.27	1746.31	1672.62	27.7395	1973.21	57.2359	1796	48.7706	1.17971	1.07376	0.00167679	1				0.0102825	0.0789762	0.129217	0.0383829
sp|Q7Z401-2|MYCPP_HUMAN	DENND4A	MYCPP_HUMAN Isoform 2 of C-myc promoter-binding protein	2	220.686	222.852	235.207	236.335	251.028	264.659	199.042	193.824	205.601	226.248	6.39615	250.674	11.5659	199.489	4.81832	1.10796	0.881726	0.0016771	1				0.0102825	0.242511	0.042264	0.0102893
sp|Q9UH92|MLX_HUMAN	MLX	MLX_HUMAN Max-like protein X	3	169.222	181.927	192.903	142.756	132.576	119.861	139.529	137.425	136.237	181.351	9.67631	131.731	9.36592	137.73	1.36119	0.726388	0.75947	0.00168114	1				0.0102972	0.081559	0.0141629	0.433318
sp|Q9Y3A6|TMED5_HUMAN	TMED5	TMED5_HUMAN Transmembrane emp24 domain-containing protein 5	3	619.511	604.666	630.382	664.207	649.177	625.885	547.24	536.201	575.117	618.186	10.5402	646.423	15.7656	552.853	16.3756	1.04568	0.894314	0.00168508	1				0.0103112	0.287667	0.0641813	0.0115736
sp|P28482|MK01_HUMAN	MAPK1	MK01_HUMAN Mitogen-activated protein kinase 1	22	3723.86	3856.31	3790.52	3943.25	4153.68	4099.12	3703.25	3662.28	3660	3790.23	54.0729	4065.35	89.1647	3675.18	19.8727	1.07259	0.969645	0.00168777	1				0.0103176	0.139978	0.0390482	0.00999067
sp|Q86XP3|DDX42_HUMAN	DDX42	DDX42_HUMAN ATP-dependent RNA helicase DDX42	29	3859.06	3856.58	3985.05	3734.5	3720.78	3699.06	3971.9	4118.89	4032.4	3900.23	59.9853	3718.11	14.5907	4041.06	60.3203	0.953306	1.03611	0.00169342	1				0.010342	0.0964591	0.231962	0.00729487
sp|P02792|FRIL_HUMAN	FTL	FRIL_HUMAN Ferritin light chain	4	495.85	575.236	479.715	370.754	317.643	410.101	603.473	702.057	614.797	516.934	41.7489	366.166	37.885	640.109	44.0471	0.708342	1.23828	0.00170765	1				0.0104188	0.127805	0.153089	0.00964814
sp|O75665|OFD1_HUMAN	OFD1	OFD1_HUMAN Oral-facial-digital syndrome 1 protein	9	1257.25	1263.52	1219.87	1161.78	1218.35	1273.35	1559.42	1510.76	1411.26	1246.88	19.2697	1217.83	45.5498	1493.81	61.6616	0.976699	1.19804	0.00170953	1				0.0104188	0.696005	0.0428777	0.0149544
sp|O96006|ZBED1_HUMAN	ZBED1	ZBED1_HUMAN Zinc finger BED domain-containing protein 1	3	341.256	333.088	325.133	288.772	292.72	275.287	301.858	298.889	315.319	333.159	6.58238	285.593	7.46355	305.355	7.14888	0.857227	0.916545	0.00171098	1				0.0104188	0.0759728	0.0753845	0.0660467
sp|O94941|RNF37_HUMAN	UBOX5	RNF37_HUMAN RING finger protein 37	2	234.467	255.837	235.597	229.267	232.124	239.271	294.385	307.777	275.638	241.967	9.81841	233.554	4.20743	292.6	13.1813	0.965231	1.20926	0.00172031	1				0.0104614	0.34353	0.0702504	0.00934308
sp|Q9P2Q2|FRM4A_HUMAN	FRMD4A	FRM4A_HUMAN FERM domain-containing protein 4A	13	1221.1	1241.91	1335.34	1560.05	1527.64	1475.1	1170.77	1252.8	1282.56	1266.12	49.6801	1520.93	35.0037	1235.38	47.2718	1.20126	0.975721	0.00172131	1				0.0104614	0.0836602	0.448583	0.00927984
sp|O75843|AP1G2_HUMAN	AP1G2	AP1G2_HUMAN AP-1 complex subunit gamma-like 2	4	155.329	153.364	156.66	180.21	196.172	188.342	200.588	178.842	188.504	155.118	1.35386	188.241	6.51685	189.311	8.8961	1.21354	1.22044	0.001726	1				0.0104797	0.0743446	0.0430077	0.915021
sp|Q99873|ANM1_HUMAN	PRMT1	ANM1_HUMAN Protein arginine N-methyltransferase 1	45	9930.28	10131.5	9733.77	8461.84	9073.04	8689.11	8597.8	8861.31	8966.11	9931.85	162.376	8741.33	252.239	8808.41	154.945	0.880131	0.886885	0.0017385	1				0.0105454	0.0948547	0.0336343	0.773042
sp|Q9BZG8|DPH1_HUMAN	DPH1	DPH1_HUMAN Diphthamide biosynthesis protein 1	7	1534.53	1527.02	1531.17	1493.92	1476	1542.33	1389.64	1422.49	1355.62	1530.91	3.07159	1504.08	28.0165	1389.25	27.301	0.982479	0.907469	0.00174602	1				0.010568	0.494381	0.0345403	0.0233547
sp|Q14320|FA50A_HUMAN	FAM50A	FA50A_HUMAN Protein FAM50A	9	1216.31	1277.62	1252.56	1269.18	1287.44	1304.78	1457.98	1473.96	1375.04	1248.83	25.1683	1287.13	14.5353	1435.66	43.3584	1.03067	1.1496	0.00174697	1				0.010568	0.363486	0.0458365	0.0177151
sp|Q96GX5|GWL_HUMAN	MASTL	GWL_HUMAN Serine/threonine-protein kinase greatwall	3	621.552	599.841	589.905	637.313	644.939	642.111	568.354	573.478	538.512	603.766	13.2146	641.454	3.14774	560.115	15.418	1.06242	0.927702	0.00174862	1				0.010568	0.060679	0.13311	0.00874301
sp|Q0VDF9|HSP7E_HUMAN	HSPA14	HSP7E_HUMAN Heat shock 70 kDa protein 14	20	3741.94	3699.53	3643.33	3375.19	3539.67	3384.04	3362.31	3385.08	3297.92	3694.93	40.3884	3432.97	75.5371	3348.44	36.9104	0.929101	0.906224	0.00174897	1				0.010568	0.120948	0.0207636	0.246709
sp|Q8TEX9-2|IPO4_HUMAN	IPO4	IPO4_HUMAN Isoform 2 of Importin-4	20	2456.49	2614.67	2599.94	2456.18	2551.23	2524.89	2215.71	2251.2	2094.73	2557.03	71.3487	2510.77	40.0685	2187.21	66.9814	0.981906	0.855371	0.00175374	1				0.0105798	0.165454	0.0287543	0.0122069
sp|Q96A49|SYAP1_HUMAN	SYAP1	SYAP1_HUMAN Synapse-associated protein 1	16	4206.77	4288.96	4083.21	3913.93	3858.25	4016.16	3691.03	3628.8	3422.11	4192.98	84.5612	3929.45	65.3935	3580.65	114.945	0.937149	0.853962	0.0017543	1				0.0105798	0.156576	0.0439665	0.0317625
sp|Q9NZM5|GSCR2_HUMAN	GLTSCR2	GSCR2_HUMAN Glioma tumor suppressor candidate region gene 2 protein	3	449.323	425.021	434.403	403.753	388.604	398.214	449.466	487.438	467.153	436.249	10.0068	396.857	6.25855	468.019	15.5141	0.909703	1.07283	0.00175634	1				0.0105812	0.0837961	0.102199	0.00970834
sp|Q96GN5|CDA7L_HUMAN	CDCA7L	CDA7L_HUMAN Cell division cycle-associated 7-like protein	3	562.684	524.324	537.512	479.391	511.554	444.432	642.081	607.419	673.673	541.507	15.9131	478.459	27.4104	641.058	27.0578	0.88357	1.18384	0.00175932	1				0.0105812	0.232459	0.0406507	0.0114892
sp|Q9P015|RM15_HUMAN	MRPL15	RM15_HUMAN 39S ribosomal protein L15, mitochondrial	13	2988.11	2839.77	2984.05	2448.65	2654.26	2496.32	2924.59	2857.49	2898.45	2937.31	68.9911	2533.08	87.8717	2893.51	27.6153	0.86238	0.985088	0.0017596	1				0.0105812	0.10383	0.805087	0.0140599
sp|Q9UKJ3|GPTC8_HUMAN	GPATCH8	GPTC8_HUMAN G patch domain-containing protein 8	8	713.293	718.278	726.41	707.1	738.459	757.174	822.445	798.715	799.787	719.327	5.40612	734.244	20.6587	806.982	10.9425	1.02074	1.12186	0.00177496	1				0.0106595	0.66306	0.0194698	0.022052
sp|Q92896-2|GSLG1_HUMAN	GLG1	GSLG1_HUMAN Isoform 2 of Golgi apparatus protein 1	50	6995.02	6921.85	7377.98	7288.63	7161.77	6695.48	6010.28	6137.44	6015.79	7098.28	200.019	7048.63	255.027	6054.5	58.6882	0.993004	0.852953	0.00177602	1				0.0106595	0.800004	0.0270733	0.0120076
sp|P17252|KPCA_HUMAN	PRKCA	KPCA_HUMAN Protein kinase C alpha type	4	1117.89	1063.53	1098.3	1031.59	1114	1030.79	836.852	767.945	901.438	1093.24	22.479	1058.79	39.0384	835.412	54.5078	0.968491	0.764161	0.00178409	1				0.0106977	0.667178	0.0480269	0.0197612
sp|Q6L8Q7|PDE12_HUMAN	PDE12	PDE12_HUMAN 2',5'-phosphodiesterase 12	23	2663.7	2845.98	2796.6	2827.67	2853.07	2648.14	2330.21	2354.6	2147.64	2768.76	76.9753	2776.29	91.2095	2277.48	92.3515	1.00272	0.822564	0.0017935	1				0.0107356	0.702229	0.0321487	0.0139964
sp|O43148-2|MCES_HUMAN	RNMT	MCES_HUMAN Isoform 2 of mRNA cap guanine-N7 methyltransferase	15	3669.73	3483.84	3627.09	3506.51	3571.33	3439.43	4166.03	3895.44	4009.85	3593.55	79.5081	3505.76	53.8506	4023.77	110.906	0.975568	1.11972	0.00179383	1				0.0107356	0.624729	0.0487247	0.0102893
sp|Q9BW71|HIRP3_HUMAN	HIRIP3	HIRP3_HUMAN HIRA-interacting protein 3	2	130.673	119.883	122.804	124.587	114.901	116.067	165.775	144.23	160.324	124.453	4.55677	118.518	4.31752	156.776	9.14645	0.952311	1.25972	0.00180248	1				0.0107771	0.611209	0.042264	0.0119327
sp|Q68CP9|ARID2_HUMAN	ARID2	ARID2_HUMAN AT-rich interactive domain-containing protein 2	11	1814.69	1809.59	1801.6	1677.98	1656.03	1731.23	1622.37	1681.4	1667.92	1808.63	5.38721	1688.41	31.5743	1657.23	25.2566	0.933533	0.916292	0.00180745	1				0.0107964	0.102284	0.0291663	0.359765
sp|P53618|COPB_HUMAN	COPB1	COPB_HUMAN Coatomer subunit beta	71	14037.3	13843.7	14030.8	14435.6	15033.2	15099.9	13823.7	13575.2	13603.5	13970.6	89.7711	14856.2	298.677	13667.5	111.076	1.06339	0.978302	0.00181562	1				0.010814	0.1179	0.146791	0.013443
sp|P63218|GBG5_HUMAN	GNG5	GBG5_HUMAN Guanine nucleotide-binding protein G(I)/G(S)/G(O) subunit gamma-5	4	1420.09	1589.6	1594.81	1624.71	1551.25	1583.78	1857.74	1920.59	1883.13	1534.83	81.1637	1586.58	30.0552	1887.15	25.8156	1.03371	1.22955	0.00181672	1				0.010814	0.876135	0.0136376	0.00442086
sp|Q14185|DOCK1_HUMAN	DOCK1	DOCK1_HUMAN Dedicator of cytokinesis protein 1	20	3843	3750.45	3788.3	3914.14	3835.37	3833.74	4085.54	4043.15	4214.47	3793.92	37.9915	3861.08	37.5226	4114.39	72.8548	1.0177	1.08447	0.00181739	1				0.010814	0.170706	0.0350401	0.0200686
sp|Q96N67|DOCK7_HUMAN	DOCK7	DOCK7_HUMAN Dedicator of cytokinesis protein 7	41	6791.67	6646.21	6668.36	7268.29	7177.17	7282.64	6717.9	6735.61	6991.38	6702.08	63.9918	7242.7	46.7056	6814.96	124.955	1.08066	1.01684	0.0018188	1				0.010814	0.0531309	0.294772	0.0200686
sp|Q4KMQ1|TPRN_HUMAN	TPRN	TPRN_HUMAN Taperin	2	387.963	338.809	332.758	403.107	427.296	441.023	463.096	497.99	496.09	353.177	24.7214	423.809	15.6743	485.725	16.0201	1.19999	1.3753	0.00181901	1				0.010814	0.0681474	0.0148159	0.0275902
sp|O95834-3|EMAL2_HUMAN	EML2	EMAL2_HUMAN Isoform 3 of Echinoderm microtubule-associated protein-like 2	10	1092.85	1136.9	1099.39	1201.33	1260.78	1228.24	1209.91	1209.83	1182.62	1109.71	19.4084	1230.12	24.3066	1200.79	12.8458	1.1085	1.08207	0.00182192	1				0.0108178	0.0936909	0.044001	0.225669
sp|Q5XPI4-2|RN123_HUMAN	RNF123	RN123_HUMAN Isoform 2 of E3 ubiquitin-protein ligase RNF123	5	322.124	327.402	316.757	364.525	366.586	364.783	297.019	270.443	310.423	322.094	4.34585	365.298	0.916824	292.628	16.6144	1.13413	0.908517	0.00182368	1				0.0108178	0.060679	0.202483	0.0128298
sp|Q63ZY3-2|KANK2_HUMAN	KANK2	KANK2_HUMAN Isoform 2 of KN motif and ankyrin repeat domain-containing protein 2	8	441.015	435.008	404.71	444.16	471.878	480.981	512.878	539.668	522.391	426.911	15.8889	465.673	15.6594	524.979	11.089	1.0908	1.22972	0.00182483	1				0.0108178	0.168617	0.0257207	0.0222741
sp|P04637|P53_HUMAN	TP53	P53_HUMAN Cellular tumor antigen p53	14	2648.1	2507.38	2570.28	2106.06	2292.5	2247.82	2645.02	2534.6	2681.69	2575.25	57.5562	2215.46	79.4789	2620.44	62.5147	0.860288	1.01755	0.00183486	1				0.0108652	0.101537	0.315435	0.0129428
sp|Q13371|PHLP_HUMAN	PDCL	PHLP_HUMAN Phosducin-like protein	4	281.745	265.693	273.568	255.879	266.557	264.56	311.059	320.668	295.598	273.669	6.55359	262.332	4.63522	309.108	10.3273	0.958575	1.1295	0.00184025	1				0.0108652	0.350631	0.0494396	0.0105562
sp|P51452|DUS3_HUMAN	DUSP3	DUS3_HUMAN Dual specificity protein phosphatase 3	8	1767.54	1829.2	1741.36	1739.54	1843.23	1870.19	1597.3	1595.56	1560.74	1779.37	36.8227	1817.65	56.3204	1584.53	16.8394	1.02152	0.890504	0.00184161	1				0.0108652	0.708102	0.0314205	0.0113121
sp|Q15334|L2GL1_HUMAN	LLGL1	L2GL1_HUMAN Lethal(2) giant larvae protein homolog 1	18	1744.57	1740.07	1827.53	1779.09	1846.65	1760.42	1562.5	1560.32	1628.4	1770.72	40.2104	1795.39	37.0413	1583.74	31.5919	1.01393	0.894403	0.00184269	1				0.0108652	0.856108	0.0423324	0.0100962
sp|P17096-3|HMGA1_HUMAN	HMGA1	HMGA1_HUMAN Isoform HMG-R of High mobility group protein HMG-I/HMG-Y	22	6324.29	5791.01	6338.98	8218.15	7173.2	7679.66	8142.33	8174.27	9099.53	6151.43	254.924	7690.34	426.666	8472.04	443.892	1.25017	1.37725	0.00184313	1				0.0108652	0.103243	0.0311335	0.16133
sp|P00390|GSHR_HUMAN	GSR	GSHR_HUMAN Glutathione reductase, mitochondrial	20	3310.12	3385.68	3255.62	3134.47	3124.58	3314.72	2850.36	2948.38	2760.6	3317.14	53.3283	3191.26	87.3951	2853.11	76.6856	0.962051	0.860112	0.00184323	1				0.0108652	0.35527	0.0347045	0.023434
sp|Q9Y597|KCTD3_HUMAN	KCTD3	KCTD3_HUMAN BTB/POZ domain-containing protein KCTD3	7	643.995	672.547	665.033	587.913	620.615	629.815	538.988	558.392	577.243	660.525	12.0843	612.781	17.981	558.208	15.6181	0.927718	0.845097	0.00185833	1				0.0109439	0.123035	0.0243456	0.0419722
sp|Q8IXT5|RB12B_HUMAN	RBM12B	RB12B_HUMAN RNA-binding protein 12B	10	1822.06	1889.73	1752.66	1720.35	1707.39	1852.65	2079.12	2230.99	2129.06	1821.48	55.9601	1760.13	65.6351	2146.39	63.2001	0.966317	1.17837	0.00186024	1				0.0109448	0.578705	0.0483445	0.0109033
sp|O95376|ARI2_HUMAN	ARIH2	ARI2_HUMAN E3 ubiquitin-protein ligase ARIH2	7	758.323	878.784	814.277	806.961	898.874	759.898	568.023	617.364	534.565	817.128	49.2193	821.911	57.7131	573.317	34.0092	1.00585	0.701625	0.00187127	1				0.0109927	0.746956	0.0277087	0.0124153
sp|Q9UPW5|CBPC1_HUMAN	AGTPBP1	CBPC1_HUMAN Cytosolic carboxypeptidase 1	7	1030.04	1025.72	1053.61	1110.57	1095.93	1120.51	1058.86	1083.99	1064.48	1036.46	12.2568	1109	10.0957	1069.11	10.769	1.06999	1.0315	0.00187285	1				0.0109927	0.0826992	0.162796	0.0281792
sp|Q96CM8|ACSF2_HUMAN	ACSF2	ACSF2_HUMAN Acyl-CoA synthetase family member 2, mitochondrial	12	2457.74	2431.71	2443.46	2551.67	2681.96	2617.03	2665.86	2612.33	2645.17	2444.3	10.6434	2616.89	53.1908	2641.12	22.0404	1.07061	1.08052	0.00187513	1				0.0109927	0.104793	0.016793	0.600645
sp|Q9Y5B9|SP16H_HUMAN	SUPT16H	SP16H_HUMAN FACT complex subunit SPT16	66	11733.9	11854.7	11542.2	11076.9	11025.3	11031.4	11586.4	12051.5	11915.4	11710.3	128.667	11044.5	23.0218	11851.1	195.244	0.94315	1.01203	0.00187538	1				0.0109927	0.0757309	0.560428	0.0109033
sp|Q9ULD4|BRPF3_HUMAN	BRPF3	BRPF3_HUMAN Bromodomain and PHD finger-containing protein 3	2	178.445	177.001	177.185	182.591	185.883	181.679	207.864	219.262	242.776	177.544	0.64175	183.384	1.80563	223.301	14.536	1.0329	1.25772	0.00188306	1				0.0110273	0.103243	0.0554612	0.0224824
sp|Q96SD1|DCR1C_HUMAN	DCLRE1C	DCR1C_HUMAN Protein artemis	2	611.46	573.219	614.112	622.933	651.525	601.074	730.597	711.073	701.346	599.597	18.6835	625.177	20.6576	714.339	12.1629	1.04266	1.19136	0.00188615	1				0.0110296	0.380704	0.028903	0.0153354
sp|Q9Y4G6|TLN2_HUMAN	TLN2	TLN2_HUMAN Talin-2	33	5896.67	5941.28	5853.82	6408.47	6548.99	6514.19	6357.94	6470.67	6113.41	5897.26	35.7078	6490.55	59.7529	6314.01	149.123	1.1006	1.07067	0.00188696	1				0.0110296	0.060679	0.0843621	0.217619
sp|O95777|NAA38_HUMAN	NAA38	NAA38_HUMAN N-alpha-acetyltransferase 38, NatC auxiliary subunit	8	764.029	698.223	673.342	722.884	680.531	746.485	875.084	883.129	905.281	711.865	38.2588	716.633	27.286	887.831	12.7684	1.0067	1.24719	0.00189212	1				0.0110494	0.428818	0.0136376	0.00761742
sp|P07686|HEXB_HUMAN	HEXB	HEXB_HUMAN Beta-hexosaminidase subunit beta	28	6575.34	6273.24	6487.28	5741.92	6043.61	5926.46	6641.94	6519.17	6529.12	6445.29	126.856	5904	124.184	6563.41	55.6775	0.916018	1.01833	0.00189433	1				0.011052	0.117416	0.181581	0.00914859
sp|Q2M296|MTHSD_HUMAN	MTHFSD	MTHSD_HUMAN Methenyltetrahydrofolate synthase domain-containing protein	7	869.887	899.275	876.342	899.547	878.881	871.668	775.316	817.875	761.228	881.835	12.6106	883.365	11.815	784.806	24.08	1.00174	0.88997	0.00189822	1				0.0110564	0.816153	0.0489974	0.0155812
sp|P37198|NUP62_HUMAN	NUP62	NUP62_HUMAN Nuclear pore glycoprotein p62	9	1429.46	1435.77	1414.55	1342.36	1433.86	1422.15	1576.2	1605.1	1696.38	1426.59	8.89702	1399.46	40.6555	1625.89	51.219	0.980978	1.1397	0.0018986	1				0.0110564	0.624729	0.043692	0.0162343
sp|P07108-5|ACBP_HUMAN	DBI	ACBP_HUMAN Isoform 5 of Acyl-CoA-binding protein	5	763.327	889.425	785.974	1307.41	1248.33	1619	1002.42	1107.08	974.83	812.909	54.8895	1391.58	162.609	1028.11	56.9649	1.71185	1.26473	0.00190195	1				0.0110656	0.0907719	0.0849616	0.0384833
sp|P42892|ECE1_HUMAN	ECE1	ECE1_HUMAN Endothelin-converting enzyme 1	26	4000.03	3867.3	3933.68	3798.07	3789.03	3678.87	4433.06	4267.64	4131.79	3933.67	54.1868	3755.32	54.1865	4277.5	123.19	0.954662	1.08741	0.00191094	1				0.0111008	0.163064	0.0697022	0.0118271
sp|O43829|ZBT14_HUMAN	ZBTB14	ZBT14_HUMAN Zinc finger and BTB domain-containing protein 14	2	385.134	361.964	389.533	373.753	354.842	353.133	445.821	416.327	446.237	378.877	12.0934	360.576	9.34363	436.128	14.0027	0.951697	1.15111	0.0019121	1				0.0111008	0.43664	0.0606798	0.00937289
sp|Q7Z4H8|KDEL2_HUMAN	KDELC2	KDEL2_HUMAN KDEL motif-containing protein 2	33	4650.86	4599.85	4483.36	3953.16	4071.96	4088.18	4090.05	4265.04	3971.98	4578.02	70.1017	4037.77	60.1913	4109.02	120.391	0.881989	0.897554	0.00191332	1				0.0111008	0.0658019	0.0649258	0.523552
sp|Q9BUP3-3|HTAI2_HUMAN	HTATIP2	HTAI2_HUMAN Isoform 3 of Oxidoreductase HTATIP2	17	4114.19	4300.53	4096.69	3444.44	3460.85	3628.61	3882.62	4077.72	3761.26	4170.47	92.2434	3511.3	83.2208	3907.2	130.358	0.841943	0.936873	0.0019154	1				0.0111026	0.0700058	0.165146	0.0302285
sp|Q8WV22|NSE1_HUMAN	NSMCE1	NSE1_HUMAN Non-structural maintenance of chromosomes element 1 homolog	5	346.577	329.467	333.398	315.604	316.902	326.4	391.248	358.771	384.536	336.481	7.31734	319.635	4.8126	378.185	13.9986	0.949937	1.12394	0.00191942	1				0.0111045	0.168611	0.0578183	0.0112355
sp|P34897|GLYM_HUMAN	SHMT2	GLYM_HUMAN Serine hydroxymethyltransferase, mitochondrial	51	8957.3	8929.74	9181.31	8852.77	9170.61	9042.74	10304.7	10101.5	9677.54	9022.78	112.659	9022.04	130.581	10027.9	261.271	0.999918	1.1114	0.0019197	1				0.0111045	0.872258	0.0554804	0.0159743
sp|A6NKF1|SAC31_HUMAN	SAC3D1	SAC31_HUMAN SAC3 domain-containing protein 1	3	698.644	718.637	727.238	764.425	791.599	759.864	709.655	711.907	704.439	714.84	11.9783	771.963	14.0093	708.667	3.12782	1.07991	0.991365	0.00192104	1				0.0111045	0.10383	0.0724966	0.00935773
sp|Q9Y252|RNF6_HUMAN	RNF6	RNF6_HUMAN E3 ubiquitin-protein ligase RNF6	2	113.951	107.497	116.125	101.604	111.308	106.724	127.987	127.978	127.194	112.524	3.66398	106.545	3.96366	127.72	0.371721	0.946865	1.13504	0.00192839	1				0.0111186	0.455613	0.042264	0.00861801
sp|P50219|MNX1_HUMAN	MNX1	MNX1_HUMAN Motor neuron and pancreas homeobox protein 1	3	165.253	181.38	182.27	183.481	192.583	192.31	219.933	215.885	209.76	176.301	7.82056	189.458	4.22785	215.193	4.18186	1.07463	1.2206	0.00192918	1				0.0111186	0.232459	0.0178012	0.0106795
sp|P42574|CASP3_HUMAN	CASP3	CASP3_HUMAN Caspase-3	21	3356.42	3843.32	3533.6	3553.58	3689.74	3723.79	2940.31	3020.46	2838.57	3577.78	201.216	3655.7	73.5379	2933.11	74.4304	1.02178	0.819814	0.00192944	1				0.0111186	0.869843	0.0308122	0.00495814
sp|Q15067|ACOX1_HUMAN	ACOX1	ACOX1_HUMAN Peroxisomal acyl-coenzyme A oxidase 1	6	596.781	605.729	574.495	504.327	458.619	486.735	449.877	505.008	464.16	592.335	13.1331	483.227	18.8244	473.015	23.3619	0.8158	0.79856	0.00193094	1				0.0111186	0.0833762	0.0430787	0.669027
sp|Q9Y5T5|UBP16_HUMAN	USP16	UBP16_HUMAN Ubiquitin carboxyl-terminal hydrolase 16	5	483.141	467.209	485.288	462.236	449.382	433.567	377.241	385.814	417.362	478.546	8.06425	448.395	11.7249	393.472	17.2513	0.936995	0.822225	0.00193236	1				0.0111186	0.204403	0.0430077	0.0310422
sp|Q13637|RAB32_HUMAN	RAB32	RAB32_HUMAN Ras-related protein Rab-32	7	1215.86	1127.93	1171.3	1329.03	1258.71	1307.72	1070.02	1086.17	1134.09	1171.7	35.8984	1298.49	29.4411	1096.76	27.2073	1.10821	0.936044	0.00194457	1				0.0111786	0.0836602	0.207095	0.00820805
sp|Q13426|XRCC4_HUMAN	XRCC4	XRCC4_HUMAN DNA repair protein XRCC4	8	2266.58	2169.19	2128.74	1941.45	2006	1990.99	2000.7	1957.76	1965.21	2188.17	57.8512	1979.48	27.5806	1974.56	18.7347	0.904628	0.902378	0.0019554	1				0.0112305	0.0757309	0.0215789	0.861019
sp|Q9P2B2|FPRP_HUMAN	PTGFRN	FPRP_HUMAN Prostaglandin F2 receptor negative regulator	7	658.436	677.43	622.904	644.083	679.084	732.745	804.344	882.231	853.795	652.923	22.5989	685.304	36.4623	846.79	32.1807	1.04959	1.29692	0.00196332	1				0.01125	0.524716	0.0321487	0.0188078
sp|P56192|SYMC_HUMAN	MARS	SYMC_HUMAN Methionine--tRNA ligase, cytoplasmic	60	9454.07	9009.24	9422.23	10087.1	10286.3	10260.5	9884.69	9798.62	10044	9295.18	202.608	10211.3	88.452	9909.1	101.652	1.09856	1.06605	0.00196388	1				0.01125	0.0757435	0.0579081	0.0443232
sp|P41208|CETN2_HUMAN	CETN2	CETN2_HUMAN Centrin-2	6	936.587	931.847	914.488	895.352	885.56	963.933	1043.72	1041.78	1076.86	927.641	9.49952	914.948	34.8673	1054.12	16.0991	0.986318	1.13635	0.00196519	1				0.01125	0.842708	0.0194698	0.0161834
sp|Q9HC35|EMAL4_HUMAN	EML4	EMAL4_HUMAN Echinoderm microtubule-associated protein-like 4	20	3321.37	3215.56	3422.39	3393.68	3408.82	3108.8	2771.01	2572.6	2792.55	3319.77	84.4455	3303.77	138.001	2712.05	98.9997	0.995178	0.816939	0.00196598	1				0.01125	0.936335	0.0385248	0.0161834
sp|P49116|NR2C2_HUMAN	NR2C2	NR2C2_HUMAN Nuclear receptor subfamily 2 group C member 2	4	426.993	458.54	446.765	509.356	491.602	500.237	417.283	443.809	435.752	444.099	13.0162	500.398	7.24894	432.281	11.1038	1.12677	0.973389	0.0019698	1				0.0112501	0.0722857	0.201076	0.00839938
sp|O95817|BAG3_HUMAN	BAG3	BAG3_HUMAN BAG family molecular chaperone regulator 3	15	2057.5	2021.56	2045.81	2173.97	2091.61	2233.75	2265.53	2277.59	2337.72	2041.62	14.9681	2166.44	58.272	2293.61	31.5744	1.06114	1.12343	0.00196993	1				0.0112501	0.169493	0.0185771	0.0671345
sp|O75147|OBSL1_HUMAN	OBSL1	OBSL1_HUMAN Obscurin-like protein 1	5	707.495	728.775	678.831	597.51	635.356	624.648	739.999	744.701	704.048	705.034	20.4637	619.171	15.9285	729.583	18.1575	0.878215	1.03482	0.00197137	1				0.0112501	0.110472	0.413835	0.00943178
sp|Q8NB37|PDDC1_HUMAN	PDDC1	PDDC1_HUMAN Parkinson disease 7 domain-containing protein 1	9	1346.95	1457.07	1369.78	1198.58	1246.97	1205.28	1155.99	1185.13	1081.45	1391.27	47.4543	1216.94	21.4075	1140.86	43.6589	0.874702	0.820013	0.00197586	1				0.0112655	0.078999	0.0368555	0.11049
sp|Q8NI60|ADCK3_HUMAN	ADCK3	ADCK3_HUMAN Chaperone activity of bc1 complex-like, mitochondrial	6	869.628	877.23	866.88	793.873	805.279	777.669	840.202	853.784	887.918	871.246	4.37752	792.274	11.3283	860.635	20.0732	0.909357	0.987821	0.00199079	1				0.0113347	0.0658674	0.60961	0.0220055
sp|Q02790|FKBP4_HUMAN	FKBP4	FKBP4_HUMAN Peptidyl-prolyl cis-trans isomerase FKBP4	47	15505.2	15668.6	14474	13674.5	14281.5	13928.8	13241.1	12780.4	13002.2	15215.9	528.85	13961.6	248.89	13007.9	188.123	0.917564	0.854887	0.00199266	1				0.0113347	0.195584	0.0435296	0.021129
sp|Q8TE77|SSH3_HUMAN	SSH3	SSH3_HUMAN Protein phosphatase Slingshot homolog 3	4	314.68	327.634	332.437	313.311	347.566	327.054	426.933	393.296	387.823	324.917	7.49953	329.31	14.0753	402.684	17.2916	1.01352	1.23934	0.00199425	1				0.0113347	0.95341	0.0369727	0.0176813
sp|P54819|KAD2_HUMAN	AK2	KAD2_HUMAN Adenylate kinase 2, mitochondrial	22	6084.67	6397.76	5977.39	6089.96	5976.84	6252.13	7039.72	7172.85	6786.91	6153.27	178.34	6106.31	112.98	6999.83	160.065	0.992368	1.13758	0.00199648	1				0.0113347	0.761752	0.0589506	0.00927262
sp|P05067|A4_HUMAN	APP	A4_HUMAN Amyloid beta A4 protein	12	2392.32	2464	2468.51	2344.8	2277.32	2190.14	2544.19	2618.02	2557.62	2441.61	34.9019	2270.75	63.3102	2573.28	32.1099	0.930023	1.05393	0.00199706	1				0.0113347	0.120948	0.05991	0.0115308
sp|Q7LG56-6|RIR2B_HUMAN	RRM2B	RIR2B_HUMAN Isoform 6 of Ribonucleoside-diphosphate reductase subunit M2 B	9	3290.5	3236.01	3090.56	3067.8	3026.97	3139.61	2883.53	2811.89	2762.01	3205.69	84.3938	3078.13	46.5612	2819.14	49.8747	0.960207	0.879419	0.00200617	1				0.0113762	0.404424	0.0390482	0.0137005
sp|Q6PCE3|PGM2L_HUMAN	PGM2L1	PGM2L_HUMAN Glucose 1,6-bisphosphate synthase	6	629	600.87	566.39	705.524	725.176	679.512	599.498	596.034	593.155	598.753	25.6042	703.404	18.7024	596.229	2.59319	1.17478	0.995784	0.00201641	1				0.0114239	0.0757309	0.439521	0.00570503
sp|P07384|CAN1_HUMAN	CAPN1	CAN1_HUMAN Calpain-1 catalytic subunit	48	7659.39	7496.76	7692.18	7852.83	7909.7	7878.52	7193.37	7058.43	7419.82	7616.11	85.4483	7880.35	23.2531	7223.87	149.105	1.03469	0.948499	0.0020249	1				0.0114586	0.107391	0.128003	0.0110582
sp|O75817|POP7_HUMAN	POP7	POP7_HUMAN Ribonuclease P protein subunit p20	4	525.419	469.633	530.738	448.818	484.49	487.346	644.742	593.784	619.332	508.597	27.6369	473.551	17.5279	619.286	20.8035	0.931094	1.21764	0.0020262	1				0.0114586	0.510353	0.0554612	0.00741564
sp|Q96EC8|YIPF6_HUMAN	YIPF6	YIPF6_HUMAN Protein YIPF6	2	522.227	546.494	522.085	501.319	505.737	544.314	444.898	457.027	459.382	530.269	11.4732	517.123	19.3111	453.769	6.346	0.97521	0.855734	0.00202814	1				0.0114591	0.536442	0.0215562	0.0181649
sp|Q9UBW8|CSN7A_HUMAN	COPS7A	CSN7A_HUMAN COP9 signalosome complex subunit 7a	5	413.18	394.937	416.423	388.941	427.515	406.529	334.04	353.862	321.447	408.18	9.45734	407.662	15.7681	336.45	13.3426	0.99873	0.824268	0.00202994	1				0.0114591	0.936335	0.0430077	0.0164302
sp|O43299|AP5Z1_HUMAN	AP5Z1	AP5Z1_HUMAN AP-5 complex subunit zeta-1	5	1018.08	982.013	1006.88	906.375	947.238	949.974	1039.05	1022.25	1029.04	1002.32	15.0726	934.529	19.9392	1030.11	6.90044	0.932362	1.02772	0.00203184	1				0.0114595	0.141705	0.0790325	0.010436
sp|Q13630|FCL_HUMAN	TSTA3	FCL_HUMAN GDP-L-fucose synthase	12	1952.23	1984.97	1905.87	1994.46	2093.52	2107.51	1855.96	1790	1829.89	1947.69	32.4516	2065.16	50.32	1825.28	27.1244	1.06031	0.937153	0.00203652	1				0.0114756	0.200949	0.0806117	0.0106453
sp|Q13451|FKBP5_HUMAN	FKBP5	FKBP5_HUMAN Peptidyl-prolyl cis-trans isomerase FKBP5	23	4201.7	4015.78	4143.36	3850.12	3971.6	3963.65	4702.02	4486.43	4371.12	4120.28	77.6362	3928.46	55.4874	4519.86	137.142	0.953444	1.09698	0.00204731	1				0.0115021	0.205609	0.069249	0.0110582
sp|O75208|COQ9_HUMAN	COQ9	COQ9_HUMAN Ubiquinone biosynthesis protein COQ9, mitochondrial	6	713.267	690.337	686.371	562.012	615.38	618.376	771.125	724.297	713.224	696.658	11.8552	598.589	25.893	736.215	25.0954	0.859229	1.05678	0.00204773	1				0.0115021	0.112475	0.150395	0.0140711
sp|Q9Y2B0|CNPY2_HUMAN	CNPY2	CNPY2_HUMAN Protein canopy homolog 2	8	1633.49	1611.31	1576.97	1417.6	1524.3	1498.99	1743.58	1679.69	1686.39	1607.26	23.2515	1480.3	45.5214	1703.22	28.6696	0.921008	1.05971	0.00204787	1				0.0115021	0.168443	0.0573154	0.0120963
sp|Q9NYV6|RRN3_HUMAN	RRN3	RRN3_HUMAN RNA polymerase I-specific transcription initiation factor RRN3	8	1376.82	1412.81	1333.73	1155.93	1109.97	1158.05	1250.49	1349.64	1386.13	1374.45	32.3276	1141.32	22.1823	1328.75	57.3105	0.830379	0.96675	0.00204985	1				0.0115021	0.069219	0.547828	0.0200216
sp|P23025|XPA_HUMAN	XPA	XPA_HUMAN DNA repair protein complementing XP-A cells	7	1028.89	992.488	1062.18	1015.26	1055.94	931.477	823.37	823.542	852.604	1027.85	28.4611	1000.89	51.8175	833.172	13.7407	0.97377	0.810595	0.0020504	1				0.0115021	0.722482	0.0236817	0.0179472
sp|A0AVT1|UBA6_HUMAN	UBA6	UBA6_HUMAN Ubiquitin-like modifier-activating enzyme 6	28	4030.8	4236.12	4172.01	4394.24	4626.74	4355.46	3967.73	3883.47	3850.12	4146.31	85.7688	4458.81	119.793	3900.44	49.4908	1.07537	0.940701	0.0020556	1				0.0115205	0.186381	0.0310596	0.00952431
sp|P43490|NAMPT_HUMAN	NAMPT	NAMPT_HUMAN Nicotinamide phosphoribosyltransferase	30	4690.94	4779.62	4974.71	5152.14	5477.05	5429.46	5625.4	5459.19	5481.39	4815.09	118.533	5352.88	143.27	5521.99	73.6791	1.11169	1.14681	0.00205737	1				0.0115205	0.122401	0.027412	0.234667
sp|Q9H6Y2|WDR55_HUMAN	WDR55	WDR55_HUMAN WD repeat-containing protein 55	9	723.811	713.417	740.104	688.412	683.343	721.21	819.088	785.566	857.698	725.777	10.9833	697.655	16.784	820.784	29.4722	0.961252	1.1309	0.00206392	1				0.0115469	0.306559	0.069249	0.0138838
sp|P18074|ERCC2_HUMAN	ERCC2	ERCC2_HUMAN TFIIH basal transcription factor complex helicase XPD subunit	15	2410.71	2377.6	2444.11	2373.57	2308.36	2391.09	2512.57	2587.04	2577.33	2410.81	27.1527	2357.67	35.5958	2558.98	33.0554	0.97796	1.06146	0.00207734	1				0.0116116	0.385072	0.0579081	0.0114957
sp|O43633|CHM2A_HUMAN	CHMP2A	CHM2A_HUMAN Charged multivesicular body protein 2a	4	1377	1238.52	1298.78	1286.86	1269.96	1311.75	1574.4	1552.17	1751.01	1304.77	56.6925	1289.52	17.1643	1625.86	88.9585	0.988317	1.24609	0.00208423	1				0.0116398	0.583046	0.0406404	0.0112307
sp|O94855-2|SC24D_HUMAN	SEC24D	SC24D_HUMAN Isoform 2 of Protein transport protein Sec24D	13	2191.09	2319.86	2248.28	2227.54	2364.07	2243.68	1958.46	2031.29	2017.08	2253.08	52.6794	2278.43	60.914	2002.28	31.5215	1.01125	0.888686	0.00209125	1				0.0116685	0.941437	0.023719	0.0111434
sp|Q4V328|GRAP1_HUMAN	GRIPAP1	GRAP1_HUMAN GRIP1-associated protein 1	21	3029.5	2937.48	2939.23	2995.58	3145.97	3162.35	2798.62	2641.49	2694.84	2968.74	42.9721	3101.3	75.0538	2711.65	65.24	1.04465	0.913402	0.00209582	1				0.0116837	0.179619	0.0609826	0.0125246
sp|P78537|BL1S1_HUMAN	BLOC1S1	BL1S1_HUMAN Biogenesis of lysosome-related organelles complex 1 subunit 1	2	183.705	179.052	180.582	187.551	197.212	182.691	231.7	213.924	210.687	181.113	1.93633	189.151	6.03521	218.77	9.23767	1.04438	1.20792	0.0021112	1				0.0117589	0.277864	0.0367856	0.026618
sp|Q8NEB9|PK3C3_HUMAN	PIK3C3	PK3C3_HUMAN Phosphatidylinositol 3-kinase catalytic subunit type 3	14	3042	3098.82	3119.62	3275.65	3297.94	3297.55	3009.82	2951.2	3107.77	3086.81	32.8059	3290.38	10.4169	3022.93	64.5882	1.06595	0.979304	0.00211933	1				0.0117858	0.0531309	0.281948	0.0124089
sp|Q9Y6A4|CP080_HUMAN	C16orf80	CP080_HUMAN UPF0468 protein C16orf80	9	2719.86	2618.39	2767.99	3029.74	2777.26	2884.83	2398.79	2463.45	2492.41	2702.08	62.3546	2897.28	103.45	2451.55	39.1355	1.07224	0.907283	0.00211979	1				0.0117858	0.246753	0.0606798	0.0107767
sp|Q01415|GALK2_HUMAN	GALK2	GALK2_HUMAN N-acetylgalactosamine kinase	6	1094.25	1107.84	1044.08	1119.7	1173.8	994.509	855.867	832.739	869.524	1082.06	27.4207	1096	75.0887	852.71	15.1824	1.01289	0.788046	0.00212284	1				0.0117923	0.859474	0.0194863	0.0166247
sp|Q9NX62|IMPA3_HUMAN	IMPAD1	IMPA3_HUMAN Inositol monophosphatase 3	10	2706.7	2543.56	2539.68	2419.18	2346.67	2233.4	1815.07	1882.62	2124.55	2596.65	77.8356	2333.08	76.4504	1940.75	132.862	0.898499	0.747405	0.00213018	1				0.0117991	0.141705	0.04502	0.0343894
sp|Q9H9P8|L2HDH_HUMAN	L2HGDH	L2HDH_HUMAN L-2-hydroxyglutarate dehydrogenase, mitochondrial	8	1343.27	1414.41	1374.78	1390.77	1439.82	1417.17	1532.53	1597.04	1519.33	1377.49	29.1058	1415.92	20.0441	1549.63	33.952	1.0279	1.12497	0.00213099	1				0.0117991	0.523827	0.0415321	0.0164665
sp|O95299|NDUAA_HUMAN	NDUFA10	NDUAA_HUMAN NADH dehydrogenase [ubiquinone] 1 alpha subcomplex subunit 10, mitochondrial	19	2953.3	2985.81	3060.45	3003.46	3172.83	3006.24	3336.08	3506.48	3365.25	2999.85	44.8568	3060.84	79.1947	3402.6	74.411	1.02033	1.13426	0.002131	1				0.0117991	0.72912	0.0341061	0.0200716
sp|Q9P0R6|GSKIP_HUMAN	GSKIP	GSKIP_HUMAN GSK3-beta interaction protein	2	148.723	159.71	152.719	187.877	191.466	217.251	166.684	161.526	160.106	153.717	4.54063	198.865	13.0834	162.772	2.82629	1.2937	1.0589	0.00213159	1				0.0117991	0.102506	0.204487	0.0227676
sp|Q8TBC4|UBA3_HUMAN	UBA3	UBA3_HUMAN NEDD8-activating enzyme E1 catalytic subunit	17	2385.18	2452.17	2341.88	2417.69	2570.68	2424.07	2164.04	2039.66	1952.67	2393.08	45.3706	2470.81	70.6644	2052.12	86.7403	1.03248	0.857525	0.00213995	1				0.0118349	0.49779	0.0606217	0.0147136
sp|O14907|TX1B3_HUMAN	TAX1BP3	TX1B3_HUMAN Tax1-binding protein 3	7	958.131	846.833	899.389	1116.85	1068.54	1090.86	946.187	951.231	922.773	901.451	45.4606	1092.08	19.7414	940.064	12.3985	1.21147	1.04283	0.00215728	1				0.0119202	0.0632033	0.0903082	0.00509515
sp|Q9C0B5|ZDHC5_HUMAN	ZDHHC5	ZDHC5_HUMAN Palmitoyltransferase ZDHHC5	8	663.64	614.976	654.98	733.792	749.79	773.469	723.518	773.769	753.372	644.532	21.1962	752.35	16.2989	750.22	20.6356	1.16728	1.16398	0.00216332	1				0.0119431	0.0759728	0.0395604	0.918397
sp|Q9UK39|NOCT_HUMAN	CCRN4L	NOCT_HUMAN Nocturnin	5	602.953	632.3	627.712	546.069	587.396	563.825	523.979	540.743	545.294	620.988	12.8897	565.763	16.9273	536.672	9.16559	0.911069	0.864222	0.00216872	1				0.0119623	0.102284	0.0168554	0.112286
sp|Q1MSJ5|CSPP1_HUMAN	CSPP1	CSPP1_HUMAN Centrosome and spindle pole-associated protein 1	3	191.373	203.626	203.222	193.643	214.749	220.728	253.229	254.725	244.372	199.407	5.68329	209.707	11.618	250.775	4.56884	1.05165	1.25761	0.00217261	1				0.0119733	0.689731	0.0144063	0.0218094
sp|Q8N1F8|S11IP_HUMAN	STK11IP	S11IP_HUMAN Serine/threonine-protein kinase 11-interacting protein	2	349.536	394.134	364.007	321.193	307.406	337.063	275.772	296.826	269.844	369.226	18.5772	321.887	12.1174	280.814	11.578	0.87179	0.760548	0.00218156	1				0.0119961	0.110472	0.0283387	0.0350088
sp|Q7Z460|CLAP1_HUMAN	CLASP1	CLAP1_HUMAN CLIP-associating protein 1	23	3042.04	2991.24	3127.66	3242.54	3192.45	3243.63	2977.34	2859.31	2817.61	3053.65	56.2947	3226.21	23.8737	2884.75	67.6458	1.05651	0.944691	0.00218236	1				0.0119961	0.135697	0.148074	0.0093735
sp|Q14534|ERG1_HUMAN	SQLE	ERG1_HUMAN Squalene monooxygenase	9	1415.42	1266.72	1549.73	1189.78	996.878	1085.15	1596.27	1665	1794.11	1410.62	115.588	1090.6	78.8462	1685.13	82.0121	0.773135	1.1946	0.00218437	1				0.0119961	0.168443	0.157168	0.00820805
sp|Q9Y2W6|TDRKH_HUMAN	TDRKH	TDRKH_HUMAN Tudor and KH domain-containing protein	11	3332.12	3283.28	3334.31	3085.68	3125.78	2978.91	3115.22	3076.48	3138.3	3316.57	23.5566	3063.46	61.9844	3110	25.5064	0.923682	0.937716	0.00218442	1				0.0119961	0.101578	0.0270414	0.404325
sp|Q5M775|CYTSB_HUMAN	SPECC1	CYTSB_HUMAN Cytospin-B	8	946.812	893.628	932.634	1031.95	1013.18	1079.7	918.082	933.285	932.398	924.358	22.4871	1041.61	28.0026	927.922	6.96711	1.12685	1.00386	0.00218931	1				0.0120125	0.0894015	0.454385	0.0112485
sp|Q9ULW0|TPX2_HUMAN	TPX2	TPX2_HUMAN Targeting protein for Xklp2	30	5919.25	5888.49	6091.39	7268.48	6617.32	6866.87	7133.9	7965.66	8146	5966.38	89.2853	6917.56	268.24	7748.52	440.794	1.15942	1.2987	0.00219829	1				0.0120512	0.10383	0.0411084	0.0982063
sp|P48556|PSMD8_HUMAN	PSMD8	PSMD8_HUMAN 26S proteasome non-ATPase regulatory subunit 8	15	4782.59	5063.04	4868.37	4574.1	4635.2	4457.23	4353.1	4384.5	4179.77	4904.67	117.335	4555.51	73.8355	4305.79	90.0269	0.928811	0.877897	0.00220195	1				0.0120607	0.0967622	0.0303792	0.0506335
sp|Q9Y624|JAM1_HUMAN	F11R	JAM1_HUMAN Junctional adhesion molecule A	5	422.136	382.604	433.384	485.447	479.943	446.102	588.321	542.293	527.56	412.708	21.7764	470.497	17.3958	552.725	25.8791	1.14002	1.33926	0.00220575	1				0.0120709	0.171327	0.0395604	0.0282398
sp|Q9H0H5|RGAP1_HUMAN	RACGAP1	RGAP1_HUMAN Rac GTPase-activating protein 1	22	3914.24	3758.4	4159.74	5037.66	4934.43	4767.44	4113.25	4183.57	4495.06	3944.13	165.204	4913.18	111.336	4263.96	165.915	1.24569	1.08109	0.0022082	1				0.0120738	0.0824179	0.281859	0.0197612
sp|Q9BVL2|NUPL1_HUMAN	NUPL1	NUPL1_HUMAN Nucleoporin p58/p45	5	809.752	854.358	821.499	786.049	876.563	860.396	1011.17	1064.23	979.046	828.536	18.878	841.003	39.4147	1018.15	35.1246	1.01505	1.22885	0.00221273	1				0.012088	0.963403	0.0322222	0.0185732
sp|Q9NYH9|UTP6_HUMAN	UTP6	UTP6_HUMAN U3 small nucleolar RNA-associated protein 6 homolog	10	1737.77	1714.27	1796.09	2135.69	1888.46	2064.45	1591.43	1681.43	1640.44	1749.38	34.3964	2029.53	103.907	1637.77	36.7909	1.16015	0.9362	0.00221951	1				0.0121048	0.141986	0.110726	0.0138126
sp|P49327|FAS_HUMAN	FASN	FAS_HUMAN Fatty acid synthase	142	24943.2	24485.5	25430.1	26495.5	27783.5	26068	30238.4	28301.1	28748.4	24952.9	385.693	26782.3	729.127	29096	828.205	1.07331	1.16603	0.00222269	1				0.0121048	0.173132	0.0357433	0.0509196
sp|O60488|ACSL4_HUMAN	ACSL4	ACSL4_HUMAN Long-chain-fatty-acid--CoA ligase 4	20	3454.17	3510.58	3596.19	4324.06	4513.83	4088.53	3462.97	3654.25	3815.79	3520.31	58.3865	4308.81	173.963	3644.34	144.209	1.22398	1.03523	0.00222287	1				0.0121048	0.0824179	0.589728	0.0231479
sp|Q14974|IMB1_HUMAN	KPNB1	IMB1_HUMAN Importin subunit beta-1	104	16302.1	15659	16399.5	15620.6	17267.1	15842.5	13738.5	13299.5	13991	16120.2	328.533	16243.4	729.512	13676.3	285.706	1.00764	0.848397	0.00222352	1				0.0121048	0.838286	0.0289161	0.0162603
sp|Q08752|PPID_HUMAN	PPID	PPID_HUMAN Peptidyl-prolyl cis-trans isomerase D	20	3806.07	3781.26	3742.01	3434.28	3634.28	3602.58	3412.92	3308.66	3205.72	3776.45	26.3729	3557.05	87.7685	3309.1	84.5896	0.941903	0.876247	0.00223193	1				0.012135	0.176511	0.0338672	0.0568478
sp|Q00535|CDK5_HUMAN	CDK5	CDK5_HUMAN Cyclin-dependent kinase 5	6	405.121	415.114	437.722	394.583	451.622	455.009	552.797	532.565	532.144	419.319	13.6374	433.738	27.7213	539.169	9.63822	1.03439	1.28582	0.00223584	1				0.012135	0.860469	0.0184978	0.0189342
sp|Q9UNP9|PPIE_HUMAN	PPIE	PPIE_HUMAN Peptidyl-prolyl cis-trans isomerase E	6	915.082	885.656	869.396	806.413	816.889	873.859	1002.07	983.263	956.525	890.045	18.9076	832.387	29.6354	980.619	18.6874	0.935219	1.10176	0.00223676	1				0.012135	0.299895	0.0303345	0.0115224
sp|Q9Y2D4|EXC6B_HUMAN	EXOC6B	EXC6B_HUMAN Exocyst complex component 6B	10	1554.95	1495.19	1569.73	1639.96	1639.04	1682.19	1398.7	1356.87	1480.56	1539.96	32.2248	1653.73	20.1278	1412.04	51.3701	1.07388	0.916937	0.00223683	1				0.012135	0.110472	0.147614	0.0112307
sp|Q08AD1-2|CAMP2_HUMAN	CAMSAP2	CAMP2_HUMAN Isoform 2 of Calmodulin-regulated spectrin-associated protein 2	18	3249.55	3076.48	3093.64	3403.08	3261.38	3315.29	2669.24	2839.98	2912.65	3139.89	77.8571	3326.58	58.3974	2807.29	102.025	1.05946	0.894073	0.00224038	1				0.0121438	0.0865292	0.0948356	0.0110582
sp|Q9H6Q4|NARFL_HUMAN	NARFL	NARFL_HUMAN Cytosolic Fe-S cluster assembly factor NARFL	4	917.676	914.076	916.891	874.142	902.482	932.813	830.017	813.585	777.138	916.214	1.54562	903.146	23.9569	806.913	22.0972	0.985736	0.880704	0.00225132	1				0.0121926	0.681776	0.0374774	0.0232405
sp|Q05682|CALD1_HUMAN	CALD1	CALD1_HUMAN Caldesmon	31	5388.52	5068.22	5238.88	5615.29	6031.65	5819.99	6236.73	5977.14	6032.15	5231.87	130.856	5822.31	169.986	6082.01	111.687	1.11285	1.16249	0.00225524	1				0.0122032	0.0965614	0.020681	0.162873
sp|P24941|CDK2_HUMAN	CDK2	CDK2_HUMAN Cyclin-dependent kinase 2	21	4081.66	3971.29	4192.92	4362.49	4439.26	4407.82	3974.46	4011.47	4095.79	4081.96	90.4803	4403.19	31.5118	4027.24	50.7724	1.0787	0.986595	0.00225862	1				0.012211	0.111081	0.639462	0.00563434
sp|P51991|ROA3_HUMAN	HNRNPA3	ROA3_HUMAN Heterogeneous nuclear ribonucleoprotein A3	42	7094.31	7311.42	7288.33	6697.73	6723.18	6704.33	7101.85	7156.42	6896.31	7231.35	97.3617	6708.41	10.7837	7051.53	111.993	0.927684	0.975132	0.00226665	1				0.0122438	0.0295738	0.128033	0.020835
sp|O60610|DIAP1_HUMAN	DIAPH1	DIAP1_HUMAN Protein diaphanous homolog 1	49	8776.35	8848.18	8733.59	10906.4	9549.39	10220.4	7481.81	8355.49	7901.94	8786.04	47.2803	10225.4	554.008	7913.08	356.765	1.16382	0.900642	0.00227047	1				0.0122539	0.133655	0.111525	0.0151126
sp|O43524|FOXO3_HUMAN	FOXO3	FOXO3_HUMAN Forkhead box protein O3	3	174.53	172.98	177.565	182.554	195.871	196.633	216.376	202.828	203.248	175.025	1.90426	191.686	6.46479	207.484	6.28993	1.09519	1.18545	0.00227375	1				0.012261	0.151922	0.0311025	0.0821301
sp|P49757|NUMB_HUMAN	NUMB	NUMB_HUMAN Protein numb homolog	14	1708.18	1780.76	1839.43	2010.17	2077.16	1994.7	1913.16	1880.76	1865.96	1776.12	53.6828	2027.34	35.7874	1886.63	19.7108	1.14144	1.06222	0.00227816	1				0.0122742	0.0757309	0.103041	0.0160273
sp|Q96LW4|PRIPO_HUMAN	PRIMPOL	PRIPO_HUMAN DNA-directed primase/polymerase protein	2	146.424	147.659	150.143	166.351	160.437	152.865	133.016	136.766	140.753	148.075	1.54655	159.884	5.51949	136.845	3.15911	1.07975	0.924158	0.00232484	1				0.012515	0.202079	0.0566892	0.0141724
sp|Q9NUQ6|SPS2L_HUMAN	SPATS2L	SPS2L_HUMAN SPATS2-like protein	14	3310.38	3546.71	3325.86	3260.24	3075.16	3230.93	2785.88	2938.87	2703.43	3394.32	107.944	3188.78	81.2253	2809.39	97.5454	0.939446	0.827676	0.00232925	1				0.0125183	0.198554	0.0368703	0.0232018
sp|P20248|CCNA2_HUMAN	CCNA2	CCNA2_HUMAN Cyclin-A2	5	487.742	443.697	431.717	473.476	490.818	482.925	567.155	541.817	580.755	454.385	24.0885	482.406	7.08933	563.242	16.1353	1.06167	1.23957	0.00232945	1				0.0125183	0.0744507	0.0187547	0.0088486
sp|O14817|TSN4_HUMAN	TSPAN4	TSN4_HUMAN Tetraspanin-4	4	619.857	574.883	637.791	490.999	507.023	488.559	584.233	574.349	633.299	610.844	26.4611	495.527	8.18971	597.294	25.7774	0.811217	0.977818	0.00233619	1				0.0125437	0.0836602	0.823461	0.0116594
sp|Q7Z3D6-2|CN159_HUMAN	C14orf159	CN159_HUMAN Isoform 2 of UPF0317 protein C14orf159, mitochondrial	10	2220.22	2260.93	2105.62	2009.22	2092.18	1896.58	1745.03	1834.88	1820.24	2195.59	65.7535	1999.33	80.1592	1800.05	39.3614	0.91061	0.819848	0.00234469	1				0.0125786	0.237553	0.0311025	0.0426338
sp|Q9BV57|MTND_HUMAN	ADI1	MTND_HUMAN 1,2-dihydroxy-3-keto-5-methylthiopentene dioxygenase	14	2473.51	2812.4	2467.75	3051.66	2953.59	3178.7	2197.48	2223.18	1859.97	2584.55	161.129	3061.32	92.1541	2093.54	165.494	1.18447	0.810021	0.00234813	1				0.0125863	0.155362	0.107534	0.0100894
sp|O94992|HEXI1_HUMAN	HEXIM1	HEXI1_HUMAN Protein HEXIM1	3	577.858	600.038	622.06	594.761	603.134	603.948	726.111	674.341	677.887	599.985	18.0454	600.614	4.15225	692.78	23.6132	1.00105	1.15466	0.00235089	1				0.0125903	0.430417	0.0599623	0.0113384
sp|Q9NR48|ASH1L_HUMAN	ASH1L	ASH1L_HUMAN Histone-lysine N-methyltransferase ASH1L	3	319.465	283.673	301.592	260.094	288.186	258.642	343.005	347.287	345.69	301.577	14.612	268.974	13.5979	345.327	1.76683	0.891893	1.14507	0.00235661	1				0.0126102	0.288345	0.0236671	0.00820805
sp|P60903|S10AA_HUMAN	S100A10	S10AA_HUMAN Protein S100-A10	6	1915.34	1708.85	1866.51	1271.41	1408.89	1240.43	1716.53	1667.21	1972.17	1830.23	88.1156	1306.91	73.2115	1785.3	133.66	0.714067	0.975451	0.00235983	1				0.0126166	0.0810725	0.972434	0.017327
sp|P53007|TXTP_HUMAN	SLC25A1	TXTP_HUMAN Tricarboxylate transport protein, mitochondrial	7	679.958	653.715	694.152	675.308	678.487	697.473	744.837	772.85	745.351	675.942	16.7508	683.756	9.78583	754.346	13.086	1.01156	1.11599	0.00236557	1				0.0126365	0.682503	0.0504932	0.0101202
sp|Q96H79|ZCCHL_HUMAN	ZC3HAV1L	ZCCHL_HUMAN Zinc finger CCCH-type antiviral protein 1-like	2	155.805	157.122	178.303	158.383	157.127	160.363	193.054	195.904	202.157	163.743	10.3093	158.624	1.33207	197.038	3.80186	0.968738	1.20334	0.00237274	1				0.012664	0.439054	0.0760907	0.00292721
sp|Q15631|TSN_HUMAN	TSN	TSN_HUMAN Translin	16	3643.88	3588.14	3788.71	4223.55	4174.7	4257.93	3869.06	3682.84	3543.12	3673.58	84.532	4218.73	34.1492	3698.34	133.515	1.1484	1.00674	0.00237805	1				0.0126816	0.0700058	0.95823	0.0154904
sp|Q07617|SPAG1_HUMAN	SPAG1	SPAG1_HUMAN Sperm-associated antigen 1	23	2986.43	3039.25	3083.94	3200.35	3250.17	3173.63	3036.18	3045.26	2988.91	3036.54	39.8544	3208.05	31.7181	3023.45	24.7032	1.05648	0.995689	0.00239017	1				0.012725	0.0907719	0.304901	0.0092972
sp|P11171|41_HUMAN	EPB41	41_HUMAN Protein 4.1	10	1437.59	1382.82	1338.19	1351.07	1403.12	1400.54	1550.59	1527.27	1571.25	1386.2	40.6502	1384.91	23.9517	1549.7	17.9657	0.999069	1.11795	0.00239025	1				0.012725	0.533003	0.0204128	0.00731566
sp|O94822-3|LTN1_HUMAN	LTN1	LTN1_HUMAN Isoform 3 of E3 ubiquitin-protein ligase listerin	8	926.326	943.653	974.883	1253.1	1099.1	1140.63	948.435	968.898	993.687	948.287	20.0923	1164.28	65.0557	970.34	18.5022	1.22777	1.02326	0.00240031	1				0.0127644	0.107428	0.657543	0.0208829
sp|Q8N1Q1|CAH13_HUMAN	CA13	CAH13_HUMAN Carbonic anhydrase 13	3	290.987	285.286	300.781	329.329	334.795	361.712	331.999	345.051	342.183	292.351	6.39895	341.945	14.1542	339.744	5.60054	1.16964	1.16211	0.00240173	1				0.0127644	0.10998	0.02995	0.873887
sp|Q9Y6V0-5|PCLO_HUMAN	PCLO	PCLO_HUMAN Isoform 5 of Protein piccolo	2	470.069	398.339	358.367	279.736	269.369	315.813	437.914	486.032	472.952	408.925	46.2124	288.306	19.9055	465.633	20.3144	0.705034	1.13867	0.00240611	1				0.0127768	0.107391	0.060806	0.0059581
sp|Q9BY43|CHM4A_HUMAN	CHMP4A	CHM4A_HUMAN Charged multivesicular body protein 4a	4	878.402	807.115	815.257	757.178	748.508	806.626	927.613	913.754	929.398	833.591	31.8598	770.771	25.5994	923.588	6.992	0.924639	1.10796	0.00241122	1				0.0127826	0.280277	0.0120153	0.00731566
sp|O14908|GIPC1_HUMAN	GIPC1	GIPC1_HUMAN PDZ domain-containing protein GIPC1	10	1423.82	1465.31	1424.91	1543.59	1560.89	1622.73	1511	1518.77	1525.99	1438.01	19.3068	1575.74	33.9716	1518.59	6.12101	1.09577	1.05603	0.00241295	1				0.0127826	0.103081	0.0439665	0.0893489
sp|Q9NQ29|LUC7L_HUMAN	LUC7L	LUC7L_HUMAN Putative RNA-binding protein Luc7-like 1	4	612.345	581.929	630.655	590.208	630.541	586.265	483.618	502.266	527.432	608.31	20.0959	602.338	20.0074	504.439	17.9528	0.990183	0.829247	0.00241332	1				0.0127826	0.912861	0.0499257	0.0147136
sp|O75072|FKTN_HUMAN	FKTN	FKTN_HUMAN Fukutin	2	137.983	134.473	139.139	152.526	171.751	170.253	132.271	121.632	133.892	137.198	1.98405	164.843	8.73111	129.265	5.43776	1.2015	0.942176	0.0024246	1				0.0128177	0.110028	0.292951	0.0159743
sp|P49419-2|AL7A1_HUMAN	ALDH7A1	AL7A1_HUMAN Isoform 2 of Alpha-aminoadipic semialdehyde dehydrogenase	35	6406.38	6378.08	6363.47	6187.94	6536.25	6327.66	6985.91	6965.89	6778.75	6382.64	17.8126	6350.62	143.121	6910.18	93.2961	0.994982	1.08265	0.00242462	1				0.0128177	0.903394	0.0270733	0.0191251
sp|Q9NYP3|DONS_HUMAN	DONSON	DONS_HUMAN Protein downstream neighbor of Son	3	581.109	540.124	576.341	576.39	564.03	593.757	654.591	668.592	719.87	565.858	18.3005	578.059	12.1932	681.018	28.0611	1.02156	1.20351	0.00242607	1				0.0128177	0.43449	0.0443231	0.0156588
sp|Q8NDZ4|DIA1_HUMAN	C3orf58	DIA1_HUMAN Deleted in autism protein 1	5	332.351	323.015	343.741	324.445	359.91	343.966	262.346	264.709	291.954	333.036	8.47519	342.774	14.5031	273.003	13.4351	1.02924	0.819741	0.00243254	1				0.012841	0.664931	0.0533282	0.0159001
sp|Q16630-2|CPSF6_HUMAN	CPSF6	CPSF6_HUMAN Isoform 2 of Cleavage and polyadenylation specificity factor subunit 6	17	3106.54	3094.75	3014.03	2967.15	2952.22	3045	3328.92	3436.1	3231.39	3071.77	41.1134	2988.12	40.6771	3332.14	83.6035	0.972768	1.08476	0.00243632	1				0.0128501	0.355564	0.0671126	0.0134561
sp|Q92520|FAM3C_HUMAN	FAM3C	FAM3C_HUMAN Protein FAM3C	18	3275.02	3152.86	3315.63	3197.29	3141.49	3028.3	3480.81	3476.16	3507.73	3247.84	69.1747	3122.36	70.3035	3488.23	13.9163	0.961366	1.07402	0.0024423	1				0.0128709	0.396466	0.0542483	0.00872383
sp|O00244|ATOX1_HUMAN	ATOX1	ATOX1_HUMAN Copper transport protein ATOX1	3	524.804	577.357	629.333	639.458	686.419	677.478	508.114	486.461	497.153	577.165	42.674	667.785	20.3601	497.243	8.84003	1.15701	0.861527	0.0024563	1				0.0129338	0.181036	0.0344725	0.00401276
sp|O15254|ACOX3_HUMAN	ACOX3	ACOX3_HUMAN Peroxisomal acyl-coenzyme A oxidase 3	8	1041.56	1002.7	1026.55	1039.18	1014.54	1029.01	855.729	916.801	933.153	1023.6	16.0008	1027.58	10.1102	901.894	33.3194	1.00388	0.881097	0.00247003	1				0.0129848	0.482966	0.0711453	0.0172723
sp|Q9Y678|COPG1_HUMAN	COPG1	COPG1_HUMAN Coatomer subunit gamma-1	64	9681.07	9655.77	9960.24	9744.85	10537.4	10125	8836.54	8891.4	9054.22	9765.69	137.952	10135.8	323.646	8927.39	92.4389	1.03789	0.914158	0.00247044	1				0.0129848	0.472392	0.0283533	0.0138373
sp|P02533|K1C14_HUMAN_contaminant	KRT14	K1C14_HUMAN_contaminant Keratin, type I cytoskeletal 14	8	1113.7	808.99	1257.9	446.286	415.697	523.608	790.395	701.797	901.16	1060.2	187.131	461.864	45.4107	797.784	81.5571	0.43564	0.752487	0.00247437	1				0.0129848	0.0954266	0.331756	0.0128047
sp|P35240|MERL_HUMAN	NF2	MERL_HUMAN Merlin	3	154.853	154.757	160.043	134.156	133.664	144.916	162.707	155.311	163.066	156.551	2.46953	137.579	5.19216	160.361	3.57413	0.878811	1.02434	0.00247597	1				0.0129848	0.107085	0.532414	0.0159537
sp|Q12792|TWF1_HUMAN	TWF1	TWF1_HUMAN Twinfilin-1	27	6527.29	6323.3	6270.87	6483.35	6393.81	6163.72	5772.49	5591.25	5848.41	6373.82	110.61	6346.96	134.628	5737.38	107.88	0.995786	0.900148	0.00247636	1				0.0129848	0.779359	0.0347045	0.0158547
sp|O00268|TAF4_HUMAN	TAF4	TAF4_HUMAN Transcription initiation factor TFIID subunit 4	9	1154.62	1199.69	1174.5	1194.53	1146.6	1257.82	1402.2	1485.32	1352.51	1176.27	18.4423	1199.65	45.5495	1413.34	54.789	1.01988	1.20155	0.00248009	1				0.0129935	0.840594	0.0398455	0.0219615
sp|Q9UBI1|COMD3_HUMAN	COMMD3	COMD3_HUMAN COMM domain-containing protein 3	9	1947.98	2010.89	1871.39	1817.83	1796.66	1851.61	1712.3	1707.55	1748.65	1943.42	57.0418	1822.03	22.6293	1722.83	18.3578	0.93754	0.886496	0.0024858	1				0.0130126	0.206509	0.049881	0.0169765
sp|P21127|CD11B_HUMAN	CDK11B	CD11B_HUMAN Cyclin-dependent kinase 11B	21	2510.67	2519.38	2543.33	2474.25	2556.97	2644.72	2775.36	2833.69	2755.06	2524.46	13.8088	2558.65	69.6042	2788.04	33.3286	1.01354	1.10441	0.00249003	1				0.0130238	0.766532	0.0195203	0.023965
sp|Q9BSW2-2|EFC4B_HUMAN	EFCAB4B	EFC4B_HUMAN Isoform 2 of EF-hand calcium-binding domain-containing protein 4B	2	355.125	340.616	358.133	286.638	297.727	305.045	340.777	317.967	316.721	351.291	7.64784	296.47	7.56701	325.155	11.0581	0.843943	0.925599	0.00249723	1				0.0130506	0.0764245	0.170354	0.0473397
sp|P67809|YBOX1_HUMAN	YBX1	YBOX1_HUMAN Nuclease-sensitive element-binding protein 1	28	3881.02	3711.97	3762.68	3300.14	3459.02	3458.58	3649.66	3644.8	3722.48	3785.22	70.8314	3405.91	74.7933	3672.31	35.5286	0.899792	0.970171	0.00249956	1				0.0130519	0.0901691	0.215967	0.0204356
sp|Q9UKI8-2|TLK1_HUMAN	TLK1	TLK1_HUMAN Isoform 2 of Serine/threonine-protein kinase tousled-like 1	2	433.667	405.412	417.613	397.549	405.76	410.755	373.168	367.631	378.999	418.897	11.5708	404.688	5.44435	373.266	4.64148	0.966079	0.891068	0.0025041	1				0.0130578	0.483788	0.0289161	0.0100894
sp|Q96EI5-2|TCAL4_HUMAN	TCEAL4	TCAL4_HUMAN Isoform 2 of Transcription elongation factor A protein-like 4	5	861.628	800.668	866.584	736.405	724.37	723.014	878.761	814.212	856.564	842.96	29.9733	727.93	6.01848	849.846	26.7768	0.86354	1.00817	0.00250513	1				0.0130578	0.0908542	0.694751	0.009055
sp|O15264|MK13_HUMAN	MAPK13	MK13_HUMAN Mitogen-activated protein kinase 13	4	406.928	405.478	433.664	478.711	408.725	459.7	526.836	548.441	570.081	415.357	12.9588	449.045	29.5483	548.453	17.6547	1.08111	1.32044	0.00250695	1				0.0130578	0.487121	0.024694	0.0279983
sp|Q13011|ECH1_HUMAN	ECH1	ECH1_HUMAN Delta(3,5)-Delta(2,4)-dienoyl-CoA isomerase, mitochondrial	23	4400.39	4192.7	4251.51	3706.61	4067.73	3894.21	4626.98	4523.11	4825.9	4281.53	87.4065	3889.52	147.464	4658.66	125.627	0.90844	1.08808	0.00251339	1				0.0130735	0.184077	0.0554437	0.0128027
sp|Q9ULF5|S39AA_HUMAN	SLC39A10	S39AA_HUMAN Zinc transporter ZIP10	5	752.192	786.885	680.006	744.583	733.395	712.346	589.336	611.991	564.219	739.694	44.5191	730.108	13.3644	588.515	19.5115	0.98704	0.79562	0.00251414	1				0.0130735	0.977767	0.0666074	0.00648379
sp|Q15029|U5S1_HUMAN	EFTUD2	U5S1_HUMAN 116 kDa U5 small nuclear ribonucleoprotein component	66	8903.75	8743.08	9203.44	8045.7	8734.18	8346.17	9683.08	9575.75	9722.88	8950.09	190.776	8375.35	281.827	9660.57	62.1387	0.935784	1.07938	0.00252244	1				0.0130955	0.242631	0.0606217	0.0110582
sp|Q8NI35|INADL_HUMAN	INADL	INADL_HUMAN InaD-like protein	19	2380.74	2032.24	1995.1	1881.94	1967.61	2010.37	2600.97	2591.37	2681.4	2136.03	173.701	1953.31	53.3979	2624.58	40.3685	0.914458	1.22872	0.00252255	1				0.0130955	0.421124	0.0117506	0.0032644
sp|P48960|CD97_HUMAN	CD97	CD97_HUMAN CD97 antigen	8	3924.05	3890.88	3738.04	3435.23	3566.53	3419.04	3766.31	3695.07	3710.56	3850.99	81.0076	3473.6	66.043	3723.98	30.5926	0.902002	0.967019	0.00252582	1				0.0131016	0.0976731	0.286442	0.017327
sp|Q96GX9|MTNB_HUMAN	APIP	MTNB_HUMAN Methylthioribulose-1-phosphate dehydratase	17	3116.34	3251.7	2986.06	2909.17	3114.49	3023.7	2673.18	2657.48	2696.73	3118.03	108.454	3015.79	84.0081	2675.8	16.1302	0.967208	0.858168	0.0025307	1				0.0131161	0.56436	0.0406507	0.011157
sp|Q6ZRQ5|MMS22_HUMAN	MMS22L	MMS22_HUMAN Protein MMS22-like	5	405.686	396.68	394.844	386.065	386.812	370.302	439.708	429.661	471.576	399.07	4.73788	381.06	7.61293	446.982	17.868	0.954869	1.12006	0.00253511	1				0.0131207	0.220012	0.0717502	0.0155047
sp|Q8IX12|CCAR1_HUMAN	CCAR1	CCAR1_HUMAN Cell division cycle and apoptosis regulator protein 1	37	5986.58	6004.58	5985.1	6045.55	6411.36	6394.13	6568.97	6776.85	6652.08	5992.09	8.85476	6283.68	168.53	6665.97	85.4328	1.04866	1.11246	0.00253694	1				0.0131207	0.246753	0.0185771	0.0600055
sp|Q96LD4|TRI47_HUMAN	TRIM47	TRI47_HUMAN Tripartite motif-containing protein 47	7	1200.89	1236.09	1320.06	1148.02	1104.72	1159.82	1360.44	1333.47	1324.71	1252.35	49.9905	1137.52	23.6881	1339.54	15.2051	0.908311	1.06962	0.00253788	1				0.0131207	0.10668	0.206278	0.00484245
sp|Q15050|RRS1_HUMAN	RRS1	RRS1_HUMAN Ribosome biogenesis regulatory protein homolog	15	2039.62	1948.12	2054.31	2022.14	2002.14	1999.74	2165.24	2162.09	2211.92	2014.02	46.9803	2008.01	10.0417	2179.75	22.7839	0.997016	1.08229	0.00254255	1				0.0131341	0.894179	0.0554612	0.00471076
sp|O75582|KS6A5_HUMAN	RPS6KA5	KS6A5_HUMAN Ribosomal protein S6 kinase alpha-5	7	1001.24	969.811	949.866	1050.1	1081.35	1105.17	1062.26	1073.79	1098.91	973.639	21.1473	1078.87	22.5503	1078.32	15.3013	1.10808	1.10752	0.00255477	1				0.0131728	0.0757309	0.021338	0.985082
sp|P15927-3|RFA2_HUMAN	RPA2	RFA2_HUMAN Isoform 3 of Replication protein A 32 kDa subunit	4	675.025	650.814	652.105	621.432	600.773	602.728	684.037	672.788	654.144	659.315	11.1214	608.311	9.31221	670.323	12.3276	0.922641	1.0167	0.00255578	1				0.0131728	0.0830883	0.225358	0.0117325
sp|Q8IW92|GLBL2_HUMAN	GLB1L2	GLBL2_HUMAN Beta-galactosidase-1-like protein 2	6	570.987	568.463	627.274	618.771	598.428	608.603	694.139	689.415	688.179	588.908	27.1484	608.601	8.305	690.578	2.5683	1.03344	1.17264	0.00255636	1				0.0131728	0.726771	0.0546769	0.00336417
sp|Q9HB71|CYBP_HUMAN	CACYBP	CYBP_HUMAN Calcyclin-binding protein	40	12528.6	11969.6	11856.5	10850.8	11035.6	11103.1	11173.4	10999.9	10669.6	12118.2	293.824	10996.5	106.647	10947.6	208.97	0.907434	0.903402	0.00255868	1				0.0131739	0.0626825	0.0405278	0.79234
sp|P40926|MDHM_HUMAN	MDH2	MDHM_HUMAN Malate dehydrogenase, mitochondrial	77	14434.9	15460	14023.8	13579.9	13790.4	14144.6	16593.8	17417.1	16123.9	14639.6	603.923	13838.3	233.013	16711.6	534.477	0.945267	1.14154	0.00256275	1				0.0131809	0.310931	0.102279	0.00767176
sp|Q8NA72|POC5_HUMAN	POC5	POC5_HUMAN Centrosomal protein POC5	6	464.456	446.241	480.95	451.628	457.422	455.154	507.073	504.654	502.566	463.882	14.1757	454.735	2.3839	504.764	1.84163	0.98028	1.08813	0.0025655	1				0.0131809	0.636413	0.0838014	0.0020218
sp|Q8N128-2|F177A_HUMAN	FAM177A1	F177A_HUMAN Isoform 2 of Protein FAM177A1	5	712.891	664.408	695.196	576.105	608.343	598.96	679.241	645.667	681.121	690.832	20.0322	594.469	13.5388	668.676	16.2881	0.860513	0.967929	0.00256634	1				0.0131809	0.0825905	0.628223	0.0161884
sp|Q86UV5|UBP48_HUMAN	USP48	UBP48_HUMAN Ubiquitin carboxyl-terminal hydrolase 48	13	1571.68	1585.53	1504.15	1560.02	1504.15	1570.25	1312.51	1390.13	1396.03	1553.79	35.5509	1544.81	29.0504	1366.22	38.0574	0.994221	0.879286	0.00257306	1				0.0132046	0.992983	0.0579081	0.0151126
sp|O15381|NVL_HUMAN	NVL	NVL_HUMAN Nuclear valosin-containing protein-like	16	2537.72	2551.03	2584.2	2353.12	2422.74	2409.4	2447.6	2468.09	2514.01	2557.65	19.5442	2395.09	30.1705	2476.57	27.7664	0.93644	0.968298	0.00257818	1				0.0132198	0.0757435	0.0777447	0.0599347
sp|Q8N5W9|F101B_HUMAN	FAM101B	F101B_HUMAN Protein FAM101B	4	236.75	258.978	231.641	221.271	222.672	225.419	199.653	205.236	192.437	242.456	11.8673	223.121	1.72288	199.109	5.23933	0.920251	0.821215	0.00258104	1				0.0132198	0.200162	0.0468267	0.0112355
sp|Q8TF46|DI3L1_HUMAN	DIS3L	DI3L1_HUMAN DIS3-like exonuclease 1	7	1131.13	1157.01	1123.03	1213.56	1201.78	1243.6	1189.92	1212.76	1212.19	1137.06	14.4915	1219.65	17.6071	1204.96	10.6351	1.07263	1.05972	0.00258309	1				0.0132198	0.102411	0.0529319	0.393474
sp|Q9UMR5|PPT2_HUMAN	PPT2	PPT2_HUMAN Lysosomal thioesterase PPT2	5	1120.55	1191.43	1056.52	1121.21	1098.99	1185.8	1422.85	1407.94	1324	1122.83	55.1004	1135.33	36.8202	1384.93	43.5119	1.01113	1.23342	0.00258445	1				0.0132198	0.877686	0.0547677	0.0100962
sp|Q6P1N9|TATD1_HUMAN	TATDN1	TATD1_HUMAN Putative deoxyribonuclease TATDN1	20	4524.18	4714.68	4546.88	4434.62	4685.45	4547.72	4144.05	4122.06	3909.65	4595.25	84.9591	4555.93	102.565	4058.59	105.696	0.991444	0.883214	0.00258764	1				0.0132253	0.631121	0.0400188	0.0177151
sp|Q32P41|TRM5_HUMAN	TRMT5	TRM5_HUMAN tRNA (guanine(37)-N1)-methyltransferase	10	1600.99	1618.5	1594.05	1590.26	1572.52	1595.08	1460.76	1491.48	1532.28	1604.51	10.2879	1585.95	9.70048	1494.84	29.2944	0.988433	0.931647	0.00259207	1				0.0132371	0.305991	0.0569038	0.0240756
sp|Q15293|RCN1_HUMAN	RCN1	RCN1_HUMAN Reticulocalbin-1	40	6298.18	6632.93	6301.75	6292.32	6403.11	6725.24	7310.41	7313.08	7137.62	6410.95	156.968	6473.56	183.625	7253.7	82.0905	1.00977	1.13145	0.00260623	1				0.0132986	0.983241	0.0350401	0.0139481
sp|Q9BQ70|TCF25_HUMAN	TCF25	TCF25_HUMAN Transcription factor 25	15	3143.12	2837.22	3021.82	2762.54	2854.77	2731.29	2388.02	2327.72	2558.88	3000.72	125.771	2782.87	52.4195	2424.87	97.9025	0.9274	0.808097	0.00260947	1				0.0133042	0.270057	0.0459697	0.0203749
sp|P42785|PCP_HUMAN	PRCP	PCP_HUMAN Lysosomal Pro-X carboxypeptidase	5	1074.25	1034.36	1024.23	908.948	973.827	929.929	880.708	905.593	931.175	1044.28	21.5917	937.568	27.0319	905.825	20.6037	0.897813	0.867416	0.00261625	1				0.013328	0.111902	0.0293036	0.277413
sp|O95900|TRUB2_HUMAN	TRUB2	TRUB2_HUMAN Probable tRNA pseudouridine synthase 2	2	144.924	126.158	132.541	118.021	119.059	111.719	144.434	154.628	147.28	134.541	7.79062	116.266	3.24325	148.781	4.29483	0.86417	1.10584	0.00261933	1				0.0133328	0.117416	0.0458474	0.00569359
sp|Q6PCD5|RFWD3_HUMAN	RFWD3	RFWD3_HUMAN E3 ubiquitin-protein ligase RFWD3	3	279.118	262.362	253.692	225.81	231.516	234.35	267.326	258.896	267.583	265.057	10.5536	230.559	3.55155	264.602	4.03588	0.869845	0.998281	0.00262477	1				0.0133497	0.074024	0.309704	0.00549249
sp|Q02083|NAAA_HUMAN	NAAA	NAAA_HUMAN N-acylethanolamine-hydrolyzing acid amidase	3	680.709	781.826	724.626	642.243	654.532	635.987	588.313	598.141	593.039	729.054	41.3994	644.254	7.70335	593.164	4.01324	0.883685	0.813609	0.00262708	1				0.0133506	0.0815739	0.0201469	0.00579673
sp|Q8IWX8|CHERP_HUMAN	CHERP	CHERP_HUMAN Calcium homeostasis endoplasmic reticulum protein	25	6316.64	6186.08	6433.15	6176.16	6191.06	6216.39	7219.75	7082.27	6679.79	6311.96	100.92	6194.54	16.6068	6993.94	229.116	0.981397	1.10805	0.0026333	1				0.0133653	0.405082	0.0833911	0.0149544
sp|Q9UK99|FBX3_HUMAN	FBXO3	FBX3_HUMAN F-box only protein 3	2	147.697	150.302	145.836	126.967	138.562	132.067	100.311	120.772	109.941	147.945	1.83165	132.532	4.74504	110.341	8.35796	0.895819	0.745827	0.00263524	1				0.0133653	0.122344	0.0485202	0.0455997
sp|Q96CS3|FAF2_HUMAN	FAF2	FAF2_HUMAN FAS-associated factor 2	16	1507.58	1440.7	1554.44	1722.55	1738.74	1696.25	1626.42	1560.94	1631.97	1500.91	46.6733	1719.18	17.5094	1606.44	32.2554	1.14543	1.07032	0.00263838	1				0.0133653	0.0866521	0.158677	0.0223599
sp|P60033|CD81_HUMAN	CD81	CD81_HUMAN CD81 antigen	2	328.537	333.672	323.313	282.076	267.233	289.627	313.114	344.386	329.331	328.507	4.2291	279.645	9.30247	328.944	12.7697	0.851261	1.00133	0.00263851	1				0.0133653	0.0830883	0.987463	0.0200603
sp|Q96P48|ARAP1_HUMAN	ARAP1	ARAP1_HUMAN Arf-GAP with Rho-GAP domain, ANK repeat and PH domain-containing protein 1	30	3833.37	3872.53	3779.6	3998.87	4045.63	4138.43	3881.21	3831.02	3825.31	3828.5	38.0945	4060.98	57.9994	3845.85	25.1141	1.06072	1.00453	0.00264249	1				0.0133747	0.106417	0.69055	0.0164665
sp|Q8NG31|CASC5_HUMAN	CASC5	CASC5_HUMAN Protein CASC5	28	3304.37	3512.32	3380.56	3113.74	3258.53	3327.13	3743.39	3753.67	3642.32	3399.08	85.8997	3233.13	88.9478	3713.13	50.2435	0.951178	1.09239	0.00265033	1				0.0133963	0.20054	0.0546769	0.00965123
sp|O00401|WASL_HUMAN	WASL	WASL_HUMAN Neural Wiskott-Aldrich syndrome protein	11	1339.47	1432.04	1386.11	1415.08	1438.89	1332.14	1640.75	1645.07	1561.27	1385.87	37.7919	1395.37	45.7548	1615.7	38.5259	1.00685	1.16583	0.00265153	1				0.0133963	0.822775	0.0337785	0.015457
sp|P26368|U2AF2_HUMAN	U2AF2	U2AF2_HUMAN Splicing factor U2AF 65 kDa subunit	18	3083.99	2988.81	3166.88	3078.15	3059	3034.4	3304.08	3375.72	3299.4	3079.89	72.7545	3057.18	17.907	3326.4	34.9268	0.992626	1.08004	0.00265318	1				0.0133963	0.838286	0.0732321	0.00473669
sp|O15047|SET1A_HUMAN	SETD1A	SET1A_HUMAN Histone-lysine N-methyltransferase SETD1A	9	973.965	946.727	928.674	899.066	981.174	928.29	1054.58	1108.16	1089.42	949.789	18.6163	936.177	33.9812	1084.05	22.2007	0.985668	1.14136	0.00265808	1				0.0134102	0.96047	0.0232059	0.0158661
sp|Q15853|USF2_HUMAN	USF2	USF2_HUMAN Upstream stimulatory factor 2	4	421.819	436.55	432.524	368.59	403.159	388.055	438.031	452.776	460.655	430.298	6.21654	386.601	14.1501	450.487	9.37692	0.898451	1.04692	0.00266389	1				0.0134287	0.1127	0.195228	0.0151126
sp|P20742|PZP_HUMAN	PZP	PZP_HUMAN Pregnancy zone protein	2	359.3	349.861	316.062	248.729	257.112	214.317	341.812	305.678	314.267	341.741	18.5622	240.053	18.5169	320.586	15.4134	0.70244	0.938095	0.00269949	1				0.0135972	0.100012	0.590761	0.0200686
sp|O15504|NUPL2_HUMAN	NUPL2	NUPL2_HUMAN Nucleoporin-like protein 2	6	474.689	428.147	451.46	414.881	458.303	441.878	526.104	544.685	575.675	451.432	19.0007	438.354	17.9012	548.821	20.4475	0.97103	1.21573	0.00270692	1				0.0136188	0.947664	0.0321487	0.0117092
sp|P08133|ANXA6_HUMAN	ANXA6	ANXA6_HUMAN Annexin A6	53	13149	12516.2	12328.6	11325.9	12310.8	12196.1	10795.7	10271.2	10741.9	12664.6	350.98	11944.3	439.751	10602.9	235.597	0.943122	0.83721	0.0027081	1				0.0136188	0.428957	0.0221332	0.0276088
sp|Q5PRF9|SMAG2_HUMAN	SAMD4B	SMAG2_HUMAN Protein Smaug homolog 2	19	1973.7	1928.01	2023.42	1806.13	1898.77	1846.24	2071.89	2192.36	2083.19	1975.04	38.9625	1850.38	37.9332	2115.81	54.3229	0.936881	1.07127	0.00272322	1				0.0136838	0.168617	0.132103	0.0115281
sp|P48723|HSP13_HUMAN	HSPA13	HSP13_HUMAN Heat shock 70 kDa protein 13	21	4604.69	4732.18	4538.31	4309.58	4241.53	4495.66	4804.66	5018.29	4923.35	4625.06	80.4471	4348.92	107.413	4915.43	87.3936	0.940296	1.06278	0.00272809	1				0.0136973	0.186648	0.108436	0.0117732
sp|Q96T60|PNKP_HUMAN	PNKP	PNKP_HUMAN Bifunctional polynucleotide phosphatase/kinase	8	469.333	497.876	538.349	524.769	534.441	528.341	633.206	679.531	607.901	501.853	28.3156	529.184	3.99328	640.213	29.6596	1.05446	1.2757	0.00273306	1				0.0137036	0.600905	0.0504784	0.0117092
sp|Q5JSH3|WDR44_HUMAN	WDR44	WDR44_HUMAN WD repeat-containing protein 44	15	1619.87	1697.99	1576.21	1725.85	1751.47	1801.79	1556.58	1560.05	1532.46	1631.36	50.3756	1759.7	31.5443	1549.7	12.2702	1.07867	0.949944	0.00273373	1				0.0137036	0.194437	0.187935	0.00534241
sp|O95391|SLU7_HUMAN	SLU7	SLU7_HUMAN Pre-mRNA-splicing factor SLU7	11	1502.68	1460.43	1452.24	1537.36	1465.75	1513.47	1668.72	1621.51	1599.08	1471.78	22.1016	1505.53	29.7693	1629.77	29.0242	1.02293	1.10734	0.00274126	1				0.0137304	0.260475	0.0250209	0.0226858
sp|Q49AR2|CE022_HUMAN	C5orf22	CE022_HUMAN UPF0489 protein C5orf22	4	366.667	334.603	364.156	279.141	296.293	309.888	362.773	351.898	375.208	355.142	14.5594	295.107	12.5804	363.293	9.52337	0.830956	1.02295	0.00274581	1				0.0137422	0.117416	0.428691	0.0112355
sp|Q8IZ07|AN13A_HUMAN	ANKRD13A	AN13A_HUMAN Ankyrin repeat domain-containing protein 13A	12	1153.76	1198.31	1134.9	1077.41	1128.97	1131.96	968.803	1041.9	984.859	1162.32	26.5858	1112.78	25.0401	998.521	31.3664	0.957376	0.859073	0.00275963	1				0.0137906	0.299295	0.0445082	0.0255307
sp|Q05519|SRS11_HUMAN	SRSF11	SRS11_HUMAN Serine/arginine-rich splicing factor 11	18	4777.89	4782.62	4686.72	4618.34	4692.67	4573.97	5159.55	5080.56	4904.99	4749.08	44.1351	4628.33	48.9709	5048.37	106.388	0.974574	1.06302	0.00275988	1				0.0137906	0.251976	0.0824213	0.0147503
sp|Q75N03|HAKAI_HUMAN	CBLL1	HAKAI_HUMAN E3 ubiquitin-protein ligase Hakai	2	186.038	176.359	202.139	190.085	213.367	199.866	235.8	250.516	246.19	188.179	10.6329	201.106	9.54519	244.169	6.17546	1.0687	1.29754	0.00276359	1				0.0137981	0.513887	0.0426822	0.0151126
sp|P35659|DEK_HUMAN	DEK	DEK_HUMAN Protein DEK	44	10136.8	10699.7	10327.6	11232.1	10436.2	10303.8	12135.6	12670.8	11940.6	10388	233.742	10657.4	409.977	12249	308.699	1.02593	1.17915	0.00277377	1				0.0138379	0.80036	0.0311025	0.0213665
sp|P02794|FRIH_HUMAN	FTH1	FRIH_HUMAN Ferritin heavy chain	4	851.088	896.233	882.578	778.007	712.685	808.279	1112.85	1061	949.452	876.633	18.9037	766.324	39.8909	1041.1	68.1748	0.874167	1.18761	0.00277901	1				0.013853	0.128272	0.112893	0.0153639
sp|Q16594|TAF9_HUMAN	TAF9	TAF9_HUMAN Transcription initiation factor TFIID subunit 9	5	1191.69	1054.3	1181.85	1001.35	999.66	984.21	1194.71	1209.32	1232.03	1142.61	62.576	995.073	7.71246	1212.02	15.355	0.870875	1.06074	0.00279083	1				0.0138942	0.156071	0.192303	0.00231817
sp|P49917|DNLI4_HUMAN	LIG4	DNLI4_HUMAN DNA ligase 4	7	725.102	693.016	703.664	889.078	803.488	855.584	712.071	752.093	761.165	707.261	13.3437	849.383	35.216	741.776	21.3289	1.20095	1.0488	0.0027917	1				0.0138942	0.0824179	0.144405	0.0291973
sp|Q9H8H0|NOL11_HUMAN	NOL11	NOL11_HUMAN Nucleolar protein 11	34	7750.06	7496.26	7609.63	7078.6	7125.33	7302.3	7032.11	7149.48	7188.39	7618.65	103.81	7168.74	96.3465	7123.33	66.4272	0.940947	0.934985	0.00280701	1				0.0139593	0.103243	0.0314182	0.634801
sp|Q86WJ1|CHD1L_HUMAN	CHD1L	CHD1L_HUMAN Chromodomain-helicase-DNA-binding protein 1-like	23	3086.88	3099.6	3186.92	3746.92	3283.58	3452.51	2732.94	2857.58	2880.81	3124.47	44.4654	3494.34	191.456	2823.78	64.9276	1.11838	0.903763	0.00282578	1				0.0140415	0.220309	0.043036	0.0154904
sp|P07858|CATB_HUMAN	CTSB	CATB_HUMAN Cathepsin B	15	1573.52	1678.01	1732.11	1576.04	1652.89	1612.24	2021.35	1903.41	1870.98	1661.21	65.8245	1613.72	31.3914	1931.91	64.6122	0.971412	1.16295	0.00283194	1				0.0140599	0.16335	0.057257	0.00912856
sp|Q2TB10|ZN800_HUMAN	ZNF800	ZN800_HUMAN Zinc finger protein 800	7	1552.35	1535.11	1581.39	1869.66	1682.58	1713.37	1843.39	2042.45	1940.23	1556.28	19.0973	1755.2	81.9034	1942.02	81.2758	1.12782	1.24786	0.00283397	1				0.0140599	0.152112	0.0332919	0.0963961
sp|Q9H5I5-4|PIEZ2_HUMAN	PIEZO2	PIEZ2_HUMAN Isoform 4 of Piezo-type mechanosensitive ion channel component 2	3	777.394	728.741	756.244	697.813	722.464	731.055	841.432	825.871	909.577	754.126	19.9189	717.111	14.089	858.96	36.351	0.950916	1.13901	0.0028371	1				0.0140643	0.31999	0.0641813	0.0128027
sp|Q93073|SBP2L_HUMAN	SECISBP2L	SBP2L_HUMAN Selenocysteine insertion sequence-binding protein 2-like	3	257.774	259.67	254.552	260.829	256.249	264.28	233.716	244.83	242.346	257.332	2.11266	260.453	3.28942	240.297	4.76291	1.01213	0.933803	0.00283968	1				0.014066	0.510353	0.0682228	0.017068
sp|Q92945|FUBP2_HUMAN	KHSRP	FUBP2_HUMAN Far upstream element-binding protein 2	50	8755.02	8939.51	8651.85	7762.59	7908.07	8238.72	8778.99	8891.91	8588.43	8782.13	118.991	7969.79	199.219	8753.11	125.239	0.907502	0.996696	0.00284315	1				0.0140683	0.10383	0.82194	0.0184674
sp|P19338|NUCL_HUMAN	NCL	NUCL_HUMAN Nucleolin	122	35557.8	35733.7	34867.3	32514.2	32684.5	33240	34623.6	33674.6	33284.5	35386.3	373.925	32812.9	309.905	33860.9	562.333	0.927278	0.956894	0.00284465	1				0.0140683	0.0744507	0.129217	0.0941263
sp|Q8NBF2|NHLC2_HUMAN	NHLRC2	NHLC2_HUMAN NHL repeat-containing protein 2	24	4438.29	4455.59	4454.84	4769	4968.33	5003.25	5225.6	5026.86	4845.96	4449.57	7.98439	4913.53	103.185	5032.81	155.044	1.10427	1.13108	0.00284733	1				0.0140705	0.0824179	0.0468267	0.442771
sp|P46926|GNPI1_HUMAN	GNPDA1	GNPI1_HUMAN Glucosamine-6-phosphate isomerase 1	29	6340.12	6307.57	6094.09	5788.69	6246.71	5963.33	7007.56	6727.34	6846.58	6247.26	109.12	5999.58	188.734	6860.49	114.822	0.960353	1.09816	0.00285037	1				0.0140744	0.462688	0.0369727	0.0137005
sp|Q96PE2|ARHGH_HUMAN	ARHGEF17	ARHGH_HUMAN Rho guanine nucleotide exchange factor 17	4	529.367	532.967	540.41	536.83	546.901	532.859	469.183	448.354	495.9	534.248	4.59838	538.863	5.91018	471.146	19.4601	1.00864	0.881886	0.00285765	1				0.0140932	0.797331	0.0681364	0.0199705
sp|Q9P258|RCC2_HUMAN	RCC2	RCC2_HUMAN Protein RCC2	20	2525.27	2556.25	2548.88	2209.13	2396.44	2243.1	2201.86	2215.62	2292.27	2543.47	13.2141	2282.89	81.4808	2236.58	39.7751	0.897551	0.879344	0.00286076	1				0.0140932	0.112842	0.0202531	0.536162
sp|Q9BVS4|RIOK2_HUMAN	RIOK2	RIOK2_HUMAN Serine/threonine-protein kinase RIO2	6	467.747	432.611	491.528	450.11	489.625	469.636	573.225	564.569	622.402	463.962	24.2012	469.79	16.1323	586.732	25.4688	1.01256	1.26461	0.00286093	1				0.0140932	0.820643	0.0555589	0.0117732
sp|Q96EE3-1|SEH1_HUMAN	SEH1L	SEH1_HUMAN Isoform B of Nucleoporin SEH1	31	4219.57	4547.24	4500.18	4302.01	4467.53	4472.13	5019.15	5172.62	4908.08	4422.33	144.654	4413.89	79.1334	5033.28	108.459	0.998092	1.13815	0.00287756	1				0.014164	0.337543	0.0347045	0.00912856
sp|Q14160|SCRIB_HUMAN	SCRIB	SCRIB_HUMAN Protein scribble homolog	52	8139.96	8052.26	7996.49	7476.62	7617.32	7783.24	8086.57	8383.9	8307.11	8062.9	59.0529	7625.73	125.318	8259.19	126.025	0.945779	1.02434	0.00289954	1				0.0142558	0.117416	0.168277	0.0157293
sp|Q86SQ0|PHLB2_HUMAN	PHLDB2	PHLB2_HUMAN Pleckstrin homology-like domain family B member 2	17	1768.15	1730.83	1767.11	1875.7	1834.5	1815.39	1636.2	1722.01	1639.67	1755.36	17.3529	1841.86	25.166	1665.96	39.6586	1.04928	0.949068	0.00290076	1				0.0142558	0.111934	0.153348	0.0145488
sp|Q99758|ABCA3_HUMAN	ABCA3	ABCA3_HUMAN ATP-binding cassette sub-family A member 3	4	2286.34	2226.97	2228.84	1998.87	2071.66	2042.47	1952.42	1776.18	1960.72	2247.38	27.5571	2037.67	29.9099	1896.44	85.1041	0.906684	0.843844	0.00291631	1				0.014321	0.0683581	0.0555589	0.113303
sp|P78563|RED1_HUMAN	ADARB1	RED1_HUMAN Double-stranded RNA-specific editase 1	6	359.034	350.019	385.976	384.127	375.646	378.701	443.117	417.996	426.212	365.01	15.2754	379.491	3.50717	429.108	10.4581	1.03967	1.17561	0.00292317	1				0.0143435	0.54569	0.0627913	0.00904428
sp|P61225|RAP2B_HUMAN	RAP2B	RAP2B_HUMAN Ras-related protein Rap-2b	7	1992.4	1904.27	1968.43	2093.54	2097.26	2111.07	2095.83	2190.83	2118.46	1955.03	37.2051	2100.62	7.54141	2135.04	40.5168	1.07447	1.09207	0.00293298	1				0.0143599	0.0700058	0.0425448	0.324541
sp|Q5SW79-3|CE170_HUMAN	CEP170	CE170_HUMAN Isoform 3 of Centrosomal protein of 170 kDa	35	5303.34	5111.12	5240.03	5955.25	5504.57	5855.69	4903.42	5133.92	5016.44	5218.16	79.9823	5771.84	193.307	5017.93	94.1071	1.10611	0.961627	0.00293714	1				0.0143599	0.117416	0.24587	0.0153059
sp|Q99707|METH_HUMAN	MTR	METH_HUMAN Methionine synthase	32	4739.19	4818.44	4588.19	3898.87	4198.57	4091.27	4427.12	4288.51	4532.52	4715.27	95.5084	4062.9	123.985	4416.05	99.9237	0.861647	0.936542	0.00293969	1				0.0143599	0.0928348	0.136696	0.0467476
sp|Q9NSK0-3|KLC4_HUMAN	KLC4	KLC4_HUMAN Isoform 3 of Kinesin light chain 4	8	836.457	776.172	769.271	761.304	809.523	794.947	970.226	894.834	951.48	793.967	30.177	788.591	20.1918	938.847	32.0488	0.99323	1.18248	0.00294076	1				0.0143599	0.550343	0.0289436	0.0117658
sp|Q71RC2-4|LARP4_HUMAN	LARP4	LARP4_HUMAN Isoform 4 of La-related protein 4	21	3194.35	3076.84	3168.19	3230.18	3144.98	3160.24	2991.86	2960.84	2979.76	3146.46	50.3739	3178.47	37.0937	2977.49	12.7655	1.01017	0.946297	0.00294182	1				0.0143599	0.424466	0.05128	0.0075801
sp|Q9UEW8|STK39_HUMAN	STK39	STK39_HUMAN STE20/SPS1-related proline-alanine-rich protein kinase	11	2038.57	2130.5	2073.26	2157.63	2295.19	2137.84	1908.06	1898.67	1958.17	2080.78	37.9048	2196.89	69.9789	1921.63	26.1182	1.0558	0.923517	0.00294216	1				0.0143599	0.344436	0.0322698	0.0128027
sp|Q96KG9|NTKL_HUMAN	SCYL1	NTKL_HUMAN N-terminal kinase-like protein	16	2139.88	2090.41	2281.08	2008.82	2031.12	2034.66	1831.5	1915.19	1887.62	2170.46	80.7876	2024.87	11.4384	1878.1	34.8227	0.932922	0.865303	0.00294297	1				0.0143599	0.191595	0.0508994	0.0128914
sp|Q8TER5|ARH40_HUMAN	ARHGEF40	ARH40_HUMAN Rho guanine nucleotide exchange factor 40	2	97.6352	99.548	105.78	87.4934	92.9192	105.442	131.029	134.501	122.194	100.988	3.47746	95.2849	7.516	129.241	5.18089	0.943529	1.27977	0.00294651	1				0.0143599	0.472392	0.0349693	0.0161834
sp|Q643R3|LPCT4_HUMAN	LPCAT4	LPCT4_HUMAN Lysophospholipid acyltransferase LPCAT4	3	193.012	182.759	190.938	221.326	201.39	207.348	218.102	228.438	226.527	188.903	4.4262	210.021	8.35548	224.356	4.4903	1.11179	1.18768	0.00294716	1				0.0143599	0.136718	0.0222261	0.11572
sp|P23381|SYWC_HUMAN	WARS	SYWC_HUMAN Tryptophan--tRNA ligase, cytoplasmic	29	3197.09	3020.47	3349.63	3772.41	4318.29	3922.46	4777.55	4126.43	4258.52	3189.06	134.499	4004.39	230.261	4387.5	281.029	1.25566	1.3758	0.00295205	1				0.0143726	0.111902	0.0423958	0.223805
sp|P28062|PSB8_HUMAN	PSMB8	PSB8_HUMAN Proteasome subunit beta type-8	6	751.66	757.781	708.678	729.436	743.46	735.237	806.617	868.375	844.264	739.373	21.848	736.044	5.75366	839.752	25.4137	0.995498	1.13576	0.00298132	1				0.0144934	0.902725	0.0623104	0.0110798
sp|P20936|RASA1_HUMAN	RASA1	RASA1_HUMAN Ras GTPase-activating protein 1	8	1801.58	1775.88	1806.21	2008.47	2055.79	2091.83	1711.89	1626.77	1836.64	1794.56	13.341	2052.03	34.1353	1725.1	86.1867	1.14347	0.961296	0.00298148	1				0.0144934	0.0632033	0.496728	0.0178155
sp|Q8IVF7|FMNL3_HUMAN	FMNL3	FMNL3_HUMAN Formin-like protein 3	4	407.977	402.437	406.674	391.318	385.151	408.575	355.831	372.062	367.546	405.696	2.36506	395.015	9.91363	365.146	6.84008	0.973672	0.900049	0.00299061	1				0.0145265	0.469356	0.0310596	0.0333755
sp|Q96AB3-2|ISOC2_HUMAN	ISOC2	ISOC2_HUMAN Isoform 2 of Isochorismatase domain-containing protein 2, mitochondrial	4	237.003	253.609	230.959	227.849	235.437	240.71	278.052	292.186	270.247	240.524	9.57608	234.665	5.27876	280.162	9.07994	0.975643	1.1648	0.0030047	1				0.0145836	0.583374	0.077964	0.00966072
sp|Q8IZA0|K319L_HUMAN	KIAA0319L	K319L_HUMAN Dyslexia-associated protein KIAA0319-like protein	7	864.232	841.539	863.993	920.39	896.488	943.529	1008.68	1016.41	942.671	856.588	10.6417	920.136	19.2052	989.254	33.0897	1.07419	1.15488	0.00300957	1				0.0145959	0.111902	0.0430077	0.0749786
sp|Q15814|TBCC_HUMAN	TBCC	TBCC_HUMAN Tubulin-specific chaperone C	5	328.534	361.517	321.524	348.707	349.633	386.256	417.602	431.79	439.421	337.192	17.4371	361.532	17.4866	429.604	9.04065	1.07219	1.27407	0.00302646	1				0.0146655	0.512541	0.0395604	0.0178155
sp|P12004|PCNA_HUMAN	PCNA	PCNA_HUMAN Proliferating cell nuclear antigen	63	16051.5	16862.4	15123.3	15745.5	15688.5	16429.8	18523.4	19424.9	18438.8	16012.4	710.523	15954.6	336.822	18795.7	446.25	0.99639	1.17382	0.00302859	1				0.0146655	0.984257	0.0649612	0.00771843
sp|Q6UXN9|WDR82_HUMAN	WDR82	WDR82_HUMAN WD repeat-containing protein 82	21	4041.36	4212.47	4240.93	3712.79	4001.94	3768.65	4331.9	4383.1	4417.2	4164.92	88.1393	3827.79	125.234	4377.4	35.0561	0.919056	1.05102	0.0030348	1				0.0146842	0.117416	0.0435575	0.0118271
sp|Q9ULI0|ATD2B_HUMAN	ATAD2B	ATD2B_HUMAN ATPase family AAA domain-containing protein 2B	2	257.941	269.209	269.041	230.075	253.279	239.125	289.805	304.271	333.354	265.397	5.27263	240.826	9.54908	309.143	18.1095	0.907419	1.16483	0.00304306	1				0.0147128	0.128272	0.110008	0.0158382
sp|Q14693-2|LPIN1_HUMAN	LPIN1	LPIN1_HUMAN Isoform 2 of Phosphatidate phosphatase LPIN1	5	729.061	799.937	816.515	623.053	683.52	624.197	614.015	646.857	630.674	781.838	37.9275	643.59	28.2386	630.515	13.4082	0.823176	0.806453	0.00305226	1				0.0147459	0.0757309	0.0146934	0.613784
sp|Q99816|TS101_HUMAN	TSG101	TS101_HUMAN Tumor susceptibility gene 101 protein	7	1223.92	1192.88	1195.34	1068.57	1101.46	1070.25	1163.02	1258.99	1241.7	1204.05	14.0884	1080.09	15.1241	1221.24	41.7662	0.897053	1.01428	0.00305893	1				0.0147668	0.0632229	0.571425	0.0183578
sp|Q96EY7|PTCD3_HUMAN	PTCD3	PTCD3_HUMAN Pentatricopeptide repeat domain-containing protein 3, mitochondrial	25	3446.01	3376.99	3377.74	3173.91	3256.24	3234.46	3463.5	3360.93	3437.53	3400.25	32.361	3221.54	34.8312	3420.65	43.5413	0.947442	1.006	0.00306202	1				0.0147703	0.0840366	0.394714	0.0155297
sp|Q9Y4P8|WIPI2_HUMAN	WIPI2	WIPI2_HUMAN WD repeat domain phosphoinositide-interacting protein 2	6	2074.8	2150.02	2055.73	1992.06	2030.21	2046.22	2213.08	2291.88	2388.07	2093.52	40.7053	2022.83	22.7182	2297.68	71.5569	0.966235	1.09752	0.0030693	1				0.014794	0.234002	0.103595	0.0132662
sp|Q9BSJ8-2|ESYT1_HUMAN	ESYT1	ESYT1_HUMAN Isoform 2 of Extended synaptotagmin-1	48	6901.34	6386.42	7184	8282.18	7946.59	7892.45	8313.41	8187.46	8971.62	6823.92	330.181	8040.41	172.382	8490.83	343.836	1.17827	1.24427	0.00309627	1				0.0149011	0.111081	0.0546769	0.186323
sp|Q00341|VIGLN_HUMAN	HDLBP	VIGLN_HUMAN Vigilin	86	22216.4	21149.2	21581.6	22172.2	21259.3	21055.9	18635.8	19277.5	19780.4	21649.1	438.287	21495.8	485.442	19231.2	468.425	0.99292	0.888317	0.00309628	1				0.0149011	0.844884	0.0442056	0.017611
sp|Q8IUF1|CBWD2_HUMAN	CBWD2	CBWD2_HUMAN COBW domain-containing protein 2	9	1533.18	1504.06	1502.2	1429.11	1514.73	1524.08	1377.71	1289.98	1281.39	1513.15	14.186	1489.31	42.7363	1316.36	43.5225	0.984245	0.869949	0.00310488	1				0.0149311	0.792321	0.0444912	0.0253562
sp|O14965|AURKA_HUMAN	AURKA	AURKA_HUMAN Aurora kinase A	7	841.247	793.944	867.342	899.395	858.382	832.208	1056.62	969.376	1007.85	834.178	30.3787	863.328	27.6511	1011.28	35.6998	1.03495	1.21231	0.00311089	1				0.0149485	0.53292	0.0475655	0.0178557
sp|P12763|FETUA_BOVIN_contaminant	AHSG	FETUA_BOVIN_contaminant Alpha-2-HS-glycoprotein	30	12639.1	10235	6968.29	4380.58	3787.34	4146.97	8547.65	7309.78	8773.81	9947.46	2324.01	4104.96	244.004	8210.41	643.502	0.412664	0.825378	0.00312437	1				0.0150018	0.0852791	0.870207	0.00483738
sp|Q6ZSZ5|ARHGI_HUMAN	ARHGEF18	ARHGI_HUMAN Rho guanine nucleotide exchange factor 18	10	1432.44	1390.79	1331.43	1363.23	1330.03	1358.02	1583.53	1490.01	1542.85	1384.89	41.4479	1350.43	14.5786	1538.8	38.2868	0.975117	1.11114	0.00313179	1				0.0150259	0.770302	0.0458158	0.0087948
sp|Q92522|H1X_HUMAN	H1FX	H1X_HUMAN Histone H1x	8	896.114	935.025	922.895	1220.08	1030.78	1110.65	1216.07	1454.2	1270.11	918.011	16.2564	1120.5	77.5948	1313.46	101.934	1.22058	1.43077	0.00313569	1				0.0150331	0.137425	0.0385746	0.109681
sp|Q9H444|CHM4B_HUMAN	CHMP4B	CHM4B_HUMAN Charged multivesicular body protein 4b	12	2244.82	2259.35	2182.12	2151.2	2162.19	2240	2440.99	2501.11	2358.78	2228.76	33.511	2184.46	39.5258	2433.63	58.3388	0.980124	1.09192	0.00314115	1				0.0150366	0.576003	0.0638823	0.01539
sp|Q92820|GGH_HUMAN	GGH	GGH_HUMAN Gamma-glutamyl hydrolase	24	5574.8	5638.3	5272.74	4896.79	4782.76	5023.68	4455.57	4840.14	4410.88	5495.28	159.481	4901.08	98.4019	4568.86	192.687	0.89187	0.831416	0.00314122	1				0.0150366	0.114061	0.0554612	0.110738
sp|O95758-4|PTBP3_HUMAN	PTBP3	PTBP3_HUMAN Isoform 4 of Polypyrimidine tract-binding protein 3	16	5378.54	5289.46	5281.26	5143.53	5104.1	5000.47	5368.02	5378.35	5290.81	5316.42	44.0529	5082.7	60.3325	5345.73	39.0603	0.956038	1.00551	0.00315022	1				0.0150681	0.110472	0.224455	0.0152576
sp|Q9Y4E5|ZN451_HUMAN	ZNF451	ZN451_HUMAN Zinc finger protein 451	15	2271.74	2274.64	2256.62	2145.49	2191.4	2039.76	2377.74	2391.36	2334.28	2267.67	7.90039	2125.55	63.4921	2367.79	24.3411	0.937329	1.04415	0.00316347	1				0.01512	0.188059	0.0444641	0.0171545
sp|Q8N5I9|CL045_HUMAN	C12orf45	CL045_HUMAN Uncharacterized protein C12orf45	5	805.138	810.993	752.906	613.47	649.479	681.067	715.167	676.099	692.708	789.679	26.1121	648.005	27.616	694.658	16.0089	0.820593	0.879671	0.00317192	1				0.0151488	0.102411	0.0699909	0.12567
sp|P06865|HEXA_HUMAN	HEXA	HEXA_HUMAN Beta-hexosaminidase subunit alpha	13	1285.01	1188.63	1245.4	1183	1273.22	1253.38	1427.45	1442.95	1557.99	1239.68	39.5543	1236.53	38.7106	1476.13	58.2286	0.997462	1.19073	0.00317657	1				0.0151589	0.737347	0.0393263	0.0159743
sp|Q9HBH0|RHOF_HUMAN	RHOF	RHOF_HUMAN Rho-related GTP-binding protein RhoF	5	831.99	846.547	865.036	930.911	944.634	923.797	865.562	899.89	909.568	847.858	13.5228	933.114	8.64812	891.673	18.8815	1.10056	1.05168	0.00318123	1				0.0151589	0.0650638	0.180349	0.0613393
sp|Q3KQV9|UAP1L_HUMAN	UAP1L1	UAP1L_HUMAN UDP-N-acetylhexosamine pyrophosphorylase-like protein 1	5	541.333	547.256	544.193	487.505	519.342	497.15	480.728	447.243	481.208	544.261	2.41853	501.332	13.3296	469.726	15.8993	0.921125	0.863054	0.00318326	1				0.0151589	0.111934	0.039959	0.11466
sp|Q14315|FLNC_HUMAN	FLNC	FLNC_HUMAN Filamin-C	318	63668.3	63927.9	63100.9	67687	69233	67393.6	68820.6	67481.8	65929.4	63565.7	345.328	68104.5	806.886	67410.6	1181.4	1.0714	1.06049	0.00318533	1				0.0151589	0.0744507	0.0648933	0.55053
sp|P22307|NLTP_HUMAN	SCP2	NLTP_HUMAN Non-specific lipid-transfer protein	18	5046.65	5121.93	4921.25	4620.69	4702.36	4761.13	4594.79	4585.31	4352.7	5029.94	82.7746	4694.73	57.5879	4510.93	111.955	0.933356	0.896816	0.00318614	1				0.0151589	0.110472	0.0548391	0.126536
sp|Q9NRR3|C42S2_HUMAN	CDC42SE2	C42S2_HUMAN CDC42 small effector protein 2	2	103.794	121.373	115.189	139.554	133.267	127.275	147.636	143.434	148.631	113.452	7.28094	133.365	5.01336	146.567	2.2523	1.17552	1.29189	0.00318926	1				0.0151623	0.132203	0.0187547	0.0398024
sp|O95563|MPC2_HUMAN	MPC2	MPC2_HUMAN Mitochondrial pyruvate carrier 2	8	2132.09	1979.93	2081.2	1895.32	1894.65	1967.78	1629.82	1795.76	1740.33	2064.41	63.2439	1919.25	34.317	1721.97	68.9775	0.929686	0.834123	0.00321831	1				0.0152888	0.193262	0.0536464	0.0346906
tr|K7ELL7|K7ELL7_HUMAN	PRKCSH	K7ELL7_HUMAN Glucosidase 2 subunit beta	46	7266.63	7626.48	7226.95	7167.09	6963.89	7339.43	8313.6	8611.57	7955.09	7373.35	179.719	7156.8	153.486	8293.42	268.386	0.970631	1.12478	0.00322748	1				0.0153208	0.378396	0.0824213	0.0137372
sp|Q9UK22|FBX2_HUMAN	FBXO2	FBX2_HUMAN F-box only protein 2	7	1395.56	1427.53	1328.06	1298.97	1428.44	1272.63	1720.49	1671.16	1579.17	1383.72	41.463	1333.35	68.0955	1656.94	58.5633	0.963598	1.19746	0.00323882	1				0.0153629	0.652955	0.0458474	0.0159128
sp|Q9H2C0|GAN_HUMAN	GAN	GAN_HUMAN Gigaxonin	8	575.29	580.395	573.32	531.015	601.479	581.826	474.414	489.813	495.618	576.335	2.98138	571.44	29.6895	486.615	8.94698	0.991507	0.844327	0.00325231	1				0.0154153	0.871448	0.0171552	0.0246834
sp|Q9UPT9|UBP22_HUMAN	USP22	UBP22_HUMAN Ubiquitin carboxyl-terminal hydrolase 22	8	1177.66	1197.46	1271.6	1205.66	1191.05	1027.33	881.987	958.686	911.613	1215.57	40.4331	1141.35	80.8423	917.429	31.5811	0.938937	0.754729	0.00325518	1				0.0154172	0.430417	0.021338	0.028379
sp|Q9Y6I8|PXMP4_HUMAN	PXMP4	PXMP4_HUMAN Peroxisomal membrane protein 4	3	827.467	791.406	857.877	907.122	812.1	874.658	988.685	992.941	995.326	825.583	27.1693	864.627	39.4357	992.317	2.74681	1.04729	1.20196	0.0032636	1				0.0154454	0.521998	0.0289161	0.0222741
sp|P49590|SYHM_HUMAN	HARS2	SYHM_HUMAN Probable histidine--tRNA ligase, mitochondrial	8	1131.53	1145.8	1173.1	1179.54	1223.36	1242.25	1280.85	1376.68	1415.27	1150.14	17.2465	1215.05	26.2669	1357.6	56.5109	1.05643	1.18037	0.00327555	1				0.0154767	0.207276	0.0541126	0.0401502
sp|P07199|CENPB_HUMAN	CENPB	CENPB_HUMAN Major centromere autoantigen B	9	559.544	556.047	540.117	583.793	554.525	587.88	643.494	745.37	673.984	551.903	8.45512	575.399	14.8544	687.616	42.6931	1.04257	1.2459	0.00327798	1				0.0154767	0.252032	0.0546769	0.0293764
sp|Q9H223|EHD4_HUMAN	EHD4	EHD4_HUMAN EH domain-containing protein 4	25	3574.8	3559.75	3528.55	3770.98	3619.94	3845.67	4020.58	4047.63	3861.46	3554.37	19.2614	3745.53	93.8946	3976.56	82.1314	1.05378	1.11878	0.00327885	1				0.0154767	0.183695	0.02995	0.0727372
sp|P52758|UK114_HUMAN	HRSP12	UK114_HUMAN Ribonuclease UK114	8	1980.56	1930.53	1899.97	1681.36	1836.77	1830.91	1650.48	1675.45	1591.43	1937.02	33.2192	1783.01	71.9196	1639.12	35.229	0.920493	0.846207	0.0032801	1				0.0154767	0.243283	0.021758	0.0757931
sp|Q8TCN5|ZN507_HUMAN	ZNF507	ZN507_HUMAN Zinc finger protein 507	4	436	432.683	423.143	413.533	392.368	427.718	468.581	520.739	520.497	430.609	5.44994	411.206	14.5251	503.272	24.5307	0.954942	1.16875	0.00328995	1				0.0155115	0.413556	0.0667445	0.0181335
sp|O00267|SPT5H_HUMAN	SUPT5H	SPT5H_HUMAN Transcription elongation factor SPT5	30	5394.62	5420.08	5096.94	4828.76	4878.16	4978.66	5550.4	5812.37	5464.13	5303.88	146.697	4895.19	62.3704	5608.97	148.077	0.922946	1.05752	0.00329397	1				0.0155188	0.147894	0.179044	0.00915875
sp|Q8TB52|FBX30_HUMAN	FBXO30	FBX30_HUMAN F-box only protein 30	6	1686.55	1579.83	1681.91	1526.03	1714.04	1523.85	1377.7	1276.09	1302.88	1649.43	49.2511	1587.97	89.147	1318.89	42.9991	0.962741	0.799603	0.00329931	1				0.0155323	0.721255	0.0321487	0.024113
sp|O60292|SI1L3_HUMAN	SIPA1L3	SI1L3_HUMAN Signal-induced proliferation-associated 1-like protein 3	57	9295.55	9160.47	9277.21	10000.8	9115.56	9436.4	10357.4	11036.8	11083	9244.41	59.8249	9517.59	365.929	10825.7	331.698	1.02955	1.17106	0.00330264	1				0.0155363	0.533003	0.032469	0.0301206
tr|B9EGP5|B9EGP5_HUMAN	MON2	B9EGP5_HUMAN MON2 protein	13	2130.15	2061.09	2089.11	2059.43	2225.43	2214.34	1900.44	1823.49	1916.42	2093.45	28.3602	2166.4	75.7746	1880.12	40.5691	1.03485	0.898095	0.00331545	1				0.0155849	0.384406	0.0396009	0.0172065
sp|Q96ER3|SAAL1_HUMAN	SAAL1	SAAL1_HUMAN Protein SAAL1	5	454.692	464.115	450.926	401.184	430.034	432.412	398.571	392.821	408.364	456.578	5.54703	421.21	14.1938	399.919	6.41656	0.922537	0.875905	0.00332215	1				0.0155859	0.168617	0.0222261	0.141744
sp|P46976|GLYG_HUMAN	GYG1	GLYG_HUMAN Glycogenin-1	19	4743.32	4734.17	4761.6	4442.45	4491.79	4832.6	4193.45	3788.82	3938.42	4746.36	11.4031	4588.95	173.462	3973.56	167.048	0.966834	0.837181	0.0033226	1				0.0155859	0.480915	0.0414708	0.0315273
sp|Q96IJ6-2|GMPPA_HUMAN	GMPPA	GMPPA_HUMAN Isoform 2 of Mannose-1-phosphate guanyltransferase alpha	7	1235.39	1227.57	1221.93	1053.84	1151.46	1087.12	1108.98	1097.37	1111.52	1228.3	5.51899	1097.47	40.52	1105.96	6.1596	0.893492	0.900399	0.00332312	1				0.0155859	0.118871	0.0107388	0.781187
sp|Q9UPU9|SMAG1_HUMAN	SAMD4A	SMAG1_HUMAN Protein Smaug homolog 1	4	212.601	197.569	207.784	204.801	214.54	200.943	185.411	175.3	178.201	205.985	6.26729	206.761	5.72141	179.637	4.25091	1.00377	0.872091	0.0033272	1				0.0155933	0.64923	0.0486785	0.0128323
sp|Q13439-5|GOGA4_HUMAN	GOLGA4	GOGA4_HUMAN Isoform 5 of Golgin subfamily A member 4	63	9998.61	9809.41	9797.97	8723.24	9283.58	9188.88	9123.82	8939.59	8922.86	9868.66	92.0048	9065.23	244.897	8995.42	91.0467	0.918588	0.911514	0.00333131	1				0.0156009	0.126306	0.0179278	0.75368
sp|P50548|ERF_HUMAN	ERF	ERF_HUMAN ETS domain-containing transcription factor ERF	2	154.393	143.781	155.481	144.02	133.985	149.227	182.955	168.873	178.268	151.218	5.27771	142.411	6.32572	176.699	5.85507	0.941755	1.1685	0.00333732	1				0.0156096	0.492094	0.0546769	0.0129428
sp|P19525|E2AK2_HUMAN	EIF2AK2	E2AK2_HUMAN Interferon-induced, double-stranded RNA-activated protein kinase	19	5155.07	4849.64	5217.42	5495.39	5340.15	5323.89	4358.75	4530.91	4767.24	5074.04	160.706	5386.48	77.2989	4552.3	167.45	1.06157	0.897174	0.00334045	1				0.0156096	0.194422	0.132145	0.0106526
sp|Q9Y5J1|UTP18_HUMAN	UTP18	UTP18_HUMAN U3 small nucleolar RNA-associated protein 18 homolog	11	1065.51	1145.46	1178.81	1337.51	1260.86	1234.83	1062.15	1066.37	1072.48	1129.93	47.5408	1277.73	43.5838	1067	4.24067	1.13081	0.944309	0.00334063	1				0.0156096	0.140254	0.0218094	0.00755636
sp|Q14566|MCM6_HUMAN	MCM6	MCM6_HUMAN DNA replication licensing factor MCM6	45	8091.22	8275.33	7944.73	7228.86	7595.8	7441.5	7231.5	7504.56	7447.18	8103.76	135.258	7422.05	150.432	7394.41	117.555	0.915878	0.912467	0.00334439	1				0.0156154	0.107965	0.0458158	0.863816
sp|P49189|AL9A1_HUMAN	ALDH9A1	AL9A1_HUMAN 4-trimethylaminobutyraldehyde dehydrogenase	27	5540.86	5565.18	5579.59	5406.72	5549.26	5275.36	4997.41	4886.57	4537.51	5561.88	15.9831	5410.45	111.85	4807.16	195.969	0.972774	0.864306	0.00335616	1				0.0156587	0.311565	0.0546769	0.0314389
sp|Q9H4G0|E41L1_HUMAN	EPB41L1	E41L1_HUMAN Band 4.1-like protein 1	3	255.772	246.022	236.062	241.693	267.288	257.307	302.463	298.68	338.078	245.952	8.04673	255.429	10.5331	313.074	17.7481	1.03853	1.27291	0.00337091	1				0.0157159	0.351937	0.0390007	0.0236685
sp|Q96KP4|CNDP2_HUMAN	CNDP2	CNDP2_HUMAN Cytosolic non-specific dipeptidase	43	8386.92	7971.81	8330.98	8464.36	9244.33	8584.43	10463.9	9645.47	9751.23	8229.9	183.923	8764.37	342.902	9953.53	363.457	1.06494	1.20944	0.00338571	1				0.0157482	0.25264	0.0339425	0.0371076
sp|O60343|TBCD4_HUMAN	TBC1D4	TBCD4_HUMAN TBC1 domain family member 4	32	4631.14	4750.08	4595.49	4763.41	5083.26	4839.08	4396.03	4172.24	4350.25	4658.9	66.094	4895.25	136.485	4306.17	96.5317	1.05073	0.924289	0.00338588	1				0.0157482	0.294542	0.0694513	0.0154641
sp|P11274|BCR_HUMAN	BCR	BCR_HUMAN Breakpoint cluster region protein	4	327.04	339.115	351.025	402.312	374.369	404.092	375.455	378.645	382.659	339.06	9.79191	393.591	13.6114	378.92	2.94743	1.16083	1.11756	0.00338685	1				0.0157482	0.10471	0.0279795	0.234649
sp|Q13309|SKP2_HUMAN	SKP2	SKP2_HUMAN S-phase kinase-associated protein 2	7	923.425	869.936	967.305	707.903	808.675	728.29	961.657	925.651	1015.55	920.222	39.8152	748.289	43.5027	967.619	36.9425	0.813162	1.05151	0.00338789	1				0.0157482	0.127182	0.428691	0.0139761
sp|Q15642|CIP4_HUMAN	TRIP10	CIP4_HUMAN Cdc42-interacting protein 4	17	2877.46	2814.02	2772.66	2911.22	3020.64	3064.1	3167.51	3111.92	3064.43	2821.38	43.0998	2998.65	64.3202	3114.62	42.1255	1.06283	1.10393	0.00339357	1				0.0157629	0.113932	0.0204128	0.116885
sp|Q9H4M9|EHD1_HUMAN	EHD1	EHD1_HUMAN EH domain-containing protein 1	38	6010.54	5472.79	6072.26	4783.54	5060.82	4868.22	6014.49	5698.07	6255.87	5851.86	269.227	4904.19	116.022	5989.48	228.407	0.838057	1.02352	0.00340737	1				0.0158152	0.109428	0.558441	0.00998155
sp|Q92621|NU205_HUMAN	NUP205	NU205_HUMAN Nuclear pore complex protein Nup205	42	6500.93	6691.07	6853.22	7441.29	7184.66	7438.79	7421.46	8139.44	7962.07	6681.74	143.973	7354.91	120.392	7840.99	305.362	1.10075	1.1735	0.00342285	1				0.0158753	0.0852451	0.0547677	0.118797
sp|Q8TCF1|ZFAN1_HUMAN	ZFAND1	ZFAN1_HUMAN AN1-type zinc finger protein 1	3	379.614	376.094	370.609	410.735	408.859	419.512	378.533	365.407	346.02	375.439	3.70534	413.035	4.64329	363.32	13.3552	1.10014	0.96772	0.00342784	1				0.0158764	0.0616205	0.509918	0.0177593
sp|P16383|GCFC2_HUMAN	GCFC2	GCFC2_HUMAN GC-rich sequence DNA-binding factor 2	8	1583.12	1585.64	1585.9	1473.21	1560.37	1533.11	1457.06	1453.29	1469.11	1584.89	1.25372	1522.23	36.4051	1459.82	6.74692	0.960466	0.921088	0.00342814	1				0.0158764	0.248591	0.0107388	0.0875231
sp|Q14746|COG2_HUMAN	COG2	COG2_HUMAN Conserved oligomeric Golgi complex subunit 2	16	2067.59	1955.8	1988.94	2150.49	2184	2149.84	1970.95	1937.31	2013.23	2004.11	46.8817	2161.44	15.9522	1973.83	31.061	1.07851	0.984891	0.00343261	1				0.0158853	0.060679	0.972434	0.0076567
sp|Q9P2M7|CING_HUMAN	CGN	CING_HUMAN Cingulin	11	1003.2	992.647	940.974	1017.78	1046.3	1019.35	1075.59	1120.82	1105.84	978.94	27.1897	1027.81	13.0901	1100.75	18.8126	1.04992	1.12443	0.00345045	1				0.0159561	0.156071	0.0366954	0.0193159
sp|Q15596|NCOA2_HUMAN	NCOA2	NCOA2_HUMAN Nuclear receptor coactivator 2	8	673.019	687.212	690.768	661.633	690.863	703.508	747.206	737.91	745.844	683.666	7.66749	685.335	17.5366	743.653	4.09904	1.00244	1.08774	0.00345583	1				0.0159692	0.861905	0.0131769	0.02063
sp|Q4G0F5|VP26B_HUMAN	VPS26B	VP26B_HUMAN Vacuolar protein sorting-associated protein 26B	18	2400.42	2288.93	2317.89	2100.27	2036.62	2200.14	1901.48	1990.01	2056.5	2335.75	47.2345	2112.34	67.3004	1982.66	63.4995	0.904355	0.848835	0.0034641	1				0.0159956	0.135697	0.0370147	0.13411
sp|P16422|EPCAM_HUMAN	EPCAM	EPCAM_HUMAN Epithelial cell adhesion molecule	5	359.543	333.72	356.187	386.365	426.586	370.829	466.83	433.326	489.225	349.817	11.4642	394.593	23.4945	463.127	22.9704	1.128	1.32391	0.00348551	1				0.0160826	0.194437	0.0318027	0.0530132
sp|Q9UKV3|ACINU_HUMAN	ACIN1	ACINU_HUMAN Apoptotic chromatin condensation inducer in the nucleus	34	6609.37	6227.75	6434.55	5799.66	6221.24	6078.22	7026.29	7042.13	6764.88	6423.89	155.978	6033.04	175.049	6944.43	127.128	0.939157	1.08103	0.00348911	1				0.016084	0.29193	0.0446174	0.0115773
sp|P09104|ENOG_HUMAN	ENO2	ENOG_HUMAN Gamma-enolase	19	1893.84	1968.41	1811.16	2032.37	2141.53	2205.1	2397.19	2288.07	2207.42	1891.14	64.2255	2126.33	71.3308	2297.56	77.7634	1.12437	1.21491	0.00349094	1				0.016084	0.153105	0.0443231	0.0972657
sp|P41091|IF2G_HUMAN	EIF2S3	IF2G_HUMAN Eukaryotic translation initiation factor 2 subunit 3	34	9671.7	10020.9	10164.2	9434.16	9853.47	9571.79	9094.2	9106.64	9010.05	9952.27	206.836	9619.81	174.517	9070.3	42.9025	0.966595	0.91138	0.00350061	1				0.0161062	0.147894	0.0124328	0.0203114
sp|Q96PU8|QKI_HUMAN	QKI	QKI_HUMAN Protein quaking	16	1819.03	1835.32	1745.7	1612.11	1615.79	1601.97	1640.18	1741.25	1666.85	1800.02	38.9792	1609.96	5.84384	1682.76	42.7678	0.894412	0.934858	0.00350226	1				0.0161062	0.0757435	0.158565	0.0849748
sp|Q06323-2|PSME1_HUMAN	PSME1	PSME1_HUMAN Isoform 2 of Proteasome activator complex subunit 1	29	6039.55	6481.53	6073.75	5908.02	6106.72	6128.78	6921.15	6877.57	6700.05	6198.28	200.776	6047.84	99.277	6832.92	95.6253	0.975729	1.10239	0.0035049	1				0.0161062	0.38521	0.0812988	0.0065625
sp|Q04637-9|IF4G1_HUMAN	EIF4G1	IF4G1_HUMAN Isoform 9 of Eukaryotic translation initiation factor 4 gamma 1	80	17358.2	16522.4	17327.2	18098.1	17171.5	17242	15646.8	15424.5	15877.6	17069.3	386.9	17503.9	421.171	15649.6	184.988	1.02546	0.916831	0.00350605	1				0.0161062	0.416758	0.0588737	0.0110582
sp|Q9NWH9|SLTM_HUMAN	SLTM	SLTM_HUMAN SAFB-like transcription modulator	11	2009.1	2025.8	2067.38	2351.28	2247.84	2190.81	2089.86	2102.23	2046.45	2034.09	24.5047	2263.31	66.4186	2079.51	23.9185	1.11269	1.02233	0.00351354	1				0.0161268	0.110472	0.345032	0.0285381
sp|P62820|RAB1A_HUMAN	RAB1A	RAB1A_HUMAN Ras-related protein Rab-1A	29	4322.43	4351.86	4459.63	4920.04	4530.62	4872.58	4065.55	4241.21	4071.87	4377.97	58.9768	4774.41	173.473	4126.21	81.3582	1.09055	0.942493	0.00351582	1				0.0161268	0.191595	0.0747239	0.0163141
sp|P49748-3|ACADV_HUMAN	ACADVL	ACADV_HUMAN Isoform 3 of Very long-chain specific acyl-CoA dehydrogenase, mitochondrial	29	5373.3	5139.06	5304.85	5024.96	5134.32	5151.11	4898.14	4916.13	4890.17	5272.4	98.3419	5103.46	55.9318	4901.48	10.8581	0.967958	0.929648	0.00351912	1				0.0161268	0.334318	0.0352789	0.01539
sp|O75494|SRS10_HUMAN	SRSF10	SRS10_HUMAN Serine/arginine-rich splicing factor 10	9	1450.06	1381.79	1391.67	1288.34	1340.22	1421.61	1539.22	1623.53	1619.44	1407.84	30.1253	1350.06	54.8501	1594.06	38.816	0.958956	1.13228	0.00352082	1				0.0161268	0.593457	0.0289161	0.0159743
sp|Q69YH5|CDCA2_HUMAN	CDCA2	CDCA2_HUMAN Cell division cycle-associated protein 2	9	601.354	627.773	676.061	665.213	631.233	659.916	740.932	793.559	826.395	635.063	30.9315	652.121	14.9273	786.962	35.2006	1.02686	1.23919	0.0035302	1				0.0161544	0.985282	0.0580752	0.0144368
sp|Q16666|IF16_HUMAN	IFI16	IF16_HUMAN Gamma-interferon-inducible protein 16	8	612.621	590.27	638.591	938.819	817.223	825.211	542.527	625.484	678.534	613.827	19.7454	860.418	55.5339	615.515	55.9703	1.40173	1.00275	0.00353201	1				0.0161544	0.0814503	0.987732	0.0222741
sp|Q15404|RSU1_HUMAN	RSU1	RSU1_HUMAN Ras suppressor protein 1	11	2552.07	2639.92	2496.6	2607.71	2636.23	2671.31	2376.25	2450.38	2366.23	2562.86	59.0058	2638.42	26.0106	2397.62	37.5306	1.02948	0.935524	0.0035449	1				0.0161926	0.414317	0.101812	0.00771843
sp|Q8NCF5|NF2IP_HUMAN	NFATC2IP	NF2IP_HUMAN NFATC2-interacting protein	5	602.632	597.294	582.364	516.451	532.14	547.719	639.021	614.951	586.763	594.097	8.57769	532.103	12.7651	613.578	21.3563	0.895651	1.03279	0.00354553	1				0.0161926	0.0943937	0.363275	0.017611
sp|Q86Y91-4|KI18B_HUMAN	KIF18B	KI18B_HUMAN Isoform 4 of Kinesin-like protein KIF18B	2	106.807	94.919	98.8298	110.257	99.0127	101.581	121.332	125.452	131.422	100.185	4.94699	103.617	4.81091	126.069	4.14224	1.03425	1.25836	0.00354892	1				0.0161963	0.329848	0.020919	0.0163141
sp|P18846|ATF1_HUMAN	ATF1	ATF1_HUMAN Cyclic AMP-dependent transcription factor ATF-1	4	879.618	895.763	874.19	880.838	912.033	932.671	973.72	1015.75	965.355	883.19	9.16223	908.514	21.3065	984.942	22.0508	1.02867	1.11521	0.00359017	1				0.0163726	0.441722	0.0399154	0.0338517
sp|Q9HCC0|MCCB_HUMAN	MCCC2	MCCB_HUMAN Methylcrotonoyl-CoA carboxylase beta chain, mitochondrial	22	3482.49	3416.18	3580.24	2975.58	3177.73	3182.74	3198.76	3159.45	3162.03	3492.97	67.3859	3112.02	96.497	3173.41	17.9537	0.890937	0.908514	0.00359829	1				0.0163977	0.1127	0.0346781	0.447846
sp|O75391|SPAG7_HUMAN	SPAG7	SPAG7_HUMAN Sperm-associated antigen 7	4	3222.17	3196.78	2971.79	3036.5	3030.63	2880.93	2681.4	2526.88	2356.59	3130.25	112.524	2982.69	71.9927	2521.62	132.655	0.95286	0.805567	0.00360354	1				0.0164084	0.508913	0.0618696	0.0238355
sp|Q14393|GAS6_HUMAN	GAS6	GAS6_HUMAN Growth arrest-specific protein 6	3	287.619	300.173	275.321	219.203	259.827	269.232	341.746	349.88	338.241	287.704	10.146	249.421	21.7094	343.289	4.87526	0.866934	1.1932	0.00360587	1				0.0164084	0.291684	0.0367856	0.0156588
sp|Q96D09|GASP2_HUMAN	GPRASP2	GASP2_HUMAN G-protein coupled receptor-associated sorting protein 2	4	908.775	882.718	880.45	839.781	849.38	842.247	827.197	768.464	794.043	890.648	12.8514	843.803	4.07024	796.568	24.044	0.947403	0.894369	0.00361303	1				0.0164291	0.060679	0.0606798	0.0663885
sp|Q93052|LPP_HUMAN	LPP	LPP_HUMAN Lipoma-preferred partner	26	3289.48	3422.05	3330.37	3597.71	3753.64	3775.16	3673.94	3656.9	3531.87	3347.3	55.4297	3708.84	79.068	3620.9	63.3393	1.10801	1.08174	0.00362553	1				0.0164739	0.0948213	0.0609826	0.312356
sp|O94851-4|MICA2_HUMAN	MICAL2	MICA2_HUMAN Isoform 4 of Protein-methionine sulfoxide oxidase MICAL2	10	867.415	767.001	901.904	853.645	767.489	770.487	1045.55	1030.82	1128.34	845.44	57.224	797.207	39.9265	1068.24	42.9228	0.942949	1.26353	0.00364357	1				0.0165439	0.679056	0.0649612	0.00926778
sp|O14920|IKKB_HUMAN	IKBKB	IKKB_HUMAN Inhibitor of nuclear factor kappa-B kinase subunit beta	12	1602.16	1608.04	1544.48	1700.93	1706.78	1772.19	1585.48	1611.96	1554.79	1584.89	28.6772	1726.63	32.3018	1584.08	23.3606	1.08943	0.999485	0.00365222	1				0.0165712	0.100115	0.833358	0.0151126
sp|Q15542|TAF5_HUMAN	TAF5	TAF5_HUMAN Transcription initiation factor TFIID subunit 5	9	809.867	783.035	784.75	698.477	775.94	732.683	853.26	873.802	851.214	792.551	12.2645	735.7	31.696	859.425	10.2001	0.928269	1.08438	0.00365586	1				0.0165757	0.296061	0.0194732	0.0161834
sp|Q2TAZ0-3|ATG2A_HUMAN	ATG2A	ATG2A_HUMAN Isoform 2 of Autophagy-related protein 2 homolog A	2	163.056	170.373	170.1	135.569	138.703	127.972	153.28	143.848	133.167	167.843	3.38675	134.081	4.50544	143.432	8.21637	0.79885	0.854559	0.00366218	1				0.0165923	0.0632229	0.0737812	0.253582
sp|Q9NS87|KIF15_HUMAN	KIF15	KIF15_HUMAN Kinesin-like protein KIF15	33	5627.44	5679.62	5541.26	5272.76	5410.49	5434.41	5328.66	5163.78	5166.96	5616.11	57.0509	5372.55	71.237	5219.8	76.9866	0.956633	0.929434	0.0036658	1				0.0165967	0.142998	0.0447148	0.12357
sp|Q08945|SSRP1_HUMAN	SSRP1	SSRP1_HUMAN FACT complex subunit SSRP1	47	12458	12626.9	12273.4	11597.4	11332	11496.2	12875	13430.5	12391	12452.8	144.363	11475.2	109.362	12898.8	424.709	0.921498	1.03582	0.00369998	1				0.0167394	0.0743446	0.390509	0.0172093
sp|Q9P2J5|SYLC_HUMAN	LARS	SYLC_HUMAN Leucine--tRNA ligase, cytoplasmic	83	14598.5	13897.5	14963.8	18250.5	16703.1	17125.7	15444	15819.4	16434.4	14486.6	442.448	17359.8	653.045	15899.3	408.254	1.19833	1.09752	0.00370653	1				0.0167569	0.0953321	0.103286	0.0636344
sp|Q9GZZ9|UBA5_HUMAN	UBA5	UBA5_HUMAN Ubiquitin-like modifier-activating enzyme 5	15	2952.4	3013.58	2959.18	2745.85	2927.14	2940.35	2609.82	2694.43	2662.86	2975.05	27.3827	2871.11	88.7386	2655.7	34.9106	0.965063	0.892657	0.00370994	1				0.016759	0.364504	0.0194698	0.0419759
sp|P47755|CAZA2_HUMAN	CAPZA2	CAZA2_HUMAN F-actin-capping protein subunit alpha-2	16	1752.26	1780.98	1806.16	1729.73	1816.91	1680.23	2057.97	2042.83	1921.83	1779.8	22.0204	1742.29	56.5017	2007.54	60.9228	0.978925	1.12796	0.00371234	1				0.016759	0.493025	0.0547242	0.0197502
sp|Q9Y375|CIA30_HUMAN	NDUFAF1	CIA30_HUMAN Complex I intermediate-associated protein 30, mitochondrial	4	600.56	612.411	600.471	530.72	541.9	543.14	554.002	599.083	571.401	604.481	5.60771	538.587	5.58556	574.829	18.5632	0.890991	0.950946	0.00373008	1				0.016827	0.060679	0.206324	0.0656118
sp|Q96FN4|CPNE2_HUMAN	CPNE2	CPNE2_HUMAN Copine-2	12	1501.13	1477.27	1442.11	1263.63	1345.76	1354.5	1555.68	1624.89	1788.28	1473.5	24.2416	1321.3	40.9323	1656.28	97.5187	0.896704	1.12404	0.00373842	1				0.0168525	0.117483	0.133498	0.0172093
sp|Q9NZV1|CRIM1_HUMAN	CRIM1	CRIM1_HUMAN Cysteine-rich motor neuron 1 protein	9	890.663	918.835	912.586	787.313	818.944	730.352	768.794	783.55	727.777	907.361	12.08	778.87	36.657	760.04	23.5956	0.85839	0.837638	0.00374181	1				0.0168556	0.10654	0.0271973	0.607089
sp|P50991|TCPD_HUMAN	CCT4	TCPD_HUMAN T-complex protein 1 subunit delta	62	13173	13895	13840.2	12724.3	13417.1	12731.3	12205.9	11914.9	11503.7	13636.1	328.201	12957.6	324.952	11874.8	288.069	0.950242	0.87084	0.00375075	1				0.0168769	0.133985	0.0243999	0.0334562
sp|Q9BSV6|SEN34_HUMAN	TSEN34	SEN34_HUMAN tRNA-splicing endonuclease subunit Sen34	9	529.52	553.211	512.294	456.168	475.001	490.399	537.65	569.669	573.155	531.675	16.7737	473.856	13.9982	560.158	15.9791	0.891251	1.05357	0.00375402	1				0.0168769	0.135697	0.32267	0.0117601
sp|P27816|MAP4_HUMAN	MAP4	MAP4_HUMAN Microtubule-associated protein 4	103	25180.6	23517.5	24600.9	28126.4	27450.6	26720.6	24808	23653	24642.2	24433	689.26	27432.5	574.058	24367.7	509.905	1.12277	0.997329	0.0037579	1				0.0168769	0.081559	0.679554	0.0120963
sp|Q8NFQ8|TOIP2_HUMAN	TOR1AIP2	TOIP2_HUMAN Torsin-1A-interacting protein 2	4	396.258	399.286	424.432	443.51	420.303	406.13	356.697	354.01	369.409	406.659	12.6283	423.314	15.4082	360.039	6.71602	1.04096	0.885358	0.00375811	1				0.0168769	0.624729	0.0406404	0.0122456
sp|P25705|ATPA_HUMAN	ATP5A1	ATPA_HUMAN ATP synthase subunit alpha, mitochondrial	120	20173.7	20313.6	20147.7	18041.3	18431.7	19044.4	19326	20097.6	19697.9	20211.7	72.8551	18505.8	412.852	19707.2	315.073	0.9156	0.975039	0.00376441	1				0.0168769	0.0936909	0.209382	0.0414318
sp|P61981|1433G_HUMAN	YWHAG	1433G_HUMAN 14-3-3 protein gamma	17	6140.06	6070.27	6004.23	6343.95	6489.77	6512.64	7504.84	6955.75	6761.99	6071.52	55.4594	6448.79	74.7164	7074.19	314.62	1.06214	1.16514	0.00376481	1				0.0168769	0.0744507	0.0555559	0.0577667
sp|P14618-2|KPYM_HUMAN	PKM	KPYM_HUMAN Isoform M1 of Pyruvate kinase PKM	147	27742.5	27866.5	26909	26197.2	26105.5	25257	25597.3	24656.1	25293.8	27506	425.167	25853.2	423.259	25182.4	392.234	0.939913	0.915524	0.00376539	1				0.0168769	0.139971	0.0463377	0.196164
sp|Q16739|CEGT_HUMAN	UGCG	CEGT_HUMAN Ceramide glucosyltransferase	2	141.468	132.965	138.712	154.119	150.331	156.745	177.6	156.804	173.84	137.715	3.5422	153.732	2.63279	169.415	9.04824	1.1163	1.23018	0.00377188	1				0.0168939	0.0757435	0.0488422	0.0896891
sp|Q9NZR1|TMOD2_HUMAN	TMOD2	TMOD2_HUMAN Tropomodulin-2	2	542.889	439.532	418.081	331.36	408.341	377.455	590.96	646.68	766.189	466.834	54.4874	372.385	31.6312	667.943	73.0999	0.797683	1.43079	0.00378018	1				0.016919	0.264949	0.0458365	0.0109033
sp|Q8IV08|PLD3_HUMAN	PLD3	PLD3_HUMAN Phospholipase D3	4	632.01	617.062	658.092	685.923	692.618	751.333	734.349	782.837	777.29	635.721	16.9548	709.958	29.3839	764.825	21.6687	1.11678	1.20308	0.00378826	1				0.0169431	0.178946	0.0366312	0.115988
sp|Q99715|COCA1_HUMAN	COL12A1	COCA1_HUMAN Collagen alpha-1(XII) chain	17	1968.72	1840.49	2040.33	1770.62	1711.14	1760.54	2066.27	2004.47	2132	1949.85	82.6686	1747.43	25.9911	2067.58	52.0721	0.89619	1.06038	0.00379303	1				0.0169523	0.167456	0.282993	0.00637832
sp|Q96QD9|UIF_HUMAN	FYTTD1	UIF_HUMAN UAP56-interacting factor	2	178.762	175.705	191.96	201.69	187.83	195.102	213.507	228.371	215.078	182.142	7.05343	194.874	5.66062	218.985	6.66759	1.0699	1.20228	0.00380424	1				0.0169782	0.355041	0.051503	0.0262388
sp|Q13442|HAP28_HUMAN	PDAP1	HAP28_HUMAN 28 kDa heat- and acid-stable phosphoprotein	13	3232.63	2966.54	3206	3784.9	3739.78	3561.09	4126.87	3665.08	3837.77	3135.06	119.654	3695.26	96.6419	3876.57	190.511	1.17869	1.23652	0.00380424	1				0.0169782	0.0838623	0.0475655	0.31924
sp|P61289-2|PSME3_HUMAN	PSME3	PSME3_HUMAN Isoform 2 of Proteasome activator complex subunit 3	22	4638.85	4713.7	4553.25	4217.81	4463.42	4409.86	4178.31	4221.1	4036.34	4635.27	65.5524	4363.7	105.449	4145.25	78.9674	0.941412	0.894285	0.00380887	1				0.0169865	0.186484	0.0367355	0.0930827
sp|Q9NVE7|PANK4_HUMAN	PANK4	PANK4_HUMAN Pantothenate kinase 4	17	3963.84	4022.95	4021.51	3834.09	3973.31	3877.36	3763.59	3603.6	3545.32	4002.77	27.5316	3894.92	58.1768	3637.5	92.2768	0.973057	0.908747	0.00381153	1				0.0169865	0.182501	0.0458158	0.0395647
sp|Q6IA69|NADE_HUMAN	NADSYN1	NADE_HUMAN Glutamine-dependent NAD(+) synthetase	3	299.985	283.597	299.467	353.911	369.713	371.15	284.78	273.751	321.69	294.35	7.60622	364.925	7.8099	293.407	20.4997	1.23977	0.996797	0.00383311	1				0.0170706	0.0632229	0.955753	0.0214572
sp|Q15435|PP1R7_HUMAN	PPP1R7	PP1R7_HUMAN Protein phosphatase 1 regulatory subunit 7	14	1558.59	1614.73	1515.37	1551.46	1547.91	1667.41	1385.45	1407.94	1349.41	1562.9	40.6777	1588.93	55.515	1380.93	24.1073	1.01665	0.883573	0.00384662	1				0.0171185	0.783351	0.0458474	0.0152576
sp|O00629|IMA3_HUMAN	KPNA4	IMA3_HUMAN Importin subunit alpha-3	19	2495.36	2640.84	2553.16	2766.77	2862.4	2765.61	2837.49	2787.64	2756.77	2563.12	59.8081	2798.26	45.3563	2793.97	33.2561	1.09174	1.09006	0.00385902	1				0.0171347	0.103653	0.0454268	0.929692
sp|Q04323-2|UBXN1_HUMAN	UBXN1	UBXN1_HUMAN Isoform 2 of UBX domain-containing protein 1	9	1569.05	1559.83	1515.91	1622.19	1605.06	1643.67	1694.43	1718.4	1643.06	1548.26	23.1848	1623.64	15.7958	1685.3	31.4281	1.04868	1.08851	0.00386013	1				0.0171347	0.102506	0.0432569	0.0803786
sp|Q9Y2X0|MED16_HUMAN	MED16	MED16_HUMAN Mediator of RNA polymerase II transcription subunit 16	8	1868.02	1815.76	1816.5	1768.67	1775.99	1781.1	1596.21	1695.52	1690.25	1833.43	24.463	1775.25	5.10119	1660.66	45.6238	0.968271	0.905768	0.00386097	1				0.0171347	0.0616205	0.0649258	0.0371591
sp|Q8N3D4|EH1L1_HUMAN	EHBP1L1	EH1L1_HUMAN EH domain-binding protein 1-like protein 1	14	1226.34	1199.69	1252.63	1096.88	1208.41	1217.87	1376.18	1373.78	1385.79	1226.22	21.6128	1174.39	54.9414	1378.58	5.18922	0.957729	1.12425	0.00386118	1				0.0171347	0.506328	0.0236232	0.0173926
sp|Q09028|RBBP4_HUMAN	RBBP4	RBBP4_HUMAN Histone-binding protein RBBP4	13	1466.48	1444.79	1439.35	1226.06	1296.22	1344.32	1455	1418.92	1471.32	1450.21	11.7193	1288.87	48.5586	1448.41	21.8933	0.888747	0.998763	0.00387421	1				0.0171803	0.119888	0.799861	0.0243596
sp|Q04724|TLE1_HUMAN	TLE1	TLE1_HUMAN Transducin-like enhancer protein 1	6	1230.47	1174.02	1155.03	973.24	1059.32	957.704	1064.54	1009.96	1019.21	1186.51	32.0389	996.755	44.6927	1031.24	23.8499	0.840075	0.869137	0.00390185	1				0.0172813	0.10383	0.0325664	0.403517
sp|Q8IZT6|ASPM_HUMAN	ASPM	ASPM_HUMAN Abnormal spindle-like microcephaly-associated protein	16	2240.29	2157.35	2317.09	2383.06	2392.19	2436.12	2462.95	2475.99	2542.5	2238.24	65.2296	2403.79	23.1626	2493.81	34.8358	1.07396	1.11418	0.0039025	1				0.0172813	0.163372	0.0606798	0.0477431
sp|Q13045|FLII_HUMAN	FLII	FLII_HUMAN Protein flightless-1 homolog	50	7792.49	7044.61	8091.91	7900.72	7643.91	7313.25	5917.12	5940.01	6473.77	7643	440.431	7619.29	240.464	6110.3	257.182	0.996898	0.799463	0.00391289	1				0.0173151	0.913515	0.0728389	0.0108713
sp|Q17RN3|FA98C_HUMAN	FAM98C	FA98C_HUMAN Protein FAM98C	5	182.399	184.687	199.643	189.618	221.011	241.504	265.202	281.69	265.274	188.91	7.64688	217.378	21.3376	270.722	7.7556	1.1507	1.43308	0.00391933	1				0.0173221	0.401414	0.0189143	0.0485621
sp|P42226|STAT6_HUMAN	STAT6	STAT6_HUMAN Signal transducer and activator of transcription 6	2	142.071	129.46	145.81	176.557	173.829	175.719	129.103	113.42	140.344	139.114	6.99476	175.368	1.14097	127.622	11.0414	1.26061	0.917396	0.00392	1				0.0173221	0.077365	0.495627	0.0147973
sp|Q4LDG9|DNAL1_HUMAN	DNAL1	DNAL1_HUMAN Dynein light chain 1, axonemal	3	561.708	577.727	561.507	566.373	606.812	593.028	527.163	525.789	498.363	566.981	7.59925	588.738	16.7856	517.105	13.2645	1.03837	0.912033	0.00393584	1				0.0173747	0.428818	0.0595595	0.017611
sp|P51531|SMCA2_HUMAN	SMARCA2	SMCA2_HUMAN Probable global transcription activator SNF2L2	15	2620.39	2527.58	2719.91	3149.08	3052.97	2930.72	2656.01	2718.08	2802.49	2622.63	78.5343	3044.26	89.3578	2725.53	60.0316	1.16077	1.03924	0.00394194	1				0.0173747	0.103243	0.376463	0.0223216
sp|Q5GLZ8|HERC4_HUMAN	HERC4	HERC4_HUMAN Probable E3 ubiquitin-protein ligase HERC4	31	3576.44	3336.76	3601.48	4057.2	4149.74	4231.64	3878.3	3742.21	4077.99	3504.89	119.327	4146.19	71.259	3899.5	137.899	1.18297	1.11259	0.00394403	1				0.0173747	0.076253	0.101307	0.104107
sp|P62304|RUXE_HUMAN	SNRPE	RUXE_HUMAN Small nuclear ribonucleoprotein E	8	915.679	912.962	870.47	798.152	809.199	799.865	879.588	962.032	960.614	899.704	20.7011	802.405	4.85448	934.078	38.5346	0.891855	1.03821	0.00394726	1				0.0173747	0.0757309	0.394242	0.0155812
sp|Q32MZ4|LRRF1_HUMAN	LRRFIP1	LRRF1_HUMAN Leucine-rich repeat flightless-interacting protein 1	13	2243.83	2127.91	2155.52	2145.59	2202.78	2152.8	2014.58	1915.12	1995.17	2175.75	49.4395	2167.06	25.4311	1974.96	43.0465	0.996003	0.907712	0.00394748	1				0.0173747	0.487121	0.0546769	0.0140711
sp|Q86XP1|DGKH_HUMAN	DGKH	DGKH_HUMAN Diacylglycerol kinase eta	5	837.477	813.711	794.286	871.708	830.24	827.25	665.468	731.909	734.05	815.158	17.6623	843.066	20.2897	710.476	31.8372	1.03424	0.87158	0.00394854	1				0.0173747	0.228985	0.089643	0.0177593
sp|P13645|K1C10_HUMAN_contaminant	KRT10	K1C10_HUMAN_contaminant Keratin, type I cytoskeletal 10	57	14411.2	10950.1	14431	6527.8	6201.12	7781.92	9610.01	9340.86	12325.5	13264.1	1636.27	6836.95	681.377	10425.5	1348.02	0.515447	0.785991	0.00395135	1				0.0173749	0.0893966	0.330641	0.0293728
sp|Q9NZB2-6|F120A_HUMAN	FAM120A	F120A_HUMAN Isoform F of Constitutive coactivator of PPAR-gamma-like protein 1	39	6635.78	6608.94	6866.29	7002.45	6480.54	6520.45	5961.4	6016.72	5964.89	6703.67	115.511	6667.81	237.184	5981	25.2957	0.994651	0.892198	0.00396037	1				0.0174023	0.824599	0.0204128	0.0215587
sp|Q9BTW9-4|TBCD_HUMAN	TBCD	TBCD_HUMAN Isoform 4 of Tubulin-specific chaperone D	15	2132.54	2215.57	2140.21	2215.4	2213.03	2300.74	2020.19	2083.47	2005.23	2162.77	37.464	2243.06	40.7998	2036.3	33.9111	1.03712	0.941521	0.00398034	1				0.0174778	0.350631	0.0703885	0.0124153
sp|P52701|MSH6_HUMAN	MSH6	MSH6_HUMAN DNA mismatch repair protein Msh6	44	7471.01	7349.96	7410.82	7038.36	7115.96	7208.92	7045.62	7134.19	7178.7	7410.6	49.4187	7121.08	69.7249	7119.5	55.3133	0.960932	0.960719	0.00398644	1				0.0174807	0.10489	0.0419537	0.984749
sp|Q70IA6-3|MOB2_HUMAN	MOB2	MOB2_HUMAN Isoform 3 of MOB kinase activator 2	3	745.258	739.445	768.868	871.004	835.876	890.123	738.994	799.741	738.837	751.19	12.7233	865.668	22.4654	759.191	28.6735	1.15239	1.01065	0.00398659	1				0.0174807	0.0830883	0.888678	0.0240984
sp|Q96IV0|NGLY1_HUMAN	NGLY1	NGLY1_HUMAN Peptide-N(4)-(N-acetyl-beta-glucosaminyl)asparagine amidase	2	276.224	305.009	266.418	259.716	224.443	266.123	210.195	203.522	207.838	282.55	16.3775	250.094	18.3256	207.185	2.76309	0.885131	0.733268	0.00399325	1				0.0174977	0.311759	0.0289161	0.0363257
sp|Q15058|KIF14_HUMAN	KIF14	KIF14_HUMAN Kinesin-like protein KIF14	21	1653.28	1504.53	1690.93	2125.98	2050.09	2000.75	1627.42	1648.4	1838.58	1616.25	80.4771	2058.94	51.5065	1704.8	94.9837	1.2739	1.05479	0.00402747	1				0.0176353	0.0814503	0.436152	0.0200686
sp|O14672|ADA10_HUMAN	ADAM10	ADA10_HUMAN Disintegrin and metalloproteinase domain-containing protein 10	12	1971.28	1954.95	1995.96	2099.23	1985.02	2030.83	1801.11	1869.46	1875.46	1974.06	16.8575	2038.36	46.9291	1848.68	33.7238	1.03257	0.936483	0.00403037	1				0.0176357	0.354346	0.0635595	0.0179472
sp|Q9BRX8|F213A_HUMAN	FAM213A	F213A_HUMAN Redox-regulatory protein FAM213A	11	1899.42	1735.29	1990.12	2232.04	2139.04	2062.5	2279.66	2324.97	2379.35	1874.94	105.464	2144.53	69.3231	2327.99	40.7544	1.14378	1.24163	0.00403636	1				0.0176408	0.178755	0.0489394	0.0439387
sp|Q04760|LGUL_HUMAN	GLO1	LGUL_HUMAN Lactoylglutathione lyase	18	2759.52	2697.72	2808.19	2906.19	3173.97	3019.25	3217.01	3085.92	3232.11	2755.14	45.2052	3033.14	109.761	3178.35	65.6456	1.1009	1.1536	0.00403717	1				0.0176408	0.156071	0.0300991	0.203858
sp|Q9H0F7-2|ARL6_HUMAN	ARL6	ARL6_HUMAN Isoform 2 of ADP-ribosylation factor-like protein 6	5	721.501	711.658	756.73	797.742	854.921	791.728	718.429	683.334	675.205	729.963	19.349	814.797	28.478	692.323	18.7559	1.11622	0.948435	0.00404603	1				0.0176586	0.156071	0.212935	0.0143132
sp|Q8TF42|UBS3B_HUMAN	UBASH3B	UBS3B_HUMAN Ubiquitin-associated and SH3 domain-containing protein B	10	1394.51	1404.06	1323.24	1433.15	1369.11	1453.32	1131.75	1258	1191.68	1373.94	36.0593	1418.53	35.9	1193.81	51.5633	1.03245	0.868897	0.00404689	1				0.0176586	0.404571	0.0884725	0.0166547
sp|Q92888-3|ARHG1_HUMAN	ARHGEF1	ARHG1_HUMAN Isoform 3 of Rho guanine nucleotide exchange factor 1	36	4510.64	4400.39	4614.21	4981.73	5123.21	5058.23	5194.78	4810.36	5115.79	4508.41	87.3058	5054.39	57.8228	5040.31	165.766	1.1211	1.11798	0.00405604	1				0.0176862	0.0757435	0.0787935	0.910617
sp|O15063|K0355_HUMAN	KIAA0355	K0355_HUMAN Uncharacterized protein KIAA0355	3	475.697	473.886	510.721	437.221	438.967	436.103	541.556	494.054	511.523	486.768	16.9535	437.43	1.17856	515.711	19.6174	0.898642	1.05946	0.00405906	1				0.0176871	0.0958718	0.41053	0.0105069
sp|Q9UI12|VATH_HUMAN	ATP6V1H	VATH_HUMAN V-type proton ATPase subunit H	19	2872.29	2873.8	2845.35	2789.14	2858.71	2846.72	2635.64	2691.74	2746.26	2863.81	13.0701	2831.52	30.3667	2691.21	45.162	0.988725	0.939731	0.00407986	1				0.0177599	0.508913	0.0566526	0.0320523
sp|Q15723|ELF2_HUMAN	ELF2	ELF2_HUMAN ETS-related transcription factor Elf-2	4	476.579	488.243	520.411	509.207	510.261	504.929	566.258	560.124	549.627	495.078	18.5355	508.132	2.30561	558.67	6.86702	1.02637	1.12845	0.00408144	1				0.0177599	0.811834	0.0554612	0.00463671
sp|Q96CF2|CHM4C_HUMAN	CHMP4C	CHM4C_HUMAN Charged multivesicular body protein 4c	8	546.409	596.176	579.859	644.007	605.327	655.5	669.14	687.572	672.775	574.148	20.7147	634.945	21.462	676.496	7.9715	1.10589	1.17826	0.00410135	1				0.0178342	0.188059	0.0178012	0.0792999
sp|Q9NVQ4-2|FAIM1_HUMAN	FAIM	FAIM1_HUMAN Isoform 2 of Fas apoptotic inhibitory molecule 1	2	515.204	507.974	463.142	428.322	455.593	481.051	406.85	391.317	388.665	495.44	23.0281	454.989	21.5308	395.611	8.02082	0.918353	0.798504	0.00412092	1				0.0179042	0.42276	0.0355975	0.0282846
sp|Q96F07|CYFP2_HUMAN	CYFIP2	CYFP2_HUMAN Cytoplasmic FMR1-interacting protein 2	26	3711.63	3615.06	3694	3862.74	3683.57	3915.52	3353.42	3473.08	3478.36	3673.56	41.9896	3820.61	99.2687	3434.95	57.6931	1.04003	0.935047	0.00412316	1				0.0179042	0.271235	0.0643385	0.0171416
sp|Q8NF64|ZMIZ2_HUMAN	ZMIZ2	ZMIZ2_HUMAN Zinc finger MIZ domain-containing protein 2	3	251.49	224.358	228.589	240.864	252.676	253.431	278.302	293.357	279.477	234.812	11.9187	248.99	5.75445	283.712	6.83689	1.06038	1.20825	0.00412792	1				0.0179062	0.0953321	0.0169475	0.0126528
sp|Q8WUQ7-2|CATIN_HUMAN	CACTIN	CATIN_HUMAN Isoform 2 of Cactin	3	508.421	495.341	547.146	486.815	468.989	471.742	564.112	543.319	572.747	516.969	21.9961	475.849	7.83539	560.059	12.351	0.920458	1.08335	0.00412935	1				0.0179062	0.195492	0.217153	0.00603918
[truncated: 5,776 more rows]
