# Supplementary material for: Compensatory metabolic networks in pancreatic cancers upon perturbation of glutamine metabolism
Source: Nat Commun. 2017 Jul 3;8:15965. doi: 10.1038/ncomms15965 (PMC5500878; doi:10.1038/ncomms15965)
Supplement: Supplementary Data 7 [file ncomms15965-s8.xlsx]

## Sheet: Supplementary_Data_7
Supplementary Data 7 Quantitative proteomics of MDPAC-4 and PaTu-8988T cell lines after CB-839 treatment reveal alterations in glutamate-producing enzymes (associated with Supplementary Fig. 4d-f), oxidative stress response related proteins (associated with Supplementary Fig. 6a), and fatty acid metabolic processes (associated with Supplementary Fig. 6b). Data are derived from experimental data i…
Glutamate-producing enzymes (associated with Supplementary Fig. 4d-f, derived from Supplementary Data 4)
Protein Id	Gene Symbol	Description	Number of peptides	DMSO_1_norm_126_sn	DMSO_2_norm_127n_sn	DMSO_3_norm_127c_sn	CB-839_24h-1_norm_128n_sn	CB-839_24h-2_norm_128c_sn	CB-839_24h-3_norm_129n_sn	CB-839_72h-1_norm_129c_sn	CB-839_72h-2_norm_130n_sn	CB-839_72h-3_norm_130c_sn	Mean_DMSO	SD DMSO	Mean_CB-839_24h	SD CB-839_24h	Mean_CB-839_72h	SD CB-839_72h	Fold-change(CB-839_24h/DMSO)	Fold-change(CB-839_72h/DMSO)	One way ANOVA p value	Bonferroni-adjusted p value	Bonferroni-adjusted p value CB-839_24h vs DMSO	Bonferroni-adjusted p value CB-839_72h vs DMSO	Bonferroni-adjusted p value CB-839_72h vs CB-839_24h	FDR anova	FDR value CB-839_24h vs DMSO	FDR value CB-839_72h vs DMSO	FDR value CB-839_72h vs CB-839_24h
Experiment 1, from Supplementary Data 4
sp|D3Z7P3|GLSK_MOUSE	Gls	Glutaminase kidney isoform, mitochondrial OS=Mus musculus GN=Gls PE=1 SV=1	32	5947.17	6491.7	5965.26	7684.21	7302.83	7399.37	8306.39	8120.85	7876.35	6134.71	252.538	7462.14	161.9	8101.2	176.112	1.21638	1.32055	0.000182	1				0.000984179	0.021697	0.00419218	0.0265025
sp|Q571F8|GLSL_MOUSE	Gls2	Glutaminase liver isoform, mitochondrial OS=Mus musculus GN=Gls2 PE=1 SV=2	10	1306.79	1383.18	1270.99	1198.14	1137.51	1158.34	1852.74	1675.16	1696.3	1320.32	46.7899	1164.66	25.1527	1741.4	79.2009	0.882107	1.31892	0.000115	0.82087				0.000718171	0.039759	0.00679908	0.00184356
sp|Q61024|ASNS_MOUSE	Asns	Asparagine synthetase [glutamine-hydrolyzing] OS=Mus musculus GN=Asns PE=2 SV=3	42	7224.91	6041.98	7655.98	12255.9	13135.5	13308	4771.74	4802.79	5669.71	6974.29	682.328	12899.8	460.72	5081.41	416.182	1.84962	0.728592	1.55e-05	0.110639				0.000185015	0.0134124	0.0351325	0.00104882
tr|B2RQC6|B2RQC6_MOUSE	Cad	Carbamoyl-phosphate synthetase 2, aspartate transcarbamylase, and dihydroorotase OS=Mus musculus GN=Cad PE=2 SV=1	127	28829.2	25956	28186.5	26418.4	27512.1	27220	18046.5	18872.4	20881.8	27657.2	1231.24	27050.2	462.369	19266.9	1190.65	0.97805	0.696632	0.000302	1				0.00139076	0.641717	0.00702917	0.00453248
tr|Q8CIH9|Q8CIH9_MOUSE	Ppat	Amidophosphoribosyltransferase OS=Mus musculus GN=Ppat PE=2 SV=1	15	4690.65	3829.88	4793.03	4037.72	4240.77	4243.95	3060.83	3339.67	3687.86	4437.85	431.929	4174.15	96.477	3362.79	256.505	0.940578	0.757751	0.0254535	1				0.0422626	0.564303	0.0468939	0.0248417
sp|Q3THK7|GUAA_MOUSE	Gmps	GMP synthase [glutamine-hydrolyzing] OS=Mus musculus GN=Gmps PE=1 SV=2	46	14588.1	12101.7	14765.4	11903.3	12823.2	11990.3	11027.5	11606.6	12913.2	13818.4	1216.05	12238.9	414.663	11849.1	788.7	0.885698	0.857487	0.13343	1				0.170015
sp|P70698|PYRG1_MOUSE	Ctps1	CTP synthase 1 OS=Mus musculus GN=Ctps1 PE=1 SV=2	32	9562.66	8068.47	9475.03	8511.73	9254.67	9402.87	6219.07	6572.66	7306.03	9035.39	684.649	9056.42	389.879	6699.25	452.688	1.00233	0.741446	0.00618924	1				0.0134405	0.959323	0.0232814	0.0109094
sp|P70303|PYRG2_MOUSE	Ctps2	CTP synthase 2 OS=Mus musculus GN=Ctps2 PE=2 SV=1	9	1441.58	1444.33	1470.61	1320.38	1297.57	1408.48	2127.8	2507.32	2597.91	1452.17	13.0849	1342.14	47.8225	2411.01	203.646	0.924231	1.66028	0.000213	1				0.00109224	0.076648	0.00468341	0.0032499
sp|P47856|GFPT1_MOUSE	Gfpt1	Glutamine--fructose-6-phosphate aminotransferase [isomerizing] 1 OS=Mus musculus GN=Gfpt1 PE=1 SV=3	35	10541.8	9186.12	10428.1	8138.75	8882.07	9304.53	9235.6	9661.47	11870.6	10052	614.031	8775.12	481.899	10255.9	1154.93	0.872972	1.02028	0.217445	1				0.259465
	GFPT2		NA
sp|P24288|BCAT1_MOUSE	Bcat1	Branched-chain-amino-acid aminotransferase, cytosolic OS=Mus musculus GN=Bcat1 PE=2 SV=2	10	1531.11	1232.24	1456.49	3297.41	3768.59	3738.63	789.729	803.771	937.921	1406.61	127.008	3601.54	215.402	843.807	66.7951	2.56044	0.599886	3.75e-06	0.0267675	0.357197	1	0.0402803	8.26157e-05	0.00785022	0.00946455	0.000598882
sp|Q8BGT5|ALAT2_MOUSE	Gpt2	Alanine aminotransferase 2 OS=Mus musculus GN=Gpt2 PE=1 SV=1	19	2335.11	2558.91	2508.7	6188.99	5938.82	5566.39	3260.95	2681.26	2839.52	2467.57	95.8824	5898.07	255.804	2927.24	244.652	2.39023	1.18628	6.88e-06	0.0491094	0.0392862	1	0.558854	0.000115552	0.00401229	0.0703017	0.00210019
sp|Q9Z0L8|GGH_MOUSE	Ggh	Gamma-glutamyl hydrolase OS=Mus musculus GN=Ggh PE=1 SV=2	7	895.033	1005.21	948.8	1023.27	1009.93	1090.47	2258.46	2181.47	2115.94	949.681	44.9839	1041.22	35.2459	2185.29	58.2462	1.09639	2.30108	3.39e-07	0.00241978	1	0.0343395	0.0211875	2.6591e-05	0.143984	0.000891066	0.000469034
sp|Q8K010|OPLA_MOUSE	Oplah	5-oxoprolinase OS=Mus musculus GN=Oplah PE=2 SV=1	10	808.468	868.238	879.059	1045.72	1081.17	1243.98	1989.46	2851.96	2887.1	851.922	31.0423	1123.62	86.3268	2576.17	415.117	1.31893	3.02396	0.000861	1				0.00297763	0.0348652	0.00395808	0.00775185
Experiment 2, from Supplementary Data 4
sp|D3Z7P3|GLSK_MOUSE	Gls	GLSK_MOUSE Glutaminase kidney isoform, mitochondrial	43	11819.5	10977.7	12016.9	12904.9	13278.2	12520.1	13790.6	14169.7	13850	11604.7	450.621	12901.1	309.505	13936.8	166.484	1.11171	1.20096	0.00121891	1				0.00295649	0.0449261	0.00773928	0.0269341
sp|Q571F8|GLSL_MOUSE	Gls2	GLSL_MOUSE Glutaminase liver isoform, mitochondrial	11	3851.96	3638.56	3753.49	2840.62	2821.78	2819.31	2697.96	3004.75	2733.68	3748	87.2065	2827.24	9.51702	2812.13	136.981	0.754331	0.750301	8.5294e-05	0.608829				0.000439208	0.000736221	0.00497744	0.874072
sp|Q61024|ASNS_MOUSE	Asns	ASNS_MOUSE Asparagine synthetase [glutamine-hydrolyzing]	68	17431.3	16804.4	17462.4	34245.6	37508.2	35649.7	27914.2	22555.1	25282.4	17232.7	303.12	35801.2	1336.25	25250.6	2187.96	2.07751	1.46527	5.06503e-05	0.361542				0.000311974	0.000385479	0.00871147	0.0145358
sp|B2RQC6|PYR1_MOUSE	Cad	PYR1_MOUSE CAD protein	152	43215.2	42680.1	44144.5	42913.3	44318.7	43108.1	36317.8	34007.6	35923.5	43346.6	605.016	43446.7	621.705	35416.3	1009.02	1.00231	0.817049	6.41485e-05	0.457892				0.000362426	0.892735	0.00351612	0.00437334
tr|Q8CIH9|Q8CIH9_MOUSE	Ppat	Q8CIH9_MOUSE Amidophosphoribosyltransferase	23	6987.3	7008.67	6948.8	7577.75	7914.62	7724.66	7487.99	6481.65	7293.89	6981.59	24.7731	7739.01	137.9	7087.84	435.906	1.10849	1.01522	0.056615	1				0.0731502
sp|Q3THK7|GUAA_MOUSE	Gmps	GUAA_MOUSE GMP synthase [glutamine-hydrolyzing]	69	22320.7	21156.7	21784.3	20185.7	20374.1	20171.2	17518.3	16474.7	17296.7	21753.9	475.687	20243.7	92.4201	17096.6	448.936	0.930576	0.785908	5.1504e-05	0.367635				0.000314751	0.0191553	0.00284402	0.00445729
sp|P70698|PYRG1_MOUSE	Ctps1	PYRG1_MOUSE CTP synthase 1	53	17935.1	17415.2	18202.7	17790.4	19272.4	18304.4	16560.7	14488.6	16168.7	17851	326.949	18455.7	614.414	15739.3	898.764	1.03388	0.881706	0.0140106	1				0.0216025	0.322584	0.0536716	0.0428872
sp|P70303|PYRG2_MOUSE	Ctps2	PYRG2_MOUSE CTP synthase 2	22	6578.06	6358.85	6584.75	6534.8	7007.04	6455.58	6908.71	6355.76	6727.12	6507.22	104.949	6665.81	243.446	6663.86	230.13	1.02437	1.02407	0.685016	1				0.701369
sp|P47856|GFPT1_MOUSE	Gfpt1	GFPT1_MOUSE Glutamine--fructose-6-phosphate aminotransferase [isomerizing] 1	48	18937.2	18792.5	18567.3	16459.1	16750	16523.3	17223.4	15939.8	17518.1	18765.7	152.198	16577.5	124.783	16893.8	685.201	0.883393	0.900249	0.0036343	1				0.00701914	0.000831479	0.0329068	0.610785
	GFPT2		NA
sp|P24288|BCAT1_MOUSE	Bcat1	BCAT1_MOUSE Branched-chain-amino-acid aminotransferase, cytosolic	11	1948.02	1815.34	2037.55	4405.65	4991.46	4899.84	3777.84	2746.53	3213.8	1933.64	91.2852	4765.65	257.292	3246.06	421.648	2.4646	1.67873	0.000206387	1				0.000802501	0.000695425	0.0124689	0.0298573
sp|Q8BGT5|ALAT2_MOUSE	Gpt2	ALAT2_MOUSE Alanine aminotransferase 2	22	3324.26	2998.49	3312.75	9639.15	10164.9	10026	8887.32	8619.62	8362.08	3211.83	150.93	9943.35	222.451	8623.01	214.442	3.09585	2.68476	9.89709e-08	0.000706454	0.0108259	0.0200214	1	1.29295e-05	0.000312025	0.000736936	0.0107302
sp|Q9Z0L8|GGH_MOUSE	Ggh	GGH_MOUSE Gamma-glutamyl hydrolase	4	259.765	269.9	289.87	314.241	327.405	329.123	435.494	463.872	452.713	273.178	12.507	323.59	6.64761	450.693	11.673	1.18454	1.64981	7.6822e-06	0.0548356				0.000101764	0.0162367	0.00156641	0.00195589
sp|Q8K010|OPLA_MOUSE	Oplah	OPLA_MOUSE 5-oxoprolinase	5	365.787	343.213	372.881	646.247	685.9	677.109	907.341	860.756	942.704	360.627	12.6496	669.752	17.0036	903.6	33.5595	1.85719	2.50564	1.16008e-06	0.00828067	0.0557386	0.0222505	1	3.8137e-05	0.000548714	0.000736936	0.00402638
Experiment 3, from Supplementary Data 4
sp|D3Z7P3|GLSK_MOUSE	Gls	GLSK_MOUSE Glutaminase kidney isoform, mitochondrial	44	7833.06	7914.8	7899.68	8475.3	8319.28	8482.63	9023.8	8716.49	8875.86	7882.51	35.5094	8425.74	75.3357	8872.05	125.488	1.06891	1.12554	8.60289e-05	0.614074				0.000360085	0.00292414	0.00186963	0.0210836
sp|Q571F8|GLSL_MOUSE	Gls2	GLSL_MOUSE Glutaminase liver isoform, mitochondrial	11	2117.43	2162.94	2052.97	1627	1541.59	1623.97	1458.12	1439.97	1461.53	2111.11	45.1167	1597.52	39.5678	1453.21	9.4627	0.756719	0.68836	3.51043e-06	0.0250574	0.606894	0.0419054	1	4.62139e-05	0.00162192	0.000567395	0.0134662
sp|Q61024|ASNS_MOUSE	Asns	ASNS_MOUSE Asparagine synthetase [glutamine-hydrolyzing]	58	9251.15	9248.81	9880.5	18597.2	19448.7	18403.2	14050.8	14040.5	14026.8	9460.15	297.232	18816.4	454.087	14039.4	9.83068	1.98901	1.48405	2.9883e-07	0.00213305	0.0343091	0.122733	0.144197	1.23599e-05	0.000358391	0.000802296	0.000822907
sp|B2RQC6|PYR1_MOUSE	Cad	PYR1_MOUSE CAD protein	164	24295	24024.7	24792	23607.3	23308.6	23642.8	20939.6	21379	21477.6	24370.6	317.774	23519.6	149.878	21265.4	233.866	0.965081	0.872585	3.73885e-05	0.266879				0.000201138	0.0389812	0.00184901	0.00197351
tr|Q8CIH9|Q8CIH9_MOUSE	Ppat	Q8CIH9_MOUSE Amidophosphoribosyltransferase	22	3161.7	3174.77	3179.99	3436.45	3502.93	3554.26	3338.96	3362.19	3338.34	3172.15	7.69269	3497.88	48.2281	3346.5	11.0997	1.10268	1.05496	9.15957e-05	0.65381				0.00037662	0.00257753	0.000775432	0.0205601
sp|Q3THK7|GUAA_MOUSE	Gmps	GUAA_MOUSE GMP synthase [glutamine-hydrolyzing]	69	15166.3	14634.6	15036.3	13833.5	13764.2	13781.5	12141.1	12333.1	12360.4	14945.7	226.315	13793.1	29.4501	12278.2	97.5829	0.922877	0.821519	4.84325e-06	0.0345711	1	0.18578	0.0812633	5.633e-05	0.00536008	0.000935741	0.000646493
sp|P70698|PYRG1_MOUSE	Ctps1	PYRG1_MOUSE CTP synthase 1	47	11330.5	10442.1	11250.6	10817.5	11683.2	10350.6	10230.6	9842.72	10633.7	11007.7	401.291	10950.4	552.092	10235.7	322.936	0.994795	0.929862	0.222969	1				0.248971
sp|P70303|PYRG2_MOUSE	Ctps2	PYRG2_MOUSE CTP synthase 2	17	3183.43	3238.12	3236.11	3241.4	3236.53	3239.62	4284	4349.58	4529.88	3219.22	25.3207	3239.18	2.012	4387.82	103.958	1.0062	1.36301	2.01594e-06	0.0143898	1	0.133048	0.116989	3.29238e-05	0.368156	0.000816322	0.00074398
sp|P47856|GFPT1_MOUSE	Gfpt1	GFPT1_MOUSE Glutamine--fructose-6-phosphate aminotransferase [isomerizing] 1	38	7312.11	7900.53	7208.47	6770.17	6317.4	6710.14	6943.84	7596.38	7305.36	7473.7	304.763	6599.24	200.79	7281.86	266.916	0.882994	0.974331	0.0346774	1				0.0466593	0.0389339	0.563492	0.0600785
	GFPT2		NA
sp|P24288|BCAT1_MOUSE	Bcat1	BCAT1_MOUSE Branched-chain-amino-acid aminotransferase, cytosolic	9	1031.24	915.902	1034.27	2290.17	2332.83	2399.3	1705.05	1742.75	1613.62	993.804	55.0989	2340.77	44.9042	1687.14	54.2169	2.35536	1.69766	6.65399e-07	0.00474962	0.0757507	0.712453	0.54373	1.77525e-05	0.000513219	0.00177013	0.00155518
sp|Q8BGT5|ALAT2_MOUSE	Gpt2	ALAT2_MOUSE Alanine aminotransferase 2	21	1871.01	1768.04	1913.29	5421.19	5587.98	5357.58	4348.36	4401.91	4085.87	1850.78	60.9991	5455.58	97.1535	4278.71	138.102	2.94772	2.31184	1.06948e-07	0.000763394	0.00479451	0.0308613	1	8.52663e-06	0.000175548	0.000553332	0.00304744
sp|Q9Z0L8|GGH_MOUSE	Ggh	GGH_MOUSE Gamma-glutamyl hydrolase	3	259.841	243.342	255.36	298.415	301.353	297.903	411.354	418.513	404.959	252.848	6.96602	299.224	1.52011	411.609	5.53633	1.18341	1.62789	2.24366e-07	0.00160153	1	0.0516386	0.0134149	1.0968e-05	0.00378283	0.000611357	0.000392604
sp|Q8K010|OPLA_MOUSE	Oplah	OPLA_MOUSE 5-oxoprolinase	15	692.711	634.057	654.467	1297.16	1336.22	1367.57	2207.73	2192.46	2360.45	660.412	24.3116	1333.65	28.8021	2253.55	75.8487	2.01942	3.41234	1.73435e-07	0.00123798	0.0431772	0.00858653	0.105548	1.01875e-05	0.000395434	0.000524352	0.000717724
MPDAC-4 oxidative stress response related proteins (associated with Supplementary Fig. 6a, derived from Supplementary Data 9)
Protein Id	Gene Symbol	Description	Number of peptides	DMSO_1_norm_126_sn	DMSO_2_norm_127n_sn	DMSO_3_norm_127c_sn	CB-839_72h-1_norm_128n_sn	CB-839_72h-2_norm_128c_sn	CB-839_72h-3_norm_129n_sn	CB-839_R-1_norm_129c_sn	CB-839_R-2_norm_130n_sn	CB-839_R-3_norm_130c_sn	Mean DMSO	SD DMSO	Mean CB-839-72h	SD CB-839-72h	Mean CB-839-R	SD CB-839-R	Fold-change(CB-839-72h/DMSO)	Fold-change(CB-839-R/DMSO)	One way ANOVA p value	Bonferroni-adjusted p value	Bonferroni-adjusted p value CB-839_72h vs DMSO	Bonferroni-adjusted p value CB-839_R vs DMSO	Bonferroni-adjusted p value CB-839_R vs CB-839_72h	FDR ANOVA	FDR value CB-839_72h vs DMSO	FDR value CB-839_R vs DMSO	FDR value CB-839_72h vs CB-839_R
sp|Q8K009|AL1L2_MOUSE	Aldh1l2	AL1L2_MOUSE Mitochondrial 10-formyltetrahydrofolate dehydrogenase	40	2877.65	2652.37	2937.63	16212.7	16502.7	15748.2	7780.77	8126.54	8093.01	2822.55	122.802	16154.5	310.757	8000.11	155.697	5.72338	2.83435	5.34362e-09	3.44129e-05	0.000792192	0.00625634	0.00320086	6.26869e-06	0.000291584	0.00109729	0.000465407
sp|Q8VCN5|CGL_MOUSE	Cth	CGL_MOUSE Cystathionine gamma-lyase	23	1637.29	1686.76	1731.95	9016.58	9592.2	9280.82	5479.76	5338	5935.32	1685.33	38.6579	9296.53	235.258	5584.36	254.825	5.51614	3.3135	8.98694e-09	5.78759e-05	0.000219297	0.00435925	0.139843	6.43066e-06	0.000240388	0.00107349	0.0014976
sp|Q91WT9|CBS_MOUSE	Cbs	CBS_MOUSE Cystathionine beta-synthase	3	78.8934	91.0303	79.5552	182.534	179.438	202.436	170.144	165.951	192.365	83.1596	5.57196	188.136	10.1903	176.153	11.5905	2.26235	2.11826	1.90678e-05	0.122797				0.000271503	0.00169939	0.0055991	0.346793
sp|Q61024|ASNS_MOUSE	Asns	ASNS_MOUSE Asparagine synthetase [glutamine-hydrolyzing]	51	10056.1	10438.6	10147.7	16134.4	17550.8	16292.5	14342.1	14078.8	15393.6	10214.1	163.068	16659.2	633.728	14604.8	568.006	1.631	1.42987	1.38457e-05	0.0891662				0.000229014	0.00124334	0.00502607	0.0363515
sp|Q9QXG4|ACSA_MOUSE	Acss2	ACSA_MOUSE Acetyl-coenzyme A synthetase, cytoplasmic	3	240.722	242.35	261.019	351.662	305.284	347.256	296.074	336.861	296.335	248.03	9.20839	334.734	20.9018	309.757	19.166	1.34957	1.24887	0.00405894	1				0.00979743	0.0101511	0.031664	0.304262
tr|Q99L20|Q99L20_MOUSE	Gstt3	Q99L20_MOUSE Glutathione S-transferase theta 3	2	194.252	199.404	205.125	308.301	335.377	289.549	325.373	346.723	348.727	199.594	4.44091	311.076	18.8118	340.274	10.5685	1.55854	1.70484	2.8142e-05	0.181235				0.000337494	0.00316666	0.00235988	0.149751
sp|Q05920|PYC_MOUSE	Pc	PYC_MOUSE Pyruvate carboxylase, mitochondrial	17	2968.69	2750.46	2821.31	5839.95	5477.59	5764.91	3884.24	4357.66	4055.05	2846.82	90.8998	5694.15	156.165	4098.98	195.754	2.00018	1.43985	4.45137e-06	0.0286668	0.0184326	0.767021	0.968267	0.000123707	0.000858793	0.00777704	0.00404997
PaTu-8988T oxidative stress response related proteins (associated with Supplementary Fig. 6a, derived from Supplementary Data 6)
Protein Id	Gene Symbol	Description	Number of peptides	DMSO_1_norm_126_sn	DMSO_2_norm_127n_sn	DMSO_3_norm_127c_sn	CB-839_72h-1_norm_128n_sn	CB-839_72h-2_norm_128c_sn	CB-839_72h-3_norm_129n_sn	CB-839_R-1_norm_129c_sn	CB-839_R-2_norm_130n_sn	CB-839_R-3_norm_130c_sn	Mean DMSO	SD DMSO	Mean CB-839-72h	SD CB-839-72h	Mean CB-839-R	SD CB-839-R	Fold-change(CB-839-72h/DMSO)	Fold-change(CB-839-R/DMSO)	One way ANOVA p value	Bonferroni-adjusted p value	Bonferroni-adjusted p value CB-839_72h vs DMSO	Bonferroni-adjusted p value CB-839_R vs DMSO	Bonferroni-adjusted p value CB-839_R vs CB-839_72h	FDR ANOVA	FDR value CB-839_72h vs DMSO	FDR value CB-839_R vs DMSO	FDR value CB-839_72h vs CB-839_R
sp|Q3SY69|AL1L2_HUMAN	ALDH1L2	AL1L2_HUMAN Mitochondrial 10-formyltetrahydrofolate dehydrogenase	22	2836.84	2811.93	2765.79	3706.48	3803.15	3965.28	4557.93	4693.05	4766.75	2804.85	29.4345	3824.97	106.775	4672.58	86.4709	1.3637	1.66589	7.81522e-07	0.00489702	0.0329302	0.00121784	0.283795	0.000208651	0.060679	0.0104801	0.00588854
sp|P32929|CGL_HUMAN	CTH	CGL_HUMAN Cystathionine gamma-lyase	9	1278.23	1294.01	1294.63	1760.62	2010.51	1829.2	1697.56	1667.59	1664.8	1288.96	7.58912	1866.78	105.421	1676.65	14.8294	1.44829	1.30078	7.83597e-05	0.491002				0.00163381	0.0658019	0.0101175	0.0689786
sp|P35520-2|CBS_HUMAN	CBS	CBS_HUMAN Isoform 2 of Cystathionine beta-synthase	10	1367.6	1369.1	1341.99	1680.93	1818.29	1683.78	1624.53	1649.89	1614.52	1359.56	12.4413	1727.67	64.0909	1629.65	14.8861	1.27075	1.19865	9.92607e-05	0.621967				0.00184156	0.0658019	0.0120153	0.111335
sp|P08243|ASNS_HUMAN	ASNS	ASNS_HUMAN Asparagine synthetase [glutamine-hydrolyzing]	68	11159.6	11536.1	11309.7	13719.4	13646.4	13919.7	17936.2	17204.7	17243.3	11335.1	154.754	13761.8	115.538	17461.4	336.104	1.21409	1.54047	2.86945e-07	0.001798	0.0181003	0.00346317	0.0231373	0.000122525	0.0531309	0.0104801	0.00265564
sp|Q9NR19-2|ACSA_HUMAN	ACSS2	ACSA_HUMAN Isoform 2 of Acetyl-coenzyme A synthetase, cytoplasmic	5	460.802	471.394	471.738	531.1	576.405	549.685	687.408	604.807	728.303	467.978	5.07614	552.397	18.5948	673.506	51.3664	1.18039	1.43918	0.00100353	1				0.00746809	0.081559	0.0378353	0.0407585
sp|Q9Y2Q3|GSTK1_HUMAN	GSTK1	GSTK1_HUMAN Glutathione S-transferase kappa 1	9	1230.7	1206.68	1301.56	1343.02	1428.58	1428.51	1859.17	1928.91	1967.29	1246.31	40.2773	1400.04	40.3169	1918.46	44.7544	1.12334	1.53931	1.33631e-05	0.0837329				0.000688995	0.142654	0.0146234	0.00384499
MPDAC-4 fatty acid metabolic processes (associated with Supplementary Fig. 5b, derived from Supplementary Data 4)
Protein Id	Gene Symbol	Description	Number of peptides	DMSO_1_norm_126_sn	DMSO_2_norm_127n_sn	DMSO_3_norm_127c_sn	CB-839_24h-1_norm_128n_sn	CB-839_24h-2_norm_128c_sn	CB-839_24h-3_norm_129n_sn	CB-839_72h-1_norm_129c_sn	CB-839_72h-2_norm_130n_sn	CB-839_72h-3_norm_130c_sn	Mean_DMSO	SD DMSO	Mean_CB-839_24h	SD CB-839_24h	Mean_CB-839_72h	SD CB-839_72h	Fold-change(CB-839_24h/DMSO)	Fold-change(CB-839_72h/DMSO)	One way ANOVA p value	Bonferroni-adjusted p value	Bonferroni-adjusted p value CB-839_24h vs DMSO	Bonferroni-adjusted p value CB-839_72h vs DMSO	Bonferroni-adjusted p value CB-839_72h vs CB-839_24h	FDR anova	FDR value CB-839_24h vs DMSO	FDR value CB-839_72h vs DMSO	FDR value CB-839_72h vs CB-839_24h
sp|Q8K370|ACD10_MOUSE	Acad10	Acyl-CoA dehydrogenase family member 10 OS=Mus musculus GN=Acad10 PE=1 SV=1	10	557.584	603.937	594.481	785.555	862.81	847.912	1764.45	1876.69	2051.4	585.334	19.9983	832.092	33.4642	1897.51	118.069	1.42157	3.24176	3.83e-06	0.0273385	0.953822	0.0252164	0.123121	8.38606e-05	0.0114209	0.000853295	0.000960734
sp|Q8VCW8|ACSF2_MOUSE	Acsf2	Acyl-CoA synthetase family member 2, mitochondrial OS=Mus musculus GN=Acsf2 PE=1 SV=1	24	2611.28	2861.77	2590.22	3055.15	2906.58	2988.57	8315.8	8331.49	7720.73	2687.76	123.346	2983.43	60.7621	8122.67	284.289	1.11001	3.0221	1.5e-07	0.0010707	1	0.0139142	0.00534846	2.02019e-05	0.0808197	0.000771914	0.000361413
sp|Q9DBL1|ACDSB_MOUSE	Acadsb	Short/branched chain specific acyl-CoA dehydrogenase, mitochondrial OS=Mus musculus GN=Acadsb PE=1 SV=1	13	1788.48	1988.88	1951.75	2269.98	2172.69	2198.74	4497.31	4463.54	4556.39	1909.7	87.0478	2213.8	41.1219	4505.75	38.3724	1.15924	2.3594	1.88e-08	0.000134194	1	0.0171591	0.00129474	9.85044e-06	0.0408626	0.000780952	0.000265204
sp|P34914|HYES_MOUSE	Ephx2	Bifunctional epoxide hydrolase 2 OS=Mus musculus GN=Ephx2 PE=1 SV=2	17	2565.73	2519.52	2672.05	2632.78	2632.41	2699.72	5875.28	6386.31	6710.86	2585.77	63.8616	2654.97	31.6434	6324.15	343.944	1.02676	2.44575	2.36e-06	0.0168457	1	0.039037	0.0335377	6.76533e-05	0.319934	0.000909767	0.000559888
sp|Q9DC50|OCTC_MOUSE	Crot	Peroxisomal carnitine O-octanoyltransferase OS=Mus musculus GN=Crot PE=1 SV=1	17	3017.75	2923.95	3099.08	3174.33	3110.03	3290.23	6494.08	7142.25	7105.82	3013.59	71.5569	3191.53	74.5649	6914.05	297.336	1.05904	2.29429	1.03e-06	0.00735214	1	0.024638	0.0321432	4.2745e-05	0.122868	0.000851827	0.000551327
sp|Q9QYR9|ACOT2_MOUSE	Acot2	Acyl-coenzyme A thioesterase 2, mitochondrial OS=Mus musculus GN=Acot2 PE=1 SV=2	7	547.148	593.428	590.522	2838.39	2840.36	2465.7	1606.64	1608.36	1614.59	577.033	21.1649	2714.82	176.154	1609.86	3.41522	4.70479	2.7899	2.51e-06	0.0179164	0.0112711	0.0033248	0.489424	6.94433e-05	0.0030971	0.000693495	0.00196539
sp|Q9DBM2|ECHP_MOUSE	Ehhadh	Peroxisomal bifunctional enzyme OS=Mus musculus GN=Ehhadh PE=1 SV=4	3	137.606	183.778	166.39	206.594	210.316	202.606	506.244	508.929	536.888	162.591	19.0401	206.505	3.14822	517.354	13.8563	1.27009	3.18193	4.2e-07	0.00299796	1	0.23133	0.00237769	2.80183e-05	0.0880919	0.00171916	0.000317552
PaTu-8988T fatty acid metabolic processes (associated with Supplementary Fig. 5b, derived from Supplementary Data 6)
Protein Id	Gene Symbol	Description	Number of peptides	DMSO_1_norm_126_sn	DMSO_2_norm_127n_sn	DMSO_3_norm_127c_sn	CB-839_72h-1_norm_128n_sn	CB-839_72h-2_norm_128c_sn	CB-839_72h-3_norm_129n_sn	CB-839_R-1_norm_129c_sn	CB-839_R-2_norm_130n_sn	CB-839_R-3_norm_130c_sn	Mean DMSO	SD DMSO	Mean CB-839-72h	SD CB-839-72h	Mean CB-839-R	SD CB-839-R	Fold-change(CB-839-72h/DMSO)	Fold-change(CB-839-R/DMSO)	One way ANOVA p value	Bonferroni-adjusted p value	Bonferroni-adjusted p value CB-839_72h vs DMSO	Bonferroni-adjusted p value CB-839_R vs DMSO	Bonferroni-adjusted p value CB-839_R vs CB-839_72h	FDR ANOVA	FDR value CB-839_72h vs DMSO	FDR value CB-839_R vs DMSO	FDR value CB-839_72h vs CB-839_R
sp|Q8K370|ACD10_MOUSE	Acad10	ACD10_MOUSE Acyl-CoA dehydrogenase family member 10	3	145.327	158.647	156.033	311.921	322.443	337.338	188.491	190.274	198.443	153.336	5.76266	323.901	10.4275	192.403	4.33274	2.11236	1.25478	1.0071e-06	0.00648572	0.0265125	1	0.0429934	5.94174e-05	0.000910889	0.0116973	0.000840956
sp|Q8VCW8|ACSF2_MOUSE	Acsf2	ACSF2_MOUSE Acyl-CoA synthetase family member 2, mitochondrial	30	4406.48	3980.96	4587.47	9475.11	9422.43	9530.31	5189.43	5580.39	5136.22	4324.97	254.226	9475.95	44.0458	5302.01	198.037	2.19099	1.22591	3.14222e-06	0.0202359	0.0452337	1	0.0227049	0.000104309	0.00108014	0.0362678	0.0006671
sp|Q9DBL1|ACDSB_MOUSE	Acadsb	ACDSB_MOUSE Short/branched chain specific acyl-CoA dehydrogenase, mitochondrial	9	1262.7	1169.22	1243.81	2157.9	2053.13	2087.81	1315.38	1444.94	1323.59	1225.24	40.3581	2099.61	43.5789	1361.3	59.235	1.71363	1.11105	8.30425e-06	0.0534793				0.000171959	0.00101913	0.0869786	0.00177911
sp|P34914|HYES_MOUSE	Ephx2	HYES_MOUSE Bifunctional epoxide hydrolase 2	10	878.38	782.288	894.136	1225.91	1280.66	1226.41	920.845	863.938	996.295	851.601	49.4322	1244.33	25.6924	927.026	54.211	1.46116	1.08857	0.000593254	1				0.00237334	0.00405423	0.282771	0.00680265
sp|Q9DC50|OCTC_MOUSE	Crot	OCTC_MOUSE Peroxisomal carnitine O-octanoyltransferase	19	2452.35	2274.25	2333.98	4651.82	4338.89	4319.46	2522.8	2596.64	2451.65	2353.53	74.0111	4436.72	152.303	2523.7	59.1953	1.88514	1.0723	1.32113e-06	0.00850807	0.0378859	1	0.038627	6.75244e-05	0.00101913	0.102211	0.00082068
sp|Q9QYR9|ACOT2_MOUSE	Acot2	ACOT2_MOUSE Acyl-coenzyme A thioesterase 2, mitochondrial	9	720.427	645.296	709.091	2524.93	2541.08	2481.73	709.468	734.979	697.519	691.605	33.0706	2515.91	25.0544	713.989	15.6235	3.63779	1.03237	1.96247e-08	0.000126383	0.00296861	1	0.000179641	1.14894e-05	0.000510598	0.499099	0.000169374
sp|Q9DBM2|ECHP_MOUSE	Ehhadh	ECHP_MOUSE Peroxisomal bifunctional enzyme	1	32.8232	37.9888	47.2838	79.3036	76.4894	82.1723	55.0898	52.7081	47.4458	39.3653	5.98321	79.3218	2.32007	51.7479	3.19366	2.01502	1.31456
