# Supplementary material for: Compensatory metabolic networks in pancreatic cancers upon perturbation of glutamine metabolism
Source: Nat Commun. 2017 Jul 3;8:15965. doi: 10.1038/ncomms15965 (PMC5500878; doi:10.1038/ncomms15965)
Supplement: Supplementary Data 8 [file ncomms15965-s9.xlsx]

## Sheet: Supplementary_Table_8
Supplementary Data 8 Metaboanalyst integrated pathway analysis of MPDAC-4 CB-839 72 h quantitative proteomics (Experiment 1, from Supplementary Data 4) top 5% significantly upregulated and downregulated proteins combined with MPDAC-4 CB-839 4 h metabolite dataset from Fig. 4b (from Supplementary Data 1).
Pathway	Total	Expected	Hits	Enrichment	P.Value	Topology	PVal.Z	Topo.Z
Histidine metabolism	45	1.7154	10	5.82954	4.3777e-06	0.65625	5.141	2.016
beta-Alanine metabolism	51	1.9441	9	4.62939	9.5772e-05	0.7381	3.6807	2.3963
Propanoate metabolism	52	1.9822	7	3.53143	0.0031033	0.78049	2.0345	2.5932
Arginine and proline metabolism	102	3.8882	10	2.57188	0.004736	0.24731	1.8344	0.11607
Glycosaminoglycan degradation	22	0.83864	4	4.76963	0.0085765	0.21053	1.5534	-0.054839
Glutathione metabolism	79	3.0115	8	2.65648	0.0093761	0.18868	1.5112	-0.15634
Butanoate metabolism	50	1.906	6	3.14795	0.010786	0.51429	1.4449	1.3564
Glycosphingolipid biosynthesis - globo series	14	0.53368	3	5.62135	0.014414	0.44444	1.3076	1.032
One carbon pool by folate	28	1.0674	4	3.74742	0.020155	0.46667	1.149	1.1352
Lysine degradation	74	2.8209	7	2.48148	0.02104	0.48837	1.1286	1.236
Phenylalanine metabolism	33	1.258	4	3.17965	0.034853	0.34783	0.88975	0.58306
Drug metabolism - cytochrome P450	142	5.413	10	1.8474	0.041469	0.5463	0.80749	1.5052
Valine, leucine and isoleucine degradation	88	3.3546	7	2.08669	0.048176	0.34444	0.73654	0.56735
Glycolysis / Gluconeogenesis	89	3.3927	7	2.06325	0.050705	0.33898	0.71232	0.54198
Alanine, aspartate and glutamate metabolism	58	2.211	5	2.26142	0.067765	0.38776	0.57507	0.76857
Drug metabolism - other enzymes	80	3.0496	6	1.96747	0.081971	0.24561	0.48499	0.10818
Tyrosine metabolism	81	3.0877	6	1.94319	0.08591	0.4023	0.46278	0.83615
Glycosphingolipid biosynthesis - ganglio series	14	0.53368	2	3.74756	0.09724	0.086957	0.40414	-0.62895
Synthesis and degradation of ketone bodies	15	0.5718	2	3.49773	0.1095	0.55556	0.34793	1.5482
Citrate cycle (TCA cycle)	51	1.9441	4	2.05751	0.12745	0.47727	0.2761	1.1845
Glycine, serine and threonine metabolism	72	2.7446	5	1.82176	0.13738	0.11765	0.2406	-0.48636
Taurine and hypotaurine metabolism	18	0.68616	2	2.91477	0.1484	0.46667	0.20406	1.1352
Glyoxylate and dicarboxylate metabolism	55	2.0966	4	1.90785	0.15549	0.24	0.18197	0.082097
Pyrimidine metabolism	139	5.2987	8	1.5098	0.15706	0.30088	0.17722	0.36497
Metabolism of xenobiotics by cytochrome P450	150	5.718	8	1.39909	0.20985	0.42202	0.040091	0.92776
Tryptophan metabolism	84	3.2021	5	1.56148	0.21453	0.225	0.029643	0.012407
Pyruvate metabolism	65	2.4778	4	1.61434	0.23398	0.43478	-0.011437	0.98707
Biotin metabolism	7	0.26684	1	3.74756	0.23843	0.076923	-0.020335	-0.67557
Lysine biosynthesis	7	0.26684	1	3.74756	0.23843	0.375	-0.020335	0.70931
Fatty acid metabolism	88	3.3546	5	1.49049	0.2429	0.79612	-0.029135	2.6658
Aminoacyl-tRNA biosynthesis	91	3.4689	5	1.44138	0.26482	0.068493	-0.070025	-0.71473
D-Glutamine and D-glutamate metabolism	8	0.30496	1	3.27912	0.26753	0.14286	-0.074849	-0.36923
Biosynthesis of unsaturated fatty acids	29	1.1055	2	1.80914	0.30382	0.71875	-0.13506	2.3064
Folate biosynthesis	31	1.1817	2	1.69248	0.33231	0.34286	-0.17748	0.55998
Pantothenate and CoA biosynthesis	34	1.2961	2	1.54309	0.3744	0.096774	-0.23391	-0.58334
Fructose and mannose metabolism	59	2.2491	3	1.33387	0.39232	0.3	-0.25604	0.36086
Purine metabolism	237	9.0344	10	1.10688	0.41709	0.24859	-0.28502	0.122
Terpenoid backbone biosynthesis	38	1.4486	2	1.38064	0.42878	0.2	-0.2981	-0.10374
Nicotinate and nicotinamide metabolism	41	1.5629	2	1.27967	0.46793	0.2973	-0.33945	0.3483
Porphyrin and chlorophyll metabolism	67	2.554	3	1.17463	0.47438	0.12766	-0.34593	-0.43984
Glycerolipid metabolism	72	2.7446	3	1.09306	0.52311	0.18919	-0.39221	-0.15397
Caffeine metabolism	21	0.80052	1	1.24919	0.55925	0.4	-0.42383	0.82546
Pentose and glucuronate interconversions	50	1.906	2	1.04932	0.57529	0.2069	-0.43721	-0.071703
Glycosphingolipid biosynthesis - lacto and neolacto series	25	0.953	1	1.04932	0.62321	0.020202	-0.47508	-0.93909
Amino sugar and nucleotide sugar metabolism	85	3.2402	3	0.925869	0.6374	0.072289	-0.48574	-0.6971
Fatty acid elongation	58	2.211	2	0.904568	0.65692	0.041096	-0.50002	-0.84202
Mucin type O-Glycan biosynthesis	29	1.1055	1	0.904568	0.67797	0.15	-0.51494	-0.33605
Primary bile acid biosynthesis	62	2.3634	2	0.846238	0.69286	0.21739	-0.52523	-0.022944
Cysteine and methionine metabolism	65	2.4778	2	0.807168	0.71776	0.090909	-0.54193	-0.61059
Retinol metabolism	97	3.6976	3	0.811337	0.72495	0.33333	-0.54665	0.51573
alpha-Linolenic acid metabolism	35	1.3342	1	0.749513	0.74566	0.3	-0.55998	0.36086
Ascorbate and aldarate metabolism	36	1.3723	1	0.728704	0.75549	0.25	-0.56618	0.12856
Glycerophospholipid metabolism	119	4.5363	3	0.661332	0.84202	0.18667	-0.6175	-0.16569
Fatty acid biosynthesis	49	1.8679	1	0.535361	0.85367	0.022222	-0.624	-0.92971
Ether lipid metabolism	51	1.9441	1	0.514377	0.86481	0.068966	-0.63014	-0.71254
Linoleic acid metabolism	51	1.9441	1	0.514377	0.86481	0.44444	-0.63014	1.032
Inositol phosphate metabolism	90	3.4308	2	0.582954	0.86626	0.046875	-0.63094	-0.81517
Steroid biosynthesis	53	2.0204	1	0.494951	0.87511	0.058824	-0.63575	-0.75966
Sphingolipid metabolism	68	2.5922	1	0.385773	0.93122	0.037736	-0.66516	-0.85763
Arachidonic acid metabolism	130	4.9556	2	0.403584	0.96385	0.15789	-0.68146	-0.29937
Steroid hormone biosynthesis	127	4.8412	1	0.20656	0.99364	0.025	-0.69586	-0.9168
