# Supplementary material for: Compensatory metabolic networks in pancreatic cancers upon perturbation of glutamine metabolism
Source: Nat Commun. 2017 Jul 3;8:15965. doi: 10.1038/ncomms15965 (PMC5500878; doi:10.1038/ncomms15965)
Supplement: Supplementary Data 9 [file ncomms15965-s10.xlsx]

## Sheet: Supplementary_Data_9
Supplementary Data 9 - TMT proteomic raw data and comparisons between DMSO- and CB-839-treated MPDAC-4 cells treated for 72 hours or at least 15 days (Resistant (R)). Comparisons were performed with a t-test with Bonferroni correction for the number of peptides with more than 1 detected peptide. False discovery rates (FDRs) were calculated using the Benjamini-Hochberg procedure. Columns include: …
Protein Id	Gene Symbol	Description	Number of peptides	DMSO_1_norm_126_sn	DMSO_2_norm_127n_sn	DMSO_3_norm_127c_sn	CB-839_72h-1_norm_128n_sn	CB-839_72h-2_norm_128c_sn	CB-839_72h-3_norm_129n_sn	CB-839_R-1_norm_129c_sn	CB-839_R-2_norm_130n_sn	CB-839_R-3_norm_130c_sn	Mean DMSO	SD DMSO	Mean CB-839-72h	SD CB-839-72h	Mean CB-839-R	SD CB-839-R	Fold-change(CB-839-72h/DMSO)	Fold-change(CB-839-R/DMSO)	One way ANOVA p value	Bonferroni-adjusted p value	Bonferroni-adjusted p value CB-839_72h vs DMSO	Bonferroni-adjusted p value CB-839_R vs DMSO	Bonferroni-adjusted p value CB-839_R vs CB-839_72h	FDR ANOVA	FDR value CB-839_72h vs DMSO	FDR value CB-839_R vs DMSO	FDR value CB-839_72h vs CB-839_R
sp|P16330|CN37_MOUSE	Cnp	CN37_MOUSE 2',3'-cyclic-nucleotide 3'-phosphodiesterase	4	1067.06	1059.11	1052.14	1566.59	1568.17	1582.51	1044.91	1044.71	1045.69	1059.44	6.09544	1572.42	7.16146	1045.1	0.422795	1.48421	0.986471	1.25507e-10	8.08268e-07	0.000162989	1	2.14039e-05	8.08268e-07	0.000240388	0.0573103	9.38495e-05
sp|P46735|MYO1B_MOUSE	Myo1b	MYO1B_MOUSE Unconventional myosin-Ib	15	3602.04	3526.51	3628.89	3954.01	3982.25	3942.04	1521.25	1589.01	1519.54	3585.81	43.3428	3959.43	16.8576	1543.27	32.353	1.10419	0.430381	1.38367e-09	8.91086e-06	0.36601	0.000911471	0.000353781	4.45543e-06	0.00248813	0.000731133	0.000195947
tr|G5E8E1|G5E8E1_MOUSE	Lrrfip1	G5E8E1_MOUSE Leucine rich repeat (In FLII) interacting protein 1, isoform CRA_e	3	414.87	415.274	407.588	632.432	636.506	644.969	390.59	387.671	394.018	412.577	3.53184	637.969	5.22171	390.76	2.59393	1.5463	0.947119	2.07919e-09	1.339e-05	0.000748867	1	0.00029149	4.46333e-06	0.000291584	0.0125334	0.000195947
sp|Q8VC28|AK1CD_MOUSE	Akr1c13	AK1CD_MOUSE Aldo-keto reductase family 1 member C13	20	2134.21	2116.61	2139.81	5231.33	5257.96	5250.36	3872.5	3979.37	4115.15	2130.21	9.88467	5246.55	11.2005	3989.01	99.2955	2.46293	1.87259	3.41581e-09	2.19978e-05	1.42156e-06	0.00361067	0.0913331	5.49945e-06	6.23312e-06	0.00107349	0.00124369
sp|Q8K009|AL1L2_MOUSE	Aldh1l2	AL1L2_MOUSE Mitochondrial 10-formyltetrahydrofolate dehydrogenase	40	2877.65	2652.37	2937.63	16212.7	16502.7	15748.2	7780.77	8126.54	8093.01	2822.55	122.802	16154.5	310.757	8000.11	155.697	5.72338	2.83435	5.34362e-09	3.44129e-05	0.000792192	0.00625634	0.00320086	6.26869e-06	0.000291584	0.00109729	0.000465407
sp|Q8R3E3|WIPI1_MOUSE	Wipi1	WIPI1_MOUSE WD repeat domain phosphoinositide-interacting protein 1	4	473.393	472.425	458.635	874.463	875.98	889.155	475.264	485.113	491.434	468.151	6.74042	879.866	6.59745	483.937	6.65354	1.87945	1.03372	5.84039e-09	3.76121e-05	0.000608108	1	0.000646866	6.26869e-06	0.000291584	0.119607	0.000236359
sp|O88398|AVIL_MOUSE	Avil	AVIL_MOUSE Advillin	36	4228.3	4290.8	4390.73	22213.1	20072.6	21116.5	9217.16	9515.77	9748.35	4303.28	66.8961	21134.1	873.944	9493.76	217.415	4.91116	2.20617	7.47161e-09	4.81172e-05	0.000814452	0.00205435	0.0166137	6.43066e-06	0.000291584	0.00106926	0.000633442
sp|Q8VHX6|FLNC_MOUSE	Flnc	FLNC_MOUSE Filamin-C	85	26596.4	26860.8	24940.9	28945.2	28396.4	29237.9	7510.42	8072.54	7937.24	26132.7	849.615	28859.8	348.804	7840.07	239.551	1.10436	0.30001	8.79255e-09	5.6624e-05	1	0.00268247	0.000570463	6.43066e-06	0.0245894	0.00106926	0.000227392
sp|Q8VCN5|CGL_MOUSE	Cth	CGL_MOUSE Cystathionine gamma-lyase	23	1637.29	1686.76	1731.95	9016.58	9592.2	9280.82	5479.76	5338	5935.32	1685.33	38.6579	9296.53	235.258	5584.36	254.825	5.51614	3.3135	8.98694e-09	5.78759e-05	0.000219297	0.00435925	0.139843	6.43066e-06	0.000240388	0.00107349	0.0014976
sp|Q571F8|GLSL_MOUSE	Gls2	GLSL_MOUSE Glutaminase liver isoform, mitochondrial	7	1990.02	1891.5	1919.79	1391.35	1371.98	1407.03	2958.84	3030.02	2966.96	1933.77	41.4176	1390.12	14.3355	2985.27	31.8139	0.718865	1.54376	1.19598e-08	7.70209e-05	0.0358301	0.0122753	0.000193141	7.70209e-06	0.00101185	0.0014547	0.000169374
sp|Q9QYR9|ACOT2_MOUSE	Acot2	ACOT2_MOUSE Acyl-coenzyme A thioesterase 2, mitochondrial	9	720.427	645.296	709.091	2524.93	2541.08	2481.73	709.468	734.979	697.519	691.605	33.0706	2515.91	25.0544	713.989	15.6235	3.63779	1.03237	1.96247e-08	0.000126383	0.00296861	1	0.000179641	1.14894e-05	0.000510598	0.499099	0.000169374
sp|Q922W5|P5CR1_MOUSE	Pycr1	P5CR1_MOUSE Pyrroline-5-carboxylate reductase 1, mitochondrial	14	1966.68	1836.36	1898.55	5499.56	5451.7	5357.9	3271.83	3425.11	3482.3	1900.53	53.2213	5436.39	58.8374	3393.08	88.8589	2.86046	1.78533	2.36534e-08	0.000152328	0.000910168	0.0262044	0.0181026	1.18626e-05	0.000291584	0.00208906	0.0006415
sp|P24549|AL1A1_MOUSE	Aldh1a1	AL1A1_MOUSE Retinal dehydrogenase 1	6	397.344	396.044	406.437	1635.19	1683.01	1825.1	381.34	396.651	353.999	399.942	4.62346	1714.43	80.6516	377.33	17.642	4.28671	0.943463	2.88234e-08	0.000185623	0.00161117	1	0.00500313	1.18626e-05	0.000415558	0.213384	0.000517087
tr|Q8BK35|Q8BK35_MOUSE	Gltscr2	Q8BK35_MOUSE MCG2065, isoform CRA_c	12	2838.7	2815.51	2748.1	1671.86	1689.29	1640.38	2409.12	2352.08	2392.38	2800.77	38.4278	1667.18	20.2402	2384.53	23.9395	0.595257	0.851383	2.98713e-08	0.000192371	0.00215183	0.167187	0.00516485	1.18626e-05	0.00042887	0.00448241	0.000517087
sp|P07742|RIR1_MOUSE	Rrm1	RIR1_MOUSE Ribonucleoside-diphosphate reductase large subunit	39	8275.58	8131.38	8198.08	4478.44	4354.22	4497.85	8091.6	8026.26	8460.02	8201.68	58.9244	4443.5	63.6282	8192.63	190.948	0.54178	0.998896	3.17542e-08	0.000204497	0.000648695	1	0.00537014	1.18626e-05	0.000291584	0.951752	0.000517087
sp|Q61576|FKB10_MOUSE	Fkbp10	FKB10_MOUSE Peptidyl-prolyl cis-trans isomerase FKBP10	8	2814.49	2650.91	2623.19	2837.38	2795.72	2925.18	699.242	788.016	745.325	2696.2	84.4081	2852.76	53.9591	744.194	36.2507	1.05807	0.276016	3.24298e-08	0.000208848	1	0.00554522	0.00313452	1.18626e-05	0.108476	0.00107349	0.000465407
sp|Q9WTY4|AQP5_MOUSE	Aqp5	AQP5_MOUSE Aquaporin-5	5	563.445	553.111	582.037	564.994	580.595	597.206	1226.62	1253.53	1287.79	566.198	11.9683	580.932	13.1526	1255.98	25.0326	1.02602	2.21827	3.55467e-08	0.000228921	1	0.00239343	0.00318942	1.18626e-05	0.333552	0.00106926	0.000465407
sp|Q8C050|KS6A5_MOUSE	Rps6ka5	KS6A5_MOUSE Ribosomal protein S6 kinase alpha-5	2	1199.82	1206.86	1177.22	1857.4	1810.43	1843.05	990.633	967.478	938.92	1194.63	12.6441	1836.96	19.653	965.677	21.1501	1.53768	0.808346	3.56353e-08	0.000229491	0.00206758	0.225533	0.00283734	1.18626e-05	0.00042887	0.0048714	0.000465407
sp|P70423|CTR3_MOUSE	Slc7a3	CTR3_MOUSE Cationic amino acid transporter 3	5	263.006	261.501	270.897	852.234	916.858	836.059	592.193	575.305	612.783	265.135	4.12065	868.384	34.9068	593.427	15.3252	3.27526	2.23821	3.85364e-08	0.000248175	0.00228821	0.00265582	0.314509	1.18626e-05	0.000436221	0.00106926	0.00221265
tr|Q6PGF5|Q6PGF5_MOUSE	Bms1	Q6PGF5_MOUSE BMS1 homolog, ribosome assembly protein (Yeast)	29	3976.16	3955.67	3989.79	3464.29	3484.36	3449.66	4452.3	4412.24	4361.95	3973.87	14.023	3466.1	14.2241	4408.83	36.964	0.872223	1.10945	3.97196e-08	0.000255794	0.00335346	0.0789829	0.00310177	1.18626e-05	0.00054459	0.00320663	0.000465407
sp|Q9EPQ7|STAR5_MOUSE	Stard5	STAR5_MOUSE StAR-related lipid transfer protein 5	2	403.692	402.139	410.772	761.031	777.65	819.164	1008.17	1068.7	1037.77	405.534	3.75747	785.948	24.4473	1038.21	24.7133	1.93806	2.56011	4.05366e-08	0.000261056	0.00770052	0.000746016	0.494603	1.18626e-05	0.000729313	0.000731133	0.00274353
sp|P20060|HEXB_MOUSE	Hexb	HEXB_MOUSE Beta-hexosaminidase subunit beta	14	3479.66	3431.67	3400.35	6308.89	6110.42	6271.3	5082.1	5323.82	5233.45	3437.23	32.6157	6230.2	86.0786	5213.12	99.723	1.81257	1.51667	4.21498e-08	0.000271445	0.000872615	0.00949467	0.402795	1.18626e-05	0.000291584	0.00134295	0.00247997
sp|Q61553|FSCN1_MOUSE	Fscn1	FSCN1_MOUSE Fascin	23	6559.79	6585.72	6250.98	6205.95	6252.91	6322.6	2214.08	2441.34	2256.31	6465.5	152.055	6260.49	47.9226	2303.91	98.6951	0.968292	0.356339	4.23665e-08	0.00027284	1	0.00663845	0.00465475	1.18626e-05	0.164831	0.00111952	0.000517087
sp|P04095|PR2C2_MOUSE	Prl2c2	PR2C2_MOUSE Prolactin-2C2	2	1486.35	1351.66	1331.07	419.966	407.254	389.271	466.225	469.559	467.826	1389.69	68.8616	405.497	12.5926	467.87	1.36146	0.291789	0.336671	5.0488e-08	0.000325143	0.00667091	0.00556864	1	1.35476e-05	0.000729313	0.00107349	0.00755017
sp|Q8BW75|AOFB_MOUSE	Maob	AOFB_MOUSE Amine oxidase [flavin-containing] B	3	1228.65	1194.15	1351.94	2755.47	2839.45	2745.98	770.648	786.855	779.393	1258.25	67.7318	2780.3	42.0044	778.965	6.62339	2.20966	0.619088	5.30767e-08	0.000341814	0.0314549	0.210393	4.6591e-05	1.36726e-05	0.000992231	0.0048089	0.000102144
tr|Q3ULW8|Q3ULW8_MOUSE	Parp3	Q3ULW8_MOUSE Protein Parp3	10	1262.27	1245.28	1265.07	1820.58	1780.62	1819.23	1254.95	1296.24	1279.58	1257.54	8.74417	1806.81	18.5273	1276.92	16.9609	1.43678	1.01541	6.06972e-08	0.00039089	0.00189226	1	0.00750623	1.49878e-05	0.00042887	0.285607	0.000543359
tr|F8WIT2|F8WIT2_MOUSE	Anxa6	F8WIT2_MOUSE Annexin	45	8899.65	8819.45	8763.5	14733.8	14042.6	14194.9	7374.32	7746.08	7621.78	8827.53	55.8761	14323.8	296.529	7580.73	154.522	1.62262	0.858759	6.31609e-08	0.000406756	0.00534971	0.501586	0.00590333	1.49878e-05	0.000710815	0.00641196	0.000517087
sp|Q8K419|LEG4_MOUSE	Lgals4	LEG4_MOUSE Galectin-4	42	8982.27	9285.21	9417	7278.88	7012.2	6914.66	15104.7	14971.1	15672	9228.16	182.005	7068.58	153.944	15249.3	303.853	0.765979	1.65247	6.87967e-08	0.000443051	0.193819	0.0131507	0.00290215	1.49878e-05	0.00184347	0.00151742	0.000465407
sp|P21550|ENOB_MOUSE	Eno3	ENOB_MOUSE Beta-enolase	12	2825.97	2920.2	2715.6	5479	5351.29	5476.09	2915.39	2913.43	2982.57	2820.59	83.6142	5435.46	59.529	2937.13	32.1409	1.92706	1.04132	7.04997e-08	0.000454018	0.00738206	1	0.000548401	1.49878e-05	0.000729313	0.19387	0.000227392
sp|P47934|CACP_MOUSE	Crat	CACP_MOUSE Carnitine O-acetyltransferase	6	2134.4	2099.73	2096.01	2397.16	2352.41	2404.86	1784.94	1784.52	1768.55	2110.05	17.2872	2384.81	23.1249	1779.34	7.62925	1.13022	0.843269	7.09213e-08	0.000456733	0.153715	0.011688	0.00237556	1.49878e-05	0.00171225	0.0014547	0.000465407
sp|Q91YN5|UAP1_MOUSE	Uap1	UAP1_MOUSE UDP-N-acetylhexosamine pyrophosphorylase	14	2214.97	2173.82	2126.43	2286.56	2274.12	2342.3	3465.99	3466.14	3547.47	2171.74	36.1762	2300.99	29.6465	3493.2	38.3747	1.05952	1.60848	7.21463e-08	0.000464622	1	0.00422682	0.00363605	1.49878e-05	0.0267805	0.00107349	0.00048312
sp|Q8CGK3|LONM_MOUSE	Lonp1	LONM_MOUSE Lon protease homolog, mitochondrial	54	8506.33	8170.07	8578.67	18550.9	18777.8	18020.2	11677.6	12269.2	11661.6	8418.36	178.032	18449.6	317.47	11869.5	282.73	2.1916	1.40995	7.4895e-08	0.000482324	0.00203764	0.0980548	0.0261957	1.50726e-05	0.00042887	0.00364358	0.000686902
sp|P98078|DAB2_MOUSE	Dab2	DAB2_MOUSE Disabled homolog 2	8	4140.05	3937.59	3742.24	2555.74	2662.2	2550.84	1070.35	1053.44	1155.26	3939.96	162.414	2589.59	51.3796	1093.02	44.5508	0.657264	0.277418	8.07338e-08	0.000519926	0.186886	0.00556824	0.00989829	1.57553e-05	0.00180493	0.00107349	0.00056365
sp|Q9D0S9|HINT2_MOUSE	Hint2	HINT2_MOUSE Histidine triad nucleotide-binding protein 2, mitochondrial	2	584.874	557.634	562.555	896.954	895.614	897.044	584.104	578.968	565.274	568.354	11.8527	896.537	0.653928	576.115	7.94756	1.57743	1.01366	9.71907e-08	0.000625908	0.00582997	1	0.00131973	1.84091e-05	0.000729313	0.543132	0.000435282
sp|O88492|PLIN4_MOUSE	Plin4	PLIN4_MOUSE Perilipin-4	2	167.911	162.392	172.316	597.509	532.431	574.901	138.643	155.923	147.433	167.54	4.05996	568.28	26.9773	147.333	7.05488	3.39192	0.879392	1.00791e-07	0.000649092	0.00512071	1	0.00866642	1.85455e-05	0.00070165	0.054973	0.000543359
sp|Q4KMM3|OXR1_MOUSE	Oxr1	OXR1_MOUSE Oxidation resistance protein 1	13	1948.71	1941.88	1941.25	2906.33	2855.93	2895.8	1863.94	1820.54	1922.7	1943.95	3.37799	2886.02	21.7068	1869.06	41.8635	1.48462	0.961477	1.12069e-07	0.000721725	0.000201354	1	0.0118018	2.00479e-05	0.000240388	0.10571	0.000596833
sp|P70429|EVL_MOUSE	Evl	EVL_MOUSE Ena/VASP-like protein	3	409.196	418.78	415.761	678.239	680.366	710.836	366.932	345.138	361.66	414.579	4.00093	689.814	14.8904	357.91	9.28409	1.66389	0.86331	1.3925e-07	0.000896772	0.00620364	1	0.00956639	2.39552e-05	0.000729313	0.0111398	0.00056191
sp|Q9R0N0|GALK1_MOUSE	Galk1	GALK1_MOUSE Galactokinase	17	3766.19	3774.57	3769.46	3994.58	4019.56	4086.2	3190.98	3244.84	3204.93	3770.07	3.4485	4033.45	38.6711	3213.58	22.8237	1.06986	0.852393	1.41351e-07	0.000910298	0.528087	0.00546817	0.0102543	2.39552e-05	0.00303872	0.00107349	0.000573518
sp|Q3UZZ6|ST1D1_MOUSE	Sult1d1	ST1D1_MOUSE Sulfotransferase 1 family member D1	4	696.861	659.202	699.286	1231.89	1278.92	1229.92	1657.11	1704.78	1575.57	685.116	18.3509	1246.91	22.6488	1645.82	53.3504	1.82	2.40225	1.45236e-07	0.000935319	0.0117987	0.00743502	0.422285	2.39825e-05	0.000783693	0.00120742	0.00253991
tr|E0CZ22|E0CZ22_MOUSE	Mroh1	E0CZ22_MOUSE Protein Mroh1	18	2038.71	2061.19	2083.67	3311.87	3400.56	3461.75	2138.07	2198.3	2241.98	2061.19	18.3548	3391.39	61.5306	2192.78	42.6001	1.64536	1.06384	1.51263e-07	0.000974136	0.00373408	1	0.0188732	2.41735e-05	0.000564581	0.037232	0.0006415
sp|Q8BGT5|ALAT2_MOUSE	Gpt2	ALAT2_MOUSE Alanine aminotransferase 2	22	2820.43	2803.25	2707.44	7432.13	7126.29	7388.71	3701.03	4112.37	3824.15	2777.04	49.7119	7315.71	135.108	3879.18	172.379	2.63436	1.39688	1.539e-07	0.000991114	0.00069736	0.532537	0.0432016	2.41735e-05	0.000291584	0.00651699	0.000840956
sp|Q8R180|ERO1A_MOUSE	Ero1l	ERO1A_MOUSE ERO1-like protein alpha	16	1626.49	1551.46	1648.52	3492.31	3781.96	3646.88	2061.07	2127.54	2069.05	1608.82	41.5471	3640.38	118.338	2085.89	29.633	2.26276	1.29653	1.69953e-07	0.00109449	0.00925099	0.2216	0.0224463	2.60594e-05	0.000754494	0.00486771	0.0006671
sp|Q80VJ3|DNPH1_MOUSE	Dnph1	DNPH1_MOUSE 2'-deoxynucleoside 5'-phosphate N-hydrolase 1	7	1208.31	1174.46	1218.19	991.451	1046.49	1010.6	1673.44	1696.07	1682.18	1200.32	18.7254	1016.18	22.8134	1683.9	9.31806	0.846591	1.40287	1.97336e-07	0.00127084	0.906896	0.00789623	0.00589284	2.95545e-05	0.0040207	0.00121371	0.000517087
sp|Q08642|PADI2_MOUSE	Padi2	PADI2_MOUSE Protein-arginine deiminase type-2	18	3807.96	3997.65	3790.93	2202.41	2130.34	2271.85	4466.16	4537.35	4707.3	3865.51	93.693	2201.53	57.7745	4570.27	101.16	0.569532	1.18232	2.10572e-07	0.00135608	0.0216645	1	0.00660407	3.08201e-05	0.000858793	0.0117833	0.000517087
sp|P08046|EGR1_MOUSE	Egr1	EGR1_MOUSE Early growth response protein 1	4	439.294	420.979	424.414	1224.93	1314.55	1158.83	572.912	592.452	558.355	428.229	7.94881	1232.77	63.8137	574.573	13.9695	2.87876	1.34174	2.16774e-07	0.00139602	0.00985739	0.153582	0.0421621	3.10227e-05	0.000771816	0.00442534	0.000840956
sp|Q9D2N4|DTNA_MOUSE	Dtna	DTNA_MOUSE Dystrobrevin alpha	5	668.21	676.522	708.575	1211.21	1227.69	1178.87	1039.11	1023.72	1009.71	684.436	17.4031	1205.92	20.2782	1024.18	12.0069	1.76192	1.49639	2.37025e-07	0.00152644	0.011213	0.030646	0.326455	3.25859e-05	0.000783693	0.00227752	0.00225992
sp|P29351|PTN6_MOUSE	Ptpn6	PTN6_MOUSE Tyrosine-protein phosphatase non-receptor type 6	5	499.969	536.592	496.921	866.342	848.454	870.525	368.338	370.345	392.737	511.161	18.0257	861.774	9.57199	377.14	11.0591	1.68592	0.737811	2.38489e-07	0.00153587	0.0324006	0.633987	0.00273723	3.25859e-05	0.00100047	0.00708531	0.000465407
sp|Q62426|CYTB_MOUSE	Cstb	CYTB_MOUSE Cystatin-B	10	3524.7	3532.13	3529.1	3483.34	3439.36	3476.24	5249.73	5435.64	5621.86	3528.64	3.05042	3466.31	19.278	5435.74	151.921	0.982336	1.54046	2.42876e-07	0.00156412	1	0.0238655	0.0219119	3.25859e-05	0.0186498	0.0019744	0.0006671
sp|P23249|MOV10_MOUSE	Mov10	MOV10_MOUSE Putative helicase MOV-10	36	6423.51	6085.37	6299.97	9147.35	9271.21	9356.21	5672.82	5673.25	5468.45	6269.62	139.704	9258.26	85.7573	5604.84	96.4425	1.47669	0.893969	2.54786e-07	0.00164082	0.0201309	1	0.00320013	3.34812e-05	0.000858793	0.0197061	0.000465407
sp|Q9EQ20|MMSA_MOUSE	Aldh6a1	MMSA_MOUSE Methylmalonate-semialdehyde dehydrogenase [acylating], mitochondrial	17	1459.73	1351.31	1429.24	3137.36	2979.47	3074.55	1715.36	1810.82	1784.6	1413.43	45.6528	3063.79	64.9055	1770.26	40.2689	2.16764	1.25246	2.59947e-07	0.00167406	0.00867196	1	0.0142497	3.34812e-05	0.000754494	0.00986517	0.000617732
sp|Q9JL15|LEG8_MOUSE	Lgals8	LEG8_MOUSE Galectin-8	3	982.392	957.273	956.66	680.052	658.735	687.698	955.478	943.307	942.258	965.442	11.9883	675.495	12.2553	947.014	6.00002	0.699675	0.980913	2.69793e-07	0.00173747	0.01959	1	0.0144143	3.37361e-05	0.000858793	0.171613	0.000617732
sp|Q8K0G8|ESRP2_MOUSE	Esrp2	ESRP2_MOUSE Epithelial splicing regulatory protein 2	6	1330.36	1308.95	1282.12	983.386	987.093	999.263	995.852	1010.91	1008.76	1307.14	19.7353	989.914	6.78176	1005.17	6.64983	0.757311	0.768985	2.74357e-07	0.00176686	0.0172303	0.0211458	1	3.37361e-05	0.000851522	0.00178303	0.102296
sp|Q8BHB9|CLIC6_MOUSE	Clic6	CLIC6_MOUSE Chloride intracellular channel protein 6	10	1061.89	926.256	1086.49	1805.83	1866.14	1920.85	492.603	499.096	479.624	1024.88	70.4562	1864.27	46.9753	490.441	8.09508	1.81902	0.478536	2.77642e-07	0.00178802	0.314518	0.125067	0.00035751	3.37361e-05	0.00234535	0.00412316	0.000195947
sp|Q8VCP8|KAD6_MOUSE	Ak6	KAD6_MOUSE Adenylate kinase isoenzyme 6	3	375.689	367.938	361.083	235.867	219.95	226.156	387.573	383.817	391.427	368.237	5.96661	227.324	6.55039	387.606	3.10686	0.617332	1.0526	2.86142e-07	0.00184276	0.0294362	1	0.013205	3.41251e-05	0.000957995	0.0384712	0.000614638
sp|Q3UW53|NIBAN_MOUSE	Fam129a	NIBAN_MOUSE Protein Niban	37	6405.85	6345.21	6456.58	10182.9	9813.45	10075.4	9117.93	9552.94	9564.52	6402.55	45.5266	10023.9	155.158	9411.8	207.849	1.56561	1.47001	2.93595e-07	0.00189075	0.00288587	0.0183995	1	3.43773e-05	0.000510598	0.00168075	0.0414227
sp|P26043|RADI_MOUSE	Rdx	RADI_MOUSE Radixin	23	5157.49	5189.68	4911.13	4871	4626.61	4948.86	2773.5	2765.89	2702.65	5086.1	124.418	4815.49	137.289	2747.35	31.7576	0.946794	0.540168	3.02631e-07	0.00194894	1	0.00524505	0.0126747	3.46611e-05	0.128948	0.00107349	0.00061071
sp|Q9CYH6|RRS1_MOUSE	Rrs1	RRS1_MOUSE Ribosome biogenesis regulatory protein homolog	19	3074.33	3069.92	3035.71	2370.56	2414.32	2382.92	3019.55	2997.98	3092.93	3059.99	17.2603	2389.27	18.42	3036.82	40.6412	0.78081	0.992429	3.07208e-07	0.00197842	0.0030277	1	0.0230129	3.46611e-05	0.000510598	0.556839	0.0006671
sp|Q9D7S7|RL22L_MOUSE	Rpl22l1	RL22L_MOUSE 60S ribosomal protein L22-like 1	7	2081.95	2200.25	2137.49	659.872	592.263	704.218	740.528	721.664	708.66	2139.9	48.3257	652.118	46.0332	723.617	13.0832	0.304743	0.338155	3.13019e-07	0.00201584	0.0212074	0.000691254	1	3.46611e-05	0.000858793	0.000731133	0.128827
sp|Q9R0B9|PLOD2_MOUSE	Plod2	PLOD2_MOUSE Procollagen-lysine,2-oxoglutarate 5-dioxygenase 2	10	3482.23	3169.39	3374.44	2218.97	2309.54	2251.85	1485.84	1524.59	1552.95	3342.02	129.757	2260.12	37.4346	1521.13	27.5068	0.676274	0.455152	3.20907e-07	0.00206664	0.184695	0.0122753	0.0199183	3.46611e-05	0.00179564	0.0014547	0.000646933
sp|Q8CJ67|STAU2_MOUSE	Stau2	STAU2_MOUSE Double-stranded RNA-binding protein Staufen homolog 2	6	1486.76	1543.33	1521.59	1798.07	1774.69	1805.3	1272.94	1266.62	1297.16	1517.23	23.2998	1792.69	13.0634	1278.91	13.1624	1.18155	0.842924	3.26595e-07	0.00210327	0.143856	0.181619	0.00264161	3.46611e-05	0.00168204	0.00466746	0.000465407
sp|Q8BP40|PPA6_MOUSE	Acp6	PPA6_MOUSE Lysophosphatidic acid phosphatase type 6	13	2233.98	2118.8	2130.56	3659.86	3751.31	3702.4	2594	2717.7	2658.37	2161.11	51.7477	3704.52	37.3645	2656.69	50.5143	1.71417	1.22932	3.28311e-07	0.00211432	0.00715029	0.602747	0.0237789	3.46611e-05	0.000729313	0.00691849	0.000668355
sp|Q61941|NNTM_MOUSE	Nnt	NNTM_MOUSE NAD(P) transhydrogenase, mitochondrial	15	2739.91	2629.96	2838.22	4012.48	3949.09	3910.34	2010.13	2035.03	1924.09	2736.03	85.066	3957.3	42.101	1989.75	47.5284	1.44637	0.72724	3.37425e-07	0.00217301	0.0840799	0.304868	0.00291852	3.50486e-05	0.00132613	0.00563033	0.000465407
sp|Q8R5G7|ARAP3_MOUSE	Arap3	ARAP3_MOUSE Arf-GAP with Rho-GAP domain, ANK repeat and PH domain-containing protein 3	8	1025.07	1072.18	1092.79	1595.77	1663.78	1643.59	899.119	934.646	901.139	1063.35	28.3434	1634.38	28.5185	911.635	16.2924	1.53702	0.857326	3.84879e-07	0.00247862	0.0414969	1	0.00455119	3.89706e-05	0.00103972	0.0138087	0.000517087
sp|Q9Z110|P5CS_MOUSE	Aldh18a1	P5CS_MOUSE Delta-1-pyrroline-5-carboxylate synthase	72	13942.5	13760.5	13779.2	21794	21183.7	21600.4	13834.8	14748.2	14080.8	13827.4	81.7453	21526	254.643	14221.3	385.896	1.55677	1.02848	3.87286e-07	0.00249412	0.00109816	1	0.0343132	3.89706e-05	0.000300943	0.289276	0.000792211
sp|Q03145|EPHA2_MOUSE	Epha2	EPHA2_MOUSE Ephrin type-A receptor 2	39	12562.6	12901.8	12478.9	8517.8	8822.38	8429.99	9293.41	9418	9344.45	12647.8	182.85	8590.06	168.143	9351.95	51.1396	0.679176	0.739415	4.04642e-07	0.0026059	0.0207714	0.00922082	1	3.94375e-05	0.000858793	0.00134295	0.00928402
sp|O08663|MAP2_MOUSE	Metap2	MAP2_MOUSE Methionine aminopeptidase 2	30	8114.84	7640.78	8037.24	5406.54	5402.74	5302.5	8786.71	8888.04	9145.12	7930.95	207.615	5370.59	48.1742	8939.96	150.855	0.677169	1.12722	4.08438e-07	0.00263034	0.0354902	1	0.0026792	3.94375e-05	0.00101048	0.0209501	0.000465407
sp|Q9R0P9|UCHL1_MOUSE	Uchl1	UCHL1_MOUSE Ubiquitin carboxyl-terminal hydrolase isozyme L1	3	226.886	243.549	216.081	402.964	386.844	413.126	159.161	155.731	159.978	228.839	11.2984	400.978	10.8211	158.29	1.83997	1.75223	0.69171	4.12192e-07	0.00265451	0.132165	0.460138	0.00138982	3.94375e-05	0.00159204	0.00633979	0.000435282
sp|Q91WU5|AS3MT_MOUSE	As3mt	AS3MT_MOUSE Arsenite methyltransferase	3	457.551	471.283	465.949	665.206	619.94	624.07	329.304	310.424	323.234	464.928	5.65239	636.405	20.4348	320.987	7.86974	1.36883	0.690403	4.1642e-07	0.00268175	0.183174	0.0407623	0.0161857	3.94375e-05	0.00179564	0.0025903	0.000628048
sp|Q62351|TFR1_MOUSE	Tfrc	TFR1_MOUSE Transferrin receptor protein 1	53	19413	20005.9	18638.3	10808.7	10559.2	10536.5	15146.9	15747	15047.4	19352.4	559.962	10634.8	123.315	15313.8	309.024	0.549534	0.791311	4.24827e-07	0.00273588	0.0100952	0.65944	0.0219981	3.96505e-05	0.000775506	0.00718888	0.0006671
sp|Q9CQ26|STABP_MOUSE	Stambp	STABP_MOUSE STAM-binding protein	10	1672.37	1621.03	1684.78	1963.59	1936.98	1923.5	2301.33	2322.48	2279.62	1659.39	27.596	1941.36	16.6567	2301.14	17.498	1.16992	1.38674	4.41578e-07	0.00284376	0.267994	0.0134999	0.0278532	4.06252e-05	0.00218415	0.00151777	0.00070594
sp|A2TJV2|PALM3_MOUSE	Palm3	PALM3_MOUSE Paralemmin-3	5	931.965	922.791	887.185	1229.75	1212.96	1200.4	638.395	676.517	681.765	913.98	19.3138	1214.37	12.0235	665.559	19.327	1.32866	0.728198	4.60793e-07	0.00296751	0.0621397	0.223312	0.00952986	4.17959e-05	0.00122732	0.00486771	0.00056191
sp|Q8BHN3|GANAB_MOUSE	Ganab	GANAB_MOUSE Neutral alpha-glucosidase AB	79	18221.7	18283.4	17995.1	22688.6	22375.9	22242.9	14997.7	15711	15002.4	18166.7	123.95	22435.8	186.821	15237	335.151	1.23499	0.838733	4.78554e-07	0.00308189	0.00919943	0.369921	0.0179728	4.20027e-05	0.000754494	0.00606751	0.0006415
sp|Q8K010|OPLA_MOUSE	Oplah	OPLA_MOUSE 5-oxoprolinase	4	182.213	191.676	190.43	590.15	534.878	598.831	421.224	456.091	474.056	188.106	4.19815	574.62	28.3242	450.457	21.9334	3.05476	2.39469	4.82417e-07	0.00310677	0.00801972	0.0200322	1	4.20027e-05	0.000732585	0.00175501	0.015153
sp|P41731|CD63_MOUSE	Cd63	CD63_MOUSE CD63 antigen	5	963.289	938.228	965.671	1650.3	1644.59	1574.35	1147	1211.04	1174.27	955.729	12.4135	1623.08	34.5361	1177.44	26.2399	1.69826	1.23198	4.8264e-07	0.0031082	0.00687825	0.305831	0.114241	4.20027e-05	0.000729313	0.00563033	0.00136624
sp|O35280|CHK1_MOUSE	Chek1	CHK1_MOUSE Serine/threonine-protein kinase Chk1	9	1981.95	1942.19	2023.97	1122.2	1174.63	1175.79	1746.08	1756.42	1839.3	1982.7	33.3908	1157.54	24.9936	1780.6	41.7213	0.583819	0.898067	4.99695e-07	0.00321804	0.009292	1	0.0403227	4.29071e-05	0.000754494	0.0218284	0.000826181
sp|P24527|LKHA4_MOUSE	Lta4h	LKHA4_MOUSE Leukotriene A-4 hydrolase	38	8670.89	8850.07	8677.64	9424.37	9346.85	9830.08	12873	13245.2	13214.1	8732.87	82.9211	9533.77	211.902	13110.8	168.605	1.09171	1.50131	5.24989e-07	0.00338093	1	0.00329504	0.0556927	4.42796e-05	0.0130573	0.00107349	0.000932046
sp|P25322|CCND1_MOUSE	Ccnd1	CCND1_MOUSE G1/S-specific cyclin-D1	15	3503.88	3550.92	3598.86	2799.12	2789.67	2771.28	3615.72	3735.84	3739.51	3551.22	38.776	2786.69	11.5593	3697.02	57.5097	0.784713	1.04106	5.2943e-07	0.00340953	0.00734749	1	0.0146121	4.42796e-05	0.000729313	0.0726053	0.000617732
sp|Q60847|COCA1_MOUSE	Col12a1	COCA1_MOUSE Collagen alpha-1(XII) chain	2	163.832	175.865	187.448	643.052	684.51	668.83	351.475	362.595	404.72	175.715	9.64178	665.464	17.0917	372.93	22.9328	3.78718	2.12236	5.4407e-07	0.00350381	0.00588186	0.184332	0.216648	4.44875e-05	0.000729313	0.00466746	0.00191288
sp|Q9QXS6|DREB_MOUSE	Dbn1	DREB_MOUSE Drebrin	7	798.568	841.901	764.212	1754.76	1639.86	1798.02	402.253	476.049	438.257	801.56	31.7869	1730.88	66.74	438.853	30.13	2.15939	0.547498	5.45732e-07	0.00351452	0.0365286	0.386331	0.0148694	4.44875e-05	0.00101371	0.00611532	0.000620931
sp|Q91WQ3|SYYC_MOUSE	Yars	SYYC_MOUSE Tyrosine--tRNA ligase, cytoplasmic	20	5349.65	5284.71	5103.81	5720.8	5846.52	5868.62	3553.01	3534.5	3723.49	5246.06	104.019	5811.98	65.1022	3603.67	85.0642	1.10788	0.686929	5.90226e-07	0.00380105	1	0.0603369	0.0118422	4.75132e-05	0.00796032	0.0030121	0.000596833
tr|F2Z4A3|F2Z4A3_MOUSE	Fat1	F2Z4A3_MOUSE Protein Fat1	60	12807	12693.2	12707.9	11129.6	11190.2	11019.9	12494	12670.9	12664.9	12736	50.5386	11113.2	70.4813	12609.9	82.0138	0.872582	0.990099	6.05188e-07	0.00389741	0.0123494	1	0.0362999	4.78478e-05	0.000795986	0.190335	0.000802681
sp|P18406|CYR61_MOUSE	Cyr61	CYR61_MOUSE Protein CYR61	9	1337.1	1186.11	1450.32	4347.35	5064.76	4552.06	919.954	953.117	865.667	1324.51	108.23	4654.72	301.744	912.913	36.0468	3.5143	0.689246	6.15678e-07	0.00396497	0.0637948	1	0.00624675	4.78478e-05	0.00124334	0.0190121	0.000517087
tr|Q9JLI0|Q9JLI0_MOUSE	Akr1c12	Q9JLI0_MOUSE Aldo-keto reductase a	7	663.167	705.298	716.469	1705.95	1587.9	1693.51	1085.84	1138.24	1049.17	694.978	22.9514	1662.45	52.9612	1091.08	36.5512	2.39209	1.56995	6.16672e-07	0.00397137	0.0108704	0.158876	0.194392	4.78478e-05	0.000783693	0.00442534	0.0017869
sp|Q8BVE8|NSD2_MOUSE	Whsc1	NSD2_MOUSE Histone-lysine N-methyltransferase NSD2	17	2890.69	2843.35	2821.18	1989.18	2017.99	1929.04	2315.03	2379.9	2350.66	2851.74	28.9909	1978.74	37.0569	2348.53	26.5259	0.69387	0.823543	6.48229e-07	0.00417459	0.0158239	0.0503725	0.348687	4.96976e-05	0.000851522	0.00284523	0.00232353
sp|Q9EPT5|SO2A1_MOUSE	Slco2a1	SO2A1_MOUSE Solute carrier organic anion transporter family member 2A1	4	812.695	785.743	751.533	719.177	709.402	671.121	382.228	365.283	390.227	783.324	25.0278	699.9	20.7374	379.246	10.3994	0.8935	0.48415	6.64348e-07	0.0042784	1	0.0156781	0.0262936	4.98079e-05	0.0318618	0.00159869	0.000686902
sp|Q9QZ10|ANX10_MOUSE	Anxa10	ANX10_MOUSE Annexin A10	22	6268.36	6450.37	6323.59	5220.1	5214.56	5250.76	5412.38	5379.44	5457.81	6347.44	76.195	5228.47	15.9205	5416.54	32.1296	0.823714	0.853343	6.65136e-07	0.00428348	0.0223282	0.0676189	1	4.98079e-05	0.000858793	0.00307922	0.00530683
sp|Q9EQG3|SCEL_MOUSE	Scel	SCEL_MOUSE Sciellin	9	1430.15	1361.15	1472.49	2524.88	2784.97	2523.32	1102.1	1137.02	1126.99	1421.26	45.8867	2611.06	122.977	1122.04	14.68	1.83714	0.789464	6.8841e-07	0.00443336	0.10035	0.618722	0.0144522	5.05702e-05	0.00141314	0.0070089	0.000617732
sp|Q9EQQ9|NCOAT_MOUSE	Mgea5	NCOAT_MOUSE Bifunctional protein NCOAT	24	3211.64	3141.68	3143.02	4162.19	4350.73	4259.97	2816.1	2719.37	2851.56	3165.45	32.6682	4257.63	76.9889	2795.68	55.8652	1.34503	0.883186	6.99396e-07	0.00450411	0.0328575	1	0.0230897	5.05702e-05	0.0010035	0.0103389	0.0006671
sp|Q91Y74|SIA4C_MOUSE	St3gal4	SIA4C_MOUSE CMP-N-acetylneuraminate-beta-galactosamide-alpha-2,3-sialyltransferase 4	3	344.749	328.341	338.567	511.689	530.52	499.773	333.977	335.203	339.982	337.219	6.76602	513.994	12.6578	336.387	2.59062	1.52421	0.997534	7.01474e-07	0.00451749	0.0434062	1	0.0184362	5.05702e-05	0.00106827	0.908983	0.0006415
tr|S4R1P5|S4R1P5_MOUSE	Dst	S4R1P5_MOUSE Dystonin	95	15957.8	15414	15996	21541.7	22786.8	22309.6	14714.1	14910.7	14791.7	15789.3	265.811	22212.7	512.907	14805.5	80.8526	1.40682	0.937694	7.06726e-07	0.00455131	0.0671177	1	0.0161304	5.05702e-05	0.0012488	0.0236739	0.000628048
sp|P24472|GSTA4_MOUSE	Gsta4	GSTA4_MOUSE Glutathione S-transferase A4	34	5806.29	5901.12	6006.21	6170.44	6451.86	6415.43	8443.32	8309.33	8386.11	5904.54	81.6528	6345.91	124.964	8379.59	54.8953	1.07475	1.41918	7.50176e-07	0.00483113	1	0.00497117	0.0427694	5.28011e-05	0.0218047	0.00107349	0.000840956
sp|Q6ZQA6|IGSF3_MOUSE	Igsf3	IGSF3_MOUSE Immunoglobulin superfamily member 3	17	2804.08	2734.6	2720.14	3429.57	3498.04	3455.6	2030.47	2166.15	2024.65	2752.94	36.6401	3461.07	28.2191	2073.76	65.3751	1.25723	0.753288	7.59958e-07	0.00489413	0.0288092	0.26666	0.0211763	5.28011e-05	0.000956965	0.0053521	0.000664562
sp|Q5NBX1|COBL_MOUSE	Cobl	COBL_MOUSE Protein cordon-bleu	11	1788.54	1774.31	1725.32	2448.04	2565.61	2540.16	1590.57	1572.43	1647.93	1762.72	27.0787	2517.94	50.5047	1603.64	32.1791	1.42844	0.909753	7.625e-07	0.0049105	0.0347873	1	0.021219	5.28011e-05	0.0010035	0.0218094	0.000664562
sp|Q8BH86|CN159_MOUSE		CN159_MOUSE UPF0317 protein C14orf159 homolog, mitochondrial	4	885.983	811.947	791.327	1296.35	1252.48	1260.8	481.477	526.355	487.965	829.752	40.6424	1269.88	19.0251	498.599	19.8044	1.53043	0.600901	7.93666e-07	0.00511121	0.259373	0.292871	0.00552597	5.43746e-05	0.00215801	0.00558327	0.000517087
sp|Q62095|DDX3Y_MOUSE	Ddx3y	DDX3Y_MOUSE ATP-dependent RNA helicase DDX3Y	65	21884.9	21612.8	21193.8	17024.4	16922.3	17112.1	19752.3	19812.5	20155.5	21563.8	284.257	17019.6	77.5598	19906.8	177.59	0.789266	0.923155	8.25479e-07	0.00531609	0.0164961	1	0.0224374	5.59588e-05	0.000851522	0.0124992	0.0006671
sp|Q99JZ0|SDCB2_MOUSE	Sdcbp2	SDCB2_MOUSE Syntenin-2	10	1443.14	1443.48	1471.1	1245.1	1276.42	1325.08	2000.03	1969.78	2054.24	1452.57	13.1011	1282.2	32.9065	2008.02	34.9401	0.882709	1.38239	8.77204e-07	0.00564919	1	0.0180188	0.0304428	5.88457e-05	0.00749798	0.00168075	0.000745714
sp|A3KMP2|TTC38_MOUSE	Ttc38	TTC38_MOUSE Tetratricopeptide repeat protein 38	7	746.612	724.063	753.464	1207.37	1144.04	1184.4	1042.61	1088.06	1084.55	741.38	12.5602	1178.6	26.1773	1071.74	20.6478	1.58974	1.4456	8.87634e-07	0.00571636	0.0181963	0.032495	1	5.89316e-05	0.000858793	0.00233575	0.0182749
sp|Q91VC9|GHITM_MOUSE	Ghitm	GHITM_MOUSE Growth hormone-inducible transmembrane protein	4	697.269	640.604	662.755	1248.01	1243.7	1188.29	811.535	813.439	835.516	666.876	23.3162	1226.67	27.1934	820.163	10.8838	1.83942	1.22986	9.17729e-07	0.00591017	0.0286578	1	0.0234411	5.94174e-05	0.000956965	0.010226	0.0006671
sp|P50096|IMDH1_MOUSE	Impdh1	IMDH1_MOUSE Inosine-5'-monophosphate dehydrogenase 1	16	2560.74	2519.6	2442.76	1674.79	1642.79	1757.16	2840.69	2937.2	2973.99	2507.7	48.8946	1691.58	48.1771	2917.29	56.2105	0.674554	1.16333	9.24431e-07	0.00595333	0.0778795	1	0.0211897	5.94174e-05	0.00130335	0.0103389	0.000664562
sp|Q8R127|SCPDL_MOUSE	Sccpdh	SCPDL_MOUSE Saccharopine dehydrogenase-like oxidoreductase	2	144.114	142.981	150.972	205.263	205.135	198.156	124.434	121.125	127.129	146.022	3.53038	202.851	3.32051	124.229	2.45539	1.38918	0.850756	9.46426e-07	0.00609498	0.0819864	1	0.0103332	5.94174e-05	0.00130516	0.0115251	0.000573518
sp|Q61165|SL9A1_MOUSE	Slc9a1	SL9A1_MOUSE Sodium/hydrogen exchanger 1	8	2008.46	2023.96	2028.17	2908.38	2765.07	2880.82	2520.02	2587.28	2557.55	2020.2	8.47518	2851.42	62.089	2554.95	27.5203	1.41146	1.2647	9.49046e-07	0.00611185	0.0238879	0.00802739	1	5.94174e-05	0.000895225	0.00121371	0.00795057
sp|Q9JJ11|TACC3_MOUSE	Tacc3	TACC3_MOUSE Transforming acidic coiled-coil-containing protein 3	15	4211.61	4217.32	4093.14	3087.66	2978.24	3026.97	3497.09	3531.59	3584.53	4174.02	57.2406	3030.96	44.7594	3537.74	35.9609	0.726148	0.84756	9.61862e-07	0.00619439	0.0214576	0.152135	0.236138	5.94174e-05	0.000858793	0.00442534	0.0019954
sp|Q6PDN3|MYLK_MOUSE	Mylk	MYLK_MOUSE Myosin light chain kinase, smooth muscle	17	1882.25	1780.24	1848.41	2651.62	2685.27	2705.95	1345.42	1468.66	1443.74	1836.97	42.4242	2680.95	22.3898	1419.27	53.2039	1.45944	0.772618	9.6528e-07	0.0062164	0.0244569	1	0.0187756	5.94174e-05	0.00089829	0.00923745	0.0006415
sp|P52480-2|KPYM_MOUSE	Pkm	KPYM_MOUSE Isoform M1 of Pyruvate kinase PKM	3	614.426	706.495	663.295	680.869	717.797	738.59	278.456	267.887	252.389	661.405	37.6108	712.419	23.8694	266.244	10.705	1.07713	0.402543	9.82706e-07	0.00632863	1	0.0471778	0.0111093	5.94174e-05	0.206326	0.00283371	0.000574306
sp|Q9DB60|PGFS_MOUSE	Fam213b	PGFS_MOUSE Prostamide/prostaglandin F synthase	3	909.676	887.258	862.94	1316.78	1223.22	1243.61	1710.19	1688.02	1802.19	886.625	19.0851	1261.2	40.1706	1733.47	49.4304	1.42248	1.95513	9.87016e-07	0.00635638	0.183334	0.010762	0.408104	5.94174e-05	0.00179564	0.00142994	0.00248756
sp|Q91ZX7|LRP1_MOUSE	Lrp1	LRP1_MOUSE Prolow-density lipoprotein receptor-related protein 1	23	1797.65	1748.93	1824.66	4819.1	4607.84	4720.68	2279.74	2545.43	2171.57	1790.41	31.3373	4715.87	86.3135	2332.25	157.079	2.63396	1.30263	9.95113e-07	0.00640853	0.000645313	1	0.120781	5.94174e-05	0.000291584	0.0211309	0.00139517
sp|Q9QXS1-3|PLEC_MOUSE	Plec	PLEC_MOUSE Isoform PLEC-1A of Plectin	7	1157.22	1192.77	1152.56	1506.55	1504.54	1517.66	1066.43	1112.47	1070.68	1167.52	17.9579	1509.58	5.76972	1083.19	20.7743	1.29299	0.927775	9.95758e-07	0.00641268	0.0192096	1	0.0159165	5.94174e-05	0.000858793	0.0327994	0.000628048
sp|Q8BH04|PCKGM_MOUSE	Pck2	PCKGM_MOUSE Phosphoenolpyruvate carboxykinase [GTP], mitochondrial	50	7193.44	6489.53	7279.8	16316	16888.5	15682.8	8727.29	8726.47	9052.29	6987.59	353.942	16295.8	492.433	8835.35	153.4	2.3321	1.26443	1.00638e-06	0.00648108	0.0334654	1	0.0142715	5.94174e-05	0.0010035	0.0166552	0.000617732
sp|Q8K370|ACD10_MOUSE	Acad10	ACD10_MOUSE Acyl-CoA dehydrogenase family member 10	3	145.327	158.647	156.033	311.921	322.443	337.338	188.491	190.274	198.443	153.336	5.76266	323.901	10.4275	192.403	4.33274	2.11236	1.25478	1.0071e-06	0.00648572	0.0265125	1	0.0429934	5.94174e-05	0.000910889	0.0116973	0.000840956
sp|Q9QYG0-2|NDRG2_MOUSE	Ndrg2	NDRG2_MOUSE Isoform 2 of Protein NDRG2	9	1713.48	1713.22	1649.71	2299.33	2134.56	2288.46	1274.82	1263.05	1297.19	1692.14	30.0004	2240.78	75.2422	1278.35	14.1598	1.32423	0.755467	1.01489e-06	0.00653591	0.453385	0.0423546	0.0223551	5.94174e-05	0.00280688	0.00263332	0.0006671
sp|Q9WUZ9|ENTP5_MOUSE	Entpd5	ENTP5_MOUSE Ectonucleoside triphosphate diphosphohydrolase 5	7	1347.62	1307.69	1323.04	2021.14	2000.12	1967.94	1180.01	1259.45	1270.87	1326.12	16.4459	1996.4	21.8775	1236.78	40.4099	1.50545	0.93263	1.02686e-06	0.00661298	0.00365143	1	0.0375657	5.95764e-05	0.000564581	0.0815575	0.000815417
sp|Q9WTR6|XCT_MOUSE	Slc7a11	XCT_MOUSE Cystine/glutamate transporter	6	2041.76	2068.55	1969.66	2895.44	2993.32	2817.38	1611.6	1520.75	1623.8	2026.66	41.7604	2902.05	71.979	1585.38	45.9733	1.43194	0.782265	1.05222e-06	0.00677631	0.0875168	0.581318	0.0219322	6.05028e-05	0.00135134	0.006779	0.0006671
sp|P52760|UK114_MOUSE	Hrsp12	UK114_MOUSE Ribonuclease UK114	13	2298.35	2153.31	2183.14	3853.97	3733.45	3959.92	2845.48	2910.94	2806.69	2211.6	62.5387	3849.11	92.5197	2854.37	43.0216	1.74042	1.29064	1.07413e-06	0.00691741	0.0267541	0.314601	0.108394	6.1216e-05	0.000910889	0.00563033	0.0013388
sp|Q0VBK2|K2C80_MOUSE	Krt80	K2C80_MOUSE Keratin, type II cytoskeletal 80	6	724.22	721.045	679.536	463.273	463.18	461.031	774.425	809.286	833.491	708.267	20.3572	462.495	1.03566	805.734	24.244	0.652995	1.13761	1.10543e-06	0.00711897	0.0295996	1	0.0120791	6.24471e-05	0.000957995	0.0326548	0.000601855
sp|Q8BKG3|PTK7_MOUSE	Ptk7	PTK7_MOUSE Inactive tyrosine-protein kinase 7	9	1265.07	1223.84	1327.27	1691.57	1717.45	1673.83	850.36	919.172	886.086	1272.06	42.5134	1694.28	17.9108	885.206	28.0993	1.33192	0.695884	1.13008e-06	0.00727771	0.286682	0.338599	0.00961148	6.29462e-05	0.00227308	0.00590542	0.00056191
sp|O35551|RABE1_MOUSE	Rabep1	RABE1_MOUSE Rab GTPase-binding effector protein 1	17	2760.45	2791.1	2748.62	3441.87	3437.23	3527.76	3080.85	3150.7	3123.5	2766.72	17.9007	3468.95	41.6257	3118.35	28.7477	1.25381	1.12709	1.13381e-06	0.00730176	0.0176586	0.104892	0.518951	6.29462e-05	0.000858793	0.00380099	0.00284076
sp|Q8BKC5|IPO5_MOUSE	Ipo5	IPO5_MOUSE Importin-5	78	19798.1	19963.2	19775.9	15926.5	16419.4	16510.6	20288.7	20126.8	20468.4	19845.7	83.5545	16285.5	256.567	20294.6	139.521	0.820605	1.02262	1.20244e-06	0.00774369	0.063126	1	0.0508183	6.61854e-05	0.0012412	0.040142	0.00089812
sp|P47738|ALDH2_MOUSE	Aldh2	ALDH2_MOUSE Aldehyde dehydrogenase, mitochondrial	100	17468.8	15702.8	16950.8	32344.4	31837.7	30953.8	17480.2	18261.4	18044.2	16707.5	741.214	31712	574.63	17928.6	329.232	1.89807	1.07309	1.23583e-06	0.00795877	0.0436109	1	0.00579656	6.74072e-05	0.00106827	0.152816	0.000517087
sp|Q9D154|ILEUA_MOUSE	Serpinb1a	ILEUA_MOUSE Leukocyte elastase inhibitor A	10	730.41	755.513	833.406	1011.89	1052.49	1085.08	2261.75	2293.06	2574.68	773.11	43.8503	1049.82	29.9393	2376.5	140.719	1.35792	3.07395	1.24557e-06	0.00802146	1	0.035951	0.0534262	6.74072e-05	0.00658255	0.00235275	0.000911509
sp|Q9R069|BCAM_MOUSE	Bcam	BCAM_MOUSE Basal cell adhesion molecule	15	1734.78	1551.21	1757.7	3936.59	3799.37	3999.06	1635.36	1792.73	1672.32	1681.23	92.413	3911.67	83.4053	1700.14	67.1896	2.32667	1.01125	1.25971e-06	0.0081125	0.0342507	1	0.0111333	6.74116e-05	0.0010035	0.848895	0.000574306
sp|Q00915|RET1_MOUSE	Rbp1	RET1_MOUSE Retinol-binding protein 1	11	1933.82	1829.13	1901.15	1577.52	1589.22	1687.52	3641.78	3493.17	3964.38	1888.03	43.7343	1618.09	49.3286	3699.78	196.693	0.857022	1.95959	1.27199e-06	0.00819163	1	0.0723342	0.0392799	6.74116e-05	0.0101511	0.00308442	0.00082068
sp|Q9WV52|PLEK2_MOUSE	Plek2	PLEK2_MOUSE Pleckstrin-2	11	3379.33	3636.78	3374.91	2136.97	2160.92	2181.63	3203.55	3147.34	3224.27	3463.67	122.418	2159.84	18.2484	3191.72	32.5015	0.623569	0.921484	1.27742e-06	0.00822659	0.0453272	1	0.00181445	6.74116e-05	0.00108014	0.0640741	0.000465407
sp|Q91VJ1|AIM2_MOUSE	Aim2	AIM2_MOUSE Interferon-inducible protein AIM2	7	1710	1653.99	1765.64	2144.11	2202.56	2205.1	1471.82	1465.09	1460.58	1709.88	45.581	2183.92	28.1714	1465.83	4.61845	1.27724	0.857272	1.28752e-06	0.00829162	0.280735	1	0.00171309	6.74116e-05	0.00225263	0.00958143	0.000465407
sp|Q99PS0|K1C23_MOUSE	Krt23	K1C23_MOUSE Keratin, type I cytoskeletal 23	25	5253.88	5051.65	4982.47	9207.92	8710.68	8919.9	5664.88	6045.81	6006.84	5096	115.155	8946.17	203.845	5905.84	171.128	1.75553	1.15892	1.29914e-06	0.00836646	0.0141441	1	0.0847419	6.74714e-05	0.0008269	0.0193566	0.00118334
tr|Q9DAV6|Q9DAV6_MOUSE	Serpinb9b	Q9DAV6_MOUSE Protein Serpinb9b	10	562.164	638.512	634.762	1748.56	1953.49	1969.81	1058.28	1118.62	1060.35	611.813	35.1403	1890.62	100.672	1079.08	27.9694	3.09019	1.76375	1.3157e-06	0.00847314	0.0340345	0.21189	0.17548	6.75244e-05	0.0010035	0.00481386	0.00168323
sp|Q9DC50|OCTC_MOUSE	Crot	OCTC_MOUSE Peroxisomal carnitine O-octanoyltransferase	19	2452.35	2274.25	2333.98	4651.82	4338.89	4319.46	2522.8	2596.64	2451.65	2353.53	74.0111	4436.72	152.303	2523.7	59.1953	1.88514	1.0723	1.32113e-06	0.00850807	0.0378859	1	0.038627	6.75244e-05	0.00101913	0.102211	0.00082068
sp|Q5Y5T1|ZDH20_MOUSE	Zdhhc20	ZDH20_MOUSE Probable palmitoyltransferase ZDHHC20	4	503.898	481.3	507.172	650.306	630.764	649.18	380.048	402.317	398.116	497.457	11.5024	643.417	8.95859	393.494	9.66097	1.29341	0.791011	1.34397e-06	0.0086552	0.164435	0.565905	0.0151317	6.8021e-05	0.00175155	0.00667197	0.000623896
sp|Q921E6|EED_MOUSE	Eed	EED_MOUSE Polycomb protein EED	14	4124.86	4077.24	4100.39	2948.89	3090.92	3082.21	3638.92	3601.59	3630.33	4100.83	19.4433	3040.67	64.998	3623.61	15.9628	0.741478	0.883629	1.35199e-06	0.0087068	0.0397382	0.0102075	0.320347	6.8021e-05	0.00102186	0.00139865	0.00222956
sp|Q5SF07|IF2B2_MOUSE	Igf2bp2	IF2B2_MOUSE Insulin-like growth factor 2 mRNA-binding protein 2	33	8366.75	7951.47	8081.87	10810.7	10406.9	10614	7120.02	7333.39	7292.34	8133.36	173.403	10610.5	164.869	7248.58	92.4398	1.30457	0.891216	1.36253e-06	0.0087747	0.127268	1	0.0106128	6.8021e-05	0.0015811	0.014598	0.000574306
sp|Q8K136|SCNM1_MOUSE	Scnm1	SCNM1_MOUSE Sodium channel modifier 1	5	412.334	431.001	420.648	354.543	352.846	352.216	484.864	499.88	481.739	421.328	7.63591	353.202	0.982719	488.828	7.91863	0.838306	1.16021	1.37927e-06	0.00888253	0.154643	0.890619	0.00874987	6.83271e-05	0.00171225	0.00835854	0.000543359
sp|Q8BZA9|TIGAR_MOUSE	Tigar	TIGAR_MOUSE Fructose-2,6-bisphosphatase TIGAR	10	1486.24	1548.17	1496.99	1104.3	1125.95	1183.96	1800.7	1807.45	1839.08	1510.47	27.0191	1138.07	33.6313	1815.74	16.73	0.753456	1.20211	1.42389e-06	0.00916982	0.281469	0.184354	0.0253247	6.99986e-05	0.00225263	0.00466746	0.00068544
sp|P15327|PMGE_MOUSE	Bpgm	PMGE_MOUSE Bisphosphoglycerate mutase	5	1154.35	1183.39	1180.02	933.572	901.116	969.992	1485.93	1542.89	1548.54	1172.59	12.9685	934.893	28.134	1525.79	28.2772	0.797291	1.30121	1.44482e-06	0.00930465	0.512249	0.0621019	0.03668	7.04898e-05	0.00298281	0.0030121	0.000802681
sp|Q8K3A0|HSC20_MOUSE	Hscb	HSC20_MOUSE Iron-sulfur cluster co-chaperone protein HscB, mitochondrial	8	1223.51	1161.69	1163.18	1916.09	1896.7	1919.3	1108.37	1208.1	1157.44	1182.79	28.7975	1910.7	9.98352	1157.97	40.7163	1.61541	0.979013	1.46812e-06	0.00945472	0.00955838	1	0.0341534	7.08382e-05	0.00076201	0.575102	0.000792211
tr|E9Q7P9|E9Q7P9_MOUSE	Cdhr2	E9Q7P9_MOUSE Protein Cdhr2	3	277.014	307.46	309.016	627.857	630.531	656.499	374.102	364.8	351.361	297.83	14.7328	638.296	12.9179	363.421	9.33504	2.14315	1.22023	1.47396e-06	0.00949232	0.0344349	1	0.015371	7.08382e-05	0.0010035	0.0247917	0.000624048
sp|Q9JJU8|SH3L1_MOUSE	Sh3bgrl	SH3L1_MOUSE SH3 domain-binding glutamic acid-rich-like protein	11	1995.33	1958.55	2004.54	2367.1	2470.44	2457.18	2607.26	2605.87	2611.88	1986.14	19.8681	2431.57	45.9098	2608.34	2.56897	1.22427	1.31327	1.49066e-06	0.00959987	0.168624	0.00255734	1	7.11102e-05	0.0017606	0.00106926	0.0127769
sp|Q8VD75|HIP1_MOUSE	Hip1	HIP1_MOUSE Huntingtin-interacting protein 1	21	3007.25	2814.26	2880.48	4253.79	4329.24	4361.09	2882.15	2981.88	2997.22	2900.66	80.07	4314.71	44.9943	2953.75	51.0147	1.48749	1.0183	1.50215e-06	0.00967383	0.0403616	1	0.0111279	7.11311e-05	0.00102297	0.532655	0.000574306
sp|Q91YS8|KCC1A_MOUSE	Camk1	KCC1A_MOUSE Calcium/calmodulin-dependent protein kinase type 1	7	666.881	673.906	655.465	972.693	1009.99	1022	833.878	873.447	840.104	665.417	7.59931	1001.56	20.9933	849.143	17.3725	1.50516	1.27611	1.54319e-06	0.00993812	0.0160935	0.111834	1	7.24247e-05	0.000851522	0.00392284	0.00460731
sp|P11688|ITA5_MOUSE	Itga5	ITA5_MOUSE Integrin alpha-5	6	1389.24	1308.85	1329.26	1188.28	1210.45	1204.44	907.659	935.35	907.616	1342.45	34.1186	1201.06	9.36171	916.875	13.0638	0.894675	0.682986	1.55196e-06	0.00999461	1	0.0449332	0.0175038	7.24247e-05	0.00935697	0.00273637	0.0006415
sp|Q923D2|BLVRB_MOUSE	Blvrb	BLVRB_MOUSE Flavin reductase (NADPH)	9	1353.29	1387.72	1334.68	2066.99	2137.43	2185.15	1743.97	1700.88	1787.47	1358.56	21.9722	2129.86	48.535	1744.11	35.3504	1.56773	1.28379	1.57235e-06	0.0101259	0.0203231	0.153377	0.695662	7.28484e-05	0.000858793	0.00442534	0.00338096
sp|Q71FD7|FBLI1_MOUSE	Fblim1	FBLI1_MOUSE Filamin-binding LIM protein 1	6	845.737	806.88	890.647	1655.33	1664.91	1708.25	1088.12	1164.03	1089.77	847.755	34.2275	1676.16	23.0233	1113.97	35.4018	1.97718	1.31403	1.61895e-06	0.010426	0.0205688	1	0.0662313	7.44717e-05	0.000858793	0.0109505	0.0010154
sp|Q8R344|CCD12_MOUSE	Ccdc12	CCD12_MOUSE Coiled-coil domain-containing protein 12	5	883.787	844.561	867.323	612.999	605.084	604.011	793.933	815.14	837.062	865.224	16.0826	607.365	4.00808	815.378	17.6081	0.701974	0.94239	1.64216e-06	0.0105755	0.0132162	1	0.0466143	7.50037e-05	0.000804846	0.0741532	0.000877209
sp|Q02496|MUC1_MOUSE	Muc1	MUC1_MOUSE Mucin-1	5	693.178	656.751	658.498	479.722	479.992	468.691	803.791	869.018	816.146	669.476	16.7752	476.135	5.26486	829.652	28.2895	0.711206	1.23926	1.67229e-06	0.0107695	0.054788	1	0.0228084	7.55877e-05	0.00116921	0.0119244	0.0006671
sp|Q3UHC7|DAB2P_MOUSE	Dab2ip	DAB2P_MOUSE Disabled homolog 2-interacting protein	7	984.063	968.906	982.685	1203.93	1247.28	1260.81	880.194	910.58	880.594	978.551	6.84344	1237.34	24.2616	890.456	14.2308	1.26446	0.909974	1.68271e-06	0.0108367	0.0848034	1	0.0472943	7.55877e-05	0.00132799	0.0105009	0.000886201
sp|Q91VR7|MLP3A_MOUSE	Map1lc3a	MLP3A_MOUSE Microtubule-associated proteins 1A/1B light chain 3A	2	388.789	373.177	398.649	540.278	531.378	530.41	370.108	365.871	357.411	386.872	10.4869	534.022	4.44128	364.463	5.27823	1.38036	0.942078	1.69624e-06	0.0109238	0.0808564	1	0.0050069	7.55877e-05	0.00130516	0.0876648	0.000517087
sp|Q9JJ48|ZC3H8_MOUSE	Zc3h8	ZC3H8_MOUSE Zinc finger CCCH domain-containing protein 8	3	504.199	521.765	521.53	343.369	321.771	321.404	567.587	532.418	548.299	515.831	8.22586	328.848	10.269	549.435	14.3801	0.637511	1.06514	1.7019e-06	0.0109602	0.0479657	1	0.0519161	7.55877e-05	0.00110113	0.0767767	0.000899749
sp|Q80TF4-3|KLH13_MOUSE	Klhl13	KLH13_MOUSE Isoform 3 of Kelch-like protein 13	3	339.672	330.243	364.004	508.32	529.768	538.211	238.061	259.679	247.107	344.64	14.2234	525.433	12.5821	248.282	8.86456	1.52459	0.720411	1.86008e-06	0.0119789	0.210158	0.94101	0.0146519	8.16929e-05	0.00192778	0.00847237	0.000617732
sp|Q3UKC1|TAXB1_MOUSE	Tax1bp1	TAXB1_MOUSE Tax1-binding protein 1 homolog	26	7865.26	7210.99	7316.41	4665.07	4567.67	4695.59	7568.69	7520.66	7865.74	7464.22	286.825	4642.78	54.5504	7651.7	152.616	0.622004	1.02512	1.86955e-06	0.0120399	0.0663824	1	0.00619098	8.16929e-05	0.0012488	0.515136	0.000517087
tr|F7DBB3|F7DBB3_MOUSE	Ahnak2	F7DBB3_MOUSE Protein Ahnak2 (Fragment)	18	2840.98	2546.54	2706.24	4817.9	5047.76	5019.72	2562.25	2734.65	2678.23	2697.92	120.349	4961.79	102.39	2658.38	71.7684	1.83912	0.985343	1.87741e-06	0.0120905	0.0575086	1	0.0122344	8.16929e-05	0.00117831	0.765136	0.000602742
sp|O35066|KIF3C_MOUSE	Kif3c	KIF3C_MOUSE Kinesin-like protein KIF3C	4	968.347	970.723	978.511	1173.84	1149.61	1170.29	1060.35	1083.22	1083.39	972.527	4.34109	1164.58	10.6841	1075.65	10.8213	1.19748	1.10604	1.95446e-06	0.0125867	0.0140815	0.190043	1	8.33354e-05	0.0008269	0.00466746	0.00428802
sp|P97479|MYO7A_MOUSE	Myo7a	MYO7A_MOUSE Unconventional myosin-VIIa	14	1524.75	1482.87	1598.75	2377.48	2425.52	2374.09	2063	1996.48	2004.7	1535.46	47.9098	2392.36	23.4861	2021.39	29.6111	1.55808	1.31648	1.96192e-06	0.0126348	0.0390567	0.31456	0.155915	8.33354e-05	0.00102186	0.00563033	0.0015631
sp|Q9Z0H8|CLIP2_MOUSE	Clip2	CLIP2_MOUSE CAP-Gly domain-containing linker protein 2	6	1038.5	1028.46	1005.63	1482.93	1416.94	1433	883.301	933.363	944.577	1024.2	13.7536	1444.29	28.0983	920.414	26.639	1.41017	0.898669	1.97548e-06	0.0127221	0.0299753	1	0.049132	8.33354e-05	0.000959363	0.0278154	0.000889354
sp|Q8BW96|KCC1D_MOUSE	Camk1d	KCC1D_MOUSE Calcium/calmodulin-dependent protein kinase type 1D	6	975.778	1036.97	999.767	1288.5	1342.85	1341.48	1477.76	1477.45	1494.95	1004.17	25.1749	1324.28	25.3041	1483.39	8.17749	1.31878	1.47722	1.97722e-06	0.0127333	0.221723	0.0249877	1	8.33354e-05	0.00196676	0.00202895	0.00452089
sp|Q9R0Y5|KAD1_MOUSE	Ak1	KAD1_MOUSE Adenylate kinase isoenzyme 1	2	146.491	133.17	133.091	318.084	318.667	350.76	137.475	144.138	153.219	137.584	6.29828	329.17	15.2681	144.944	6.45268	2.3925	1.05349	1.97986e-06	0.0127503	0.0394893	1	0.0489092	8.33354e-05	0.00102186	0.374107	0.000889354
sp|P48967|MPIP3_MOUSE	Cdc25c	MPIP3_MOUSE M-phase inducer phosphatase 3	2	335.806	371.645	358.196	204.342	199.549	192.919	351.378	370.839	372.173	355.216	14.7822	198.937	4.68348	364.797	9.50405	0.560045	1.02697	2.02383e-06	0.0130335	0.0638284	1	0.0156617	8.46329e-05	0.00124334	0.543288	0.000628048
sp|Q8CC86|PNCB_MOUSE	Naprt1	PNCB_MOUSE Nicotinate phosphoribosyltransferase	4	444.784	435.544	456.802	539.884	558.329	571.58	664.175	672.618	686.073	445.71	8.70321	556.598	12.9976	674.289	9.01754	1.24879	1.51284	2.05873e-06	0.0132582	0.457219	0.0144041	0.499638	8.55367e-05	0.0028165	0.00157806	0.00275785
sp|Q8QZZ8|RAB38_MOUSE	Rab38	RAB38_MOUSE Ras-related protein Rab-38	4	1173.14	1084.06	1127.1	1451.44	1488.16	1350.32	752.483	753.723	744.081	1128.1	36.3736	1429.97	58.2842	750.096	4.28303	1.26759	0.664919	2.13287e-06	0.0137357	1	0.055962	0.0235313	8.80494e-05	0.00780235	0.00294382	0.0006671
sp|Q9D939|ST1C2_MOUSE	Sult1c2	ST1C2_MOUSE Sulfotransferase 1C2	3	346.782	316.81	363.284	436.963	424.274	454.839	874.625	900.978	811.458	342.292	19.2367	438.692	12.5379	862.354	37.5624	1.28163	2.51935	2.14667e-06	0.0138246	1	0.0491734	0.048986	8.80547e-05	0.010979	0.00284523	0.000889354
sp|Q9D2H6|SP2_MOUSE	Sp2	SP2_MOUSE Transcription factor Sp2	3	837.322	811.844	816.464	587.19	585.61	561.579	814.442	776.529	804.029	821.877	11.0832	578.126	11.7185	798.333	15.9933	0.703422	0.971354	2.18359e-06	0.0140623	0.0314134	1	0.0833381	8.90021e-05	0.000992231	0.217858	0.00117875
sp|P28667|MRP_MOUSE	Marcksl1	MRP_MOUSE MARCKS-related protein	6	881.28	921.505	915.115	1257.61	1204.92	1169.32	628.688	682.499	665.202	905.967	17.65	1210.62	36.2686	658.796	22.4303	1.33627	0.727175	2.22954e-06	0.0143583	0.302389	0.307233	0.0420358	8.98114e-05	0.00232141	0.00563033	0.000840956
sp|Q9D0F1|NDC80_MOUSE	Ndc80	NDC80_MOUSE Kinetochore protein NDC80 homolog	9	2100.28	2155.04	1996.11	1501.13	1490.89	1501.78	2128.52	2156.76	2142.12	2083.81	65.9198	1497.93	4.98745	2142.47	11.5315	0.718844	1.02815	2.26355e-06	0.0145773	0.11827	1	0.000134263	8.98114e-05	0.00151535	0.347385	0.000169374
tr|S4R203|S4R203_MOUSE	Arhgap12	S4R203_MOUSE Rho GTPase-activating protein 12	13	2222.78	2215.82	2260.62	3125.44	3142.27	3255.71	2653.9	2761.77	2636.59	2233.07	19.6846	3174.47	57.8525	2684.09	55.3831	1.42157	1.20197	2.28471e-06	0.0147135	0.0146016	0.28362	0.888478	8.98114e-05	0.000839998	0.00547838	0.00388019
sp|Q62468|VILI_MOUSE	Vil1	VILI_MOUSE Villin-1	22	4483.96	4132.02	4365.67	5151.27	5059.26	5219.61	6867.61	6951.61	7133.37	4327.22	146.229	5143.38	65.6999	6984.2	110.916	1.18861	1.61402	2.28812e-06	0.0147355	1	0.0506141	0.0264985	8.98114e-05	0.00697142	0.00284523	0.000687503
sp|Q921J4|UBE2S_MOUSE	Ube2s	UBE2S_MOUSE Ubiquitin-conjugating enzyme E2 S	8	1738.23	1854.32	1741.21	1049.08	1103.09	1099.69	1743.3	1730	1838.23	1777.92	54.0367	1083.95	24.6982	1770.51	48.1921	0.609675	0.995832	2.28949e-06	0.0147443	0.0461516	1	0.0367355	8.98114e-05	0.00108434	0.91414	0.000802681
sp|P19324|SERPH_MOUSE	Serpinh1	SERPH_MOUSE Serpin H1	38	8969	8483.23	8826.01	12880.9	12465.8	12208.8	7447.71	7504.76	7911.16	8759.41	203.829	12518.5	276.903	7621.21	206.344	1.42915	0.870059	2.30262e-06	0.0148289	0.0878558	1	0.0323985	8.98114e-05	0.00135134	0.0201283	0.000779093
sp|Q9CZI9|AEN_MOUSE	Aen	AEN_MOUSE Apoptosis-enhancing nuclease	2	1593.35	1513.38	1401.62	756.665	732.149	698.607	1287.22	1286.56	1275.09	1502.78	78.6313	729.14	23.7974	1282.96	5.5691	0.485193	0.85372	2.30761e-06	0.014861	0.0728389	1	0.0158121	8.98114e-05	0.00128264	0.0351704	0.000628048
sp|P43883|PLIN2_MOUSE	Plin2	PLIN2_MOUSE Perilipin-2	15	3930.49	3915.93	3903.7	3532.36	3495.22	3493.55	2581.24	2726.23	2776.77	3916.71	10.9508	3507.04	17.9146	2694.75	82.871	0.895406	0.688013	2.33749e-06	0.0150534	0.0104351	0.0641614	0.26337	8.98114e-05	0.000775506	0.00305792	0.00205115
sp|Q60648|SAP3_MOUSE	Gm2a	SAP3_MOUSE Ganglioside GM2 activator	6	2396.59	2238.82	2122.74	5109.78	4755.85	5036.44	3080.42	3190	2970.12	2252.72	112.23	4967.36	152.525	3080.18	89.7658	2.20505	1.36732	2.34345e-06	0.0150918	0.0403302	1	0.0841064	8.98114e-05	0.00102297	0.0104651	0.00118052
sp|Q8C1F4|CGAT2_MOUSE	Csgalnact2	CGAT2_MOUSE Chondroitin sulfate N-acetylgalactosaminyltransferase 2	2	591.229	593.506	589.664	792.346	848.916	821.345	572.193	591.364	573.012	591.466	1.57744	820.869	23.0971	578.856	8.85057	1.38785	0.97868	2.35641e-06	0.0151753	0.0746546	1	0.0943962	8.98114e-05	0.00129126	0.167351	0.00125805
sp|Q8BLH7|HIRP3_MOUSE	Hirip3	HIRP3_MOUSE HIRA-interacting protein 3	7	1584.12	1601.76	1519.22	1088.48	1069.08	1060.96	1389.87	1445.15	1456.95	1568.37	35.4903	1072.84	11.5453	1430.66	29.2401	0.684049	0.912195	2.35685e-06	0.0151781	0.0262316	1	0.0568742	8.98114e-05	0.000910889	0.0346959	0.000937505
sp|Q9QYI3|DNJC7_MOUSE	Dnajc7	DNJC7_MOUSE DnaJ homolog subfamily C member 7	32	6279.17	6278.29	5994.43	4323.2	4376.02	4337.13	5519.55	5702.77	5795.17	6183.96	134.021	4345.45	22.3518	5672.5	114.54	0.702697	0.917291	2.38189e-06	0.0153394	0.0222109	1	0.0511537	9.02316e-05	0.000858793	0.0369995	0.00089812
sp|Q99LB7|SARDH_MOUSE	Sardh	SARDH_MOUSE Sarcosine dehydrogenase, mitochondrial	4	273.516	225.272	277.734	804.293	815.229	820.565	290.802	302.701	318.143	258.841	23.799	813.362	6.77288	303.882	11.1931	3.14233	1.17401	2.4085e-06	0.0155107	0.0643459	1	0.00292563	9.07061e-05	0.00124334	0.127702	0.000465407
sp|Q9DB85|RRP8_MOUSE	Rrp8	RRP8_MOUSE Ribosomal RNA-processing protein 8	10	2303.24	2233.88	2192.91	1729.96	1702.76	1739.13	2301.42	2396.31	2353.86	2243.34	45.5364	1723.95	15.4442	2350.53	38.8102	0.768474	1.04778	2.45579e-06	0.0158153	0.0671836	1	0.0184069	9.17964e-05	0.0012488	0.102523	0.0006415
sp|Q9D1L0|CHCH2_MOUSE	Chchd2	CHCH2_MOUSE Coiled-coil-helix-coiled-coil-helix domain-containing protein 2, mitochondrial	15	2440.17	2312.03	2372.08	3139.77	3097.33	3180.96	3071.84	3077.48	3130.66	2374.76	52.3472	3139.35	34.1431	3093.33	26.4989	1.32197	1.30258	2.46596e-06	0.0158808	0.0801088	0.0850591	1	9.17964e-05	0.00130516	0.00335998	0.227618
sp|P24288|BCAT1_MOUSE	Bcat1	BCAT1_MOUSE Branched-chain-amino-acid aminotransferase, cytosolic	11	1220.35	1302.73	1230.49	2081.02	2076.83	2047.79	2194.12	2122.56	2350.01	1251.19	36.6786	2068.55	14.7765	2222.23	94.9597	1.65326	1.77609	2.49151e-06	0.0160453	0.0169407	0.0858779	1	9.22145e-05	0.000851522	0.00336205	0.0966692
sp|Q9DB73|NB5R1_MOUSE	Cyb5r1	NB5R1_MOUSE NADH-cytochrome b5 reductase 1	11	2942.26	3062.99	3017.51	5312.51	5243.11	4834.27	3298.73	3354.47	3232.04	3007.59	49.7848	5129.96	210.998	3295.08	50.0484	1.70567	1.09559	2.52949e-06	0.0162899	0.0673756	1	0.13528	9.30851e-05	0.0012488	0.018851	0.00148784
sp|Q61503|5NTD_MOUSE	Nt5e	5NTD_MOUSE 5'-nucleotidase	16	3056.79	2755.52	2962.19	4996	5134.86	4838.85	2983.53	3025.07	3013.19	2924.83	125.798	4989.9	120.922	3007.26	17.4688	1.70605	1.02818	2.55803e-06	0.0164737	0.0999356	1	0.00804243	9.36005e-05	0.00141314	0.473291	0.000543359
sp|O08602|RAE1A_MOUSE	Raet1a	RAE1A_MOUSE Retinoic acid early-inducible protein 1-alpha	2	286.89	310.51	278.597	600.133	531.361	591.053	218.039	238.21	223.392	291.999	13.52	574.182	30.5053	226.547	8.53162	1.96638	0.775849	2.58614e-06	0.0166547	0.160481	1	0.0338588	9.37212e-05	0.00173565	0.0170447	0.000792211
sp|Q9JMD3|PCTL_MOUSE	Stard10	PCTL_MOUSE PCTP-like protein	12	1509.76	1410.64	1546.44	1804.76	1805.64	1858.99	2471.53	2531.47	2573.76	1488.95	57.3603	1823.13	25.3594	2525.59	41.9421	1.22444	1.69622	2.59043e-06	0.0166824	1	0.0550847	0.0263187	9.37212e-05	0.00650385	0.00294382	0.000686902
sp|P70271|PDLI4_MOUSE	Pdlim4	PDLI4_MOUSE PDZ and LIM domain protein 4	2	40.4362	49.6803	45.2782	126.692	129.743	129.238	136.675	159.478	157.287	45.1316	3.77531	128.558	1.33524	151.147	10.272	2.84851	3.34902	2.60522e-06	0.0167776	0.0571643	0.0890033	1	9.37298e-05	0.00117831	0.0034341	0.0443798
sp|P13707|GPDA_MOUSE	Gpd1	GPDA_MOUSE Glycerol-3-phosphate dehydrogenase [NAD(+)], cytoplasmic	22	4443.32	4360.8	4484.18	4629.29	4513.29	4828.18	6529.36	6675.22	6901.98	4429.43	51.3179	4656.92	130.029	6702.19	153.312	1.05136	1.5131	2.62425e-06	0.0169002	1	0.0198169	0.126482	9.38899e-05	0.096198	0.00175501	0.00143303
sp|Q9JL26|FMNL_MOUSE	Fmnl1	FMNL_MOUSE Formin-like protein 1	12	1828.68	1754.28	1872.08	1555.69	1659.76	1577.79	1084.87	1080.46	1131.14	1818.35	48.6436	1597.75	44.7686	1098.82	22.9221	0.878681	0.604298	2.67098e-06	0.0172011	1	0.0278728	0.0983512	9.50338e-05	0.016262	0.0021441	0.00127407
sp|G5E8K5|ANK3_MOUSE	Ank3	ANK3_MOUSE Ankyrin-3	12	1151.24	1111.85	1177.71	1614.71	1666.47	1635	1141.89	1094.61	1155.41	1146.93	27.0591	1638.73	21.2946	1130.64	26.0658	1.42879	0.985791	2.81109e-06	0.0181034	0.0439751	1	0.0354871	9.94692e-05	0.00106884	0.632128	0.000802063
sp|Q91V61|SFXN3_MOUSE	Sfxn3	SFXN3_MOUSE Sideroflexin-3	10	2261.87	2131.4	2187.64	3201.91	3319.51	3187.04	2080.97	2199.22	2182.68	2193.64	53.4327	3236.15	59.2539	2154.29	52.2829	1.47525	0.982063	2.8507e-06	0.0183585	0.0500161	1	0.0424399	0.000100221	0.00113044	0.56044	0.000840956
sp|Q922P8|T132A_MOUSE	Tmem132a	T132A_MOUSE Transmembrane protein 132A	4	1738.61	1640.68	1669.53	1423.6	1366.95	1414.71	1127.07	1162.58	1134.82	1682.94	41.0889	1401.75	24.8759	1141.49	15.2448	0.832919	0.678271	2.86347e-06	0.0184407	0.931011	0.0350201	0.182521	0.000100221	0.00406749	0.00235275	0.00172851
sp|Q62465|VAT1_MOUSE	Vat1	VAT1_MOUSE Synaptic vesicle membrane protein VAT-1 homolog	35	5994.34	5999.81	5892.47	8228.62	8603.53	8244.76	6331.76	6288.75	6023.47	5962.21	49.3618	8358.97	173.056	6214.66	136.327	1.40199	1.04234	2.88175e-06	0.0185585	0.0251296	1	0.142502	0.000100316	0.000903164	0.107764	0.00150509
sp|Q8C2E7|STRUM_MOUSE	Kiaa0196	STRUM_MOUSE WASH complex subunit strumpellin	22	3463.7	3540.67	3536.92	3959.96	4048.09	4092.38	4333.1	4392.25	4422.82	3513.76	35.4332	4033.48	55.0389	4382.72	37.2423	1.14791	1.2473	2.93693e-06	0.0189138	0.302837	0.017385	1	0.000101687	0.00232141	0.00168075	0.00564513
sp|Q9JKZ2|SC5A3_MOUSE	Slc5a3	SC5A3_MOUSE Sodium/myo-inositol cotransporter	6	608.16	575.767	613.314	647.644	644.936	628.594	440.569	439.703	424.536	599.08	16.6188	640.391	8.41491	434.936	7.3624	1.06896	0.726006	2.97806e-06	0.0191787	1	0.146001	0.0130588	0.000102095	0.0493405	0.00442534	0.000614638
sp|Q922H2|PDK3_MOUSE	Pdk3	PDK3_MOUSE [Pyruvate dehydrogenase (acetyl-transferring)] kinase isozyme 3, mitochondrial	2	290.401	308.41	294.04	355.482	351.076	375.243	223.62	226.129	218.368	297.617	7.77505	360.6	10.509	222.706	3.23371	1.21163	0.748296	2.99484e-06	0.0192868	1	0.147199	0.0275508	0.000102095	0.00641373	0.00442534	0.00070594
sp|Q69Z38|PEAK1_MOUSE	Peak1	PEAK1_MOUSE Pseudopodium-enriched atypical kinase 1	15	2154.07	2138.59	2168.15	2914.73	3036.84	3100.37	1772.24	1920.22	1798.86	2153.6	12.0723	3017.31	77.0347	1830.44	64.4075	1.40105	0.849943	2.99626e-06	0.0192959	0.0496764	1	0.074958	0.000102095	0.00112858	0.014726	0.00110663
sp|Q922K9|FRK_MOUSE	Frk	FRK_MOUSE Tyrosine-protein kinase FRK	10	1937.18	1836.41	1897.58	2209.59	2199.35	2236.77	2716.53	2806.72	2663.9	1890.39	41.4521	2215.24	15.7898	2729.05	58.9743	1.17184	1.44364	3.05458e-06	0.0196715	0.575271	0.0662836	0.185455	0.000103534	0.00319694	0.00307922	0.00174139
sp|Q63918|SDPR_MOUSE	Sdpr	SDPR_MOUSE Serum deprivation-response protein	18	3867.89	3446.91	3690.51	6149.69	6351.34	6013.43	2861.5	3081.55	3098.58	3668.44	172.572	6171.49	138.809	3013.88	107.971	1.68232	0.82157	3.08662e-06	0.0198779	0.135411	1	0.0170045	0.000104027	0.00161781	0.0285356	0.000638103
sp|P58252|EF2_MOUSE	Eef2	EF2_MOUSE Elongation factor 2	216	64170.9	64801.7	63110.6	47039.1	48881.3	48141.1	66398.3	63690.4	67219	64027.7	697.771	48020.5	756.894	65769.2	1507.66	0.749995	1.0272	3.1171e-06	0.0200741	0.0267988	1	0.0836761	0.000104027	0.000910889	0.273888	0.00117972
sp|Q62433|NDRG1_MOUSE	Ndrg1	NDRG1_MOUSE Protein NDRG1	20	2832.9	2643.17	2838.54	4328.25	4213.74	4204.4	3094.9	3151.64	3190.69	2771.54	90.7981	4248.8	56.3112	3145.74	39.3278	1.53301	1.13502	3.11757e-06	0.0200772	0.0650082	1	0.0181815	0.000104027	0.00124334	0.0239439	0.0006415
sp|Q8VCW8|ACSF2_MOUSE	Acsf2	ACSF2_MOUSE Acyl-CoA synthetase family member 2, mitochondrial	30	4406.48	3980.96	4587.47	9475.11	9422.43	9530.31	5189.43	5580.39	5136.22	4324.97	254.226	9475.95	44.0458	5302.01	198.037	2.19099	1.22591	3.14222e-06	0.0202359	0.0452337	1	0.0227049	0.000104309	0.00108014	0.0362678	0.0006671
sp|P99029|PRDX5_MOUSE	Prdx5	PRDX5_MOUSE Peroxiredoxin-5, mitochondrial	29	10485.5	10278.7	10056.8	13947.3	13376.7	13739.5	10685	10747.6	10959	10273.7	175.052	13687.8	235.794	10797.2	117.229	1.33232	1.05096	3.24292e-06	0.0208844	0.0686403	1	0.0731848	0.0001071	0.00126297	0.0520821	0.00108777
sp|Q8C7V8|CC134_MOUSE	Ccdc134	CC134_MOUSE Coiled-coil domain-containing protein 134	5	1638.81	1692.15	1642.85	1236.37	1326.38	1272.75	2092.04	2260.2	2141.06	1657.94	24.2486	1278.5	36.9707	2164.43	70.6125	0.771139	1.3055	3.29608e-06	0.0212268	0.309802	0.410458	0.0618592	0.000108128	0.00233248	0.00620598	0.000975662
sp|P47857|K6PF_MOUSE	Pfkm	K6PF_MOUSE 6-phosphofructokinase, muscle type	33	9335.58	9417.62	9576.2	11441.6	11610.5	11862.1	11868.7	11615.3	11583	9443.13	99.8756	11638.1	172.772	11689	127.749	1.23244	1.23783	3.30763e-06	0.0213011	0.0769988	0.034463	1	0.000108128	0.00129773	0.00235275	0.763752
tr|E9QA15|E9QA15_MOUSE	Cald1	E9QA15_MOUSE Protein Cald1	16	3066.69	2878.73	2773.93	4816.54	4862.82	4833.12	4057.46	4135.25	4246.04	2906.45	121.115	4837.49	19.1451	4146.25	77.3794	1.6644	1.42657	3.33909e-06	0.0215038	0.0593504	0.344872	0.302528	0.000108605	0.00119373	0.00595338	0.00218144
sp|Q8R570|SNP47_MOUSE	Snap47	SNP47_MOUSE Synaptosomal-associated protein 47	11	1581.15	1569.99	1636.55	2124.63	2212.41	2112.21	1330.05	1276.89	1381.88	1595.9	29.1051	2149.75	44.5965	1329.61	42.8631	1.34705	0.833141	3.38043e-06	0.02177	0.0962516	1	0.054032	0.000109397	0.00140713	0.01286	0.000912332
sp|P29533|VCAM1_MOUSE	Vcam1	VCAM1_MOUSE Vascular cell adhesion protein 1	31	4824.85	4015.44	4894.97	11998	11367.5	11198.1	3567.49	3974.09	3771.45	4578.42	399.115	11521.2	344.168	3771.01	165.994	2.51641	0.823649	3.43913e-06	0.022148	0.146027	1	0.00694929	0.00011074	0.00169349	0.0898965	0.000534571
sp|Q148V7|K1468_MOUSE	Kiaa1468	K1468_MOUSE LisH domain and HEAT repeat-containing protein KIAA1468	6	394.801	392.303	382.323	522.471	532.965	533.821	490.503	518.323	512.07	389.809	5.39074	529.752	5.16053	506.965	11.9173	1.359	1.30055	3.50631e-06	0.0225806	0.0127548	0.157904	1	0.000111934	0.000795986	0.00442534	0.0865234
sp|Q8R1M0|HMCES_MOUSE	Hmces	HMCES_MOUSE Embryonic stem cell-specific 5-hydroxymethylcytosine-binding protein	7	1310.96	1351.17	1235.32	927.018	972.74	961.783	1665.61	1614.02	1713.16	1299.15	48.0272	953.847	19.4912	1664.26	40.4849	0.734209	1.28104	3.52108e-06	0.0226758	0.46609	1	0.0145857	0.000111934	0.0028165	0.010226	0.000617732
sp|Q8BX70|VP13C_MOUSE	Vps13c	VP13C_MOUSE Vacuolar protein sorting-associated protein 13C	17	2052.26	2051.79	2100.48	2603.31	2671.77	2679.15	2143.95	2133.85	2211.81	2068.18	22.8427	2651.41	34.145	2163.2	34.6166	1.282	1.04595	3.52835e-06	0.0227226	0.0295195	1	0.136899	0.000111934	0.000957995	0.0592515	0.0014912
sp|Q9EPN1|NBEA_MOUSE	Nbea	NBEA_MOUSE Neurobeachin	7	817.429	784.432	777.818	1079.4	1055.33	1095.21	880.903	891.959	892.34	793.226	17.3256	1076.65	16.3969	888.401	5.30393	1.3573	1.11998	3.5504e-06	0.0228646	0.0759713	1	0.0710406	0.000112081	0.00129126	0.0122991	0.00107411
sp|Q8VED5|K2C79_MOUSE	Krt79	K2C79_MOUSE Keratin, type II cytoskeletal 79	16	3379.14	2988.6	3244.91	2099.86	2153.45	2202.83	4049.77	4202.09	4260.71	3204.22	162.013	2152.05	42.049	4170.86	88.9028	0.67163	1.30168	3.5997e-06	0.0231821	0.465409	1	0.00503926	0.000113083	0.0028165	0.0138087	0.000517087
sp|Q9DBE8|ALG2_MOUSE	Alg2	ALG2_MOUSE Alpha-1,3/1,6-mannosyltransferase ALG2	10	1255.46	1232.57	1273.21	1727.85	1770.75	1731.04	1299.23	1357.89	1274.87	1253.75	16.6354	1743.21	19.5149	1310.66	34.8437	1.3904	1.0454	3.63079e-06	0.0233823	0.0104247	1	0.13539	0.000113506	0.000775506	0.148978	0.00148784
sp|O35632|HYAL2_MOUSE	Hyal2	HYAL2_MOUSE Hyaluronidase-2	3	246.077	251.517	251.122	277.178	293.968	284.581	189.298	196.446	199.529	249.572	2.47659	285.242	6.87042	195.091	4.28527	1.14293	0.781702	3.6851e-06	0.023732	1	0.123954	0.0731195	0.000114648	0.00590003	0.00412316	0.00108777
sp|Q9CXF4|TBC15_MOUSE	Tbc1d15	TBC15_MOUSE TBC1 domain family member 15	25	6169.43	6378.53	6210.59	6040.91	5978.6	6205.18	7744.23	7848.66	7999.64	6252.85	90.4438	6074.9	95.5718	7864.18	104.846	0.97154	1.25769	3.72823e-06	0.0240098	1	0.0717292	0.0540987	0.000115432	0.147292	0.00308442	0.000912332
sp|Q8C0P5|COR2A_MOUSE	Coro2a	COR2A_MOUSE Coronin-2A	14	4488.73	4326.36	4326.62	3864.16	3907.83	3937.07	5236.96	5209.1	5445.17	4380.57	76.4807	3903.02	29.9591	5297.08	105.334	0.890985	1.20922	3.76022e-06	0.0242158	0.922408	0.473629	0.0314187	0.000115865	0.00405423	0.00634841	0.000765342
sp|Q5NCQ5|DPH1_MOUSE	Dph1	DPH1_MOUSE Diphthamide biosynthesis protein 1	3	650.637	689.586	672.597	480.531	462.826	478.934	641.364	631.161	657.481	670.94	15.944	474.097	7.99642	643.335	10.8351	0.706616	0.958857	3.79137e-06	0.0244164	0.0674994	1	0.0503864	0.000115932	0.0012488	0.159876	0.00089812
tr|Q91UZ6|Q91UZ6_MOUSE	D17H6S56E-5	Q91UZ6_MOUSE DNA segment, Chr 17, human D6S56E 5, isoform CRA_c	8	2233.57	2215.67	2298.45	1972.39	1927.48	1987.31	2719.7	2610.55	2716.24	2249.23	35.5627	1962.39	25.4278	2682.16	50.658	0.872473	1.19248	3.8141e-06	0.0245628	0.640759	0.498307	0.0398772	0.000115932	0.00339031	0.00641196	0.000824763
sp|O35379|MRP1_MOUSE	Abcc1	MRP1_MOUSE Multidrug resistance-associated protein 1	27	4779.71	4793.12	4686.18	4851.17	4859.12	4786.25	3568.39	3745.89	3762.75	4753	47.5673	4832.18	32.6392	3692.34	87.9181	1.01666	0.776844	3.81641e-06	0.0245777	1	0.149036	0.0982763	0.000115932	0.14523	0.00442534	0.00127407
sp|Q9D0I8|MRT4_MOUSE	Mrto4	MRT4_MOUSE mRNA turnover protein 4 homolog	24	6282.38	6415.76	6532.95	4677.61	4748.52	4777.9	6496.38	6393.96	6128.61	6410.36	102.366	4734.68	42.0971	6339.65	154.975	0.738597	0.988969	3.85829e-06	0.0248474	0.0180505	1	0.086528	0.000116454	0.000858793	0.670159	0.00120063
sp|Q8BHY3|ANO1_MOUSE	Ano1	ANO1_MOUSE Anoctamin-1	10	2926.06	2897.22	2905.87	3795.23	3866.73	3688.42	2702.52	2754.68	2852.91	2909.72	12.084	3783.46	73.269	2770.04	62.3493	1.30028	0.951995	3.88103e-06	0.0249938	0.0441216	1	0.109028	0.000116454	0.00106884	0.0680414	0.00134057
sp|Q71RI9|KAT3_MOUSE	Ccbl2	KAT3_MOUSE Kynurenine--oxoglutarate transaminase 3	9	625.881	602.531	603.428	799.738	755.461	819.48	1006.61	1038.42	980.905	610.613	10.8021	791.56	26.7678	1008.65	23.5245	1.29634	1.65186	3.89688e-06	0.0250959	0.613182	0.0155331	1	0.000116454	0.00332338	0.00159869	0.00419335
sp|Q9D7J9|ECHD3_MOUSE	Echdc3	ECHD3_MOUSE Enoyl-CoA hydratase domain-containing protein 3, mitochondrial	2	175.22	171.954	195.17	458.517	432.011	446.435	142.44	173.453	159.15	180.781	10.2613	445.654	10.8351	158.348	12.6737	2.46516	0.875907	3.92256e-06	0.0252613	0.0278667	1	0.0582943	0.000116454	0.0009399	0.175081	0.000944133
sp|P10923|OSTP_MOUSE	Spp1	OSTP_MOUSE Osteopontin	6	1293.55	1086.03	1246.46	1572.32	1461.87	1567.25	600.561	623.056	626.46	1208.68	88.8318	1533.81	50.9137	616.692	11.4909	1.269	0.51022	3.92401e-06	0.0252706	1	0.235072	0.00434679	0.000116454	0.02298	0.00493169	0.000517087
sp|Q9JI75|NQO2_MOUSE	Nqo2	NQO2_MOUSE Ribosyldihydronicotinamide dehydrogenase [quinone]	6	1357.85	1377.66	1304.53	1368.86	1346.51	1402.29	1029.67	1033.11	1034.58	1346.68	30.8823	1372.55	22.9214	1032.45	2.05758	1.01921	0.766666	3.96702e-06	0.0255476	1	0.0774949	0.0164274	0.000117191	0.422894	0.00317563	0.000631834
sp|Q99P72|RTN4_MOUSE	Rtn4	RTN4_MOUSE Reticulon-4	65	13542.7	13462.3	14196.1	19834.8	19572.7	19350	12803.7	12845.6	11935.3	13733.7	328.61	19585.8	198.137	12528.2	419.592	1.42611	0.912223	4.10238e-06	0.0264193	0.0375719	1	0.0526027	0.000120636	0.00101913	0.0643289	0.000905762
sp|Q9DAW9|CNN3_MOUSE	Cnn3	CNN3_MOUSE Calponin-3	27	8244.88	7785.46	7772.3	10170.2	10181.5	10110.6	7135.67	7029.51	7324.42	7934.21	219.74	10154.1	31.1032	7163.2	121.96	1.27979	0.902824	4.12864e-06	0.0265884	0.205307	1	0.00813056	0.000120636	0.00189917	0.0309524	0.000543359
tr|S4R1L5|S4R1L5_MOUSE	Birc6	S4R1L5_MOUSE Baculoviral IAP repeat-containing protein 6	77	11546.4	11932.1	12128.2	10941.3	10949	11463.4	15577.3	15399.3	15240.8	11868.9	241.686	11117.9	244.326	15405.8	137.452	0.936725	1.298	4.13982e-06	0.0266605	1	0.0714851	0.036649	0.000120636	0.0479256	0.00308442	0.000802681
tr|Q61635|Q61635_MOUSE	Ifi47	Q61635_MOUSE GTP-binding protein	2	253.841	237.517	242.644	417.891	398.316	410.016	191.651	216.041	190.689	244.667	6.81609	408.741	8.04215	199.46	11.7309	1.6706	0.815231	4.16722e-06	0.0268369	0.0260587	1	0.0693234	0.000120887	0.000910889	0.0298281	0.00105177
sp|Q9Z2H5|E41L1_MOUSE	Epb41l1	E41L1_MOUSE Band 4.1-like protein 1	13	1489.71	1483.73	1488.78	1822.38	1848.33	1836.07	1653.42	1720.78	1716.65	1487.41	2.62737	1835.59	10.5994	1696.95	30.8265	1.23409	1.14088	4.21441e-06	0.0271408	0.000931004	0.488349	1	0.000121708	0.000291584	0.00639184	0.00982736
sp|P47199|QOR_MOUSE	Cryz	QOR_MOUSE Quinone oxidoreductase	10	1530.31	1554.55	1469.55	1806.6	1766.82	1811.92	1044.58	1145.42	1085.91	1518.14	35.7528	1795.11	20.124	1091.97	41.3902	1.18245	0.719283	4.26996e-06	0.0274985	0.756241	0.431314	0.0528828	0.000122231	0.00365992	0.00626707	0.000905762
sp|Q9ET54|PALLD_MOUSE	Palld	PALLD_MOUSE Palladin	10	1514.2	1449.27	1371.16	2109.24	2215.52	2138.59	2455.48	2415.41	2547.87	1444.88	58.4784	2154.45	44.8145	2472.92	55.4649	1.4911	1.71151	4.27092e-06	0.0275047	0.22136	0.0737081	1	0.000122231	0.00196676	0.00308442	0.00777624
sp|O88533|DDC_MOUSE	Ddc	DDC_MOUSE Aromatic-L-amino-acid decarboxylase	13	2098.7	2118.02	2185.51	2066.53	2056.11	2094.3	2532.79	2584.06	2578.08	2134.08	37.2143	2072.31	16.1184	2564.98	22.89	0.971059	1.20191	4.28947e-06	0.0276242	1	0.167655	0.0129417	0.000122231	0.112582	0.00448241	0.000614638
sp|P46414|CDN1B_MOUSE	Cdkn1b	CDN1B_MOUSE Cyclin-dependent kinase inhibitor 1B	3	741.284	698.537	688.543	541.83	543.57	534.299	832.145	796.845	803.769	709.455	22.8736	539.9	4.02347	810.92	15.2724	0.761007	1.14302	4.36595e-06	0.0281167	0.274327	1	0.00823228	0.000123707	0.00221111	0.0234835	0.000543359
sp|Q810S1|MCUB_MOUSE	Ccdc109b	MCUB_MOUSE Mitochondrial calcium uniporter regulatory subunit MCUb	2	589.875	571.566	612.274	966.753	1039.28	986.654	858.928	901.096	845.574	591.238	16.6469	997.562	30.5972	868.533	23.6624	1.68724	1.46901	4.41754e-06	0.028449	0.0530407	0.140553	1	0.000123707	0.00115705	0.00442534	0.0159006
sp|P39054|DYN2_MOUSE	Dnm2	DYN2_MOUSE Dynamin-2	25	7800.61	7916.16	7550.29	9558.92	9473.48	9659.83	7706.03	7812.79	7771.93	7755.69	152.706	9564.08	76.1644	7763.58	43.9824	1.23317	1.00102	4.41844e-06	0.0284548	0.141502	1	0.00657109	0.000123707	0.00166339	0.95059	0.000517087
sp|O09110|MP2K3_MOUSE	Map2k3	MP2K3_MOUSE Dual specificity mitogen-activated protein kinase kinase 3	17	3928.65	4035.77	3955.52	2958.28	3080.45	2993.86	3943.09	3844.41	3766.1	3973.31	45.5055	3010.86	51.3044	3851.2	72.4152	0.757771	0.969267	4.43398e-06	0.0285548	0.0398516	1	0.148374	0.000123707	0.00102186	0.162304	0.00154531
sp|Q05920|PYC_MOUSE	Pc	PYC_MOUSE Pyruvate carboxylase, mitochondrial	17	2968.69	2750.46	2821.31	5839.95	5477.59	5764.91	3884.24	4357.66	4055.05	2846.82	90.8998	5694.15	156.165	4098.98	195.754	2.00018	1.43985	4.45137e-06	0.0286668	0.0184326	0.767021	0.968267	0.000123707	0.000858793	0.00777704	0.00404997
sp|Q9JHL1|NHRF2_MOUSE	Slc9a3r2	NHRF2_MOUSE Na(+)/H(+) exchange regulatory cofactor NHE-RF2	4	1157.66	1030.61	1049.63	1739.39	1636.7	1650.86	892.25	883.866	855.058	1079.3	55.9503	1675.65	45.4402	877.058	15.9284	1.55253	0.812617	4.47049e-06	0.02879	0.380484	1	0.00865494	0.000123707	0.00253543	0.0212134	0.000543359
sp|Q8C166|CPNE1_MOUSE	Cpne1	CPNE1_MOUSE Copine-1	15	4009.91	4066.05	3869.77	3742.53	3727.41	3860.64	2908.85	2970.61	2997.95	3981.91	82.5407	3776.86	59.5621	2959.14	37.2687	0.948505	0.743145	4.47572e-06	0.0288236	1	0.0610053	0.0623422	0.000123707	0.0585827	0.0030121	0.000979756
sp|Q62167|DDX3X_MOUSE	Ddx3x	DDX3X_MOUSE ATP-dependent RNA helicase DDX3X	20	3296.7	3291.42	3239.18	2630.78	2566.97	2617.23	3063.34	3187.83	3177.64	3275.77	25.9603	2604.99	27.4497	3142.94	56.4369	0.795232	0.959451	4.52663e-06	0.0291515	0.0150568	1	0.204217	0.000124579	0.000842429	0.0727736	0.00184245
tr|E9PYB0|E9PYB0_MOUSE	Ahnak2	E9PYB0_MOUSE Protein Ahnak2 (Fragment)	41	12616	11049.2	11631.7	20374.2	20663.4	20299	11297.4	11492.3	11924.6	11765.6	646.616	20445.5	157.084	11571.4	262.096	1.73773	0.983494	4.55267e-06	0.0293192	0.1302	1	0.00417404	0.000124762	0.00158791	0.772996	0.000517087
sp|Q9WUD8|FAIM1_MOUSE	Faim	FAIM1_MOUSE Fas apoptotic inhibitory molecule 1	4	560.957	571.558	592.558	461.276	468.197	474.757	621.1	611.869	619.891	575.024	13.1318	468.077	5.50425	617.62	4.09641	0.814012	1.07408	4.58377e-06	0.0295195	0.313885	1	0.00767508	0.000125083	0.00234462	0.033827	0.000543359
sp|Q8CD92|TTC27_MOUSE	Ttc27	TTC27_MOUSE Tetratricopeptide repeat protein 27	20	4281.9	4396.84	4460.43	3816.67	4056.56	4034.18	5597.43	5626.96	5714.4	4379.72	73.8827	3969.14	108.197	5646.26	49.6653	0.906253	1.28918	4.60429e-06	0.0296516	1	0.0426405	0.0603669	0.000125112	0.0204029	0.00263332	0.000966024
sp|Q9CZE3|RAB32_MOUSE	Rab32	RAB32_MOUSE Ras-related protein Rab-32	6	800.385	812.964	893.94	666.979	697.423	727.335	1561.92	1578.35	1427.46	835.763	41.4566	697.246	24.6406	1522.58	67.5913	0.834262	1.82178	4.65602e-06	0.0299848	1	0.198767	0.0391891	0.000125923	0.0214949	0.00476249	0.00082068
tr|F8VQ29|F8VQ29_MOUSE	Iqgap3	F8VQ29_MOUSE Protein Iqgap3	38	6770.98	7222.73	6903.74	5049.82	5289.5	5258.39	7325	7359.97	7295.2	6965.82	189.578	5199.24	106.414	7326.72	26.4703	0.746393	1.05181	4.71113e-06	0.0303397	0.240519	1	0.0187273	0.000125923	0.0020638	0.0939872	0.0006415
sp|Q60866|PTER_MOUSE	Pter	PTER_MOUSE Phosphotriesterase-related protein	5	540.977	553.347	538.273	577.936	554.126	587.367	361.209	376.266	391.098	544.199	6.56213	573.143	13.9874	376.191	12.2022	1.05319	0.691275	4.71536e-06	0.0303669	1	0.102468	0.115961	0.000125923	0.0697881	0.0037441	0.00136682
sp|O88796|RPP30_MOUSE	Rpp30	RPP30_MOUSE Ribonuclease P protein subunit p30	13	4157.17	4102.39	4158.62	3719.05	3851.57	3824.46	4626.85	4749.39	4688.05	4139.39	26.172	3798.36	57.1623	4688.1	50.0268	0.917613	1.13256	4.73351e-06	0.0304838	1	0.131421	0.079878	0.000125923	0.00558078	0.00423708	0.00115591
sp|O35099|M3K5_MOUSE	Map3k5	M3K5_MOUSE Mitogen-activated protein kinase kinase kinase 5	10	1260.84	1195.72	1276.86	1946.82	1913.78	2039.82	1605.83	1635.44	1571.97	1244.47	35.0887	1966.81	53.3612	1604.41	25.9309	1.58043	1.28923	4.74041e-06	0.0305282	0.0719606	0.356294	0.724084	0.000125923	0.00128136	0.00602389	0.0034286
sp|P49817|CAV1_MOUSE	Cav1	CAV1_MOUSE Caveolin-1	11	2279.28	2128.03	2195.21	3241.24	3174.94	3083.96	2342.08	2387.79	2371.02	2200.84	61.8758	3166.71	64.4723	2366.96	18.8802	1.43887	1.07548	4.75144e-06	0.0305993	0.110005	1	0.0433453	0.000125923	0.00145722	0.0503499	0.000840956
sp|Q922Q9|CHID1_MOUSE	Chid1	CHID1_MOUSE Chitinase domain-containing protein 1	4	369.691	386.042	389.626	575.619	593.74	596.337	480.593	449.033	455.486	381.786	8.67695	588.565	9.21563	461.704	13.6139	1.54161	1.20933	4.89447e-06	0.0315204	0.0229541	1	0.449911	0.000129182	0.000875188	0.0119215	0.00261017
sp|Q3THK7|GUAA_MOUSE	Gmps	GUAA_MOUSE GMP synthase [glutamine-hydrolyzing]	62	17304.5	17320.3	16847	14490.1	14193.3	14501.1	17264.6	17348.5	17723.5	17157.3	219.486	14394.8	142.576	17445.5	199.514	0.838993	1.0168	4.97612e-06	0.0320462	0.0979414	1	0.051534	0.000130669	0.00140841	0.303797	0.000899749
tr|E9PZ16|E9PZ16_MOUSE	Hspg2	E9PZ16_MOUSE Basement membrane-specific heparan sulfate proteoglycan core protein	65	7589.33	6599.28	7423.54	13123.3	12683.1	12988.5	6651.95	6991.64	6732.57	7204.05	432.96	12931.6	184.155	6792.05	144.916	1.79505	0.94281	4.99139e-06	0.0321445	0.175521	1	0.00339659	0.000130669	0.00178448	0.344026	0.000465407
sp|Q8CI51|PDLI5_MOUSE	Pdlim5	PDLI5_MOUSE PDZ and LIM domain protein 5	47	10022.6	9699.75	9574.53	12765.2	12816.4	13036.9	10666.4	10913.9	11060	9765.63	188.762	12872.8	117.881	10880.1	162.454	1.31818	1.11412	5.05935e-06	0.0325822	0.0474654	1	0.156143	0.000131628	0.00109538	0.0158734	0.0015631
sp|O35215|DOPD_MOUSE	Ddt	DOPD_MOUSE D-dopachrome decarboxylase	10	2410.6	2468.06	2367.56	2922.52	2806.8	2912.31	3889.38	3661.1	3990.1	2415.41	41.1695	2880.54	52.3107	3846.86	137.638	1.19257	1.59263	5.06889e-06	0.0326436	0.520065	0.072651	0.495225	0.000131628	0.00301631	0.00308442	0.00274353
sp|Q5XG73|ACBD5_MOUSE	Acbd5	ACBD5_MOUSE Acyl-CoA-binding domain-containing protein 5	13	2863.33	2867.08	2874.51	4194.82	3923.85	4066.22	2841.69	2968.9	2791.83	2868.31	4.6459	4061.63	110.671	2867.47	74.5521	1.41604	0.999709	5.12728e-06	0.0330197	0.0514528	1	0.179408	0.000132609	0.00115105	0.979307	0.00170568
sp|P55264|ADK_MOUSE	Adk	ADK_MOUSE Adenosine kinase	17	3533.93	3489.42	3568.34	4553.03	4485.09	4686.94	4860.36	5177.39	4936.91	3530.56	32.3068	4575.02	83.8591	4991.55	135.071	1.29583	1.41381	5.16838e-06	0.0332844	0.0520957	0.0608596	1	0.00013277	0.00115366	0.0030121	0.02898
sp|Q80VP0|TCPR1_MOUSE	Tecpr1	TCPR1_MOUSE Tectonin beta-propeller repeat-containing protein 1	12	1176.78	1190.44	1301.93	2033.55	2192.1	2157.39	1204.16	1268.12	1223	1223.05	56.0547	2127.68	68.0516	1231.76	26.8362	1.73965	1.00712	5.17473e-06	0.0333253	0.133798	1	0.0346899	0.00013277	0.00160729	0.864177	0.000792211
sp|Q80XI3|IF4G3_MOUSE	Eif4g3	IF4G3_MOUSE Eukaryotic translation initiation factor 4 gamma 3	7	1273.3	1313.24	1286.72	1353.12	1384.09	1432.96	1005	1039.47	1021.42	1291.09	16.5952	1390.06	32.8665	1021.96	14.0776	1.07666	0.791553	5.22465e-06	0.0336467	1	0.0563963	0.0831892	0.000132942	0.0269135	0.00294382	0.00117875
sp|Q8BIJ7|RUFY1_MOUSE	Rufy1	RUFY1_MOUSE RUN and FYVE domain-containing protein 1	8	1835.06	1790.95	1820.14	1551.18	1580.8	1609.74	2039.82	2077.17	2133.93	1815.38	18.3193	1580.57	23.9076	2083.64	38.6917	0.870655	1.14777	5.2383e-06	0.0337347	0.385682	0.702106	0.0752666	0.000132942	0.00254714	0.0074003	0.00110746
sp|Q9CYR6|AGM1_MOUSE	Pgm3	AGM1_MOUSE Phosphoacetylglucosamine mutase	5	768.969	754.506	773.115	951.593	955.398	987.549	770.278	767.026	792.392	765.53	7.97679	964.847	16.128	776.565	11.2696	1.26036	1.01442	5.24338e-06	0.0337674	0.0695843	1	0.140568	0.000132942	0.00126297	0.387502	0.0014976
tr|E9Q509|E9Q509_MOUSE	Pklr	E9Q509_MOUSE Pyruvate kinase	16	2199.68	2233.53	2194.16	2569.84	2513.62	2748.52	3339.04	3402.08	3340.57	2209.12	17.4046	2610.66	100.147	3360.56	29.3634	1.18176	1.52122	5.27201e-06	0.0339517	1	0.000837341	0.713395	0.000133144	0.00884549	0.000731133	0.00341314
sp|Q61656|DDX5_MOUSE	Ddx5	DDX5_MOUSE Probable ATP-dependent RNA helicase DDX5	62	22510.4	21572.9	21704.2	17764.6	17835.3	17516.6	20822.2	20615.2	20623.7	21929.2	414.475	17705.5	136.655	20687	95.6402	0.807395	0.943357	5.31604e-06	0.0342353	0.108649	1	0.015225	0.000133732	0.00145722	0.0343348	0.000623896
sp|Q8BYN3|ITPK1_MOUSE	Itpk1	ITPK1_MOUSE Inositol-tetrakisphosphate 1-kinase	11	713.795	724.874	757.073	559.326	570.444	594.86	843.223	865.005	846.885	731.914	18.3561	574.877	14.8414	851.704	9.52307	0.785443	1.16367	5.39643e-06	0.034753	0.616026	1	0.0346425	0.000135226	0.00333056	0.0102467	0.000792211
sp|Q8VC57|KCTD5_MOUSE	Kctd5	KCTD5_MOUSE BTB/POZ domain-containing protein KCTD5	2	235.756	243.048	234.085	174.58	175.355	182.16	190.488	193.426	186.73	237.63	3.8916	177.365	3.40531	190.215	2.74045	0.746392	0.800467	5.48069e-06	0.0352956	0.0724741	0.121662	1	0.000136805	0.00128136	0.00412316	0.0230631
sp|Q8R0A0|T2FB_MOUSE	Gtf2f2	T2FB_MOUSE General transcription factor IIF subunit 2	21	4446.98	4446.72	4356.36	3597.13	3585.66	3726.32	4569.39	4733.37	4644.02	4416.69	42.6575	3636.37	63.7764	4648.93	67.0344	0.823325	1.05258	5.54458e-06	0.0357071	0.146637	1	0.0958559	0.000137865	0.00169349	0.0355874	0.00126496
tr|E9PV38|E9PV38_MOUSE	Ces2g	E9PV38_MOUSE Protein Ces2g	7	542.948	524.198	568.361	907.503	944.925	929.207	526.408	567.854	583.119	545.169	18.0977	927.212	15.3425	559.127	23.9605	1.70078	1.0256	5.591e-06	0.0360061	0.0318329	1	0.0940594	0.000138485	0.000996194	0.612266	0.00125738
sp|Q61490|CD166_MOUSE	Alcam	CD166_MOUSE CD166 antigen	17	4114.33	3800.69	4145.35	5041.99	4850.64	4971.23	3115.1	3182.4	3123.75	4020.12	155.679	4954.62	78.9963	3140.42	29.896	1.23245	0.781174	5.64366e-06	0.0363452	1	0.911212	0.00377409	0.000138783	0.0064071	0.00842909	0.000486712
sp|Q9QXK2|RAD18_MOUSE	Rad18	RAD18_MOUSE E3 ubiquitin-protein ligase RAD18	9	2132.52	2176.04	2095.62	1611.81	1607.73	1629.47	2072.77	2072.02	2185.34	2134.73	32.8684	1616.34	9.43486	2110.04	53.2437	0.757163	0.988437	5.64613e-06	0.0363611	0.0166282	1	0.115289	0.000138783	0.000851522	0.656075	0.00136624
sp|Q8R422|CD109_MOUSE	Cd109	CD109_MOUSE CD109 antigen	2	552.828	501.135	529.029	363.455	367.729	391.398	222.967	248.999	251.203	527.664	21.1256	374.194	12.2896	241.056	12.8227	0.709152	0.456837	5.67874e-06	0.0365711	0.652995	0.0735269	0.544534	0.000138954	0.00341121	0.00308442	0.00294768
sp|Q9D945|LLPH_MOUSE	Llph	LLPH_MOUSE Protein LLP homolog	6	2519.33	2449.92	2348.41	1666.14	1571.07	1667.31	2283.56	2328.98	2341.37	2439.22	70.1868	1634.84	45.0947	2317.97	24.8517	0.670231	0.950291	5.69624e-06	0.0366838	0.134369	1	0.0714677	0.000138954	0.00160976	0.122216	0.00107685
sp|Q6PB44|PTN23_MOUSE	Ptpn23	PTN23_MOUSE Tyrosine-protein phosphatase non-receptor type 23	21	3035.55	3071.89	2966.03	3900.38	3749.92	3918.8	2943.44	2924.25	3017.27	3024.49	43.9191	3856.37	75.6439	2961.65	40.0997	1.27505	0.979224	5.73129e-06	0.0369095	0.138191	1	0.0901177	0.000139141	0.00164654	0.268731	0.00123263
tr|Q3U422|Q3U422_MOUSE	Ndufv3	Q3U422_MOUSE NADH dehydrogenase [ubiquinone] flavoprotein 3, mitochondrial	4	922.101	862.185	900.733	1422.39	1337.67	1354.41	1116.71	1143.65	1107.43	895.006	24.7935	1371.49	36.6348	1122.6	15.3615	1.53238	1.25429	5.74714e-06	0.0370116	0.0879027	0.450272	0.630085	0.000139141	0.00135134	0.00628017	0.00317921
sp|P41241|CSK_MOUSE	Csk	CSK_MOUSE Tyrosine-protein kinase CSK	15	2907.82	2908.43	2930.66	3536.89	3477.81	3558.11	2727.33	2860.27	2838.38	2915.64	10.626	3524.27	33.9752	2808.66	58.1992	1.20875	0.963309	5.78459e-06	0.0372528	0.0119751	1	0.139303	0.000139523	0.000783693	0.104144	0.0014976
sp|Q8R3P0|ACY2_MOUSE	Aspa	ACY2_MOUSE Aspartoacylase	3	343.735	323.2	360.651	476.002	492.188	518.973	639.082	657.23	680.874	342.529	15.3131	495.721	17.7198	659.062	17.1106	1.44724	1.92411	5.81503e-06	0.0374488	0.728455	0.052629	0.721878	0.000139734	0.00359691	0.00288453	0.00342556
sp|P51863|VA0D1_MOUSE	Atp6v0d1	VA0D1_MOUSE V-type proton ATPase subunit d 1	14	1581.09	1564.12	1531.09	2311.66	2212.52	2220.91	1503.84	1617.42	1509.48	1558.77	20.7604	2248.36	44.8884	1543.58	52.2635	1.4424	0.990257	5.89606e-06	0.0379706	0.0245843	1	0.151186	0.000140872	0.00089829	0.752495	0.00154841
sp|Q9DCN1|NUD12_MOUSE	Nudt12	NUD12_MOUSE Peroxisomal NADH pyrophosphatase NUDT12	10	3139.47	3116.89	2959.3	3863.77	3698.91	3801.95	4397.06	4596.6	4539.96	3071.89	80.1427	3788.21	68.0014	4511.21	83.9608	1.23319	1.46855	5.93769e-06	0.0382387	0.679773	0.0667194	0.622722	0.000140872	0.00346853	0.00307922	0.00315295
sp|Q9QXL1|KI21B_MOUSE	Kif21b	KI21B_MOUSE Kinesin-like protein KIF21B	5	213.478	204.709	198.149	325.59	328.576	351.308	246.053	251.184	253.57	205.445	6.27966	335.158	11.4847	250.269	3.13627	1.63137	1.21818	5.95373e-06	0.038342	0.100554	0.971057	0.30824	0.000140872	0.00141314	0.0086365	0.0021976
sp|P32261|ANT3_MOUSE	Serpinc1	ANT3_MOUSE Antithrombin-III	6	1779.2	1601.63	1629.61	2198.78	2110.46	2131.44	863.974	986.512	992.219	1670.15	77.9538	2146.89	37.6759	947.568	59.156	1.28545	0.567356	5.95879e-06	0.0383746	1	0.4777	0.0573702	0.000140872	0.00590735	0.00634841	0.000939278
sp|Q91VK4|ITM2C_MOUSE	Itm2c	ITM2C_MOUSE Integral membrane protein 2C	4	846.832	818.762	843.967	719.892	703.775	695.224	643.601	617.731	620.668	836.52	12.6114	706.297	10.2273	627.333	11.5653	0.844327	0.749932	5.99073e-06	0.0385803	0.305917	0.0625131	1	0.000140872	0.00233067	0.0030121	0.00583332
sp|Q8BFP9|PDK1_MOUSE	Pdk1	PDK1_MOUSE [Pyruvate dehydrogenase (acetyl-transferring)] kinase isozyme 1, mitochondrial	6	1063.8	976.055	1039.76	1519.64	1471.68	1487.48	719.371	816.048	760.788	1026.54	37.0217	1492.93	19.9557	765.402	39.6029	1.45434	0.745615	5.99361e-06	0.0385989	0.151237	1	0.0539648	0.000140872	0.00169939	0.0144443	0.000912332
sp|Q8BJL1|FBX30_MOUSE	Fbxo30	FBX30_MOUSE F-box only protein 30	11	1842.78	1846.84	1892.94	1500.81	1549.63	1603.1	2127.02	2135.26	2101.16	1860.85	22.7492	1551.18	41.7741	2121.15	14.5275	0.833585	1.13988	6.07217e-06	0.0391048	0.869363	0.171355	0.0827064	0.000141859	0.00392979	0.00452614	0.00117741
sp|Q69ZR2|HECD1_MOUSE	Hectd1	HECD1_MOUSE E3 ubiquitin-protein ligase HECTD1	41	7868.03	8386.66	8050.92	5702.76	5887.6	5959.06	7466.45	7569.54	7580.78	8101.87	214.773	5849.81	107.993	7538.92	51.4514	0.722032	0.930516	6.07966e-06	0.039153	0.128224	1	0.0494908	0.000141859	0.0015821	0.0452782	0.000889354
sp|Q9CRT8|XPOT_MOUSE	Xpot	XPOT_MOUSE Exportin-T	22	4375.36	4445.15	4386.4	4578.58	4724.55	4799.37	5612.8	5735.63	5843.39	4402.3	30.6306	4700.83	91.6839	5730.61	94.205	1.06781	1.30173	6.12668e-06	0.0394558	1	0.0284754	0.360616	0.000142426	0.0188234	0.00215269	0.00235647
sp|Q9Z2C5|MTM1_MOUSE	Mtm1	MTM1_MOUSE Myotubularin	5	457.355	442.518	430.056	727.861	787.419	824.445	686.763	693.29	691.031	443.31	11.1588	779.908	39.7863	690.361	2.70638	1.75929	1.55729	6.16975e-06	0.0397332	0.141079	0.0147559	1	0.000142426	0.00166339	0.00157806	0.0408208
sp|Q3UTJ2|SRBS2_MOUSE	Sorbs2	SRBS2_MOUSE Sorbin and SH3 domain-containing protein 2	28	4451.83	4061.36	4051.52	6851.83	6837.73	6647.63	4255.04	4402.59	4500.37	4188.24	186.432	6779.06	93.1155	4386	100.84	1.6186	1.04722	6.17616e-06	0.0397745	0.109874	1	0.0196441	0.000142426	0.00145722	0.315612	0.000646933
sp|Q8K1N2|PHLB2_MOUSE	Phldb2	PHLB2_MOUSE Pleckstrin homology-like domain family B member 2	43	8364.23	8424.04	8100.84	8616.41	8799.65	8617.97	6925.8	6908.59	7075.18	8296.37	140.4	8678.01	86.0148	6969.86	74.8055	1.046	0.840109	6.19242e-06	0.0398792	1	0.232963	0.0263112	0.000142426	0.0426324	0.00493169	0.000686902
sp|Q9Z0P4|PALM_MOUSE	Palm	PALM_MOUSE Paralemmin-1	5	1220	1189.75	1120.93	1754.96	1806.77	1802.66	1188.39	1197.15	1256.08	1176.89	41.4543	1788.13	23.5147	1213.87	30.0581	1.51936	1.03142	6.21878e-06	0.0400489	0.0895205	1	0.0361972	0.000142523	0.00136153	0.430203	0.000802681
sp|Q9CQG2|MET16_MOUSE	Mettl16	MET16_MOUSE Methyltransferase-like protein 16	12	2101.43	2160.82	2099.09	1897.09	1899.26	1846.53	2309.56	2325.62	2286.42	2120.45	28.5642	1880.96	24.3618	2307.2	16.0901	0.887058	1.08807	6.35346e-06	0.0409163	0.749207	1	0.0367959	0.000145093	0.00364196	0.0101702	0.000802681
sp|Q9R111|GUAD_MOUSE	Gda	GUAD_MOUSE Guanine deaminase	2	147	123.839	164.868	265.814	279.206	275.399	523.812	496.577	543.385	145.236	16.7964	273.473	5.63433	521.258	19.1944	1.88296	3.58905	6.43429e-06	0.0414368	1	0.113075	0.0253015	0.00014642	0.00535501	0.00393491	0.00068544
sp|Q61699|HS105_MOUSE	Hsph1	HS105_MOUSE Heat shock protein 105 kDa	64	19575.2	18879.2	19018.6	14209.6	14184.1	14608.5	18606.5	18931.2	19756.4	19157.7	300.676	14334.1	194.333	19098	484.04	0.748216	0.996887	6.62472e-06	0.0426632	0.0346451	1	0.131239	0.000150223	0.0010035	0.904615	0.00146424
sp|Q9D8X2|CC124_MOUSE	Ccdc124	CC124_MOUSE Coiled-coil domain-containing protein 124	5	1094.26	1087.56	1124.59	815.076	855.131	842.875	1033.93	1009	1039.45	1102.14	16.1108	837.694	16.7577	1027.46	13.2463	0.760064	0.932244	6.74894e-06	0.0434632	0.0892472	1	0.245857	0.000152096	0.00136153	0.0237627	0.00201497
sp|Q8K4L3|SVIL_MOUSE	Svil	SVIL_MOUSE Supervillin	32	6563.14	6300.6	6553.43	7167.29	7355.2	7156.54	5623.78	5723.03	5637.05	6472.39	121.539	7226.34	91.2211	5661.29	43.994	1.11649	0.874683	6.75456e-06	0.0434994	1	0.692853	0.0181789	0.000152096	0.00668582	0.00735581	0.0006415
sp|P35979|RL12_MOUSE	Rpl12	RL12_MOUSE 60S ribosomal protein L12	48	16188.1	16095.6	16086.7	13681.4	13373.4	13539	15411.5	15101.9	14876.9	16123.5	45.8469	13531.3	125.859	15130.1	219.159	0.839228	0.93839	6.78669e-06	0.0437063	0.0128891	1	0.716362	0.000152287	0.000795986	0.0167884	0.00341314
sp|Q8K400|STXB5_MOUSE	Stxbp5	STXB5_MOUSE Syntaxin-binding protein 5	2	247.928	257.541	255.989	291.781	276.167	257.71	434.412	467.731	453.961	253.819	4.21371	275.219	13.9256	452.035	13.6705	1.08431	1.78093	6.84179e-06	0.0440611	1	0.0176381	0.263289	0.00015299	0.120528	0.00168075	0.00205115
sp|Q61468|MSLN_MOUSE	Msln	MSLN_MOUSE Mesothelin	14	3156.24	3075.87	3100.31	4834.68	4830.55	4454.37	3534.77	3574.57	3470.16	3110.81	33.6399	4706.53	178.314	3526.5	43.0245	1.51296	1.13363	6.8793e-06	0.0443027	0.115589	0.370856	0.494537	0.000153296	0.00150711	0.00606751	0.00274353
sp|Q9CWD8|NUBPL_MOUSE	Nubpl	NUBPL_MOUSE Iron-sulfur protein NUBPL	2	186.185	175.979	177.519	258.67	254.757	261.62	202.013	190.075	192.857	179.894	4.49238	258.349	2.81099	194.982	5.09997	1.43612	1.08387	6.95121e-06	0.0447658	0.0420217	1	0.132768	0.000153923	0.00104689	0.0633301	0.00147754
sp|Q8VDD5|MYH9_MOUSE	Myh9	MYH9_MOUSE Myosin-9	355	80114.6	80305.3	79179.8	88578.6	91522.6	91836.3	95799.3	96204.1	94940.5	79866.6	491.818	90645.8	1467.35	95648	526.844	1.13497	1.1976	6.95523e-06	0.0447917	0.462908	0.00604491	1	0.000153923	0.0028165	0.00109729	0.0194941
sp|P60521|GBRL2_MOUSE	Gabarapl2	GBRL2_MOUSE Gamma-aminobutyric acid receptor-associated protein-like 2	5	2362.61	2451.04	2342.55	1679.59	1726.47	1773.59	2193.93	2181.75	2260.64	2385.4	47.1314	1726.55	38.3754	2212.11	34.6766	0.723799	0.927353	7.13757e-06	0.0459659	0.0946427	1	0.189909	0.00015719	0.00140196	0.0343477	0.00177169
sp|Q9DB30|PHKG2_MOUSE	Phkg2	PHKG2_MOUSE Phosphorylase b kinase gamma catalytic chain, liver/testis isoform	2	317.438	333.366	322.466	425.726	430.515	445.227	398.113	408.903	405.378	324.423	6.64824	433.823	8.2977	404.131	4.49234	1.33721	1.24569	7.16589e-06	0.0461484	0.113207	0.165564	1	0.00015719	0.00149511	0.00448241	0.0183261
sp|P57016|LAD1_MOUSE	Lad1	LAD1_MOUSE Ladinin-1	19	5250.67	4926.82	4996.43	4268.15	4263.15	4233.27	5627.09	5684.38	5606.07	5057.97	139.189	4254.86	15.4	5639.18	33.0932	0.841218	1.11491	7.17608e-06	0.046214	0.821219	1	0.000490391	0.00015719	0.00383472	0.0201283	0.000227392
sp|Q62419|SH3G1_MOUSE	Sh3gl1	SH3G1_MOUSE Endophilin-A2	16	7442.06	7125.9	7106.14	5929	5784.64	5930.9	8148.02	7815.14	8171.86	7224.7	153.908	5881.51	68.5042	8045.01	162.831	0.814084	1.11354	7.26616e-06	0.0467941	0.250714	1	0.0427772	0.000158624	0.00211405	0.0229132	0.000840956
sp|P70699|LYAG_MOUSE	Gaa	LYAG_MOUSE Lysosomal alpha-glucosidase	17	1764.14	1767.73	1818.86	2815.84	2646.73	2652.7	1851.68	1799.96	1947.03	1783.58	24.9921	2705.09	78.35	1866.22	60.9154	1.51667	1.04634	7.37272e-06	0.0474803	0.0464022	1	0.243252	0.000159936	0.00108434	0.199533	0.00201238
sp|Q9QXZ0|MACF1_MOUSE	Macf1	MACF1_MOUSE Microtubule-actin cross-linking factor 1	83	13534.7	13357.3	13362.8	16471.9	17222.2	17259.9	13280.6	13678.8	13698.6	13418.3	82.3614	16984.7	362.907	13552.7	192.55	1.26579	1.01002	7.3963e-06	0.0476322	0.108797	1	0.22613	0.000159936	0.00145722	0.485667	0.0019712
sp|Q8K0L9|ZBT20_MOUSE	Zbtb20	ZBT20_MOUSE Zinc finger and BTB domain-containing protein 20	2	226.041	200.278	220.468	331.935	356.604	348.993	169.674	183.353	170.497	215.596	11.0676	345.844	10.3143	174.508	6.26338	1.60413	0.809423	7.40077e-06	0.0476609	0.339942	1	0.0287624	0.000159936	0.00243156	0.0276829	0.000720654
sp|P52293|IMA1_MOUSE	Kpna2	IMA1_MOUSE Importin subunit alpha-1	36	8775.26	8702.08	8525.23	5539.93	5998.39	5682.14	7951.08	7601.73	8050.01	8667.52	104.958	5740.15	191.608	7867.61	192.292	0.66226	0.907711	7.44419e-06	0.0479406	0.0719211	1	0.380963	0.000160336	0.00128136	0.0247516	0.00241885
sp|P54116|STOM_MOUSE	Stom	STOM_MOUSE Erythrocyte band 7 integral membrane protein	13	1974.13	1943.57	1958.66	3000.61	2833.24	2880.7	1782.78	1949.53	1776.33	1958.79	12.4764	2904.85	70.4301	1836.21	80.1702	1.48298	0.937424	7.58115e-06	0.0488226	0.021794	1	0.175731	0.000162742	0.000858793	0.146093	0.00168323
sp|Q571I9|A16A1_MOUSE	Aldh16a1	A16A1_MOUSE Aldehyde dehydrogenase family 16 member A1	12	3005.22	2913.63	2919.27	2703.53	2721.22	2752.75	3705.32	3628.61	3887.75	2946.04	41.9099	2725.83	20.3571	3740.56	108.688	0.925253	1.26969	7.6371e-06	0.0491829	1	0.42793	0.105684	0.000163072	0.00671261	0.00626707	0.00132684
sp|Q9JJ66|CDC20_MOUSE	Cdc20	CDC20_MOUSE Cell division cycle protein 20 homolog	8	1121.53	1179.39	1154.24	864.512	853.853	831.239	1247.31	1317.88	1360.02	1151.72	23.6884	849.868	13.8728	1308.4	46.499	0.737912	1.13604	7.64715e-06	0.0492477	0.0754128	1	0.0925591	0.000163072	0.00129126	0.0325812	0.00125649
sp|Q8K354|CBR3_MOUSE	Cbr3	CBR3_MOUSE Carbonyl reductase [NADPH] 3	7	1498.63	1451.24	1431.06	1407.84	1353.6	1442.23	1940.2	1971.44	2034.64	1460.31	28.3211	1401.22	36.4843	1982.09	39.284	0.959538	1.35731	7.694e-06	0.0495493	1	0.0892848	0.105912	0.000163329	0.166754	0.0034341	0.00132684
sp|Q8BY89|CTL2_MOUSE	Slc44a2	CTL2_MOUSE Choline transporter-like protein 2	6	956.408	966.562	974.234	1337.46	1281.33	1263.61	905.058	862.014	925.072	965.735	7.30091	1294.13	31.4791	897.381	26.3094	1.34005	0.929221	7.70995e-06	0.0496521	0.0753248	1	0.155807	0.000163329	0.00129126	0.0541526	0.0015631
sp|B2RQC6|PYR1_MOUSE	Cad	PYR1_MOUSE CAD protein	137	25556.4	25131.1	25545	21414.3	22095	22467.7	27436.6	27301.8	27828.2	25410.8	197.856	21992.3	436.133	27522.2	223.263	0.865471	1.08309	7.7437e-06	0.0498694	0.60986	0.50714	0.111784	0.000163506	0.00331768	0.00642749	0.00135772
sp|Q9R061|NUBP2_MOUSE	Nubp2	NUBP2_MOUSE Cytosolic Fe-S cluster assembly factor NUBP2	6	598.489	593.59	574.209	524.122	521.326	530.49	674.079	692.174	707.825	588.763	10.4835	525.313	3.83475	691.359	13.7888	0.892232	1.17426	7.88064e-06	0.0507513				0.000165854	0.00426959	0.00865215	0.000889354
sp|P70236|MP2K6_MOUSE	Map2k6	MP2K6_MOUSE Dual specificity mitogen-activated protein kinase kinase 6	7	1181.72	1235.65	1240.06	1657.07	1651.31	1602.7	1313.7	1351.59	1303.51	1219.14	26.5235	1637.03	24.3863	1322.93	20.6859	1.34277	1.08513	8.03784e-06	0.0517637				0.000168611	0.00135134	0.0335577	0.0014976
sp|Q3URS9|CCD51_MOUSE	Ccdc51	CCD51_MOUSE Coiled-coil domain-containing protein 51	4	508.148	484.037	489.956	622.753	592.637	599.353	439.274	440.631	425.386	494.047	10.2595	604.914	12.9084	435.097	6.88903	1.22441	0.880679	8.07439e-06	0.0519991				0.000168828	0.00322749	0.0131988	0.000934357
sp|P13020|GELS_MOUSE	Gsn	GELS_MOUSE Gelsolin	25	3928.76	3840.63	3925.53	5698.42	5530.54	5713.97	4354.13	4690.41	4645.84	3898.31	40.8049	5647.64	83.0476	4563.46	149.133	1.44874	1.17063	8.14278e-06	0.0524395				0.000169707	0.000729313	0.0153844	0.00416337
sp|Q921Y2|IMP3_MOUSE	Imp3	IMP3_MOUSE U3 small nucleolar ribonucleoprotein protein IMP3	11	2128.43	2147.71	2215.02	1704.63	1688.61	1706.41	2263.89	2143.2	2243.41	2163.72	37.1187	1699.88	8.0045	2216.83	52.7337	0.78563	1.02455	8.28031e-06	0.0533252				0.000171959	0.00102186	0.3765	0.00126496
sp|Q9DBL1|ACDSB_MOUSE	Acadsb	ACDSB_MOUSE Short/branched chain specific acyl-CoA dehydrogenase, mitochondrial	9	1262.7	1169.22	1243.81	2157.9	2053.13	2087.81	1315.38	1444.94	1323.59	1225.24	40.3581	2099.61	43.5789	1361.3	59.235	1.71363	1.11105	8.30425e-06	0.0534793				0.000171959	0.00101913	0.0869786	0.00177911
sp|P21447|MDR1A_MOUSE	Abcb1a	MDR1A_MOUSE Multidrug resistance protein 1A	15	2995.29	2941.02	3099.74	4173.26	4023.4	4124.04	4253.05	4581.33	4346.44	3012.02	65.8678	4106.9	62.369	4393.61	138.107	1.36351	1.45869	8.40061e-06	0.0540999				0.000173058	0.00128136	0.00437023	0.065783
sp|Q6PHZ2|KCC2D_MOUSE	Camk2d	KCC2D_MOUSE Calcium/calmodulin-dependent protein kinase type II subunit delta	18	3502.75	3546.98	3766.01	5581.64	6056.73	5612.16	3788.66	3673.45	3589.63	3605.25	115.102	5750.18	217.124	3683.91	81.5898	1.59495	1.02182	8.41103e-06	0.0541671				0.000173058	0.00173565	0.53181	0.00139517
sp|O55125|NIPS1_MOUSE	Nipsnap1	NIPS1_MOUSE Protein NipSnap homolog 1	7	1416.45	1268.86	1376.1	1998.81	1920.66	1963.91	1119.8	1184.62	1174.13	1353.8	62.2819	1961.13	31.9653	1159.52	28.4086	1.44861	0.856488	8.52577e-06	0.054906				0.000174743	0.00262377	0.036165	0.000617368
sp|P24270|CATA_MOUSE	Cat	CATA_MOUSE Catalase	30	8465.27	7501.66	8190.24	10790.5	10482.4	10514.5	5868.54	6209.19	5925.43	8052.39	405.288	10595.8	138.296	6001.05	148.996	1.31586	0.745251	8.5472e-06	0.0550439				0.000174743	0.00561723	0.0116483	0.000543359
tr|G5E897|G5E897_MOUSE	Kdelc2	G5E897_MOUSE KDEL (Lys-Asp-Glu-Leu) containing 2, isoform CRA_b	10	2679.62	2634.54	2566.19	3640.15	3447.77	3567.99	2790.88	2839.48	2890.73	2626.78	46.6313	3551.97	79.3515	2840.36	40.7684	1.35221	1.08131	8.60306e-06	0.0554037				0.000175328	0.00145722	0.0264855	0.00205216
sp|Q9CWJ9|PUR9_MOUSE	Atic	PUR9_MOUSE Bifunctional purine biosynthesis protein PURH	59	13790	13814.6	13778.6	11406.5	11375.3	11616	15151.8	14726.4	15761.5	13794.4	15.0226	11465.9	106.875	15213.2	424.805	0.831202	1.10286	8.66943e-06	0.0558312				0.000176124	0.000754494	0.0253028	0.00156271
sp|Q99JR5|TINAL_MOUSE	Tinagl1	TINAL_MOUSE Tubulointerstitial nephritis antigen-like	10	572.831	501.259	600.556	992.624	1002.31	995.75	475.896	466.332	442.846	558.215	41.8345	996.895	4.03628	461.691	13.8859	1.78586	0.827085	8.76049e-06	0.0564175				0.000177414	0.00254939	0.0614611	0.000465407
sp|Q8BG79|C19L2_MOUSE	Cwf19l2	C19L2_MOUSE CWF19-like protein 2	4	1539.46	1638.44	1587.84	1224.42	1219.05	1205.49	1233.5	1222.95	1268.05	1588.58	40.4118	1216.32	7.96559	1241.5	19.2614	0.765665	0.781516	8.79393e-06	0.0566329				0.000177465	0.00157214	0.0054435	0.180971
sp|Q9R0L7|AKP8L_MOUSE	Akap8l	AKP8L_MOUSE A-kinase anchor protein 8-like	6	781.062	740.478	760.554	1117.31	1147.61	1170.24	994.347	1026.45	1076.83	760.698	16.5687	1145.05	21.6841	1032.54	33.948	1.50527	1.35736	8.81816e-06	0.0567889				0.000177465	0.0010035	0.00602389	0.0271921
sp|Q6PAL0|BEND3_MOUSE	Bend3	BEND3_MOUSE BEN domain-containing protein 3	11	1661.18	1675.79	1658.63	1148.48	1245.26	1229.07	1702.41	1786.33	1775.45	1665.2	7.56028	1207.6	42.3258	1754.73	37.2615	0.7252	1.05377	8.87163e-06	0.0571333				0.000177985	0.00186549	0.0561409	0.00180467
sp|Q9CZ30|OLA1_MOUSE	Ola1	OLA1_MOUSE Obg-like ATPase 1	35	16591.3	16562.7	16057.3	12551.1	12456.4	12560.4	16284.8	15468.5	16441.9	16403.8	245.267	12522.6	46.9877	16065.1	426.684	0.7634	0.979352	9.02646e-06	0.0581304				0.000180529	0.000839998	0.453951	0.00174139
sp|Q9CQ79|TXND9_MOUSE	Txndc9	TXND9_MOUSE Thioredoxin domain-containing protein 9	8	1038.23	958.92	1015.07	697.11	700.241	699.292	933.871	934.253	979.183	1004.07	33.2988	698.881	1.31085	949.102	21.2708	0.696046	0.945252	9.08177e-06	0.0584866				0.000181073	0.00140841	0.169127	0.00082068
sp|P29268|CTGF_MOUSE	Ctgf	CTGF_MOUSE Connective tissue growth factor	11	1257.33	1167.7	1348.85	2170.69	2234.47	2190.18	1080.62	1165.96	1040.31	1257.96	73.9555	2198.45	26.6861	1095.63	52.3829	1.74763	0.870958	9.28713e-06	0.0598091				0.000184596	0.00178448	0.0989772	0.000779093
sp|Q91XV3|BASP1_MOUSE	Basp1	BASP1_MOUSE Brain acid soluble protein 1	17	3264.24	2983.03	3127.88	4667.11	4483.62	4567.92	2811.14	3002.38	2982.91	3125.05	114.821	4572.88	74.9916	2932.14	85.9307	1.4633	0.938271	9.45077e-06	0.0608629				0.000186921	0.00175155	0.180605	0.000860996
sp|Q99KC8|VMA5A_MOUSE	Vwa5a	VMA5A_MOUSE von Willebrand factor A domain-containing protein 5A	11	1614.7	1596.31	1734.07	2576.73	2675.88	2599.44	2011.53	2147.28	2087.03	1648.36	61.0694	2617.35	42.4127	2081.95	55.5361	1.58785	1.26304	9.47095e-06	0.0609929				0.000186921	0.00129126	0.0116973	0.00261017
sp|O70579|PM34_MOUSE	Slc25a17	PM34_MOUSE Peroxisomal membrane protein PMP34	12	2001.68	2109.88	2075.37	2534.77	2555.04	2389.63	2936.91	2946.3	2963.15	2062.31	45.1275	2493.15	73.6636	2948.79	10.8558	1.20891	1.42985	9.52713e-06	0.0613547				0.000186921	0.0059345	0.00175501	0.00469698
sp|Q8R502|LRC8C_MOUSE	Lrrc8c	LRC8C_MOUSE Leucine-rich repeat-containing protein 8C	12	3366.41	3616.83	3588.01	4025.75	4291.17	4114.74	2792.6	2737.79	2759.11	3523.75	111.877	4143.89	110.3	2763.17	22.5592	1.17599	0.784155	9.52861e-06	0.0613642				0.000186921	0.0111196	0.00628017	0.000731038
sp|Q8R164|BPHL_MOUSE	Bphl	BPHL_MOUSE Valacyclovir hydrolase	11	2182	1954.1	2121.39	3566.54	3329.54	3359.89	1713.04	1898.89	1786.64	2085.83	96.3777	3418.66	105.301	1799.52	76.4179	1.63899	0.862737	9.56967e-06	0.0616287				0.000186921	0.00194331	0.0582339	0.000944133
sp|Q60575|KIF1B_MOUSE	Kif1b	KIF1B_MOUSE Kinesin-like protein KIF1B	9	909.081	919.881	929.235	1140.97	1187.04	1179.4	980.699	1015.18	1014.59	919.399	8.23489	1169.14	20.1596	1003.49	16.1172	1.27163	1.09146	9.60432e-06	0.0618518				0.000186921	0.00118859	0.0139958	0.0034579
sp|Q8K4B0|MTA1_MOUSE	Mta1	MTA1_MOUSE Metastasis-associated protein MTA1	27	5530.28	5294.77	5406.04	5565.49	5659.25	5634.51	4669.05	4545.84	4600.16	5410.36	96.1951	5619.75	39.6747	4605.02	50.4174	1.0387	0.851147	9.60729e-06	0.061871				0.000186921	0.0610129	0.00606751	0.000682956
sp|Q6NSQ7|LTV1_MOUSE	Ltv1	LTV1_MOUSE Protein LTV1 homolog	9	1607.38	1716.96	1652.84	1074.06	1049.13	1147.67	1696.39	1816.23	1753.43	1659.06	44.9515	1090.29	41.8331	1755.35	48.9433	0.657171	1.05804	9.67336e-06	0.0622964				0.00018764	0.00186549	0.156772	0.00143717
sp|Q9WV34|MPP2_MOUSE	Mpp2	MPP2_MOUSE MAGUK p55 subfamily member 2	3	348.575	342.336	352.062	452.739	475.846	491.81	279.303	302.349	299.814	347.658	4.02326	473.465	16.0393	293.822	10.3185	1.36187	0.845147	9.75582e-06	0.0628275				0.000188216	0.0020717	0.0154832	0.00154841
sp|P48024|EIF1_MOUSE	Eif1	EIF1_MOUSE Eukaryotic translation initiation factor 1	21	3886.8	3735.12	3798.82	2791.61	2798.16	2913.81	3631.84	3668.27	3826.4	3806.91	62.187	2834.53	56.1255	3708.84	84.4497	0.744573	0.974237	9.76232e-06	0.0628694				0.000188216	0.00129126	0.317947	0.00184177
sp|P21981|TGM2_MOUSE	Tgm2	TGM2_MOUSE Protein-glutamine gamma-glutamyltransferase 2	4	520.485	494.325	553.785	888.879	801.234	884.369	428.376	455.342	449.42	522.865	24.3327	858.161	40.2953	444.379	11.5714	1.64127	0.849893	9.79074e-06	0.0630524				0.000188216	0.00270087	0.0336619	0.00099028
sp|Q9R0A1|CLCN2_MOUSE	Clcn2	CLCN2_MOUSE Chloride channel protein 2	5	467.037	458.376	499.289	760.817	776.863	815.24	509.681	526.463	486.076	474.901	17.6039	784.307	22.833	507.407	16.5662	1.65152	1.06845	9.85481e-06	0.063465				0.000188884	0.00141314	0.179645	0.00148784
sp|Q7SIG6|ASAP2_MOUSE	Asap2	ASAP2_MOUSE Arf-GAP with SH3 domain, ANK repeat and PH domain-containing protein 2	17	2826.48	2786.23	2896.58	4012.05	3820.97	4038.58	2828.79	2953.74	2767.29	2836.43	45.5963	3957.2	96.9361	2849.94	77.5732	1.39513	1.00476	9.9435e-06	0.0640362				0.000189837	0.00130516	0.876988	0.00184394
sp|P15208|INSR_MOUSE	Insr	INSR_MOUSE Insulin receptor	10	1816.13	1808.25	1764.11	2263.68	2205.44	2327.85	1674.21	1743.53	1671.3	1796.16	22.8923	2265.66	49.9932	1696.35	33.3848	1.26139	0.944428	9.96347e-06	0.0641647				0.000189837	0.00183377	0.0527367	0.00150509
sp|P22777|PAI1_MOUSE	Serpine1	PAI1_MOUSE Plasminogen activator inhibitor 1	4	480.992	488.355	463.708	441.733	485.826	492.576	268.515	282.593	292.473	477.685	10.3302	473.378	22.5457	281.194	9.83074	0.990984	0.588659	9.99649e-06	0.0643774				0.000189904	0.817315	0.00284523	0.0019859
sp|Q8VHL1|SETD7_MOUSE	Setd7	SETD7_MOUSE Histone-lysine N-methyltransferase SETD7	4	442.581	466.567	437.113	626.986	622.375	631.207	336.746	381.188	363.407	448.754	12.7922	626.856	3.60682	360.447	18.2637	1.39688	0.803218	1.00276e-05	0.0645777				0.000189934	0.00129126	0.0216058	0.00127407
sp|Q5KU39|VPS41_MOUSE	Vps41	VPS41_MOUSE Vacuolar protein sorting-associated protein 41 homolog	12	3519.2	3385.86	3415.79	4018.14	4045.99	4050.94	3422.17	3480.73	3400.59	3440.28	57.1246	4038.36	14.4375	3434.5	33.8582	1.17384	0.998318	1.00938e-05	0.0650038				0.000190627	0.00175155	0.929208	0.0006671
sp|P30561|AHR_MOUSE	Ahr	AHR_MOUSE Aryl hydrocarbon receptor	7	874.263	828.636	857.342	639.516	640.812	645.12	829.788	794.269	838.642	853.414	18.8331	641.816	2.39544	820.9	19.1745	0.752057	0.961901	1.02365e-05	0.0659232				0.000192433	0.00115366	0.218409	0.00137526
sp|Q9CWK3|CD2B2_MOUSE	Cd2bp2	CD2B2_MOUSE CD2 antigen cytoplasmic tail-binding protein 2	5	553.229	520.268	526.37	314.451	342.157	343.946	460.688	466.506	477.33	533.289	14.3181	333.518	13.5022	468.175	6.89577	0.625398	0.8779	1.02492e-05	0.0660046				0.000192433	0.00171709	0.0172051	0.00232994
sp|Q505F5|LRC47_MOUSE	Lrrc47	LRC47_MOUSE Leucine-rich repeat-containing protein 47	16	2241.96	2232.64	2224.19	2234.42	2334.85	2326.43	2677.99	2676.44	2662.09	2232.93	7.25747	2298.57	45.4886	2672.17	7.15802	1.02939	1.19671	1.03795e-05	0.0668441				0.000194314	0.132996	0.000731133	0.00248756
sp|Q9QYB5|ADDG_MOUSE	Add3	ADDG_MOUSE Gamma-adducin	18	2652.99	2598.21	2625.1	3448.96	3433.2	3511.89	3170.41	3365.83	3371.64	2625.43	22.3651	3464.68	33.9946	3302.63	93.5214	1.31966	1.25794	1.06171e-05	0.0683739				0.000198185	0.000729313	0.00607742	0.103792
sp|Q8BP47|SYNC_MOUSE	Nars	SYNC_MOUSE Asparagine--tRNA ligase, cytoplasmic	57	7101.16	7524.42	7538.83	11655.9	13017.1	12120.8	9294.78	9357.43	9226	7388.14	203.008	12264.6	564.934	9292.74	53.6755	1.66004	1.25779	1.06991e-05	0.0689024				0.000198662	0.00175155	0.00563033	0.00404997
sp|P22437|PGH1_MOUSE	Ptgs1	PGH1_MOUSE Prostaglandin G/H synthase 1	10	962.069	991.495	1175.64	2868.39	3152.05	2821.66	1831.89	1751.51	1640.57	1043.07	94.5092	2947.37	145.985	1741.32	78.4375	2.82567	1.66942	1.07043e-05	0.0689358				0.000198662	0.00151535	0.0115251	0.00228628
sp|Q9DB29|IAH1_MOUSE	Iah1	IAH1_MOUSE Isoamyl acetate-hydrolyzing esterase 1 homolog	6	309.935	311.788	365.645	790.758	801.997	818.979	480.168	462.904	527.844	329.123	25.8363	803.911	11.6004	490.305	27.4636	2.44259	1.48973	1.0875e-05	0.0700349				0.000200981	0.00129522	0.0173959	0.00199331
sp|Q9D7B7|GPX8_MOUSE	Gpx8	GPX8_MOUSE Probable glutathione peroxidase 8	3	521.636	505.375	612.756	468.68	465.531	427.595	199.38	200.494	170.743	546.589	47.2558	453.935	18.6697	190.206	13.7697	0.830488	0.347987	1.08917e-05	0.0701425				0.000200981	0.064731	0.00452614	0.00140268
sp|Q9CQL7|MOFA1_MOUSE	Mrfap1	MOFA1_MOUSE MORF4 family-associated protein 1	5	817.661	774.193	747.125	463.026	427.986	461.397	634.315	680.867	649.478	779.66	29.0545	450.803	16.1478	654.887	19.3858	0.578205	0.839965	1.09737e-05	0.0706705				0.000201916	0.00145722	0.0227814	0.00222414
sp|Q91XE4|ACY3_MOUSE	Acy3	ACY3_MOUSE N-acyl-aromatic-L-amino acid amidohydrolase (carboxylate-forming)	3	601.742	587.235	641.339	1103.18	1183	1258.48	710.956	735.109	768.705	610.105	22.8658	1181.55	63.4092	738.257	23.6808	1.93664	1.21005	1.12954e-05	0.0727425				0.000206692	0.0015821	0.0202606	0.00248756
sp|Q9D1C1|UBE2C_MOUSE	Ube2c	UBE2C_MOUSE Ubiquitin-conjugating enzyme E2 C	13	3848.76	4027.29	3695.75	2088.53	2029.38	2221.09	3500.5	3465.84	3858.55	3857.27	135.484	2113	80.1551	3608.3	177.521	0.547797	0.935454	1.12975e-05	0.0727556				0.000206692	0.00128136	0.243569	0.00197723
sp|Q9DBF1|AL7A1_MOUSE	Aldh7a1	AL7A1_MOUSE Alpha-aminoadipic semialdehyde dehydrogenase	9	1128.94	1069.75	1150.17	1831.8	1766.81	1755.29	1266.26	1382.56	1332.27	1116.29	34.0287	1784.63	33.6818	1327.03	47.6236	1.59872	1.18879	1.1366e-05	0.0731971				0.000207357	0.00108434	0.0230853	0.00261017
sp|P56376|ACYP1_MOUSE	Acyp1	ACYP1_MOUSE Acylphosphatase-1	5	1265.12	1276.07	1227.99	1743.06	1687.8	1782.12	1335.22	1347.19	1408.44	1256.39	20.5757	1737.66	38.6948	1363.62	32.0694	1.38305	1.08534	1.15399e-05	0.0743168				0.000208891	0.00128136	0.0378428	0.00248756
sp|Q3UMF0-4|COBL1_MOUSE	Cobll1	COBL1_MOUSE Isoform 4 of Cordon-bleu protein-like 1	39	8714.32	8020.58	7992.47	9343.25	9037.67	9115.55	5874.96	6162.44	5870.57	8242.46	333.855	9165.49	129.654	5969.32	136.566	1.11199	0.724217	1.16113e-05	0.0747771				0.000208891	0.0333436	0.00651699	0.000652896
tr|Q3U3W2|Q3U3W2_MOUSE	Tmem181a	Q3U3W2_MOUSE Protein Tmem181a	5	1610.45	1605.99	1625.81	2036.16	1956.23	1929.21	1627.34	1644.69	1618.69	1614.08	8.48956	1973.87	45.4083	1630.24	10.8107	1.2229	1.01001	1.16147e-05	0.0747987				0.000208891	0.00208106	0.226583	0.00221265
sp|Q3UMC0|SPAT5_MOUSE	Spata5	SPAT5_MOUSE Spermatogenesis-associated protein 5	20	5453.37	5140.6	5104.11	3932.09	3900.05	3922.85	5298.25	5324.69	5582.82	5232.69	156.751	3918.33	13.4651	5401.92	128.37	0.748817	1.03234	1.16278e-05	0.0748827				0.000208891	0.00169939	0.36318	0.000832687
sp|Q9JM62|REEP6_MOUSE	Reep6	REEP6_MOUSE Receptor expression-enhancing protein 6	2	492.593	513.442	553.128	1083.6	1168.54	1019.79	1203.34	1044.47	1106.78	519.721	25.109	1090.64	60.9308	1118.2	65.3589	2.09852	2.15153	1.16459e-05	0.0749996				0.000208891	0.0015821	0.00412316	0.701353
sp|Q8K0Q5|RHG18_MOUSE	Arhgap18	RHG18_MOUSE Rho GTPase-activating protein 18	20	3306.34	3430.8	3463.83	4799.96	4809.3	4997.64	3847.28	3943.14	3681.37	3400.32	67.8105	4868.97	91.0657	3823.93	108.135	1.43191	1.12458	1.16563e-05	0.0750664				0.000208891	0.00108014	0.0272128	0.00275785
sp|Q9DCL9|PUR6_MOUSE	Paics	PUR6_MOUSE Multifunctional protein ADE2	40	8215.95	7851.93	8114.56	10165.3	9894.1	10274	8704.09	8711.64	8703.67	8060.81	153.393	10111.1	159.753	8706.47	3.66212	1.25436	1.0801	1.17188e-05	0.0754692				0.000208891	0.00182278	0.0189933	0.00164332
sp|Q9R0H0-2|ACOX1_MOUSE	Acox1	ACOX1_MOUSE Isoform 2 of Peroxisomal acyl-coenzyme A oxidase 1	27	6849	6679.74	6703.67	7316.68	7553.63	7725.56	4974.63	5353.5	5297.4	6744.14	74.7904	7531.96	167.627	5208.51	166.956	1.11682	0.772302	1.17375e-05	0.0755896				0.000208891	0.00819567	0.00614619	0.00165467
tr|D3Z6C3|D3Z6C3_MOUSE	Rps3a2	D3Z6C3_MOUSE 40S ribosomal protein S3a	86	29601.3	29637.1	30016.2	25327	24763.4	25305.2	27936.8	27468.7	27024.9	29751.5	187.717	25131.9	260.697	27476.8	372.326	0.844725	0.923542	1.1742e-05	0.0756186				0.000208891	0.00101371	0.010996	0.00549967
sp|Q9CR16|PPID_MOUSE	Ppid	PPID_MOUSE Peptidyl-prolyl cis-trans isomerase D	48	14916.6	14669.3	14395	12415.7	12046	12371.5	14292.3	14325.4	14144.9	14660.3	213.037	12277.7	164.851	14254.2	78.4592	0.837482	0.972299	1.18198e-05	0.0761195				0.000209353	0.00190188	0.101157	0.00139517
sp|Q3U5F4|YRDC_MOUSE	Yrdc	YRDC_MOUSE YrdC domain-containing protein, mitochondrial	5	513.682	550.837	524.113	370.5	395.724	382.439	554.398	584.313	580.462	529.544	15.6471	382.888	10.3025	573.058	13.2877	0.723052	1.08217	1.1849e-05	0.0763078				0.000209353	0.00229042	0.0723832	0.00117111
sp|Q9QY36|NAA10_MOUSE	Naa10	NAA10_MOUSE N-alpha-acetyltransferase 10	12	2339.87	2348.39	2342.24	2109.86	2063.03	2047.31	2138.35	2149.51	2161.6	2343.5	3.59057	2073.4	26.5679	2149.82	9.4943	0.884745	0.917354	1.18655e-05	0.0764138				0.000209353	0.00173565	0.0014547	0.028757
tr|Q9CZN7|Q9CZN7_MOUSE	Shmt2	Q9CZN7_MOUSE Serine hydroxymethyltransferase	55	10154.2	9819.75	9830.98	15113.6	14572.9	14837.7	12226.9	13430	12902.6	9934.98	155.082	14841.4	220.755	12853.2	492.406	1.49385	1.29373	1.20744e-05	0.0777593				0.000212457	0.000783693	0.00819377	0.0147025
sp|Q8BJS8|MTBP_MOUSE	Mtbp	MTBP_MOUSE Mdm2-binding protein	5	1279.66	1379.5	1326.64	987.599	1011.7	1012.07	1371.66	1346.72	1322.4	1328.6	40.7831	1003.79	11.4495	1346.93	20.1108	0.755524	1.01379	1.21815e-05	0.078449				0.000213758	0.00208368	0.647859	0.0006671
sp|Q91W40|KLC3_MOUSE	Klc3	KLC3_MOUSE Kinesin light chain 3	6	732.88	685.432	688.01	1054.12	1092.41	1113.91	1020.84	995.678	1082.94	702.107	21.785	1086.81	24.7279	1033.15	36.673	1.54793	1.4715	1.23762e-05	0.0797027				0.000216583	0.00130516	0.0054435	0.180991
sp|P10852|4F2_MOUSE	Slc3a2	4F2_MOUSE 4F2 cell-surface antigen heavy chain	30	11775.2	11710.2	11152.6	11829	11697.8	11322.8	9004.33	9098.97	9059.17	11546	279.439	11616.5	214.496	9054.16	38.7989	1.00611	0.784181	1.24981e-05	0.0804878				0.000217558	0.80363	0.00442534	0.000873779
sp|Q3V0K9|PLSI_MOUSE	Pls1	PLSI_MOUSE Plastin-1	39	10928.4	10448.5	10707.7	9904.47	9891.89	9952.87	11891.2	12202.4	12032.8	10694.9	196.128	9916.41	26.2877	12042.1	127.218	0.927212	1.12597	1.25177e-05	0.0806139				0.000217558	0.0100793	0.0100937	0.000614638
tr|E9Q368|E9Q368_MOUSE	Gm17296	E9Q368_MOUSE Protein Gm17296	10	1406.64	1379.01	1391.49	1103.34	1148.71	1178.77	1532.02	1579.59	1611.51	1392.38	11.2974	1143.61	31.0049	1574.37	32.6606	0.821332	1.13071	1.25536e-05	0.0808454				0.000217558	0.00309736	0.0103389	0.00167527
sp|Q91YR5|MET13_MOUSE	Mettl13	MET13_MOUSE Methyltransferase-like protein 13	12	1955.66	1903.08	1939.44	1694.05	1659.03	1659.26	1962.46	1981.61	2028.41	1932.73	21.9843	1670.78	16.4546	1990.83	27.7015	0.864468	1.03006	1.2567e-05	0.0809314				0.000217558	0.00169939	0.121578	0.00137623
sp|Q923E4|SIR1_MOUSE	Sirt1	SIR1_MOUSE NAD-dependent protein deacetylase sirtuin-1	4	681.564	659.203	628.579	393.602	410.073	430.033	646.681	654.738	699.979	656.449	21.7185	411.236	14.8956	667.133	23.4576	0.626456	1.01628	1.28279e-05	0.0826114				0.000221478	0.00173565	0.711778	0.00155974
sp|Q9Z0U1|ZO2_MOUSE	Tjp2	ZO2_MOUSE Tight junction protein ZO-2	68	22955.8	21773.2	21540	25843.2	24866	25380.7	18416	18765.5	18857.6	22089.7	619.804	25363.3	399.13	18679.7	190.217	1.1482	0.845631	1.29019e-05	0.0830884				0.000222162	0.00861672	0.00991141	0.000643908
sp|Q80VP1|EPN1_MOUSE	Epn1	EPN1_MOUSE Epsin-1	3	467.973	471.64	465.964	542.111	534.478	542.36	486.568	495.731	502.42	468.526	2.34994	539.65	3.65833	494.906	6.49777	1.1518	1.05631	1.29374e-05	0.0833167				0.000222178	0.000851522	0.0202998	0.00421983
sp|Q9CQX4|PAF15_MOUSE	Paf	PAF15_MOUSE PCNA-associated factor	3	318.168	314.798	326.998	181.051	188.264	175.462	273.726	253.679	290.151	319.988	5.14421	181.592	5.24039	272.519	14.9141	0.567497	0.851653	1.30619e-05	0.0841183				0.000223719	0.000850539	0.0389053	0.00339936
sp|Q6PFH3|DCA15_MOUSE	Dcaf15	DCA15_MOUSE DDB1- and CUL4-associated factor 15	2	581.392	628.231	611.366	342.779	374.557	356.774	493.68	457.349	467.91	606.996	19.37	358.037	13.004	472.98	15.2591	0.58985	0.779213	1.31195e-05	0.0844898				0.000224111	0.00140196	0.0103389	0.00437539
sp|O35640|ANXA8_MOUSE	Anxa8	ANXA8_MOUSE Annexin A8	26	5260.16	5093.17	5328.04	3466.96	3250.31	3542.55	5183.41	5257.15	5645.74	5227.12	98.6899	3419.94	123.853	5362.1	202.81	0.654268	1.02582	1.32484e-05	0.0853194				0.000225529	0.00151535	0.512782	0.00200344
sp|Q3TFK5|GPTC4_MOUSE	Gpatch4	GPTC4_MOUSE G patch domain-containing protein 4	20	6062.84	5923.8	5573.52	4206.98	4103.8	4201.8	5095.51	5140.15	5148.76	5853.39	205.875	4170.86	47.4657	5128.14	23.3391	0.712555	0.876098	1.32726e-05	0.0854753				0.000225529	0.00184524	0.0227697	0.000638103
sp|Q91X97|NCALD_MOUSE	Ncald	NCALD_MOUSE Neurocalcin-delta	2	275.405	273.674	280.475	338.018	332.767	359.7	480.532	557.833	530.354	276.518	2.88588	343.495	11.6575	522.906	31.9944	1.24222	1.89104	1.33952e-05	0.0862653				0.000227014	0.00395202	0.00415595	0.00410677
tr|E9Q474|E9Q474_MOUSE	Akap13	E9Q474_MOUSE Protein Akap13	10	1273.99	1268.19	1298.91	1698.23	1658.62	1710.84	1554.36	1655.13	1645.22	1280.36	13.3265	1689.23	22.2483	1618.24	45.3485	1.31934	1.26389	1.3475e-05	0.0867787				0.000227766	0.000858793	0.00602389	0.140312
sp|Q6PAV2|HERC4_MOUSE	Herc4	HERC4_MOUSE Probable E3 ubiquitin-protein ligase HERC4	20	2511.42	2520.79	2652.63	2473.31	2430.33	2484.54	3131.34	3160.81	3239.91	2561.61	64.4721	2462.73	23.3622	3177.35	45.8412	0.961397	1.24037	1.3588e-05	0.0875066				0.000228871	0.125659	0.00620938	0.0007148
sp|P97314|CSRP2_MOUSE	Csrp2	CSRP2_MOUSE Cysteine and glycine-rich protein 2	19	3242.62	3354.81	3378.55	2402.67	2237.71	2419.24	3906.69	4084.93	3694.95	3325.33	59.2801	2353.21	81.9482	3895.52	159.404	0.707662	1.17147	1.36114e-05	0.0876577				0.000228871	0.00197618	0.0250714	0.00168323
sp|O70309|ITB5_MOUSE	Itgb5	ITB5_MOUSE Integrin beta-5	9	1322.17	1261.77	1293.93	1499.38	1543.03	1558.39	1065.84	1128.7	1123.7	1292.62	24.6755	1533.6	24.9965	1106.08	28.5271	1.18642	0.855686	1.3671e-05	0.0880414				0.000229014	0.00326948	0.0134376	0.00132078
sp|Q5FWI3|TMEM2_MOUSE	Tmem2	TMEM2_MOUSE Transmembrane protein 2	18	3213.82	3097.18	3071	2853.47	2831.95	2821.42	2414.87	2443.49	2517.37	3127.33	62.0822	2835.61	13.3383	2458.58	43.1839	0.906719	0.786158	1.36971e-05	0.0882095				0.000229014	0.00680857	0.00466746	0.00229455
sp|Q8JZK9|HMCS1_MOUSE	Hmgcs1	HMCS1_MOUSE Hydroxymethylglutaryl-CoA synthase, cytoplasmic	34	7935.58	7761.84	8188.03	5263.65	5053.8	5569.56	7609.12	8062.8	7857.83	7961.82	174.978	5295.67	211.772	7843.25	185.501	0.665133	0.985108	1.37269e-05	0.0884014				0.000229014	0.00188015	0.606014	0.00203274
sp|Q8CHP8|PGP_MOUSE	Pgp	PGP_MOUSE Phosphoglycolate phosphatase	11	1103.64	1093.3	1089.11	954.289	1010.21	999.572	1359.53	1328.23	1417.03	1095.35	6.1064	988.024	24.2461	1368.26	36.7747	0.902016	1.24916	1.37696e-05	0.0886763				0.000229014	0.0100093	0.00563033	0.00185793
sp|P47739|AL3A1_MOUSE	Aldh3a1	AL3A1_MOUSE Aldehyde dehydrogenase, dimeric NADP-preferring	19	3246.59	2990.43	3307.38	5040.38	5035.92	5119.31	4512.76	4417.08	4756.16	3181.47	137.344	5065.2	38.3025	4562	142.74	1.5921	1.43393	1.38368e-05	0.0891088				0.000229014	0.00145722	0.00703013	0.0172826
sp|Q61024|ASNS_MOUSE	Asns	ASNS_MOUSE Asparagine synthetase [glutamine-hydrolyzing]	51	10056.1	10438.6	10147.7	16134.4	17550.8	16292.5	14342.1	14078.8	15393.6	10214.1	163.068	16659.2	633.728	14604.8	568.006	1.631	1.42987	1.38457e-05	0.0891662				0.000229014	0.00124334	0.00502607	0.0363515
sp|O08901|BUB1_MOUSE	Bub1	BUB1_MOUSE Mitotic checkpoint serine/threonine-protein kinase BUB1	5	1624.9	1709.24	1571.28	1116.75	1191.83	1157.02	1818.99	1875.56	1981.62	1635.14	56.7855	1155.2	30.6783	1892.06	67.4104	0.706484	1.15712	1.38689e-05	0.0893155				0.000229014	0.00240289	0.0355874	0.00120423
sp|O70201|BIRC5_MOUSE	Birc5	BIRC5_MOUSE Baculoviral IAP repeat-containing protein 5	3	840.61	795.001	806.202	456.36	433.391	466.487	638.79	654.806	724.033	813.938	19.4066	452.079	13.8463	672.543	36.9914	0.555423	0.826283	1.40254e-05	0.0903233				0.000231006	0.000910889	0.0291669	0.00353922
sp|Q04447|KCRB_MOUSE	Ckb	KCRB_MOUSE Creatine kinase B-type	20	2341.01	2449.49	2341.31	3827.68	3645.85	3982.22	3382.88	3624.63	3707.19	2377.27	51.0674	3818.58	137.473	3571.57	137.613	1.60629	1.50238	1.43964e-05	0.0927126				0.000236512	0.00130516	0.00466746	0.16855
sp|E9Q5G3|KIF23_MOUSE	Kif23	KIF23_MOUSE Kinesin-like protein KIF23	44	10237	11274.7	10906.8	7150.95	7362.98	7404.89	10821.5	10532.5	10218.3	10806.2	429.574	7306.27	111.155	10524.1	246.327	0.676121	0.973898	1.45178e-05	0.0934946				0.0002379	0.00182721	0.536669	0.000877209
sp|Q922M5|CDA7L_MOUSE	Cdca7l	CDA7L_MOUSE Cell division cycle-associated 7-like protein	6	1953.17	1826.4	1815.47	1509.88	1506.78	1514.2	1354.74	1389.92	1350.61	1865.01	62.4957	1510.29	3.04282	1365.09	17.6382	0.809799	0.731947	1.46642e-05	0.0944373				0.000239689	0.00376217	0.00486771	0.00234396
sp|Q9DBG5|PLIN3_MOUSE	Plin3	PLIN3_MOUSE Perilipin-3	21	2178.66	2149.63	2154.79	3014.29	2912.78	3211.02	2898.81	2966.1	2977.31	2161.03	12.6453	3046.03	123.807	2947.41	34.6664	1.40953	1.36389	1.48844e-05	0.0958556				0.000242229	0.00217072	0.00107349	0.362751
sp|Q8VCF0|MAVS_MOUSE	Mavs	MAVS_MOUSE Mitochondrial antiviral-signaling protein	10	1109.07	1090.04	1122.9	1536.59	1471.16	1487.06	1389.54	1488.08	1413.95	1107.34	13.4709	1498.27	27.863	1430.52	41.901	1.35304	1.29186	1.48948e-05	0.0959228				0.000242229	0.00102186	0.00563033	0.147798
sp|Q9CPU0|LGUL_MOUSE	Glo1	LGUL_MOUSE Lactoylglutathione lyase	14	3904.27	4006.81	3880.96	4134.16	3877.22	4106.1	5321.68	5253.27	5533.97	3930.68	54.6667	4039.16	115.08	5369.64	119.508	1.0276	1.36608	1.50014e-05	0.0966092				0.000243348	0.327094	0.00307922	0.00230414
sp|Q9WUJ8|ORC6_MOUSE	Orc6	ORC6_MOUSE Origin recognition complex subunit 6	3	466.579	431.674	447.8	321.421	303.596	310.877	449.323	484.403	466.207	448.684	14.2636	311.965	7.31756	466.644	14.3247	0.695288	1.04003	1.5146e-05	0.0975404				0.000244788	0.00179564	0.340769	0.00136303
sp|Q9ER39|TOR1A_MOUSE	Tor1a	TOR1A_MOUSE Torsin-1A	4	1822.62	1820.58	1847.18	1865.25	1900.4	1853.87	1635.48	1669.95	1648.32	1830.13	12.0873	1873.17	19.8048	1651.25	14.224	1.02352	0.90226	1.51714e-05	0.097704				0.000244788	0.0717255	0.00446631	0.00170568
sp|P46460|NSF_MOUSE	Nsf	NSF_MOUSE Vesicle-fusing ATPase	42	10922.2	10562.6	10571.4	9276.64	9384.73	9318.63	10753.1	11013.5	10929.9	10685.4	167.481	9326.67	44.492	10898.8	108.554	0.872842	1.01997	1.52387e-05	0.0981375				0.000244788	0.00219815	0.263222	0.000792211
sp|Q9D819|IPYR_MOUSE	Ppa1	IPYR_MOUSE Inorganic pyrophosphatase	31	10052.7	10282	9636.38	9009.97	8793.87	8958.22	11477.6	11603.6	11648.9	9990.36	267.234	8920.69	92.128	11576.7	72.4736	0.892929	1.15879	1.52592e-05	0.0982695				0.000244788	0.010979	0.0109257	0.000517087
sp|Q91W89|MA2C1_MOUSE	Man2c1	MA2C1_MOUSE Alpha-mannosidase 2C1	9	1617.03	1671.5	1649.38	1850.78	1894.51	1938.48	1396.53	1448.31	1466.45	1645.97	22.3676	1894.59	35.8034	1437.1	29.6255	1.15105	0.8731	1.52803e-05	0.098405				0.000244788	0.00410636	0.0103854	0.0014976
sp|Q8R1G2|CMBL_MOUSE	Cmbl	CMBL_MOUSE Carboxymethylenebutenolidase homolog	3	265.745	273.609	281.024	361.286	350.612	373.265	382.647	408.767	397.29	273.459	6.23852	361.721	9.25316	396.235	10.6895	1.32276	1.44897	1.54341e-05	0.0993956				0.000246548	0.00229042	0.00392284	0.0363515
sp|Q6ZQ58|LARP1_MOUSE	Larp1	LARP1_MOUSE La-related protein 1	48	13190.6	13144.3	12700.4	11423.6	11405.7	11407.7	13188.8	13446.4	13359.2	13011.8	220.979	11412.3	8.00847	13331.5	106.978	0.877078	1.02457	1.54667e-05	0.0996053				0.000246548	0.00252667	0.19387	0.00056365
sp|Q9JKB3|YBOX3_MOUSE	Ybx3	YBOX3_MOUSE Y-box-binding protein 3	11	2175.22	2105.64	2026.08	1524.35	1547.63	1499.85	2048.08	2107.87	2194.14	2102.31	60.9316	1523.94	19.5082	2116.7	59.9545	0.724889	1.00684	1.56426e-05	0.100738				0.000248255	0.00157709	0.853963	0.00132722
sp|P23780|BGAL_MOUSE	Glb1	BGAL_MOUSE Beta-galactosidase	10	1324.32	1370.44	1303.94	2097.02	2036.29	2052.4	1286.16	1444.77	1310.24	1332.9	27.8182	2061.9	25.6875	1347.06	69.7896	1.54693	1.01062	1.56509e-05	0.100792				0.000248255	0.000795986	0.851574	0.00217849
sp|Q8C525|M21D2_MOUSE	Mb21d2	M21D2_MOUSE Protein MB21D2	3	731.515	759.196	700.478	620.549	639.09	635.318	535.358	534.898	529.369	730.396	23.9846	631.652	8.00083	533.208	2.72131	0.864808	0.730026	1.57007e-05	0.101112				0.000248433	0.00986798	0.00448241	0.000939278
sp|Q5SSK3|TEFM_MOUSE	Tefm	TEFM_MOUSE Transcription elongation factor, mitochondrial	5	916.277	921.595	964.449	1132.89	1123.93	1132.79	904.904	923.209	892.374	934.107	21.5646	1129.87	4.20041	906.829	12.6617	1.20957	0.970798	1.57426e-05	0.101382				0.000248486	0.0022754	0.253235	0.00068544
sp|Q6ZQ38|CAND1_MOUSE	Cand1	CAND1_MOUSE Cullin-associated NEDD8-dissociated protein 1	72	22000.6	21488.8	21691.8	21028.5	21307	21368.2	23981.8	24321.7	23797.9	21727.1	210.424	21234.6	147.838	24033.8	216.979	0.977332	1.10617	1.58279e-05	0.101931				0.000248818	0.0667769	0.0061108	0.00126496
sp|Q91YR9|PTGR1_MOUSE	Ptgr1	PTGR1_MOUSE Prostaglandin reductase 1	14	2316.66	2322.09	2344.1	3544.96	3478.68	3661.31	2778.43	2837.12	3070.99	2327.62	11.8644	3561.65	75.4866	2895.51	126.373	1.53017	1.24398	1.58962e-05	0.102371				0.000248818	0.000754494	0.0125334	0.00868137
sp|P35761|TTK_MOUSE	Ttk	TTK_MOUSE Dual specificity protein kinase TTK	8	1104.37	1131.75	1109.23	890.963	904.835	910.543	1111.93	1072.95	1135.59	1115.12	11.9277	902.114	8.22185	1106.82	25.8264	0.808986	0.992563	1.58986e-05	0.102387				0.000248818	0.000910889	0.741549	0.00217849
sp|Q3UFY0|RRP36_MOUSE	Rrp36	RRP36_MOUSE Ribosomal RNA processing protein 36 homolog	3	464.208	466.178	486.427	321.496	331.316	333.578	521.595	470.394	486.88	472.271	10.0421	328.797	5.2443	492.956	21.3397	0.696203	1.0438	1.59182e-05	0.102513				0.000248818	0.00102186	0.344421	0.00191768
sp|Q8CFE6|S38A2_MOUSE	Slc38a2	S38A2_MOUSE Sodium-coupled neutral amino acid transporter 2	9	2227.47	2387.57	2125.67	1372.56	1324.87	1386.98	1825.52	1926.5	1826.95	2246.9	107.8	1361.47	26.5412	1859.66	47.269	0.605932	0.827653	1.60059e-05	0.103078				0.000249279	0.00169939	0.0254706	0.00152691
sp|P97306|STAC_MOUSE	Stac	STAC_MOUSE SH3 and cysteine-rich domain-containing protein	2	1386.86	1340.58	1241.54	755.742	786.348	777.859	994.092	919.094	991.557	1322.99	60.616	773.316	12.9011	968.248	34.7723	0.58452	0.731861	1.60251e-05	0.103202				0.000249279	0.0014024	0.0111398	0.00469035
sp|Q05BC3|EMAL1_MOUSE	Eml1	EMAL1_MOUSE Echinoderm microtubule-associated protein-like 1	15	1774.38	1895.67	1900.31	2432.66	2427.04	2527.15	1841.21	1866.72	1855.71	1856.79	58.3011	2462.28	45.925	1854.55	10.4469	1.3261	0.998794	1.61538e-05	0.10403				0.000250676	0.002516	0.980406	0.000731038
sp|Q8VDF2|UHRF1_MOUSE	Uhrf1	UHRF1_MOUSE E3 ubiquitin-protein ligase UHRF1	25	4384.86	4568.38	4766.29	3184.61	3476.27	3283.11	5358.21	5436.75	5145	4573.18	155.755	3314.66	121.142	5313.32	123.264	0.724805	1.16184	1.62256e-05	0.104493				0.000251185	0.00359085	0.0231601	0.00125738
sp|Q9CQ20|M1IP1_MOUSE	Mid1ip1	M1IP1_MOUSE Mid1-interacting protein 1	4	975.51	1021.38	976.491	701.737	646.06	684.867	955.039	1022.53	1010.3	991.127	21.3959	677.555	23.3107	995.956	29.3606	0.68362	1.00487	1.63585e-05	0.105349				0.00025236	0.00177906	0.891474	0.00204171
sp|Q08619|IFI5B_MOUSE	Ifi205b	IFI5B_MOUSE Interferon-activable protein 205-B	14	3633.07	3780.56	3824.57	4618.79	4460.28	4583.95	4915.2	4818.22	5035.28	3746.07	81.8959	4554.34	68.0143	4922.9	88.7815	1.21577	1.31415	1.64001e-05	0.105617				0.00025236	0.00279184	0.00442534	0.0169145
sp|Q9JKJ9|CP39A_MOUSE	Cyp39a1	CP39A_MOUSE 24-hydroxycholesterol 7-alpha-hydroxylase	2	104.125	117.441	144.5	473.499	545.682	469.407	327.812	283.643	316.158	122.022	16.7983	496.196	35.0317	309.204	18.6903	4.06645	2.534	1.64434e-05	0.105895				0.00025236	0.00179494	0.00786403	0.00576124
sp|Q05117|PPA5_MOUSE	Acp5	PPA5_MOUSE Tartrate-resistant acid phosphatase type 5	3	99.5677	86.8774	90.8368	139.726	143.82	136.883	153.496	161.148	155.259	92.4273	5.30146	140.143	2.84733	156.634	3.27179	1.51625	1.69468	1.65233e-05	0.10641				0.00025236	0.00311452	0.00486771	0.0116802
sp|Q9R1Q8|TAGL3_MOUSE	Tagln3	TAGL3_MOUSE Transgelin-3	13	1886.41	1945.19	1854.55	1684.84	1649.05	1639.81	2168.77	2206.5	2299.96	1895.38	37.5437	1657.9	19.4194	2225.08	55.1454	0.874704	1.17395	1.65672e-05	0.106693				0.00025236	0.00437013	0.0121182	0.00127407
sp|Q05915|GCH1_MOUSE	Gch1	GCH1_MOUSE GTP cyclohydrolase 1	2	189.838	176.787	188.173	283.348	288.52	295.877	250.544	237.354	259.985	184.933	5.79983	289.248	5.1408	249.294	9.28123	1.56407	1.34803	1.65763e-05	0.106752				0.00025236	0.00118842	0.00845243	0.0137189
tr|E9Q3X0|E9Q3X0_MOUSE	Mvp	E9Q3X0_MOUSE Major vault protein	64	15208.2	14774.8	14812.3	16728.4	16208.9	17071.2	18829.9	19347	19474.4	14931.8	196.066	16669.5	354.488	19217.1	278.688	1.11638	1.28699	1.66128e-05	0.106986				0.00025236	0.00832946	0.00284523	0.00489041
sp|P59764|DOCK4_MOUSE	Dock4	DOCK4_MOUSE Dedicator of cytokinesis protein 4	6	549.32	552.751	530.988	734.59	753.126	797.732	554.614	577.109	565.207	544.353	9.55372	761.816	26.4999	565.643	9.18873	1.39949	1.03911	1.6615e-05	0.107001				0.00025236	0.00203535	0.128914	0.00232994
sp|P14873|MAP1B_MOUSE	Map1b	MAP1B_MOUSE Microtubule-associated protein 1B	66	12089.4	12305.5	11805.8	15078.3	15100.8	15457.2	12356.4	12845.2	12274.8	12066.9	204.621	15212.1	173.555	12492.1	251.869	1.26065	1.03524	1.66574e-05	0.107274				0.000252378	0.00130516	0.18768	0.00201238
sp|Q8K1R7|NEK9_MOUSE	Nek9	NEK9_MOUSE Serine/threonine-protein kinase Nek9	18	4882.75	4885.27	4851.29	5699.69	5705.8	5779.7	5196.48	5174.69	5376.54	4873.1	15.4586	5728.4	36.3626	5249.24	90.4555	1.17551	1.07719	1.67183e-05	0.107666				0.000252378	0.00070165	0.017215	0.00680229
sp|Q61753|SERA_MOUSE	Phgdh	SERA_MOUSE D-3-phosphoglycerate dehydrogenase	86	16314.7	16746.9	16208.8	21528.5	21065.8	21697.2	16721.7	17461.9	17802	16423.5	232.752	21430.5	266.92	17328.5	451	1.30487	1.05511	1.67338e-05	0.107766				0.000252378	0.0010035	0.101864	0.00261017
sp|Q8K021|SCAM1_MOUSE	Scamp1	SCAM1_MOUSE Secretory carrier-associated membrane protein 1	5	700.626	649.571	673.118	865.519	865.285	862.991	588	623.68	582.888	674.438	20.864	864.598	1.14056	598.189	18.145	1.28195	0.886944	1.6773e-05	0.108018				0.000252379	0.00233459	0.0399215	0.000952897
sp|Q9CYI4|LUC7L_MOUSE	Luc7l	LUC7L_MOUSE Putative RNA-binding protein Luc7-like 1	7	2036.92	2055.43	1914.75	1456.57	1365.98	1455.26	2032.43	2095.72	2016.66	2002.37	62.4135	1425.94	42.3991	2048.27	34.1643	0.712126	1.02292	1.6945e-05	0.109126				0.000254373	0.00246606	0.478818	0.00133137
sp|P37913|DNLI1_MOUSE	Lig1	DNLI1_MOUSE DNA ligase 1	45	10982.7	10566.6	10549.5	9024.73	9023.42	9357.92	11455.4	11674.8	11818.2	10699.6	200.304	9135.36	157.377	11649.5	149.192	0.853804	1.08878	1.70089e-05	0.109537				0.000254652	0.00384777	0.0216319	0.00115663
sp|O35945|AL1A7_MOUSE	Aldh1a7	AL1A7_MOUSE Aldehyde dehydrogenase, cytosolic 1	12	2805.36	2512.36	3063.79	7068.78	6628.45	7303.28	2574.31	3075.29	3003.92	2793.84	225.268	7000.17	279.737	2884.51	221.269	2.50558	1.03245	1.70427e-05	0.109755				0.000254652	0.00157204	0.75299	0.00146424
sp|Q3TC33|CC127_MOUSE	Ccdc127	CC127_MOUSE Coiled-coil domain-containing protein 127	2	61.4838	60.0884	65.8639	99.2064	96.1151	98.8833	60.4409	59.9537	66.044	62.4787	2.46055	98.0683	1.38738	62.1462	2.76333	1.56963	0.994678	1.71657e-05	0.110547				0.000255895	0.0014024	0.919211	0.0014912
sp|Q9R1X5|MRP5_MOUSE	Abcc5	MRP5_MOUSE Multidrug resistance-associated protein 5	10	1604.23	1694.78	1708.69	2848.56	2554.88	2700.04	1497	1540.85	1363.34	1669.23	46.3138	2701.16	119.897	1467.06	75.4966	1.6182	0.878885	1.72139e-05	0.110857				0.000255938	0.00181119	0.0662496	0.00187207
sp|Q99MD6|TRXR3_MOUSE	Txnrd3	TRXR3_MOUSE Thioredoxin reductase 3	7	1532.29	1531.37	1542.75	1728.92	1765.08	1804.97	2135.24	2116.36	2296.45	1535.47	5.16142	1766.32	31.0597	2182.68	80.8136	1.15035	1.42151	1.731e-05	0.111476				0.000255938	0.00244632	0.00442534	0.00554903
sp|Q80Y81|RNZ2_MOUSE	Elac2	RNZ2_MOUSE Zinc phosphodiesterase ELAC protein 2	26	5551.19	5456.95	5483.78	4984.67	5250.41	5145.52	6246.3	6204.69	6273.37	5497.31	39.6444	5126.87	109.287	6241.45	28.2472	0.932614	1.13537	1.73158e-05	0.111514				0.000255938	0.0196162	0.00213175	0.00181405
sp|P97449|AMPN_MOUSE	Anpep	AMPN_MOUSE Aminopeptidase N	2	691.002	697.716	729.05	947.838	977.241	995.842	731.513	760.504	714.154	705.923	16.5816	973.64	19.7622	735.39	19.1199	1.37925	1.04174	1.73615e-05	0.111808				0.000255938	0.00149827	0.228279	0.00202045
sp|O54931|AKAP2_MOUSE	Akap2	AKAP2_MOUSE A-kinase anchor protein 2	15	1907.74	1881.48	1852.7	2306.04	2357.46	2381.03	1968.63	2005.45	2062.58	1880.64	22.4778	2348.18	31.3104	2012.22	38.6525	1.24861	1.06997	1.73981e-05	0.112043				0.000255938	0.00117831	0.0347046	0.00328681
sp|Q9ER38|TOR3A_MOUSE	Tor3a	TOR3A_MOUSE Torsin-3A	2	98.9053	99.3749	106.052	161.536	171.742	162.326	147.257	164.077	158.074	101.444	3.26394	165.201	4.63618	156.469	6.95985	1.6285	1.54242	1.7407e-05	0.112101				0.000255938	0.00129126	0.00590542	0.236925
sp|Q64133|AOFA_MOUSE	Maoa	AOFA_MOUSE Amine oxidase [flavin-containing] A	24	5520.66	5349.2	5943	8717.92	8892.05	8630.73	10358.3	10531.5	9325.19	5604.29	249.526	8746.9	108.634	10071.7	532.551	1.56075	1.79714	1.76147e-05	0.113438				0.000258293	0.00169627	0.00530847	0.0334331
sp|Q99JN2|KLH22_MOUSE	Klhl22	KLH22_MOUSE Kelch-like protein 22	15	2772.19	2836.59	2696.8	2858.6	2837.75	2906.86	2241.67	2321.24	2313.73	2768.53	57.1278	2867.74	28.9443	2292.21	35.8708	1.03583	0.827954	1.76474e-05	0.113649				0.000258293	0.112522	0.00633979	0.00100174
sp|Q9D832|DNJB4_MOUSE	Dnajb4	DNJB4_MOUSE DnaJ homolog subfamily B member 4	18	3371.6	3366.06	3543.35	4578.59	4531.24	4581.17	3722.23	3884.83	3677.63	3427	82.3006	4563.67	22.9533	3761.56	89.0442	1.33168	1.09762	1.77459e-05	0.114284				0.000259051	0.00126297	0.0399215	0.00220313
sp|Q8C804|SPICE_MOUSE	Spice1	SPICE_MOUSE Spindle and centriole-associated protein 1	2	224.993	222.021	219.322	253.829	261.411	279.997	184.378	180.307	181.329	222.112	2.31607	265.079	10.9934	182.005	1.72929	1.19345	0.819427	1.77796e-05	0.1145				0.000259051	0.00964027	0.00235275	0.00187972
sp|Q64261|CDK6_MOUSE	Cdk6	CDK6_MOUSE Cyclin-dependent kinase 6	12	3467.28	3544.18	3572.77	2239.52	2418.97	2387.95	3249.42	3046.67	3291.56	3528.08	44.546	2348.81	78.3128	3195.88	106.903	0.665749	0.905843	1.82773e-05	0.117706				0.000265395	0.00130516	0.0409482	0.00345597
sp|Q9WV84|NDKM_MOUSE	Nme4	NDKM_MOUSE Nucleoside diphosphate kinase, mitochondrial	2	305.609	294.598	314.54	547.744	501.798	536.377	424.816	471.734	467.727	304.916	8.15604	528.64	19.539	454.759	21.236	1.73372	1.49143	1.82974e-05	0.117835				0.000265395	0.00124334	0.00628017	0.03455
sp|Q7TT79|MCPH1_MOUSE	Mcph1	MCPH1_MOUSE Microcephalin	2	811.944	846.671	768.541	536.095	534.625	576.366	823.521	813.182	820.797	809.052	31.9619	549.029	19.3397	819.167	4.37548	0.678607	1.0125	1.84295e-05	0.118686				0.000266152	0.00279107	0.715661	0.00115591
sp|P98192|GNPAT_MOUSE	Gnpat	GNPAT_MOUSE Dihydroxyacetone phosphate acyltransferase	21	2857.51	2876.4	3031.66	3676.51	3799.21	3751.1	2578.78	2710.45	2511.72	2921.86	78.0247	3742.27	50.4794	2600.32	82.5481	1.28079	0.889954	1.84505e-05	0.118821				0.000266152	0.00219815	0.03877	0.00132666
sp|O35047|HOP2_MOUSE	Psmc3ip	HOP2_MOUSE Homologous-pairing protein 2 homolog	3	760.154	748.031	792.471	549.085	520.082	542.84	814.252	912.72	869.182	766.885	18.7565	537.336	12.4637	865.385	40.289	0.700673	1.12844	1.84736e-05	0.11897				0.000266152	0.00145722	0.0614522	0.00178505
sp|Q9WV02|RBMX_MOUSE	Rbmx	RBMX_MOUSE RNA-binding motif protein, X chromosome	3	739.301	702.151	749.825	439.717	471.71	473.431	775.094	725.798	697.181	730.426	20.4496	461.619	15.5032	732.691	32.1791	0.631987	1.0031	1.88069e-05	0.121117				0.000270104	0.00149827	0.95715	0.00208043
sp|B2RUR8|OTU7B_MOUSE	Otud7b	OTU7B_MOUSE OTU domain-containing protein 7B	22	3195.79	3278.37	3109.92	2857.89	2901.86	2934.49	3756.85	3899.18	3993.17	3194.69	68.7738	2898.08	31.3858	3883.07	97.1477	0.907154	1.21547	1.88446e-05	0.121359				0.000270104	0.0102329	0.00894199	0.00130125
sp|Q61235|SNTB2_MOUSE	Sntb2	SNTB2_MOUSE Beta-2-syntrophin	4	738.925	757.117	804.225	976.01	950.996	973.707	573.945	633.98	593.136	766.756	27.5161	966.904	11.2881	600.354	25.0349	1.26103	0.782979	1.88737e-05	0.121547				0.000270104	0.00389134	0.0156116	0.00121418
sp|Q8VDP3|MICA1_MOUSE	Mical1	MICA1_MOUSE Protein-methionine sulfoxide oxidase MICAL1	6	595.407	546.284	597.627	944.897	986.27	992.197	609.632	643.374	679.224	579.773	23.6974	974.455	21.04	644.077	28.4152	1.68075	1.11091	1.89941e-05	0.122322				0.000271224	0.00135134	0.109386	0.00204171
sp|Q91WT9|CBS_MOUSE	Cbs	CBS_MOUSE Cystathionine beta-synthase	3	78.8934	91.0303	79.5552	182.534	179.438	202.436	170.144	165.951	192.365	83.1596	5.57196	188.136	10.1903	176.153	11.5905	2.26235	2.11826	1.90678e-05	0.122797				0.000271503	0.00169939	0.0055991	0.346793
sp|P19182|IFRD1_MOUSE	Ifrd1	IFRD1_MOUSE Interferon-related developmental regulator 1	6	701.701	777.657	753.739	332.624	347.367	366.094	591.262	515.541	601.058	744.366	31.7093	348.695	13.6963	569.287	38.214	0.468446	0.764795	1.9153e-05	0.123345				0.000271503	0.00108434	0.0280065	0.00381505
sp|Q91WN1|DNJC9_MOUSE	Dnajc9	DNJC9_MOUSE DnaJ homolog subfamily C member 9	8	2310.19	2309.75	2247.21	1833.56	1838.61	1931.91	2294.19	2277.01	2287.88	2289.05	29.5859	1868.03	45.2194	2286.36	7.09558	0.816071	0.998825	1.91577e-05	0.123376				0.000271503	0.00268668	0.929811	0.0020739
sp|Q9WTL7|LYPA2_MOUSE	Lypla2	LYPA2_MOUSE Acyl-protein thioesterase 2	7	1986.26	1977.94	1976.27	1675.54	1663.1	1653.6	2110.46	2047.95	2195.94	1980.16	4.36923	1664.08	8.98373	2118.12	60.6588	0.840378	1.06967	1.91935e-05	0.123606				0.000271503	0.000420444	0.0583642	0.00210631
sp|Q80U70|SUZ12_MOUSE	Suz12	SUZ12_MOUSE Polycomb protein Suz12	20	5527.31	5643.22	5751.53	4086.24	4078.11	3935.53	5354.89	5054.35	4956.14	5640.69	91.555	4033.29	69.2087	5121.79	169.631	0.715036	0.908009	1.92245e-05	0.123806				0.000271503	0.0010035	0.0447291	0.00347635
sp|P50136|ODBA_MOUSE	Bckdha	ODBA_MOUSE 2-oxoisovalerate dehydrogenase subunit alpha, mitochondrial	13	1439.02	1330.05	1451.1	2368.78	2264.6	2265	1711.27	1867.2	1822.41	1406.72	54.4401	2299.46	49.0169	1800.29	65.551	1.63462	1.27978	1.93445e-05	0.124578				0.000272302	0.00136214	0.0149356	0.00433434
sp|Q920Q6|MSI2H_MOUSE	Msi2	MSI2H_MOUSE RNA-binding protein Musashi homolog 2	20	7213.72	6659.78	6925.5	9642.31	9066.37	9286.09	6435.46	6656.43	6653.91	6933	226.207	9331.59	237.318	6581.93	103.577	1.34597	0.949363	1.93656e-05	0.124714				0.000272302	0.00286286	0.162865	0.00107924
sp|Q9JLN9|MTOR_MOUSE	Mtor	MTOR_MOUSE Serine/threonine-protein kinase mTOR	32	4282	4231.98	4298.58	5162.79	5350.68	5448.61	4761.99	4891.92	4845.74	4270.85	28.3087	5320.69	118.596	4833.22	53.7778	1.24582	1.13167	1.94349e-05	0.12516				0.000272681	0.00176146	0.00442534	0.0116671
sp|Q8BTI7|ANR52_MOUSE	Ankrd52	ANR52_MOUSE Serine/threonine-protein phosphatase 6 regulatory ankyrin repeat subunit C	11	1357.09	1431.03	1403.88	945.954	871.514	938.467	1316.5	1329.71	1423.13	1397.33	30.5388	918.645	33.4665	1356.45	47.4596	0.657427	0.97074	1.96123e-05	0.126303				0.000273785	0.00168635	0.425105	0.00237704
sp|P63030|MPC1_MOUSE	Mpc1	MPC1_MOUSE Mitochondrial pyruvate carrier 1	2	428.431	427.696	421.251	446.809	489.595	451.504	686.397	673.514	630.105	425.793	3.22543	462.636	19.159	663.339	24.0811	1.08653	1.55789	1.9629e-05	0.126411				0.000273785	0.0621457	0.00307922	0.00335103
sp|Q9D6T0|NOSIP_MOUSE	Nosip	NOSIP_MOUSE Nitric oxide synthase-interacting protein	11	2634.77	2578.35	2523.9	1851.72	1846.43	1924.18	2266.28	2431.57	2364.55	2579.01	45.2649	1874.11	35.4706	2354.13	67.8802	0.726679	0.912806	1.96411e-05	0.126489				0.000273785	0.00117831	0.0426304	0.00329909
sp|P06795|MDR1B_MOUSE	Abcb1b	MDR1B_MOUSE Multidrug resistance protein 1B	31	5656.61	5495.05	5657.07	6356.35	6488.45	6197.86	6791.78	6815.48	6847.3	5602.91	76.2688	6347.55	118.796	6818.19	22.7466	1.1329	1.2169	1.98103e-05	0.127579				0.000275548	0.00531117	0.00235275	0.0122042
sp|Q99LS3|SERB_MOUSE	Psph	SERB_MOUSE Phosphoserine phosphatase	10	1814.37	2095.28	1899.36	4143.22	3889.09	4255.61	2879.89	3030.06	3285.78	1936.34	117.624	4095.97	153.315	3065.24	167.561	2.11532	1.58301	1.99523e-05	0.128493				0.000276924	0.00145722	0.00978914	0.00836073
sp|A2RSJ4|UH1BL_MOUSE	Uhrf1bp1l	UH1BL_MOUSE UHRF1-binding protein 1-like	16	2366.85	2347.38	2388.01	2775.35	2868.46	2844.77	2876.69	3038.44	2932.08	2367.41	16.5919	2829.53	39.5107	2949.07	67.1181	1.1952	1.24569	2.0026e-05	0.128967				0.000277349	0.00130516	0.00466746	0.111243
sp|Q9JJV2|PROF2_MOUSE	Pfn2	PROF2_MOUSE Profilin-2	4	555.38	574.841	527.067	754.168	695.901	800.962	977.774	1023.28	1027.79	552.429	19.6149	750.344	42.9761	1009.61	22.5899	1.35826	1.82759	2.02255e-05	0.130252				0.000279511	0.00790201	0.00233575	0.00666811
sp|P39061|COIA1_MOUSE	Col18a1	COIA1_MOUSE Collagen alpha-1(XVIII) chain	20	3769.4	3571.7	3716.85	5711.31	5194.27	5524.7	3240.09	3559.41	3289.02	3685.98	83.6098	5476.76	213.785	3362.84	140.424	1.48583	0.912332	2.03058e-05	0.130769				0.00028002	0.00201187	0.0843374	0.00201238
sp|Q9EP82|WDR4_MOUSE	Wdr4	WDR4_MOUSE tRNA (guanine-N(7)-)-methyltransferase non-catalytic subunit WDR4	9	1284.89	1262.65	1387.19	1088.31	1124.21	1126.75	1602.43	1618.87	1630.65	1311.58	54.2321	1113.09	17.5528	1617.32	11.573	0.848666	1.23311	2.03922e-05	0.131326				0.000280611	0.0123639	0.0121215	0.000517087
sp|Q924C1|XPO5_MOUSE	Xpo5	XPO5_MOUSE Exportin-5	39	9940.32	10092.1	9904.42	7987.95	8424.38	8634.65	11482.1	11795.9	11274.5	9978.95	81.3427	8348.99	269.342	11517.5	214.327	0.836661	1.15418	2.05367e-05	0.132257				0.000281997	0.00540394	0.00642749	0.00200334
sp|Q9QYE6|GOGA5_MOUSE	Golga5	GOGA5_MOUSE Golgin subfamily A member 5	6	1412.09	1468.59	1487.19	1843.92	1834.07	1825.44	1537.59	1569.67	1502.13	1455.96	31.9343	1834.48	7.54991	1536.46	27.5846	1.25998	1.05529	2.06614e-05	0.133059				0.000282353	0.00151535	0.0908128	0.00156271
sp|P47962|RL5_MOUSE	Rpl5	RL5_MOUSE 60S ribosomal protein L5	82	21579.3	20837.6	20840.9	17338.2	17017.3	16927.4	19407.1	18688.5	18934.8	21085.9	348.866	17094.3	176.325	19010.1	298.164	0.810697	0.901555	2.06831e-05	0.133199				0.000282353	0.00140841	0.0151159	0.00452089
sp|P32921|SYWC_MOUSE	Wars	SYWC_MOUSE Tryptophan--tRNA ligase, cytoplasmic	27	4819.37	4968.61	4857.53	6777.84	6777.25	6661.26	5755.04	5547.78	6044.62	4881.84	63.3048	6738.78	54.8178	5782.48	203.76	1.38038	1.18449	2.06942e-05	0.133271				0.000282353	0.000729313	0.0155286	0.00902034
sp|Q3ULF4|SPG7_MOUSE	Spg7	SPG7_MOUSE Paraplegin	17	2096.73	2080.73	2222.77	2781.13	2770.75	2725.18	2151.49	2204.53	2121.82	2133.41	63.5238	2759.02	24.3008	2159.28	34.2126	1.29324	1.01213	2.10076e-05	0.135289				0.000285589	0.00218415	0.68221	0.000825022
sp|Q3V300|KIF22_MOUSE	Kif22	KIF22_MOUSE Kinesin-like protein KIF22	26	3393.16	3542.64	3575.29	2482.63	2707.33	2699.25	3801.13	3791.83	3819.85	3503.7	79.2896	2629.74	104.072	3804.27	11.6526	0.750561	1.08579	2.102e-05	0.135369				0.000285589	0.00386514	0.02389	0.00174139
tr|E9Q1F5|E9Q1F5_MOUSE	Myo5c	E9Q1F5_MOUSE Protein Myo5c	13	1945.44	1919.7	1981.85	2302.93	2400.33	2360.33	2148.55	2163.46	2127.48	1949	25.497	2354.53	39.9743	2146.5	14.7604	1.20807	1.10133	2.10974e-05	0.135868				0.00028585	0.00195027	0.00736046	0.005976
sp|Q9Z1E4|GYS1_MOUSE	Gys1	GYS1_MOUSE Glycogen [starch] synthase, muscle	19	2312.01	2468.68	2366.82	4052.1	3865.7	4178.23	2700.08	3029.69	2910.64	2382.5	64.9145	4032.01	128.378	2880.14	136.28	1.69234	1.20887	2.11395e-05	0.136139				0.00028585	0.00116921	0.0261695	0.00419731
sp|Q8R3C0|MCMBP_MOUSE	Mcmbp	MCMBP_MOUSE Mini-chromosome maintenance complex-binding protein	26	6727.38	6531.81	6651.09	5137.87	5510.89	5364.58	6831.56	6801.86	6943.64	6636.76	80.4815	5337.78	153.459	6859.02	61.0515	0.804275	1.03349	2.11725e-05	0.136351				0.00028585	0.00308407	0.0662972	0.00209904
sp|Q8BGU5|CCNY_MOUSE	Ccny	CCNY_MOUSE Cyclin-Y	4	798.109	840.313	805.371	972.423	981.035	966.711	809.636	822.556	820.888	814.598	18.4236	973.39	5.88756	817.693	5.73795	1.19493	1.0038	2.12457e-05	0.136822				0.000285909	0.00252667	0.852388	0.000574306
sp|Q8QZR5|ALAT1_MOUSE	Gpt	ALAT1_MOUSE Alanine aminotransferase 1	12	1075.28	975.273	1135.15	1984.49	2016.52	2115.84	1298.1	1374.34	1426.71	1061.9	65.9516	2038.95	55.9198	1366.38	52.8054	1.92009	1.28673	2.12656e-05	0.136951				0.000285909	0.00173565	0.0263119	0.00203927
sp|Q9Z2L6|MINP1_MOUSE	Minpp1	MINP1_MOUSE Multiple inositol polyphosphate phosphatase 1	9	903.854	961.308	952.114	851.638	841.411	831.724	632.092	684.932	648.874	939.092	25.1981	841.591	8.13085	655.299	22.0451	0.896175	0.697801	2.13312e-05	0.137373				0.000286194	0.011784	0.0053521	0.00269651
sp|Q8BI29|SARG_MOUSE	Sarg	SARG_MOUSE Specifically androgen-regulated gene protein	16	3340.34	3273.72	3293.49	3894.06	3902.41	3876.08	3273.51	3370.21	3198.92	3302.52	27.9364	3890.85	10.9862	3280.88	70.1228	1.17815	0.993448	2.15086e-05	0.138516				0.000287658	0.000783693	0.74456	0.00227029
sp|Q9D8T0|FAM3A_MOUSE	Fam3a	FAM3A_MOUSE Protein FAM3A	4	562.87	574.519	587.768	484.137	466.453	492.381	664.772	644.84	687.783	575.052	10.1716	480.99	10.8164	665.798	17.5464	0.836429	1.1578	2.15297e-05	0.138651				0.000287658	0.00386262	0.0147919	0.0016619
sp|Q9WV54|ASAH1_MOUSE	Asah1	ASAH1_MOUSE Acid ceramidase	15	2625.48	2594.09	2562.9	3138.33	2930.17	3110.81	1956.85	2136.2	2061.52	2594.16	25.5482	3059.77	92.3272	2051.52	73.5598	1.17949	0.790825	2.18322e-05	0.140599				0.000291031	0.00585677	0.00786403	0.00203615
sp|Q6P4T2|U520_MOUSE	Snrnp200	U520_MOUSE U5 small nuclear ribonucleoprotein 200 kDa helicase	131	37947.5	37044.9	37673.7	33050.9	33993.4	33464.9	38157	38692.5	37965.5	37555.4	377.866	33503.1	385.719	38271.7	307.673	0.892098	1.01907	2.18725e-05	0.140859				0.000291031	0.0026759	0.153463	0.00160782
sp|Q58A65|JIP4_MOUSE	Spag9	JIP4_MOUSE C-Jun-amino-terminal kinase-interacting protein 4	22	3721.71	3702.42	3699.47	4397.52	4483.41	4599.06	4053.69	3933.52	4049.75	3707.87	9.86252	4493.33	82.5768	4012.32	55.7432	1.21184	1.08211	2.22273e-05	0.143144				0.000295142	0.00150711	0.0103032	0.00638249
sp|P80313|TCPH_MOUSE	Cct7	TCPH_MOUSE T-complex protein 1 subunit eta	85	26231.7	25216.2	25288.4	20879.6	20554.9	21118.7	24638.1	24349.8	25292.6	25578.8	462.634	20851.1	231.053	24760.2	394.456	0.815171	0.967997	2.23472e-05	0.143916				0.000295614	0.00169939	0.1781	0.00189353
sp|Q8K2H1|PPHLN_MOUSE	Pphln1	PPHLN_MOUSE Periphilin-1	4	1010.55	962.903	986.402	784.185	767.842	762.238	889.071	892.14	927.396	986.618	19.4524	771.422	9.3105	902.869	17.3884	0.781885	0.915115	2.2386e-05	0.144166				0.000295614	0.00143502	0.0294463	0.00295496
sp|Q9WVM1|RGAP1_MOUSE	Racgap1	RGAP1_MOUSE Rac GTPase-activating protein 1	31	7545.17	7801.96	7745.95	5111.52	5353.59	5196.52	8060.75	7200.76	7459.83	7697.69	110.248	5220.54	100.274	7573.78	360.217	0.678196	0.983903	2.24006e-05	0.14426				0.000295614	0.000858793	0.698859	0.00261835
sp|Q9DCS2|CP013_MOUSE		CP013_MOUSE UPF0585 protein C16orf13 homolog	11	1451.91	1461.99	1423.66	1523.27	1473.22	1550.61	1800.29	1831.98	1769.85	1445.85	16.2236	1515.7	32.0446	1800.71	25.3662	1.04831	1.24543	2.24865e-05	0.144813				0.000296142	0.0636565	0.0030121	0.00312166
sp|Q91WL0|ES8L3_MOUSE	Eps8l3	ES8L3_MOUSE Epidermal growth factor receptor kinase substrate 8-like protein 3	6	517.076	439.186	543.186	589.742	558.853	596.777	1040.53	1063.21	1055.29	499.816	44.1771	581.791	16.4717	1053.01	9.39838	1.16401	2.1068	2.2965e-05	0.147894				0.000301825	0.09843	0.00551294	0.000543359
sp|P45376|ALDR_MOUSE	Akr1b1	ALDR_MOUSE Aldose reductase	42	13891.2	14088.3	14018	11836.9	11307.9	11704.4	14747.9	14835.2	15604	13999.2	81.5603	11616.4	224.749	15062.4	384.647	0.829792	1.07595	2.32355e-05	0.149637				0.000304759	0.00179564	0.0395211	0.00217849
sp|P47879|IBP4_MOUSE	Igfbp4	IBP4_MOUSE Insulin-like growth factor-binding protein 4	6	2906.02	2609.75	2718.17	1852.13	1762.92	1879.49	1930.57	1939.62	1971.04	2744.65	122.392	1831.51	49.7723	1947.08	17.3428	0.667304	0.709409	2.3531e-05	0.15154				0.000308007	0.00247247	0.00614619	0.0512048
sp|P06801|MAOX_MOUSE	Me1	MAOX_MOUSE NADP-dependent malic enzyme	42	10337.7	10011	10235.4	12408.8	12198.5	12702.5	9878.98	10179.7	10332	10194.7	136.444	12436.6	206.694	10130.2	188.224	1.21991	0.993676	2.35894e-05	0.151916				0.000308146	0.00178448	0.756712	0.00212943
sp|P25206|MCM3_MOUSE	Mcm3	MCM3_MOUSE DNA replication licensing factor MCM3	57	10915.9	10885.2	11161.2	9904.89	9757.67	10205.6	12224.3	12441.3	12063.9	10987.4	123.509	9956.05	186.411	12243.2	154.649	0.906131	1.11429	2.36394e-05	0.152238				0.000308174	0.00776266	0.00762538	0.00174139
sp|Q9QXS1|PLEC_MOUSE	Plec	PLEC_MOUSE Plectin	520	137517	132190	130594	156077	157192	156633	121851	126817	126036	133434	2959.96	156634	455.197	124901	2180.35	1.17387	0.936056	2.37042e-05	0.152655				0.000308394	0.00284502	0.0580751	0.00089812
sp|Q9DAZ9|ZFY19_MOUSE	Zfyve19	ZFY19_MOUSE Zinc finger FYVE domain-containing protein 19	2	354.047	366.326	354.464	380.421	371.071	359.618	459.813	448.009	447.696	358.279	5.69263	370.37	8.50724	451.839	5.63968	1.03375	1.26114	2.38097e-05	0.153334				0.000309142	0.19196	0.00311901	0.00243948
sp|O70551|SRPK1_MOUSE	Srpk1	SRPK1_MOUSE SRSF protein kinase 1	16	4802.78	4874.75	4507.12	3570.47	3671.26	3562.28	4827.37	4747.77	4935.16	4728.22	159.076	3601.34	49.5562	4836.77	76.7897	0.761669	1.02296	2.38977e-05	0.153901				0.000309661	0.00272049	0.498119	0.000792211
sp|Q6RI63|F120B_MOUSE	Fam120b	F120B_MOUSE Constitutive coactivator of peroxisome proliferator-activated receptor gamma	4	748.342	797.607	752.99	1047.28	1072.82	1058.82	968.456	1016.21	951.128	766.313	22.2094	1059.64	10.4428	978.598	27.5204	1.38278	1.27702	2.41597e-05	0.155589				0.000311971	0.0014254	0.00840115	0.028368
sp|Q9DBH0|WWP2_MOUSE	Wwp2	WWP2_MOUSE NEDD4-like E3 ubiquitin-protein ligase WWP2	2	234.233	231.438	245.459	198.484	198.983	196.852	249.683	251.375	259.852	237.043	6.05919	198.106	0.910042	253.637	4.44886	0.835739	1.07	2.41729e-05	0.155674				0.000311971	0.00309736	0.0658116	0.00082068
sp|P59328|WDHD1_MOUSE	Wdhd1	WDHD1_MOUSE WD repeat and HMG-box DNA-binding protein 1	16	2910.98	2783.68	2677.84	1987.99	2056.8	2055.91	2483.46	2528.46	2555.96	2790.83	95.3133	2033.57	32.2296	2522.63	29.884	0.728659	0.903897	2.44085e-05	0.157191				0.000314382	0.00217072	0.0399215	0.00126522
sp|Q8CGU1|CACO1_MOUSE	Calcoco1	CACO1_MOUSE Calcium-binding and coiled-coil domain-containing protein 1	8	1091.2	974.499	1047.27	1643.28	1600.39	1632.94	1254.48	1290.46	1339.26	1037.66	48.1255	1625.54	18.2756	1294.73	34.7429	1.56655	1.24775	2.45544e-05	0.158131				0.000315578	0.00177184	0.0183713	0.00230414
sp|Q99JB8|PACN3_MOUSE	Pacsin3	PACN3_MOUSE Protein kinase C and casein kinase II substrate protein 3	7	470.368	429.251	463.323	699.835	707.07	698.878	466.34	505.365	509.139	454.314	17.9541	701.928	3.65711	493.615	19.3475	1.54503	1.08651	2.46528e-05	0.158764				0.000315578	0.00140841	0.15294	0.00192686
sp|Q3TMW1|C102A_MOUSE	Ccdc102a	C102A_MOUSE Coiled-coil domain-containing protein 102A	4	408.542	392.122	383.034	479.621	485.208	502.735	330.393	316.301	344.44	394.566	10.556	489.188	9.84698	330.378	11.4877	1.23981	0.83732	2.46769e-05	0.15892				0.000315578	0.00359946	0.018851	0.00151619
sp|Q9D1E6|TBCB_MOUSE	Tbcb	TBCB_MOUSE Tubulin-folding cofactor B	12	2272.75	2372.53	2192.45	1930.52	1974.86	2021.73	2796.13	2824.97	2971.49	2279.24	73.6606	1975.7	37.2411	2864.2	76.776	0.866824	1.25664	2.46974e-05	0.159051				0.000315578	0.011694	0.0104115	0.00115591
sp|P81117|NUCB2_MOUSE	Nucb2	NUCB2_MOUSE Nucleobindin-2	9	2536.81	2505.99	2486.06	3194.89	3087.5	3238.4	2407.91	2539.91	2384.44	2509.62	20.877	3173.6	63.418	2444.09	68.4314	1.26457	0.973887	2.48316e-05	0.159916				0.000316665	0.00140841	0.324188	0.00242238
sp|Q6PGG6|GNL3L_MOUSE	Gnl3l	GNL3L_MOUSE Guanine nucleotide-binding protein-like 3-like protein	10	1794.29	1880.36	1873.51	1311.22	1206.21	1308.6	1674.61	1734.61	1752.49	1849.39	39.0595	1275.34	48.8963	1720.57	33.3083	0.689603	0.930346	2.49215e-05	0.160494				0.000317183	0.00217072	0.0504818	0.00298911
sp|Q8BLY2|SYTC2_MOUSE	Tarsl2	SYTC2_MOUSE Probable threonine--tRNA ligase 2, cytoplasmic	18	3355.65	3558.8	3497.04	3126.97	3266.71	3343.49	4343.03	4397.94	4321.39	3470.5	85.0329	3245.72	89.6309	4354.12	32.2202	0.935233	1.25461	2.50261e-05	0.161168				0.000317404	0.0778515	0.00484584	0.00139517
sp|Q6PIP5|NUDC1_MOUSE	Nudcd1	NUDC1_MOUSE NudC domain-containing protein 1	18	4255.09	4305.82	4243.06	3735.29	3768.44	3897.64	4778.88	5016.61	5079.79	4267.99	27.197	3800.46	70.0389	4958.43	129.552	0.890456	1.16177	2.50374e-05	0.161241				0.000317404	0.00415885	0.0103389	0.00210631
tr|Q9MD68|Q9MD68_MOUSE	mt-Co1	Q9MD68_MOUSE Cytochrome c oxidase subunit 1	3	789.395	789.217	780.726	927.826	915.424	934.803	871.988	895.092	912.259	786.446	4.0453	926.018	8.01411	893.113	16.5	1.17747	1.13563	2.51798e-05	0.162158				0.000318581	0.000858793	0.00718888	0.0808035
sp|Q9Z1X4|ILF3_MOUSE	Ilf3	ILF3_MOUSE Interleukin enhancer-binding factor 3	42	7942.34	7684.33	7920.1	8809.81	8748.92	8994.61	7007	7260.35	6921.85	7848.92	116.739	8851.11	104.468	7063.07	143.766	1.12769	0.899877	2.5296e-05	0.162906				0.000318961	0.00378339	0.01769	0.00155974
sp|Q9CQ86|MIEN1_MOUSE	Mien1	MIEN1_MOUSE Migration and invasion enhancer 1	4	684.01	696.026	694.149	633.013	593.324	589.975	824.906	799.646	801.994	691.395	5.27791	605.437	19.5468	808.849	11.3946	0.875675	1.16988	2.53089e-05	0.162989				0.000318961	0.0101245	0.00442534	0.00209904
sp|Q8R1N4|NUDC3_MOUSE	Nudcd3	NUDC3_MOUSE NudC domain-containing protein 3	5	800.347	759.668	784.926	570.051	586.725	579.729	784.457	735.398	794.206	781.647	16.7682	578.835	6.83642	771.354	25.7341	0.740532	0.986831	2.53932e-05	0.163532				0.000319399	0.00119784	0.707604	0.00221301
sp|Q9WUM3|COR1B_MOUSE	Coro1b	COR1B_MOUSE Coronin-1B	31	11294.4	10800.1	10543.1	14403.9	13648	14298.7	10371.5	10712.8	10541.2	10879.2	311.775	14116.9	334.309	10541.8	139.336	1.2976	0.96899	2.5529e-05	0.164407				0.000320481	0.00305327	0.294776	0.00130125
sp|P35505|FAAA_MOUSE	Fah	FAAA_MOUSE Fumarylacetoacetase	17	2683.06	2652.43	2607.67	3624.32	3483.15	3735.88	3167.77	3235.78	3355.2	2647.72	30.9575	3614.45	103.412	3252.92	77.4715	1.36512	1.22857	2.58149e-05	0.166248				0.000323439	0.00158791	0.00602389	0.0252487
sp|Q9Z0L8|GGH_MOUSE	Ggh	GGH_MOUSE Gamma-glutamyl hydrolase	3	229.072	192.254	217.326	362.07	343.749	379.431	456.915	473.071	527.252	212.884	15.3556	361.75	14.5689	485.746	30.0812	1.69928	2.28174	2.6265e-05	0.169146				0.00032813	0.00374697	0.00493169	0.010392
sp|P17439|GLCM_MOUSE	Gba	GLCM_MOUSE Glucosylceramidase	9	1695.66	1630.6	1703.11	2111.15	2108.19	2049.28	1463.91	1539.08	1581.05	1676.46	32.5679	2089.54	28.4938	1528.01	48.4582	1.2464	0.911454	2.62912e-05	0.169315				0.00032813	0.00179564	0.051215	0.00180564
sp|Q91WG5|AAKG2_MOUSE	Prkag2	AAKG2_MOUSE 5'-AMP-activated protein kinase subunit gamma-2	3	395.293	411.714	406.658	377.371	383.448	375.209	487.953	485.869	463.769	404.555	6.86679	378.676	3.48784	479.197	10.9424	0.936031	1.1845	2.65082e-05	0.170713				0.000330199	0.0154653	0.00894199	0.00160782
sp|Q61147|CERU_MOUSE	Cp	CERU_MOUSE Ceruloplasmin	3	441.019	344.822	428.776	885.72	836.292	825.813	342.614	356.153	364.959	404.872	42.7552	849.275	26.1232	354.575	9.19027	2.09764	0.875771	2.65831e-05	0.171195				0.000330324	0.00350226	0.243661	0.000517087
sp|Q6P9P6|KIF11_MOUSE	Kif11	KIF11_MOUSE Kinesin-like protein KIF11	49	11507.1	11201.2	11221.5	8501.54	8691.66	8682.44	8953.79	8742.89	9442.34	11309.9	139.664	8625.21	87.5312	9046.34	292.952	0.762623	0.799858	2.66208e-05	0.171438				0.000330324	0.000851522	0.00744136	0.137625
sp|P50580|PA2G4_MOUSE	Pa2g4	PA2G4_MOUSE Proliferation-associated protein 2G4	63	16373.1	16377.1	15934.1	15055.4	14610.4	15077.9	17844.8	18280.1	17762.3	16228.1	207.896	14914.6	215.274	17962.4	227.159	0.919058	1.10687	2.67786e-05	0.172454				0.000331642	0.00851626	0.00994038	0.00154841
sp|P19096|FAS_MOUSE	Fasn	FAS_MOUSE Fatty acid synthase	176	49367.4	49485	48547.4	43199.1	43340.6	44283.4	44992.9	44830	45504.1	49133.3	417.043	43607.7	481.272	45109	287.184	0.887539	0.918095	2.69644e-05	0.173651				0.000332556	0.0020717	0.00563033	0.0291782
sp|Q7TSJ2|MAP6_MOUSE	Map6	MAP6_MOUSE Microtubule-associated protein 6	2	299.066	304.703	302.768	260.856	262.626	265.898	313.285	331.708	324.801	302.179	2.33868	263.127	2.08861	323.265	7.59921	0.870764	1.06978	2.69962e-05	0.173856				0.000332556	0.00117232	0.042588	0.00210681
sp|P70460|VASP_MOUSE	Vasp	VASP_MOUSE Vasodilator-stimulated phosphoprotein	26	5813.53	5740.33	5732.9	7065.07	7049.97	7281.72	5099.76	5250.59	5544.12	5762.25	36.3847	7132.25	105.869	5298.16	184.501	1.23775	0.919459	2.70073e-05	0.173927				0.000332556	0.00106827	0.055185	0.00228202
sp|Q9CQR4|ACO13_MOUSE	Acot13	ACO13_MOUSE Acyl-coenzyme A thioesterase 13	3	587.866	508.765	576.01	983.083	1065.33	1006.92	735.977	755.054	775.105	557.547	34.832	1018.44	34.5519	755.379	15.9756	1.82665	1.35483	2.72806e-05	0.175687				0.000334828	0.00218415	0.0152988	0.00248756
sp|Q8K2I4|MANBA_MOUSE	Manba	MANBA_MOUSE Beta-mannosidase	5	944.699	854.268	892.966	1488.99	1389.83	1435.24	1235.06	1335.69	1245.22	897.311	37.0459	1438.02	40.5296	1271.99	45.2333	1.60259	1.41756	2.72957e-05	0.175784				0.000334828	0.00175155	0.00754874	0.0275394
sp|Q91VH1|ADR1_MOUSE	Adipor1	ADR1_MOUSE Adiponectin receptor protein 1	2	462.43	460.881	474.753	726.846	709.779	694.62	476.833	413.557	425.398	466.021	6.20652	710.415	13.1639	438.596	27.4664	1.52443	0.94115	2.73654e-05	0.176233				0.000335044	0.000783693	0.294711	0.00247997
sp|Q60766|IRGM1_MOUSE	Irgm1	IRGM1_MOUSE Immunity-related GTPase family M protein 1	7	1096.98	1106.46	1155.59	1530.36	1535.37	1530.1	1566.19	1729.9	1583.88	1119.68	25.6878	1531.94	2.42534	1626.66	73.3604	1.3682	1.45279	2.74656e-05	0.176879				0.000335589	0.00101913	0.00624588	0.153183
sp|P13745|GSTA1_MOUSE	Gsta1	GSTA1_MOUSE Glutathione S-transferase A1	24	6379.01	6621.98	6716.06	6575.39	7223.83	6997.3	10427.4	9585.88	9898.02	6572.35	142.005	6932.17	268.7	9970.43	347.344	1.05475	1.51703	2.75141e-05	0.177191				0.000335589	0.192915	0.00412316	0.00294923
sp|Q8BHX3|BOREA_MOUSE	Cdca8	BOREA_MOUSE Borealin	9	1904.11	1945.07	2055.76	1247.28	1272.58	1329.25	1823.86	1687.93	1827.35	1968.31	64.0553	1283.04	34.2712	1779.71	64.9163	0.651846	0.904182	2.75809e-05	0.177621				0.000335767	0.0015485	0.0764968	0.00270652
sp|Q920Q8|NS1BP_MOUSE	Ivns1abp	NS1BP_MOUSE Influenza virus NS1A-binding protein homolog	11	1511.93	1598.38	1532.19	1102.41	1076.53	1104.52	1279.55	1387.16	1361.74	1547.5	36.9161	1094.49	12.7265	1342.82	45.9242	0.707261	0.867733	2.7803e-05	0.179051				0.000337341	0.00108374	0.0268412	0.00469724
sp|Q07139|ECT2_MOUSE	Ect2	ECT2_MOUSE Protein ECT2	19	4976.29	4817.99	5070.18	4014.43	4299.33	4154.37	5569.7	5526.62	5703.25	4954.82	104.069	4156.04	116.316	5599.86	75.1958	0.838788	1.13018	2.78149e-05	0.179128				0.000337341	0.00617829	0.0130861	0.00156271
sp|Q99JP6|HOME3_MOUSE	Homer3	HOME3_MOUSE Homer protein homolog 3	4	1065.26	1060.14	1075.15	1313.59	1356.83	1314.27	1026.85	1091.61	1083.1	1066.85	6.23009	1328.23	20.2252	1067.19	28.7331	1.245	1.00032	2.80036e-05	0.180343				0.000337494	0.00102411	0.998687	0.00285173
tr|A3KGI3|A3KGI3_MOUSE	Casc5	A3KGI3_MOUSE Protein CASC5	18	2422.46	2407	2289.77	1793.12	1833.63	1806.54	2295.32	2412.71	2458.46	2373.08	59.2439	1811.1	16.8491	2388.83	68.7088	0.763185	1.00664	2.80241e-05	0.180475				0.000337494	0.00158791	0.853414	0.00178505
sp|Q8C3I8|F203A_MOUSE	Fam203a	F203A_MOUSE Protein FAM203A	11	1600.79	1670.21	1571.93	1008.79	1036.62	1078.01	1502.71	1427.58	1597.23	1614.31	41.2459	1041.14	28.4391	1509.17	69.4099	0.644944	0.934872	2.80952e-05	0.180933				0.000337494	0.00126297	0.192442	0.00296064
sp|Q9ESL4|MLTK_MOUSE	Zak	MLTK_MOUSE Mitogen-activated protein kinase kinase kinase MLT	11	2614.83	2571.79	2560.82	2034.37	1979.4	2072.74	2242.43	2283.76	2363.5	2582.48	23.3092	2028.84	38.3062	2296.56	50.2489	0.785616	0.889286	2.81238e-05	0.181117				0.000337494	0.00129126	0.0126046	0.00883928
sp|Q9QXT0|CNPY2_MOUSE	Cnpy2	CNPY2_MOUSE Protein canopy homolog 2	5	1495.61	1356.19	1410.41	1970.79	1972.57	2062.08	1885.87	1890.64	1926.12	1420.74	57.3845	2001.81	42.6212	1900.88	17.9556	1.409	1.33795	2.81385e-05	0.181212				0.000337494	0.00259166	0.00642749	0.0461503
tr|Q99L20|Q99L20_MOUSE	Gstt3	Q99L20_MOUSE Glutathione S-transferase theta 3	2	194.252	199.404	205.125	308.301	335.377	289.549	325.373	346.723	348.727	199.594	4.44091	311.076	18.8118	340.274	10.5685	1.55854	1.70484	2.8142e-05	0.181235				0.000337494	0.00316666	0.00235988	0.149751
sp|Q7TQC5|APTX_MOUSE	Aptx	APTX_MOUSE Aprataxin	3	745.342	744.469	737.822	582.054	573.866	610.036	650.171	669.692	658.809	742.544	3.35816	588.652	15.4859	659.557	7.98696	0.79275	0.88824	2.82101e-05	0.181673				0.000337683	0.00196676	0.00466746	0.0107719
sp|Q2TPA8|HSDL2_MOUSE	Hsdl2	HSDL2_MOUSE Hydroxysteroid dehydrogenase-like protein 2	9	1612.67	1446.01	1593.15	2636.55	2611.8	2484.39	1906.58	2050.72	1929.16	1550.61	74.3914	2577.58	66.6654	1962.15	63.3009	1.6623	1.26541	2.83682e-05	0.182691				0.000338944	0.00179564	0.0189194	0.00327715
sp|Q9R0A0|PEX14_MOUSE	Pex14	PEX14_MOUSE Peroxisomal membrane protein PEX14	10	1799.7	1783.64	1800.39	2295.66	2213.78	2184.93	1830.03	1853.02	1758.91	1794.58	7.73852	2231.46	46.9015	1813.99	40.0601	1.24344	1.01082	2.85118e-05	0.183616				0.00034003	0.00156426	0.606692	0.00311182
sp|Q9CXW3|CYBP_MOUSE	Cacybp	CYBP_MOUSE Calcyclin-binding protein	30	8759.39	8807.68	8257.14	6809.27	6576.96	6630.18	8327.8	8133.64	8250.96	8608.07	248.927	6672.14	99.3722	8237.47	79.8377	0.775103	0.956947	2.85806e-05	0.184059				0.00034022	0.00247236	0.16389	0.00102379
sp|Q8CGN4|BCOR_MOUSE	Bcor	BCOR_MOUSE BCL-6 corepressor	3	497.562	479.353	475.885	387.369	387.382	400.176	471.633	460.64	477.231	484.267	9.50723	391.642	6.03422	469.835	6.89158	0.808733	0.970198	2.86423e-05	0.184457				0.000340326	0.00208363	0.209169	0.00201238
sp|Q922B1|MACD1_MOUSE	Macrod1	MACD1_MOUSE O-acetyl-ADP-ribose deacetylase MACROD1	3	253.593	284.503	251.326	527.985	484.486	525.605	311.059	351.35	335.763	263.141	15.1338	512.692	19.9683	332.724	16.5885	1.94836	1.26443	2.89876e-05	0.18668				0.000343793	0.00169939	0.0318851	0.00312166
sp|Q8BJW6|EIF2A_MOUSE	Eif2a	EIF2A_MOUSE Eukaryotic translation initiation factor 2A	36	10660	10218.9	10343.4	8345.58	8439.22	8453.92	10402.2	9865.08	10284.8	10407.4	185.683	8412.91	47.9839	10184	230.566	0.808356	0.978534	2.9056e-05	0.18712				0.000343971	0.00130516	0.412378	0.00217849
sp|Q64512|PTN13_MOUSE	Ptpn13	PTN13_MOUSE Tyrosine-protein phosphatase non-receptor type 13	15	1769.06	1597.42	1733.58	2260.04	2470.55	2466.68	1392.89	1393.6	1479.62	1700.02	73.981	2399.09	98.3359	1422.04	40.7186	1.41121	0.836482	2.91584e-05	0.18778				0.000344551	0.00469533	0.0268412	0.00136624
sp|Q8BUH8|SENP7_MOUSE	Senp7	SENP7_MOUSE Sentrin-specific protease 7	5	1024.65	916.185	969.332	1243.95	1274.6	1262.38	872.55	871.806	885.124	970.056	44.2836	1260.31	12.5981	876.493	6.11036	1.29921	0.90355	2.92152e-05	0.188146				0.00034459	0.00480528	0.0677691	0.000465407
sp|O35954|PITM1_MOUSE	Pitpnm1	PITM1_MOUSE Membrane-associated phosphatidylinositol transfer protein 1	9	1393.91	1341.57	1350.95	1725.42	1706.01	1759.5	1223.1	1331.56	1270.08	1362.14	22.7865	1730.31	22.1093	1274.91	44.4103	1.27028	0.935961	2.93573e-05	0.189061				0.000345633	0.00130516	0.110099	0.00210681
sp|Q8BH59|CMC1_MOUSE	Slc25a12	CMC1_MOUSE Calcium-binding mitochondrial carrier protein Aralar1	29	5403.8	5250.48	5477.08	5800.43	5973.86	5743.06	6548.89	6672.74	6548.05	5377.12	94.4131	5839.12	98.1144	6589.89	58.5824	1.08592	1.22554	2.96169e-05	0.190733				0.000348052	0.0156738	0.00402397	0.0034921
sp|Q99J09|MEP50_MOUSE	Wdr77	MEP50_MOUSE Methylosome protein 50	12	1479.62	1474.93	1534.52	1215.77	1182.65	1222.92	1383.33	1425.24	1435.47	1496.36	27.0534	1207.11	17.5427	1414.68	22.5578	0.806702	0.945416	2.96911e-05	0.191211				0.00034829	0.00179494	0.0586868	0.00261017
sp|Q3TGW2|EEPD1_MOUSE	Eepd1	EEPD1_MOUSE Endonuclease/exonuclease/phosphatase family domain-containing protein 1	11	2121.72	2056.48	2096.87	1704.9	1684.57	1723.81	1482.62	1615.54	1558.58	2091.69	26.8848	1704.43	16.0232	1552.25	54.4488	0.814856	0.742102	2.98177e-05	0.192026				0.000349138	0.00112858	0.0057099	0.0318069
sp|Q99P30|NUDT7_MOUSE	Nudt7	NUDT7_MOUSE Peroxisomal coenzyme A diphosphatase NUDT7	2	225.306	217.35	227.938	284.3	303.569	297.283	293.078	288.212	280.232	223.531	4.501	295.051	8.02334	287.174	5.29547	1.31995	1.28471	2.99063e-05	0.192596				0.00034954	0.00229042	0.00466746	0.337181
sp|Q61508|ECM1_MOUSE	Ecm1	ECM1_MOUSE Extracellular matrix protein 1	7	807.817	794.352	782.413	1437.5	1361.48	1505.12	614.572	765.112	669.468	794.861	10.3774	1434.7	58.6742	683.051	62.2036	1.80497	0.859334	3.05556e-05	0.196778				0.000356388	0.00102075	0.113186	0.00247997
sp|Q99P31|HPBP1_MOUSE	Hspbp1	HPBP1_MOUSE Hsp70-binding protein 1	16	1477.54	1596.79	1525.72	1144.6	1200.98	1201.65	1590.34	1602.69	1560.31	1533.35	48.9817	1182.41	26.7371	1584.45	17.7963	0.771129	1.03332	3.06029e-05	0.197083				0.000356388	0.00341579	0.298198	0.0011156
sp|Q9DBY8|NVL_MOUSE	Nvl	NVL_MOUSE Nuclear valosin-containing protein-like	16	3279.45	3025.63	3047.95	2338.56	2317.1	2305.13	3066.14	3229.02	3083.58	3117.68	114.753	2320.26	13.8298	3126.25	73.0197	0.744228	1.00275	3.08306e-05	0.198549				0.000357912	0.00237112	0.937386	0.000932811
sp|Q9WUR2|ECI2_MOUSE	Eci2	ECI2_MOUSE Enoyl-CoA delta isomerase 2, mitochondrial	5	1222.72	1115.96	1154.23	1803.39	1844.97	1776.98	1180.07	1313.5	1263.02	1164.3	44.1628	1808.45	27.9862	1252.2	55.0076	1.55324	1.07549	3.08449e-05	0.198641				0.000357912	0.00140841	0.205618	0.00229694
sp|A2AB59|RHG27_MOUSE	Arhgap27	RHG27_MOUSE Rho GTPase-activating protein 27	8	2817.62	2735.99	2803.32	3387.33	3245.67	3405.73	4091.98	3858.49	4266.62	2785.64	35.5923	3346.24	71.5117	4072.36	167.195	1.20125	1.46191	3.0964e-05	0.199408				0.000358647	0.00280688	0.00486771	0.00928402
sp|Q9CX11|UTP23_MOUSE	Utp23	UTP23_MOUSE rRNA-processing protein UTP23 homolog	5	1116.23	1097.52	1038.22	814.696	812.429	840.96	1011.63	1045.37	1037.77	1083.99	33.2534	822.695	12.9484	1031.59	14.4509	0.758951	0.95166	3.10377e-05	0.199883				0.000358856	0.00240437	0.157796	0.00128298
sp|Q64516-1|GLPK_MOUSE	Gk	GLPK_MOUSE Isoform 1 of Glycerol kinase	26	5199.1	5335.75	5507.01	6640.5	6415.92	6819.17	7164.16	7568.85	7541.19	5347.29	125.968	6625.2	164.981	7424.73	184.599	1.23898	1.3885	3.12214e-05	0.201066				0.000359388	0.00384841	0.00442534	0.0182024
tr|J3QND8|J3QND8_MOUSE	Gm6768	J3QND8_MOUSE Uncharacterized protein	8	1681.35	1630.96	1617.05	996.041	1006.84	1109.41	1486.43	1631.88	1541.27	1643.12	27.6227	1037.43	51.0879	1553.19	59.9753	0.631378	0.945271	3.12284e-05	0.201111				0.000359388	0.00187581	0.177557	0.00338556
sp|Q99KI0|ACON_MOUSE	Aco2	ACON_MOUSE Aconitate hydratase, mitochondrial	73	14871.4	13652	14374.1	19389.5	19381.5	19007	15128.3	15697.9	15243.4	14299.2	500.63	19259.3	178.456	15356.5	245.914	1.34689	1.07395	3.12568e-05	0.201294				0.000359388	0.00227792	0.0944064	0.000952817
sp|Q6P5F6|S39AA_MOUSE	Slc39a10	S39AA_MOUSE Zinc transporter ZIP10	4	690.607	676.445	670.838	540.788	531.769	550.964	606.38	629.422	639.727	679.297	8.31875	541.174	7.84107	625.176	13.9409	0.796668	0.920329	3.13069e-05	0.201617				0.000359388	0.00124334	0.0290257	0.00511345
sp|Q810J8|ZFYV1_MOUSE	Zfyve1	ZFYV1_MOUSE Zinc finger FYVE domain-containing protein 1	2	256.844	231.056	266.266	434.32	417.884	457.292	300.964	306.067	296.008	251.389	14.883	436.499	16.1618	301.013	4.10672	1.73635	1.1974	3.1382e-05	0.2021				0.000359609	0.00244099	0.0355874	0.00164227
tr|O88325|O88325_MOUSE	Naglu	O88325_MOUSE Alpha-N-acetylglucosaminidase	10	1897.87	1707.82	1773.77	2499.68	2559.38	2622.21	1933.07	1907.09	1892.87	1793.15	78.7889	2560.42	50.0281	1911.01	16.644	1.42789	1.06573	3.15853e-05	0.203409				0.000361296	0.0026759	0.157065	0.00082068
sp|Q9D1H6|NDUF4_MOUSE	Ndufaf4	NDUF4_MOUSE NADH dehydrogenase [ubiquinone] 1 alpha subcomplex assembly factor 4	4	667.191	685.188	673.981	558.972	551.285	580.116	743.145	795.396	748.278	675.453	7.42064	563.458	12.1901	762.273	23.5151	0.834192	1.12854	3.20512e-05	0.20641				0.000365975	0.00263784	0.0222453	0.00219407
sp|P48760|FOLC_MOUSE	Fpgs	FOLC_MOUSE Folylpolyglutamate synthase, mitochondrial	5	448.264	436.633	438.099	335.48	334.271	325.508	426.98	429.515	464.103	440.999	5.17211	331.753	4.44338	440.199	16.9341	0.752277	0.998187	3.22121e-05	0.207446				0.00036716	0.000858793	0.947314	0.00290006
sp|Q8CI94|PYGB_MOUSE	Pygb	PYGB_MOUSE Glycogen phosphorylase, brain form	47	9267.33	9370.35	9679.32	11277.8	11979.7	12091.8	12712.6	12312.3	12599.2	9439	175.059	11783.1	360.22	12541.4	168.461	1.24834	1.32868	3.29093e-05	0.211936				0.000374445	0.00394498	0.00294382	0.0721614
tr|Q6NXL1|Q6NXL1_MOUSE	Sec24d	Q6NXL1_MOUSE Protein Sec24d	23	5303.37	5126.55	5496.46	4597.3	4732.74	4698.32	3987.13	4137.55	4011.13	5308.79	151.064	4676.12	57.4783	4045.27	65.9833	0.880825	0.761994	3.3082e-05	0.213048				0.000375454	0.0100015	0.0054435	0.00276448
sp|Q9R1X4|TIM_MOUSE	Timeless	TIM_MOUSE Protein timeless homolog	17	2060.47	2205.01	2197.09	1921.95	1996.34	2048.71	2766.22	2773.04	2687.76	2154.19	66.3489	1989	52.0092	2742.34	38.6942	0.923317	1.27303	3.31146e-05	0.213258				0.000375454	0.0637559	0.00642749	0.00127407
tr|E9PUK3|E9PUK3_MOUSE	Fnbp1l	E9PUK3_MOUSE Formin-binding protein 1-like	17	4212.51	3806	4111.45	5993.24	6021.2	5776.68	4426.18	4229.32	4450.7	4043.32	172.808	5930.37	109.275	4368.73	99.0871	1.46671	1.08048	3.34171e-05	0.215206				0.000378218	0.00229042	0.129585	0.00136624
sp|Q3UQU0|BRD9_MOUSE	Brd9	BRD9_MOUSE Bromodomain-containing protein 9	3	2885.79	2878.2	2623.15	1938.2	1980.67	1907.6	2026.56	2035.11	2110.96	2795.71	122.06	1942.16	29.9616	2057.54	37.9322	0.694691	0.735964	3.35231e-05	0.215889				0.000378534	0.00247376	0.00777704	0.0378761
sp|Q00899|TYY1_MOUSE	Yy1	TYY1_MOUSE Transcriptional repressor protein YY1	6	1539.46	1376.01	1427.33	1051.36	1041.68	1019.02	1036.98	1041.54	1054.27	1447.6	68.2502	1037.35	13.5526	1044.26	7.31658	0.716602	0.721376	3.35963e-05	0.21636				0.000378534	0.00322101	0.00667197	0.577495
sp|Q6VNB8|WDFY3_MOUSE	Wdfy3	WDFY3_MOUSE WD repeat and FYVE domain-containing protein 3	6	619.534	652.998	658.963	869.386	947.052	921.447	741.414	751.697	745.588	643.832	17.3528	912.628	32.3144	746.233	4.22272	1.4175	1.15905	3.37273e-05	0.217204				0.000378534	0.00247161	0.010996	0.00478098
sp|P28574|MAX_MOUSE	Max	MAX_MOUSE Protein max	3	637.751	642.86	588.899	425.824	413.423	431.335	551.298	522.024	523.542	623.17	24.3229	423.527	7.4907	532.288	13.4564	0.679634	0.854162	3.37321e-05	0.217235				0.000378534	0.0019294	0.0274547	0.00254132
sp|Q8R1F6|HID1_MOUSE	Hid1	HID1_MOUSE Protein HID1	4	703.384	706.216	639.893	1017.45	1008.87	962.72	962.311	975.438	1009.17	683.164	30.6193	996.347	24.0343	982.306	19.737	1.45843	1.43788	3.37389e-05	0.217279				0.000378534	0.00280529	0.00628017	0.580183
sp|Q8CI43|MYL6B_MOUSE	Myl6b	MYL6B_MOUSE Myosin light chain 6B	5	284.867	253.692	265.783	417.702	465.424	434.127	309.74	303.817	302.178	268.114	12.8334	439.084	19.7953	305.245	3.24811	1.63768	1.13849	3.41999e-05	0.220247				0.000382518	0.00259914	0.043392	0.00229455
sp|P00860|DCOR_MOUSE	Odc1	DCOR_MOUSE Ornithine decarboxylase	2	762.219	817.118	842.068	539.672	555.022	551.472	719.842	677.808	688.781	807.135	33.3538	548.722	6.56138	695.477	17.8015	0.679839	0.861661	3.4216e-05	0.220351				0.000382518	0.00193787	0.0336619	0.00204315
sp|Q9EP97|SENP3_MOUSE	Senp3	SENP3_MOUSE Sentrin-specific protease 3	16	3918.18	3766.06	3760.23	3539.4	3608.84	3543.7	3185.83	3245.48	3191.17	3814.82	73.1229	3563.98	31.7693	3207.49	26.949	0.934245	0.840797	3.42722e-05	0.220713				0.000382518	0.0177633	0.00542304	0.0019954
sp|Q91V76|CK054_MOUSE		CK054_MOUSE Ester hydrolase C11orf54 homolog	8	1386.93	1270.65	1472	1994.82	2086.89	1951.92	1204.79	1230.34	1175.75	1376.53	82.5293	2011.21	56.3069	1203.63	22.3015	1.46108	0.874394	3.43591e-05	0.221272				0.000382824	0.00462036	0.0731302	0.000682812
sp|Q2TBE6|P4K2A_MOUSE	Pi4k2a	P4K2A_MOUSE Phosphatidylinositol 4-kinase type 2-alpha	14	2969.02	2912	2885.85	2965.38	2890.01	2849.37	2459.86	2502.79	2525.53	2922.29	34.7249	2901.59	48.0631	2496.06	27.2287	0.992915	0.854145	3.44272e-05	0.221711				0.000382921	0.665964	0.00442534	0.00243948
sp|Q3UNX5|ACSM3_MOUSE	Acsm3	ACSM3_MOUSE Acyl-coenzyme A synthetase ACSM3, mitochondrial	10	1019.81	850.203	1014.69	1478.14	1471.48	1429.28	1837.4	1947.01	1952.14	961.568	78.7744	1459.63	21.6346	1912.18	52.9213	1.51797	1.98861	3.45881e-05	0.222747				0.000383412	0.00655217	0.00602389	0.00202045
sp|Q80W47|WIPI2_MOUSE	Wipi2	WIPI2_MOUSE WD repeat domain phosphoinositide-interacting protein 2	9	1503.96	1594.83	1576.78	2207.18	2272.01	2337.54	1742.15	1898.02	1822.83	1558.52	39.2795	2272.24	53.2195	1821	63.6468	1.45795	1.16841	3.45923e-05	0.222775				0.000383412	0.00140196	0.0238687	0.00539527
sp|Q8C7V3|UTP15_MOUSE	Utp15	UTP15_MOUSE U3 small nucleolar RNA-associated protein 15 homolog	24	6166.93	5901.32	5949.33	5150.37	5187.76	5240.73	6068.95	6178.94	6028.11	6005.86	115.568	5192.95	37.0716	6092	63.6967	0.864648	1.01434	3.46499e-05	0.223146				0.000383412	0.00293934	0.470534	0.000905762
sp|Q9JJA9|GRASP_MOUSE	Grasp	GRASP_MOUSE General receptor for phosphoinositides 1-associated scaffold protein	2	326.287	322.008	315.638	221.485	238.048	265.284	444.378	430.157	457.241	321.311	4.37528	241.606	18.057	443.925	11.0616	0.751937	1.38161	3.4884e-05	0.224653				0.00038534	0.0116907	0.0032293	0.00232691
sp|Q8VHN8|SDOS_MOUSE	Nudt16l1	SDOS_MOUSE Protein syndesmos	5	1319.98	1310.31	1247.85	965.761	1023.71	1013.25	969.968	1003.46	1004.01	1292.71	31.9679	1000.91	25.2162	992.479	15.9195	0.774268	0.767749	3.51537e-05	0.22639				0.000387361	0.00287126	0.0048089	0.731885
sp|Q8BH55|THNS1_MOUSE	Thnsl1	THNS1_MOUSE Threonine synthase-like 1	2	368.363	345.414	375.185	400.496	426.309	405.167	290.82	293.213	292.694	362.987	12.7345	410.657	11.2305	292.242	1.02782	1.13133	0.805103	3.52149e-05	0.226784				0.000387361	0.0262505	0.00847237	0.000934357
sp|Q62469|ITA2_MOUSE	Itga2	ITA2_MOUSE Integrin alpha-2	52	11588.8	11095.1	11443.3	11012.6	10697	10370	8953.21	9091.38	8900.81	11375.7	207.137	10693.2	262.354	8981.8	80.3835	0.940001	0.789558	3.53027e-05	0.22735				0.000387361	0.0584272	0.00308442	0.00324187
sp|Q8JZQ9|EIF3B_MOUSE	Eif3b	EIF3B_MOUSE Eukaryotic translation initiation factor 3 subunit B	65	19962.5	20562.7	19933.4	16971.5	17135	17449.9	19017.8	19450.7	19490.8	20152.9	290.039	17185.5	198.539	19319.8	214.149	0.852755	0.958661	3.53161e-05	0.227436				0.000387361	0.00203427	0.0588895	0.00261017
sp|Q8K2Z4|CND1_MOUSE	Ncapd2	CND1_MOUSE Condensin complex subunit 1	54	10232.4	10729.9	10788.8	8978.7	9245.68	9288.45	11995.3	12369.7	11738.2	10583.7	249.568	9170.94	137.053	12034.4	259.287	0.866516	1.13707	3.53678e-05	0.227768				0.000387361	0.00597151	0.0192496	0.00136682
sp|Q8VE10|NAA40_MOUSE	Naa40	NAA40_MOUSE N-alpha-acetyltransferase 40	5	935.769	978.588	998.635	687.494	730.992	727.078	810.718	789.136	799.624	970.997	26.2202	715.188	19.6477	799.826	8.81197	0.73655	0.823716	3.5652e-05	0.229599				0.000389811	0.00243156	0.00718888	0.0122741
sp|Q9Z2Z6|MCAT_MOUSE	Slc25a20	MCAT_MOUSE Mitochondrial carnitine/acylcarnitine carrier protein	5	1041.9	988.839	1082.98	1351.13	1364.82	1298.21	966.562	985.59	967.288	1037.91	38.5365	1338.05	28.7225	973.147	8.80376	1.28919	0.937605	3.60357e-05	0.23207				0.000393339	0.00424743	0.119191	0.00082068
sp|Q3TC93|H1BP3_MOUSE	Hs1bp3	H1BP3_MOUSE HCLS1-binding protein 3	12	1061.81	1017.04	1032.23	1519.11	1499.85	1599.23	1134.77	1166.64	1250.71	1037.03	18.5893	1539.4	43.033	1184.04	48.9053	1.48443	1.14176	3.61538e-05	0.23283				0.00039396	0.00124334	0.0354581	0.00527164
sp|Q60989|XIAP_MOUSE	Xiap	XIAP_MOUSE E3 ubiquitin-protein ligase XIAP	4	329.079	322.304	345.258	351.282	371.633	355.42	453.882	438.52	451.177	332.214	9.62951	359.445	8.78223	447.86	6.69583	1.08197	1.34811	3.62806e-05	0.233647				0.000394384	0.0534841	0.00466746	0.00237704
sp|Q8VCH0|THIKB_MOUSE	Acaa1b	THIKB_MOUSE 3-ketoacyl-CoA thiolase B, peroxisomal	16	2169.82	2045.02	2135.72	2923.33	2816.2	3012.9	1889.97	2071.83	2017.05	2116.85	52.667	2917.48	80.409	1992.95	76.1747	1.37821	0.941468	3.63151e-05	0.233869				0.000394384	0.0020638	0.186715	0.00220351
sp|Q9CXJ1|SYEM_MOUSE	Ears2	SYEM_MOUSE Probable glutamate--tRNA ligase, mitochondrial	8	924.659	925.091	949.218	962.272	915.24	947.572	693.361	749.329	716.649	932.989	11.4768	941.695	19.6453	719.78	22.9558	1.00933	0.771477	3.64989e-05	0.235053				0.000395628	0.646035	0.0061108	0.00283179
sp|Q6AXC6|DDX11_MOUSE	Ddx11	DDX11_MOUSE Probable ATP-dependent RNA helicase DDX11	9	1745.32	1793.25	1758.1	1413.23	1478.97	1545.2	1984.26	2044.46	2063.3	1765.56	20.2653	1479.13	53.8767	2030.67	33.7084	0.837772	1.15016	3.65526e-05	0.235399				0.000395628	0.00735616	0.00667197	0.00227596
sp|P42230|STA5A_MOUSE	Stat5a	STA5A_MOUSE Signal transducer and activator of transcription 5A	11	2090.12	2169.67	2105.55	2597.7	2614.44	2621.4	2438.44	2582.88	2532.11	2121.78	34.4443	2611.18	9.9463	2517.81	59.8281	1.23066	1.18665	3.67806e-05	0.236867				0.000396585	0.00116921	0.00889646	0.115694
sp|Q91YI0|ARLY_MOUSE	Asl	ARLY_MOUSE Argininosuccinate lyase	18	3517.86	3464.17	3536.36	4190.19	4119.55	4417.89	4385.4	4342.61	4387.35	3506.13	30.6164	4242.54	127.298	4371.79	20.6464	1.21004	1.2469	3.69224e-05	0.23778				0.000396585	0.00398725	0.00107349	0.248693
sp|Q921N6|DDX27_MOUSE	Ddx27	DDX27_MOUSE Probable ATP-dependent RNA helicase DDX27	36	10512.1	9935.47	10441.9	8654.1	8679.07	8600.57	10643	10774.5	10416.6	10296.5	256.883	8644.58	32.7469	10611.4	147.814	0.839566	1.03058	3.69252e-05	0.237799				0.000396585	0.00320832	0.269468	0.000792211
sp|Q9CR02|TMA16_MOUSE	Tma16	TMA16_MOUSE Translation machinery-associated protein 16	6	1565.38	1489.47	1613.13	1094.75	1100.42	1048.49	1704.96	1548.38	1572.33	1555.99	50.9184	1081.22	23.2591	1608.56	68.8651	0.694874	1.03378	3.69274e-05	0.237812				0.000396585	0.00179564	0.500286	0.00207905
sp|Q8BP92|RCN2_MOUSE	Rcn2	RCN2_MOUSE Reticulocalbin-2	18	2709.97	2629.86	2518.82	3913.23	3723.61	3978.26	2398.16	2685.34	2515.2	2619.55	78.3765	3871.7	108.028	2532.9	117.907	1.478	0.966922	3.69489e-05	0.237951				0.000396585	0.00175034	0.496141	0.00230414
sp|Q9JHQ5|LZTL1_MOUSE	Lztfl1	LZTL1_MOUSE Leucine zipper transcription factor-like protein 1	6	724.681	720.018	728.294	672.611	686.657	672.669	765.517	769.018	790.174	724.331	3.38771	677.312	6.60772	774.903	10.8924	0.935087	1.06982	3.70649e-05	0.238698				0.000397168	0.00386514	0.0151159	0.0022871
tr|E9Q0A3|E9Q0A3_MOUSE	Arhgef11	E9Q0A3_MOUSE Protein Arhgef11 (Fragment)	11	1465.93	1453.35	1465.66	1747.07	1732.41	1806.82	1585.2	1648.31	1610.37	1461.65	5.86766	1762.1	32.1832	1614.63	25.9398	1.20556	1.10466	3.72199e-05	0.239696				0.000398166	0.00158791	0.00858516	0.0137187
sp|Q8R1B4|EIF3C_MOUSE	Eif3c	EIF3C_MOUSE Eukaryotic translation initiation factor 3 subunit C	69	19951.9	20068.4	19402.2	16355	16515.3	17025.7	18581	18791.2	18868.1	19807.5	290.51	16632	285.976	18746.8	121.346	0.839682	0.946448	3.72959e-05	0.240185				0.000398317	0.00247376	0.026613	0.00337807
sp|Q8BX02|KANK2_MOUSE	Kank2	KANK2_MOUSE KN motif and ankyrin repeat domain-containing protein 2	17	2481.5	2345.38	2466.37	3123.55	3234.9	3236.92	2182.34	2367.26	2335.35	2431.08	60.9154	3198.46	52.9734	2294.98	80.7092	1.31565	0.944017	3.73976e-05	0.240841				0.000398743	0.00184717	0.185169	0.00203699
sp|Q8BFZ9|ERLN2_MOUSE	Erlin2	ERLN2_MOUSE Erlin-2	23	4853.71	4670.78	4837.88	5950.96	5851.64	5733.18	5226.03	5373.74	5239.57	4787.46	82.7556	5845.26	89.0227	5279.78	66.6693	1.22095	1.10284	3.79039e-05	0.244101				0.000403131	0.00204413	0.0151159	0.00567115
sp|P62960|YBOX1_MOUSE	Ybx1	YBOX1_MOUSE Nuclease-sensitive element-binding protein 1	42	9723.22	9308.9	8938.41	6977.05	6599	6812.13	8211.06	8259.48	8376.53	9323.51	320.564	6796.06	154.756	8282.36	69.4626	0.728916	0.88833	3.79344e-05	0.244298				0.000403131	0.00252667	0.0278154	0.00217058
sp|Q91W50|CSDE1_MOUSE	Csde1	CSDE1_MOUSE Cold shock domain-containing protein E1	61	22689.7	22048.8	21226.7	17287.4	16681.1	16991.8	19048.1	19574.1	19669.7	21988.4	598.792	16986.8	247.547	19430.6	273.293	0.772533	0.883677	3.80497e-05	0.24504				0.000403132	0.00219869	0.0191781	0.00327699
sp|Q8BTM8|FLNA_MOUSE	Flna	FLNA_MOUSE Filamin-A	343	81194.3	77867.3	79031.4	92865.3	95091.1	92026.1	92758.1	95509.5	95150.7	79364.3	1378.49	93327.5	1293.26	94472.8	1221.27	1.17594	1.19037	3.80597e-05	0.245104				0.000403132	0.00280529	0.00563033	0.435639
sp|Q9QUR6|PPCE_MOUSE	Prep	PPCE_MOUSE Prolyl endopeptidase	70	15917.3	16365.4	15965	13830.4	14541.5	14596.6	17791.6	18377.4	18387.4	16082.6	200.939	14322.8	348.929	18185.5	278.536	0.890581	1.13076	3.82767e-05	0.246502				0.000404766	0.00926494	0.00819184	0.00211972
sp|Q8K1N1|PLPL8_MOUSE	Pnpla8	PLPL8_MOUSE Calcium-independent phospholipase A2-gamma	3	274.797	256.959	277.785	408.509	451.756	417.637	299.909	316.869	296.346	269.847	9.19447	425.967	18.6122	304.375	8.95377	1.57855	1.12795	3.84443e-05	0.247581				0.000405632	0.00225263	0.0438213	0.00346508
sp|P27659|RL3_MOUSE	Rpl3	RL3_MOUSE 60S ribosomal protein L3	87	20897.3	19746.9	20307.1	16934.9	16906.3	17014.6	18802.1	19089.1	19010.8	20317.1	469.702	16951.9	45.8245	18967.3	121.132	0.834368	0.933565	3.85256e-05	0.248105				0.000405632	0.00247161	0.0380282	0.000646933
sp|Q8R0Y6|AL1L1_MOUSE	Aldh1l1	AL1L1_MOUSE Cytosolic 10-formyltetrahydrofolate dehydrogenase	9	1253.58	1146.02	1310.95	1614.37	1538.34	1699.65	921.546	926.274	964.152	1236.85	68.3637	1617.45	65.8906	937.324	19.0682	1.30772	0.757832	3.85477e-05	0.248247				0.000405632	0.0111883	0.014589	0.00100174
sp|Q64152|BTF3_MOUSE	Btf3	BTF3_MOUSE Transcription factor BTF3	44	7393.88	7208.45	6962.28	5215.43	5327.9	5045.01	6390.13	6029.57	6387.9	7188.2	176.781	5196.11	116.294	6269.2	169.446	0.722867	0.872151	3.86275e-05	0.248761				0.000405705	0.00169627	0.0221807	0.00529608
sp|P52623|UCK1_MOUSE	Uck1	UCK1_MOUSE Uridine-cytidine kinase 1	4	797.899	725.191	745.604	520.846	487.855	498.279	670.3	677.509	637.908	756.231	30.6194	502.327	13.7693	661.906	17.2222	0.66425	0.875269	3.86806e-05	0.249103				0.000405705	0.00215979	0.0403305	0.00262026
sp|Q99KS2|NGRN_MOUSE	Ngrn	NGRN_MOUSE Neugrin	4	514.558	498.49	515.713	605.103	583.673	604.233	518.187	522.033	519.466	509.587	7.86092	597.67	9.90351	519.895	1.5992	1.17285	1.02023	3.87437e-05	0.24951				0.000405707	0.00305437	0.198484	0.00212943
sp|P17563|SBP1_MOUSE	Selenbp1	SBP1_MOUSE Selenium-binding protein 1	11	1398.96	1377.64	1530.55	2498.53	2239.22	2415.77	1982.13	2068.68	2085.61	1435.72	67.6198	2384.51	108.146	2045.47	45.3206	1.66085	1.42471	3.8901e-05	0.250522				0.000406692	0.00247161	0.00667197	0.0218332
sp|B2RQE8|RHG42_MOUSE	Arhgap42	RHG42_MOUSE Rho GTPase-activating protein 42	7	755.63	804.876	803.693	933.669	937.654	995.306	703.33	699.128	697.426	788.066	22.941	955.543	28.1637	699.961	2.48128	1.21252	0.888201	3.91079e-05	0.251855				0.000408193	0.00735616	0.0193944	0.00132815
sp|Q61739|ITA6_MOUSE	Itga6	ITA6_MOUSE Integrin alpha-6	36	7738.3	7224.4	7629.27	5863.25	5846.36	5665.88	6227.37	6040.33	6012.53	7530.66	221.083	5791.83	89.3266	6093.41	95.4015	0.7691	0.809147	3.92208e-05	0.252582				0.000408708	0.00243853	0.00785849	0.0421806
sp|O35386|PAHX_MOUSE	Phyh	PAHX_MOUSE Phytanoyl-CoA dioxygenase, peroxisomal	2	305.317	283.64	300.129	389.623	397.746	385.697	338.668	347.558	350.313	296.362	9.24178	391.022	5.01747	345.513	4.96911	1.31941	1.16585	3.93874e-05	0.253655				0.000409782	0.00228984	0.0158242	0.00348586
sp|Q9D8T2|GSDMD_MOUSE	Gsdmdc1	GSDMD_MOUSE Gasdermin-D	22	4770.03	4777.49	5103.06	4727.54	4708.26	4775.53	6039.32	6398.9	6253.97	4883.53	155.263	4737.11	28.2843	6230.73	147.715	0.970018	1.27587	3.94934e-05	0.254337				0.000410221	0.28273	0.00821528	0.0011959
sp|O08604|RAE1C_MOUSE	Raet1c	RAE1C_MOUSE Retinoic acid early-inducible protein 1-gamma	4	806.464	707.042	794.415	1263.89	1340.5	1262.1	810.732	843.598	879.645	769.307	44.3019	1288.83	36.5435	844.658	28.1436	1.67531	1.09795	3.96038e-05	0.255049				0.000410706	0.00240437	0.168022	0.00154841
sp|Q8BWJ3|KPB2_MOUSE	Phka2	KPB2_MOUSE Phosphorylase b kinase regulatory subunit alpha, liver isoform	3	601.928	645.498	599.203	816.729	823.527	788.177	797.591	829.85	808.308	615.543	21.2106	809.478	15.3154	811.916	13.4146	1.31506	1.31902	3.986e-05	0.256698				0.000412698	0.0030353	0.00628017	0.879161
sp|P20357|MTAP2_MOUSE	Map2	MTAP2_MOUSE Microtubule-associated protein 2	3	587.94	561.727	572.407	361.314	414.639	420.298	671.353	676.488	702.061	574.025	10.7624	398.75	26.5721	683.301	13.4302	0.694657	1.19037	4.0092e-05	0.258193				0.000414435	0.00576913	0.00754874	0.00243948
sp|P70451|FER_MOUSE	Fer	FER_MOUSE Tyrosine-protein kinase Fer	5	1454.3	1556.64	1450.59	1475.87	1539.47	1588.01	2026.62	2051.59	2121.7	1487.18	49.1413	1534.45	45.9184	2066.64	40.248	1.03179	1.38964	4.01803e-05	0.258761				0.000414681	0.401514	0.00493169	0.00208043
sp|Q8C863|ITCH_MOUSE	Itch	ITCH_MOUSE E3 ubiquitin-protein ligase Itchy	14	2639.5	2670.12	2692.42	2194.74	2274.16	2147.25	2775.62	2890.97	2741.55	2667.35	21.6933	2205.38	52.3545	2802.71	63.9381	0.826808	1.05075	4.05483e-05	0.261131				0.000417351	0.00254714	0.0773048	0.00261017
sp|Q8BGS2|BOLA2_MOUSE	Bola2	BOLA2_MOUSE BolA-like protein 2	3	840.313	799.349	840.06	765.301	809.509	782.441	1025.12	1002.36	996.352	826.574	19.2513	785.75	18.1989	1007.94	12.3905	0.950611	1.21942	4.06033e-05	0.261485				0.000417351	0.112731	0.00620598	0.00159014
sp|Q8K396|MND1_MOUSE	Mnd1	MND1_MOUSE Meiotic nuclear division protein 1 homolog	4	775.022	776.089	734.172	513.035	453.797	483.589	784.222	775.494	866.063	761.761	19.5132	483.474	24.1839	808.593	40.7933	0.634679	1.06148	4.06334e-05	0.261679				0.000417351	0.00233067	0.271236	0.00262026
sp|Q9Z1B5|MD2L1_MOUSE	Mad2l1	MD2L1_MOUSE Mitotic spindle assembly checkpoint protein MAD2A	18	4989.86	5354.35	4950.39	3633.75	3470.78	3760.03	5097.94	5439.62	5214.24	5098.2	181.841	3621.52	118.402	5250.6	141.84	0.710353	1.02989	4.08232e-05	0.262901				0.00041815	0.0029582	0.463812	0.00194815
sp|P58058|NADK_MOUSE	Nadk	NADK_MOUSE NAD kinase	5	1189.31	1218.66	1107.59	946.915	961.733	969.428	1324.29	1354.02	1392.14	1171.85	46.9942	959.359	9.34298	1356.82	27.7701	0.818668	1.15784	4.08411e-05	0.263017				0.00041815	0.00692373	0.0292512	0.000682956
sp|Q920P5|KAD5_MOUSE	Ak5	KAD5_MOUSE Adenylate kinase isoenzyme 5	6	523.459	479.304	516.392	718.094	696.887	738.693	610.793	627.255	624.545	506.385	19.3653	717.891	17.0678	620.864	7.20693	1.41768	1.22607	4.10075e-05	0.264088				0.000419187	0.00251491	0.012238	0.00498167
sp|Q9WVA4|TAGL2_MOUSE	Tagln2	TAGL2_MOUSE Transgelin-2	62	17147.1	16760.3	16342.3	15002.2	14968.7	15126.4	19808.2	19235.2	20808	16749.9	328.641	15032.4	67.8374	19950.5	649.926	0.897464	1.19108	4.14625e-05	0.267018				0.000423167	0.00534538	0.0148485	0.0019954
sp|O89109|KCNN4_MOUSE	Kcnn4	KCNN4_MOUSE Intermediate conductance calcium-activated potassium channel protein 4	4	719.132	770.553	768.174	493.296	492.232	505.434	619.986	618.099	680.13	752.62	23.6993	496.987	5.98847	639.405	28.8072	0.660343	0.849573	4.15294e-05	0.26745				0.00042318	0.00121026	0.0346959	0.00500819
sp|Q62273|S26A2_MOUSE	Slc26a2	S26A2_MOUSE Sulfate transporter	8	1468.86	1432.44	1550.48	2195.71	2128.8	2174.93	2097.17	2142.14	1941.82	1483.93	49.3532	2166.48	27.9617	2060.38	85.8189	1.45996	1.38846	4.17467e-05	0.268849				0.000424721	0.00142807	0.00837345	0.198191
sp|P48453|PP2BB_MOUSE	Ppp3cb	PP2BB_MOUSE Serine/threonine-protein phosphatase 2B catalytic subunit beta isoform	5	606.262	627.687	635.856	778.971	837.157	820.343	618.129	620.679	642.975	623.268	12.4792	812.157	24.4494	627.261	11.1601	1.30306	1.00641	4.18835e-05	0.26973				0.000424978	0.0028165	0.791405	0.00260687
sp|Q8BJW5|NOL11_MOUSE	Nol11	NOL11_MOUSE Nucleolar protein 11	17	3492.98	3356.64	3603.69	2846.02	2859.47	2947.28	3629.19	3697.57	3704.22	3484.44	101.038	2884.26	44.9012	3676.99	33.9109	0.827754	1.05526	4.19101e-05	0.269901				0.000424978	0.0045957	0.104125	0.000832687
tr|H3BJ44|H3BJ44_MOUSE	Apobec3	H3BJ44_MOUSE DNA dC->dU-editing enzyme APOBEC-3	17	3686.38	3801.98	3747.32	4044.35	3849.91	3948.18	5351.15	5479.93	4956.11	3745.23	47.2167	3947.48	79.3813	5262.4	222.867	1.054	1.40509	4.19772e-05	0.270333				0.000424978	0.0466771	0.00613363	0.00397497
sp|Q9ER72|SYCC_MOUSE	Cars	SYCC_MOUSE Cysteine--tRNA ligase, cytoplasmic	44	10702.9	11463.6	11305.5	14959.9	16165.4	15856.2	13192.7	12876.6	12931.2	11157.3	327.751	15660.5	511.228	13000.2	137.954	1.40361	1.16517	4.20358e-05	0.270711				0.000424978	0.00253018	0.0131988	0.00517958
sp|P14115|RL27A_MOUSE	Rpl27a	RL27A_MOUSE 60S ribosomal protein L27a	25	11308.3	10901.5	10822.7	9334.63	9153	9227.05	10152.3	10283.6	10009.8	11010.8	212.787	9238.23	74.5701	10148.6	111.81	0.839012	0.921689	4.21726e-05	0.271592				0.000425692	0.00215979	0.0227814	0.00299908
sp|Q8VDC1|FYCO1_MOUSE	Fyco1	FYCO1_MOUSE FYVE and coiled-coil domain-containing protein 1	19	2731.83	2610.11	2691.54	3255.51	3301.86	3482.57	2320.79	2476.86	2447.97	2677.83	50.6292	3346.65	97.9573	2415.21	67.7965	1.24976	0.901928	4.22715e-05	0.272228				0.000426023	0.00363456	0.0336619	0.00220351
sp|Q7TSH2|KPBB_MOUSE	Phkb	KPBB_MOUSE Phosphorylase b kinase regulatory subunit beta	2	565.525	543.935	589.784	844.307	865.813	855.914	662.94	734.646	681.275	566.415	18.7283	855.345	8.78901	692.954	30.4163	1.5101	1.2234	4.26983e-05	0.274977				0.000429652	0.0012488	0.0226499	0.00695204
sp|P24369|PPIB_MOUSE	Ppib	PPIB_MOUSE Peptidyl-prolyl cis-trans isomerase B	38	15897	15034.1	14790.9	14483.9	14205.2	14344.6	11927.8	12173.7	11992.9	15240.7	474.599	14344.6	113.779	12031.5	104.026	0.941203	0.789432	4.28666e-05	0.276061				0.000430397	0.0698466	0.00628017	0.000688185
sp|P51855|GSHB_MOUSE	Gss	GSHB_MOUSE Glutathione synthetase	22	4011.88	4089.79	4043.49	3588.55	3408.73	3777.46	5034.84	5223.73	5402.95	4048.39	31.9945	3591.58	150.549	5220.51	150.298	0.887163	1.28953	4.2906e-05	0.276315				0.000430397	0.0249719	0.0051536	0.00260687
sp|Q62446|FKBP3_MOUSE	Fkbp3	FKBP3_MOUSE Peptidyl-prolyl cis-trans isomerase FKBP3	23	4902.62	4722.39	4802.02	5586.45	5456.88	5395.8	4231.9	4424.25	4155.46	4809.01	73.7444	5479.71	79.489	4270.54	113.083	1.13947	0.888028	4.36122e-05	0.280863				0.000436741	0.00389684	0.0201283	0.00210149
sp|Q8BUI3|LRWD1_MOUSE	LRWD1	LRWD1_MOUSE Leucine-rich repeat and WD repeat-containing protein 1	5	1017.6	1022.68	1058.7	819.695	878.195	842.994	1106.77	1101.96	1071.6	1032.99	18.2953	846.961	24.0467	1093.44	15.5699	0.81991	1.05852	4.36741e-05	0.281261				0.000436741	0.00417284	0.050216	0.0021976
sp|Q6P1G0|HEAT6_MOUSE	Heatr6	HEAT6_MOUSE HEAT repeat-containing protein 6	9	820.835	822.985	852.486	797.044	812.281	810.414	1005.64	963.336	1019.14	832.102	14.4404	806.58	6.78568	996.039	23.772	0.969328	1.19702	4.38377e-05	0.282315				0.000437256	0.100728	0.00847237	0.00210631
sp|Q64442|DHSO_MOUSE	Sord	DHSO_MOUSE Sorbitol dehydrogenase	4	438.567	416.164	454.961	673.057	645.666	642.555	574.444	534.014	577.594	436.564	15.902	653.759	13.7045	562.017	19.8431	1.49751	1.28737	4.39039e-05	0.282741				0.000437256	0.00171385	0.012873	0.0130845
sp|P60229|EIF3E_MOUSE	Eif3e	EIF3E_MOUSE Eukaryotic translation initiation factor 3 subunit E	40	8935.7	9055.41	8659.9	7317.76	7332.29	7584.89	8555.43	8682.26	8744.16	8883.67	165.605	7411.65	122.645	8660.62	78.5539	0.8343	0.974892	4.39292e-05	0.282904				0.000437256	0.0028165	0.214671	0.00210631
sp|Q99J36|THUM1_MOUSE	Thumpd1	THUM1_MOUSE THUMP domain-containing protein 1	15	3425.93	3354.12	3254.36	3351.82	3395.57	3343.47	3863.61	3859.23	3872.61	3344.8	70.3523	3363.62	22.8478	3865.15	5.56985	1.00563	1.15557	4.41396e-05	0.284259				0.000438672	0.750043	0.006779	0.000543359
sp|O70475|UGDH_MOUSE	Ugdh	UGDH_MOUSE UDP-glucose 6-dehydrogenase	122	32066.4	31116.7	30744.7	40990.1	38920.8	41509.6	34097	35059.5	34833.8	31309.3	556.497	40473.5	1118.22	34663.4	410.991	1.2927	1.10713	4.51067e-05	0.290487				0.000447189	0.00247161	0.0138094	0.00578197
sp|Q91VM3|WIPI4_MOUSE	Wdr45	WIPI4_MOUSE WD repeat domain phosphoinositide-interacting protein 4	6	2390.9	2246.73	2443.39	3186.67	3301.07	3308.19	2525.45	2667.49	2578.22	2360.34	83.1433	3265.31	55.6828	2590.39	58.6223	1.38341	1.09746	4.51355e-05	0.290673				0.000447189	0.00226679	0.0649151	0.00215026
sp|P59325|IF5_MOUSE	Eif5	IF5_MOUSE Eukaryotic translation initiation factor 5	36	12128.1	11528.4	11713.5	9944.83	9991.7	9927.14	10639.7	10443.3	10659.3	11790	250.731	9954.56	27.2391	10580.8	97.5324	0.844322	0.897436	4.5256e-05	0.291449				0.000447694	0.00241238	0.0143163	0.00357779
sp|Q9D061|ACBD6_MOUSE	Acbd6	ACBD6_MOUSE Acyl-CoA-binding domain-containing protein 6	3	654.139	640.247	654.975	599.219	611.182	599.089	765.595	840.109	812.155	649.787	6.75443	603.163	5.6703	805.953	30.7347	0.928248	1.24033	4.55503e-05	0.293344				0.000449914	0.00547303	0.0107154	0.00261017
sp|Q9CQH7|BT3L4_MOUSE	Btf3l4	BT3L4_MOUSE Transcription factor BTF3 homolog 4	9	1679.01	1584.33	1699.86	2105.02	2152.13	2140.09	1872.47	1829.85	1813.99	1654.4	50.2728	2132.41	19.9839	1838.77	24.6935	1.28893	1.11144	4.56813e-05	0.294187				0.00045041	0.00241114	0.0308615	0.00179145
sp|Q9WUR9|KAD4_MOUSE	Ak4	KAD4_MOUSE Adenylate kinase 4, mitochondrial	6	775.644	685.376	725.254	865.577	765.711	819.971	450.208	479.98	486.003	728.758	36.935	817.086	40.8211	472.064	15.6487	1.1212	0.647765	4.57404e-05	0.294568				0.00045041	0.102091	0.00641196	0.00178505
sp|P14094|AT1B1_MOUSE	Atp1b1	AT1B1_MOUSE Sodium/potassium-transporting ATPase subunit beta-1	15	4881.79	4483.04	4738.72	3798.31	3745.93	3669.77	4838.32	4803.42	4882.42	4701.18	164.939	3738	52.7747	4841.39	32.3244	0.79512	1.02982	4.6264e-05	0.29794				0.00045487	0.00413226	0.368496	0.0006415
sp|Q925I1|ATAD3_MOUSE	Atad3	ATAD3_MOUSE ATPase family AAA domain-containing protein 3	26	4328.13	4222.5	4275.45	4573.06	4508.45	4490.26	4875.85	5079.95	4984.97	4275.36	43.1233	4523.92	35.5296	4980.26	83.3901	1.05814	1.16487	4.66379e-05	0.300348				0.000457351	0.00820637	0.00602389	0.00558069
sp|O35309|NMI_MOUSE	Nmi	NMI_MOUSE N-myc-interactor	4	707.755	686.857	667.838	839.478	823.994	882.571	943.162	981.006	1018.29	687.483	16.3021	848.681	24.7836	980.819	30.6712	1.23448	1.42668	4.66584e-05	0.30048				0.000457351	0.00480528	0.0047419	0.0159955
sp|Q4LDD4|ARAP1_MOUSE	Arap1	ARAP1_MOUSE Arf-GAP with Rho-GAP domain, ANK repeat and PH domain-containing protein 1	6	323.846	322.202	327.929	458.515	484.478	520.374	431.072	446.464	458.989	324.659	2.40768	487.789	25.3621	445.508	11.4171	1.50247	1.37223	4.68352e-05	0.301618				0.000458387	0.00247247	0.00307922	0.110626
sp|Q91WG0|EST2C_MOUSE	Ces2c	EST2C_MOUSE Acylcarnitine hydrolase	9	684.439	616.285	678.57	1037.61	1071.68	974.996	965.064	1006.74	1036.76	659.765	30.838	1028.1	40.0404	1002.85	29.3984	1.55828	1.52002	4.70949e-05	0.303291				0.00045864	0.00286234	0.00620598	0.538464
sp|Q8BQS4|F102B_MOUSE	Fam102b	F102B_MOUSE Protein FAM102B	2	279.339	268.692	260.114	323.849	313.088	331.701	232.05	213.118	218.602	269.382	7.86371	322.879	7.6296	221.257	7.95364	1.19859	0.82135	4.71377e-05	0.303567				0.00045864	0.00677765	0.0171692	0.00191288
sp|O88554|PARP2_MOUSE	Parp2	PARP2_MOUSE Poly [ADP-ribose] polymerase 2	12	4586.16	4387.13	4286.7	4051.51	4008.99	3853.31	3317.28	3394.75	3251.66	4420	124.443	3971.27	85.1975	3321.23	58.483	0.898478	0.75141	4.71814e-05	0.303848				0.00045864	0.0209985	0.00493992	0.00348586
sp|Q60790|RASA3_MOUSE	Rasa3	RASA3_MOUSE Ras GTPase-activating protein 3	21	4401.09	4228.65	4381.25	4855.54	5059.68	4782.52	3809.63	3868.2	3928.64	4337	77.0396	4899.25	117.295	3868.82	48.5876	1.12964	0.892051	4.71838e-05	0.303864				0.00045864	0.00994497	0.0114635	0.00194815
tr|E9PWE8|E9PWE8_MOUSE	Dpysl3	E9PWE8_MOUSE Dihydropyrimidinase-related protein 3	30	4630.13	4834.71	4532.15	7181.4	6738.4	7313.73	6324.15	7008.17	6560.48	4665.66	126.049	7077.84	246.027	6630.93	283.659	1.51701	1.42122	4.72171e-05	0.304078				0.00045864	0.0017606	0.00651699	0.188494
tr|G3X963|G3X963_MOUSE	Atad2	G3X963_MOUSE ATPase family AAA domain-containing protein 2	20	2657.88	2553.28	2567.75	1936.4	2060.36	1984.04	2734.3	2920.26	3028.06	2592.97	46.2769	1993.6	51.056	2894.21	121.334	0.768848	1.11617	4.7479e-05	0.305765				0.000460169	0.00214895	0.0562351	0.00247699
sp|Q3U3T8|WDR62_MOUSE	Wdr62	WDR62_MOUSE WD repeat-containing protein 62	3	395.096	412.722	415.913	308.74	287.915	340.884	527.124	551.443	555.592	407.91	9.15427	312.513	21.7885	544.72	12.5568	0.766132	1.33539	4.75871e-05	0.306461				0.000460169	0.0127304	0.0048089	0.00242223
sp|Q9JL35|HMGN5_MOUSE	Hmgn5	HMGN5_MOUSE High mobility group nucleosome-binding domain-containing protein 5	19	6195.45	5837.41	5562.48	5836.67	5637.15	5868.06	7824.92	8016.69	8145.59	5865.11	259.15	5780.63	102.259	7995.73	131.749	0.985595	1.36327	4.76206e-05	0.306677				0.000460169	0.725907	0.00718888	0.000840956
sp|P97792|CXAR_MOUSE	Cxadr	CXAR_MOUSE Coxsackievirus and adenovirus receptor homolog	16	4119.31	3683.85	4033.11	4783.55	4608.09	4611.44	3043.23	3199.8	3044.31	3945.42	188.278	4667.69	81.9344	3095.78	73.5546	1.18307	0.784651	4.77265e-05	0.307359				0.000460169	0.0170668	0.0156116	0.000796214
sp|Q8R016|BLMH_MOUSE	Blmh	BLMH_MOUSE Bleomycin hydrolase	18	4229.43	4068.63	4382.03	3443.99	3506.35	3496.92	4381.86	4551.43	4412.29	4226.7	127.96	3482.42	27.4455	4448.53	73.8165	0.823911	1.05248	4.77318e-05	0.307393				0.000460169	0.00392979	0.148978	0.000840956
sp|Q9D8C3|ALG13_MOUSE	Alg13	ALG13_MOUSE Putative bifunctional UDP-N-acetylglucosamine transferase and deubiquitinase ALG13	5	543.373	550.588	554.507	490.683	467.198	490.267	574.816	585.839	589.119	549.489	4.61135	482.716	10.9742	583.258	6.11774	0.878481	1.06145	4.78708e-05	0.308288				0.000460819	0.0054617	0.0159379	0.00248756
sp|P62827|RAN_MOUSE	Ran	RAN_MOUSE GTP-binding nuclear protein Ran	36	12531.2	12783.6	12889.7	10971	10882.3	11222.4	12912.1	13034.6	13489.3	12734.8	150.364	11025.2	144.044	13145.3	248.309	0.865754	1.03223	4.81035e-05	0.309786				0.000462368	0.00228094	0.16263	0.00237737
sp|Q61696|HS71A_MOUSE	Hspa1a	HS71A_MOUSE Heat shock 70 kDa protein 1A	29	6237.41	6051.85	6002.53	5902.05	5450.94	6134.1	8494.97	9198.03	8661.92	6097.26	101.123	5829.03	283.638	8784.97	299.922	0.956008	1.44081	4.84996e-05	0.312337				0.000464795	0.304777	0.00442534	0.00299662
sp|Q80X90|FLNB_MOUSE	Flnb	FLNB_MOUSE Filamin-B	490	112849	107941	107626	134030	135295	132930	117550	121452	121796	109472	2391.36	134085	966.29	120266	1925.63	1.22483	1.0986	4.85004e-05	0.312343				0.000464795	0.0019294	0.0255199	0.00381505
sp|P25085|IL1RA_MOUSE	Il1rn	IL1RA_MOUSE Interleukin-1 receptor antagonist protein	17	3532.83	3635.42	3438.19	3661.28	3578.38	3763.39	4614.22	4671.74	4963.19	3535.48	80.5406	3667.68	75.6656	4749.72	152.764	1.03739	1.34344	4.86318e-05	0.313189				0.000465362	0.188291	0.006203	0.00309579
sp|O35874|SATT_MOUSE	Slc1a4	SATT_MOUSE Neutral amino acid transporter A	11	1595.47	1545.64	1541.23	1923.13	1884.01	1869.06	1466.64	1539.85	1558.44	1560.78	24.5955	1892.07	22.7973	1521.64	39.6268	1.21226	0.974925	4.88762e-05	0.314763				0.000467007	0.00169349	0.36669	0.00247232
sp|P61290|PSME3_MOUSE	Psme3	PSME3_MOUSE Proteasome activator complex subunit 3	17	3983.28	4107.51	3789.18	2758.53	2688.62	2828.87	3357.14	3542.66	3624.69	3959.99	130.997	2758.67	57.2569	3508.16	111.917	0.696636	0.885902	4.91315e-05	0.316407				0.000468751	0.00179564	0.0456379	0.0036492
sp|A6H5Z3|EXC6B_MOUSE	Exoc6b	EXC6B_MOUSE Exocyst complex component 6B	5	768.058	790.947	819.655	919.961	972.731	935.814	1084.33	1050.27	1037.33	792.887	21.109	942.835	22.108	1057.31	19.8229	1.18912	1.33349	4.92526e-05	0.317187				0.000469211	0.00655217	0.00481558	0.0116378
sp|Q5SRX1|TM1L2_MOUSE	Tom1l2	TM1L2_MOUSE TOM1-like protein 2	9	995.256	995.546	977.339	1376	1288.33	1359.76	1091.86	1150.31	1170.27	989.38	8.51533	1341.36	38.0818	1137.48	33.2715	1.35576	1.14969	4.94453e-05	0.318428				0.000470351	0.00157204	0.0153844	0.010425
sp|Q9DBP5|KCY_MOUSE	Cmpk1	KCY_MOUSE UMP-CMP kinase	23	5698.09	5710.32	5286.09	4648.94	4451.75	4753.87	6539.92	6484.62	6799.6	5564.83	197.165	4618.19	125.242	6608.05	137.317	0.829888	1.18747	4.99821e-05	0.321885				0.000474756	0.00975212	0.0179716	0.00134794
sp|P16056|MET_MOUSE	Met	MET_MOUSE Hepatocyte growth factor receptor	14	2731.51	2667.5	2713.8	2384.32	2296.9	2311.05	2685.35	2760.52	2790.56	2704.27	26.9869	2330.76	38.313	2745.48	44.2494	0.86188	1.01524	5.05848e-05	0.325766				0.000479773	0.00247247	0.392872	0.00276042
sp|P29416|HEXA_MOUSE	Hexa	HEXA_MOUSE Beta-hexosaminidase subunit alpha	4	287.569	249.998	253.836	515.783	460.078	502.592	328.243	351.843	355.281	263.801	16.8794	492.818	23.7685	345.122	12.0177	1.86814	1.30827	5.06666e-05	0.326293				0.000479843	0.00243156	0.0218094	0.00416337
sp|Q9WUN2|TBK1_MOUSE	Tbk1	TBK1_MOUSE Serine/threonine-protein kinase TBK1	9	1869.05	1905.8	1850.69	1586.2	1660.89	1728.63	2193.33	2159.61	2171.8	1875.18	22.9123	1658.57	58.1699	2174.91	13.941	0.884488	1.15984	5.09171e-05	0.327906				0.000481507	0.016659	0.00365031	0.00243948
sp|Q99M54|CDCA3_MOUSE	Cdca3	CDCA3_MOUSE Cell division cycle-associated protein 3	5	489.998	504.564	474.464	417.936	435.443	420.63	530.455	547.118	542.356	489.675	12.2904	424.67	7.69688	539.976	7.00766	0.867247	1.10272	5.11129e-05	0.329167				0.00048265	0.00750851	0.0257902	0.00127407
sp|Q8K4F6|NSUN5_MOUSE	Nsun5	NSUN5_MOUSE Putative methyltransferase NSUN5	6	1062.13	1151.8	1107.5	774.477	805.398	857.67	1174.98	1158.9	1151.61	1107.14	36.6085	812.515	34.3342	1161.83	9.76312	0.733884	1.04939	5.20296e-05	0.335071				0.000490081	0.00446724	0.161891	0.00207257
sp|Q61074|PPM1G_MOUSE	Ppm1g	PPM1G_MOUSE Protein phosphatase 1G	15	6054.73	6158.86	5671.12	4489.85	4392.07	4486.77	4425.89	4366.31	4657.11	5961.57	209.733	4456.23	45.3854	4483.1	125.422	0.747493	0.752	5.20521e-05	0.335215				0.000490081	0.00243853	0.00786403	0.810194
sp|Q8R5H1|UBP15_MOUSE	Usp15	UBP15_MOUSE Ubiquitin carboxyl-terminal hydrolase 15	25	4742.47	4809.8	4616.05	3873.19	3732.54	3964.48	4890.8	4935.17	5155.17	4722.77	80.3149	3856.74	95.4012	4993.71	115.595	0.816625	1.05737	5.21375e-05	0.335766				0.000490169	0.00334288	0.0858032	0.00241885
sp|Q8K183|PDXK_MOUSE	Pdxk	PDXK_MOUSE Pyridoxal kinase	3	767.543	746.191	722.024	810.981	743.529	849.661	1137.79	1216.97	1244.33	745.253	18.5949	801.39	43.8557	1199.7	45.1772	1.07533	1.60979	5.27896e-05	0.339965				0.000495327	0.193994	0.00392284	0.00401137
sp|Q61001|LAMA5_MOUSE	Lama5	LAMA5_MOUSE Laminin subunit alpha-5	58	9669.13	8788.57	9548.39	11288.9	10759.6	11150.1	6893.32	7541.38	6955.27	9335.36	389.771	11066.2	224.082	7129.99	291.994	1.18541	0.763761	5.28997e-05	0.340674				0.000495327	0.0131527	0.014853	0.00154517
tr|E9Q4K7|E9Q4K7_MOUSE	Kif13b	E9Q4K7_MOUSE Protein Kif13b	30	3271.53	3170.51	3407.87	3381.92	3326.76	3496.87	4173.68	4340.89	4326.33	3283.3	97.2588	3401.85	70.8626	4280.3	75.6257	1.03611	1.30366	5.3015e-05	0.341417				0.000495327	0.260525	0.00606751	0.00204801
sp|P06869|UROK_MOUSE	Plau	UROK_MOUSE Urokinase-type plasminogen activator	2	816.241	751.91	766.718	626.044	614.552	624.527	370.463	438.289	441.736	778.29	27.5081	621.708	5.09758	416.829	32.8161	0.798813	0.535571	5.30156e-05	0.34142				0.000495327	0.00386262	0.00642749	0.00627128
sp|Q8BYA0|TBCD_MOUSE	Tbcd	TBCD_MOUSE Tubulin-specific chaperone D	20	2488.45	2524.42	2529.63	2271.08	2457.08	2408.43	3015.16	3057.57	2998.72	2514.17	18.3084	2378.86	78.7597	3023.82	24.7929	0.946184	1.20271	5.30707e-05	0.341776				0.000495327	0.09843	0.00168075	0.00291444
sp|Q6NSU3|GL8D1_MOUSE	Glt8d1	GL8D1_MOUSE Glycosyltransferase 8 domain-containing protein 1	3	228.179	236.47	245.336	312.208	277.106	283.363	188.242	178.147	185.456	236.662	7.00563	290.892	15.2874	183.948	4.25692	1.22915	0.777263	5.31767e-05	0.342458				0.000495598	0.0150591	0.00708531	0.00220274
sp|O09131|GSTO1_MOUSE	Gsto1	GSTO1_MOUSE Glutathione S-transferase omega-1	23	9236.39	9378.6	9250.77	12068.1	11506	11702.3	8358.27	8327.23	9094.64	9288.59	63.9192	11758.8	232.928	8593.38	354.671	1.26594	0.925155	5.3483e-05	0.34443				0.000497672	0.00131088	0.08983	0.00296064
sp|Q9CR86|CHSP1_MOUSE	Carhsp1	CHSP1_MOUSE Calcium-regulated heat stable protein 1	6	1019.82	985.24	1044.8	1325.74	1389.46	1400.87	994.345	1076.16	1036.61	1016.62	24.4203	1372.02	33.0571	1035.71	33.407	1.34959	1.01877	5.36186e-05	0.345304				0.000497672	0.0019697	0.612523	0.00294838
sp|A2A8Z1|OSBL9_MOUSE	Osbpl9	OSBL9_MOUSE Oxysterol-binding protein-related protein 9	13	2045.25	1970.17	2075.31	2450.61	2387.54	2454.87	1918.39	2011.28	1974.97	2030.24	44.2154	2431.01	30.7847	1968.21	38.222	1.1974	0.969447	5.36312e-05	0.345385				0.000497672	0.00293409	0.268728	0.00178505
sp|Q8BW10|NOB1_MOUSE	Nob1	NOB1_MOUSE RNA-binding protein NOB1	5	1133.18	1222.23	1170.28	816.862	832.725	803.291	1077.17	990.3	1073.82	1175.23	36.5226	817.626	12.0285	1047.1	40.1846	0.695716	0.890972	5.39747e-05	0.347597				0.00050014	0.00145722	0.0588895	0.00412117
sp|P51174|ACADL_MOUSE	Acadl	ACADL_MOUSE Long-chain specific acyl-CoA dehydrogenase, mitochondrial	26	5487.96	5140.53	5496.66	7342.15	7191.18	7310.48	4601.26	5185.65	4846.67	5375.05	165.869	7281.27	65.0021	4877.86	239.593	1.35464	0.9075	5.40785e-05	0.348265				0.000500381	0.00177184	0.116209	0.00219452
sp|B1AQJ2|UBP36_MOUSE	Usp36	UBP36_MOUSE Ubiquitin carboxyl-terminal hydrolase 36	12	2075.3	2029.22	2024.5	1424.12	1533.3	1449.05	1961.81	1853.29	2028.07	2043.01	22.916	1468.82	46.7141	1947.72	72.0455	0.718952	0.953361	5.41805e-05	0.348922				0.000500606	0.0016536	0.206125	0.00433434
sp|Q9ESZ8|GTF2I_MOUSE	Gtf2i	GTF2I_MOUSE General transcription factor II-I	39	8556.77	8011.48	8203.73	9727.81	9549.8	9627.7	7724.88	7843.66	7559.16	8257.33	225.817	9635.1	72.8606	7709.23	116.672	1.16686	0.933623	5.43473e-05	0.349997				0.000501428	0.0051391	0.0661836	0.000860729
sp|P23116|EIF3A_MOUSE	Eif3a	EIF3A_MOUSE Eukaryotic translation initiation factor 3 subunit A	81	25097.5	25695.1	24867	20739.3	21758.8	21391.2	24421.2	24494	24121	25219.9	348.968	21296.4	421.569	24345.4	161.434	0.844431	0.965326	5.47016e-05	0.352278				0.000503975	0.00305864	0.0601095	0.0034921
sp|Q91VW5|GOGA4_MOUSE	Golga4	GOGA4_MOUSE Golgin subfamily A member 4	19	2765.53	2666.17	2656.98	3342.16	3127.06	3439.57	2094.26	2295.68	2181.17	2696.23	49.1483	3302.93	130.563	2190.37	82.4863	1.22502	0.812383	5.48918e-05	0.353503				0.000505005	0.0074866	0.0125782	0.00248998
sp|O88700|BLM_MOUSE	Blm	BLM_MOUSE Bloom syndrome protein homolog	6	726.087	748.133	712.668	577.956	608.696	600.908	741.053	742.675	773.233	728.963	14.6206	595.853	13.0486	752.32	14.8023	0.817399	1.03204	5.5203e-05	0.355507				0.000507143	0.00330031	0.242572	0.00227596
sp|Q80XN0|BDH_MOUSE	Bdh1	BDH_MOUSE D-beta-hydroxybutyrate dehydrogenase, mitochondrial	5	1169.62	1117.05	1170.98	1607.35	1558.03	1597.54	1501.44	1647.96	1506.24	1152.55	25.1084	1587.64	21.317	1551.88	67.9671	1.3775	1.34648	5.53646e-05	0.356548				0.000507903	0.00117831	0.00835854	0.522088
sp|Q9D0B6|PBDC1_MOUSE	Pbdc1	PBDC1_MOUSE Protein PBDC1	8	1723.27	1829.43	1743.88	1350.45	1312.84	1397.74	1895.34	1822.63	1983.98	1765.53	45.9632	1353.68	34.7353	1900.65	65.9778	0.766727	1.07653	5.56128e-05	0.358146				0.000509454	0.00280794	0.114283	0.00229694
sp|Q9WV85|NDK3_MOUSE	Nme3	NDK3_MOUSE Nucleoside diphosphate kinase 3	2	432.662	415.941	437.503	382.017	402.9	367.731	526.303	551.71	530.498	428.702	9.23729	384.216	14.4416	536.17	11.1209	0.896231	1.25068	5.57854e-05	0.359258				0.000509951	0.0327046	0.00621511	0.00232691
sp|Q9ERK4|XPO2_MOUSE	Cse1l	XPO2_MOUSE Exportin-2	57	19312.8	18950.3	18784.9	16329.7	16359.3	16832.7	18138.4	18598.5	18345.3	19016	220.465	16507.2	230.457	18360.7	188.152	0.868071	0.965541	5.58492e-05	0.359669				0.000509951	0.00244099	0.0618958	0.00381804
sp|Q8CIB9|ESCO2_MOUSE	Esco2	ESCO2_MOUSE N-acetyltransferase ESCO2	2	527.207	521.412	539.35	475.997	471.97	463.992	568.748	551.627	547.512	529.323	7.47445	470.653	4.98871	555.962	9.19559	0.88916	1.05033	5.59046e-05	0.360025				0.000509951	0.00340778	0.0621073	0.00202162
sp|P17047|LAMP2_MOUSE	Lamp2	LAMP2_MOUSE Lysosome-associated membrane glycoprotein 2	7	1209.5	1119.94	1189.77	1762.13	1749.79	1697.31	1326.87	1388.33	1468.62	1173.07	38.4224	1736.41	28.1031	1394.61	58.0391	1.48023	1.18885	5.60917e-05	0.36123				0.000510211	0.00143502	0.0291389	0.00629264
sp|P47713|PA24A_MOUSE	Pla2g4a	PA24A_MOUSE Cytosolic phospholipase A2	30	5391.28	5645.25	5508.8	5652.18	5873.68	5809.2	4501.57	4735.92	4491.01	5515.11	103.779	5778.35	93.0204	4576.17	113.045	1.04773	0.829751	5.6123e-05	0.361432				0.000510211	0.0702339	0.00847237	0.00225992
sp|Q9DB34|CHM2A_MOUSE	Chmp2a	CHM2A_MOUSE Charged multivesicular body protein 2a	8	3083.62	3028.11	3101	2261.59	2434.29	2377.83	3672.93	3437.88	3924.8	3070.91	31.0848	2357.9	71.8987	3678.54	198.824	0.767819	1.19787	5.61707e-05	0.36174				0.000510211	0.00228298	0.0291121	0.00274353
sp|P26638|SYSC_MOUSE	Sars	SYSC_MOUSE Serine--tRNA ligase, cytoplasmic	49	12491.4	11917.7	12235.1	15507.9	15438.3	15471.2	13964.1	13623.5	14561.2	12214.7	234.654	15472.5	28.4282	14049.6	387.559	1.26671	1.15022	5.63852e-05	0.36312				0.000511437	0.00119651	0.0179384	0.0145515
sp|Q570Y9|DPTOR_MOUSE	Deptor	DPTOR_MOUSE DEP domain-containing mTOR-interacting protein	5	326.568	315.294	358.863	543.713	616.646	641.705	585.767	556.908	590.211	333.575	18.4642	600.688	41.566	577.629	14.7636	1.80076	1.73163	5.66292e-05	0.364692				0.000512929	0.00346853	0.00467367	0.544553
sp|Q9CQ62|DECR_MOUSE	Decr1	DECR_MOUSE 2,4-dienoyl-CoA reductase, mitochondrial	13	2633.28	2436.65	2543.82	3892.46	3659.57	3779.17	2649.64	2941.64	2778.61	2537.92	80.3823	3777.07	95.0886	2789.96	119.479	1.48825	1.09931	5.74907e-05	0.37024				0.000520001	0.00167542	0.10461	0.00390572
sp|Q8JZQ2|AFG32_MOUSE	Afg3l2	AFG32_MOUSE AFG3-like protein 2	23	5122.17	5200.73	5284.91	6502.23	6284.24	6242.93	5191.13	5367.18	5064.33	5202.6	66.4515	6343.13	113.755	5207.55	124.182	1.21922	1.00095	5.76159e-05	0.371046				0.000520168	0.00186344	0.976487	0.00326736
sp|Q8BIL5|HOOK1_MOUSE	Hook1	HOOK1_MOUSE Protein Hook homolog 1	4	326.25	319.052	329.657	313.16	321.449	313.947	434.981	449.529	496.598	324.986	4.42072	316.185	3.73582	460.369	26.297	0.972919	1.41658	5.76991e-05	0.371582				0.000520168	0.115233	0.00866302	0.00340944
sp|P02469|LAMB1_MOUSE	Lamb1	LAMB1_MOUSE Laminin subunit beta-1	47	13176.6	12494.1	12652.5	13837.9	13015.7	13896.1	9385.42	10173	9678.9	12774.4	291.658	13583.2	402.009	9745.77	324.987	1.06332	0.762914	5.77515e-05	0.37192				0.000520168	0.0988663	0.0070089	0.00254349
sp|Q9Z2W1|STK25_MOUSE	Stk25	STK25_MOUSE Serine/threonine-protein kinase 25	5	914.789	913.394	900.043	1163.23	1155.66	1193.22	974.393	1054.06	1021.98	909.409	6.64697	1170.7	16.2188	1016.81	32.7286	1.28732	1.1181	5.79183e-05	0.372994				0.000520941	0.000858793	0.0274752	0.0103521
sp|Q4VAA7|SNX33_MOUSE	Snx33	SNX33_MOUSE Sorting nexin-33	5	510.647	497.133	487.386	635.233	642.107	674.827	516.334	538.513	543.337	498.389	9.53768	650.722	17.274	532.728	11.7584	1.30565	1.0689	5.83134e-05	0.375538				0.000523431	0.00228094	0.0618281	0.00430476
sp|Q8K0C9|GMDS_MOUSE	Gmds	GMDS_MOUSE GDP-mannose 4,6 dehydratase	7	1302.49	1400.47	1289.88	1180.4	1144.65	1253.68	1751.26	1853.95	1749.2	1330.95	49.4292	1192.91	45.3818	1784.8	48.9013	0.896287	1.341	5.84694e-05	0.376543				0.000523431	0.0544554	0.00754874	0.00199355
sp|P49442|INPP_MOUSE	Inpp1	INPP_MOUSE Inositol polyphosphate 1-phosphatase	6	1052.13	1019.62	1034.71	1345.94	1287.46	1360.17	1321.45	1325.08	1419.34	1035.49	13.2835	1331.19	31.4628	1355.29	45.3144	1.28557	1.30884	5.8509e-05	0.376798				0.000523431	0.00179494	0.00614619	0.591601
tr|F7CVL0|F7CVL0_MOUSE	Dot1l	F7CVL0_MOUSE Histone-lysine N-methyltransferase, H3 lysine-79 specific (Fragment)	3	612.332	590.83	565.707	348.119	324.043	356.894	467.967	509.198	541.51	589.623	19.0537	343.019	13.8878	506.225	30.0973	0.581759	0.858557	5.85514e-05	0.377071				0.000523431	0.00149827	0.0623143	0.00518995
sp|O55131|SEPT7_MOUSE	2016-09-07	SEPT7_MOUSE Septin-7	49	14335.8	14134	14127.3	15140.9	14736.6	15083.7	12939.3	13334	12957.3	14199	96.7473	14987.1	178.64	13076.9	181.969	1.0555	0.920969	5.86015e-05	0.377394				0.000523431	0.010979	0.0109543	0.00253573
sp|Q9QXK3|COPG2_MOUSE	Copg2	COPG2_MOUSE Coatomer subunit gamma-2	27	5823.08	5784.39	5886.81	7046.4	7462.91	7469.44	6588.46	6769.24	6858.65	5831.43	42.2273	7326.25	197.902	6738.78	112.387	1.25634	1.1556	5.89672e-05	0.379749				0.000525772	0.00233248	0.00578765	0.031082
tr|E9Q238|E9Q238_MOUSE	Kank1	E9Q238_MOUSE Protein Kank1	3	333.308	349.352	323.881	400.485	401.346	399.852	285.836	290.028	307.19	335.514	10.5148	400.561	0.612286	294.351	9.23821	1.19387	0.877315	5.90338e-05	0.380177				0.000525772	0.00468431	0.03505	0.00149433
sp|Q8R1G6|PDLI2_MOUSE	Pdlim2	PDLI2_MOUSE PDZ and LIM domain protein 2	2	239.889	241.765	230.682	415.454	347.737	413.366	129.647	166.409	129.671	237.445	4.84334	392.186	31.4415	141.909	17.3241	1.65169	0.597649	5.91085e-05	0.380659				0.000525772	0.00435248	0.0164035	0.00278516
sp|Q6NVF4|HELB_MOUSE	Helb	HELB_MOUSE DNA helicase B	8	1216.05	1274.1	1297.43	1175.22	1261.03	1308.03	1716.93	1755.71	1722.84	1262.53	34.2163	1248.09	54.9857	1731.83	17.0595	0.988568	1.37171	5.92814e-05	0.381772				0.000526583	0.777215	0.00359158	0.00268809
sp|Q9WU78|PDC6I_MOUSE	Pdcd6ip	PDC6I_MOUSE Programmed cell death 6-interacting protein	60	15259.7	14987.8	14907	13305.1	13158.5	13435.2	13075.2	13253.6	13576.5	15051.5	150.87	13299.6	113.029	13301.8	207.47	0.883606	0.88375	5.94572e-05	0.382905				0.000527343	0.0017606	0.00708531	0.995842
sp|Q8BHL5|ELMO2_MOUSE	Elmo2	ELMO2_MOUSE Engulfment and cell motility protein 2	10	1928.21	1912.33	2010.07	2373.97	2465.91	2495.31	2237.65	2181.16	2198.69	1950.2	42.8257	2445.06	51.6836	2205.83	23.6086	1.25375	1.13108	5.95308e-05	0.383379				0.000527343	0.00270963	0.0121127	0.00870626
tr|E9PY46|E9PY46_MOUSE	Ift140	E9PY46_MOUSE Protein Ift140	8	402.866	421.232	401.48	519.863	537.205	547.079	494.558	527.167	502.195	408.526	9.0023	534.716	11.2495	507.973	13.9255	1.30889	1.24343	6.00995e-05	0.387041				0.00053165	0.00194331	0.00811562	0.119857
sp|Q5SYD0|MYO1D_MOUSE	Myo1d	MYO1D_MOUSE Unconventional myosin-Id	35	7766.9	7137.18	7902.64	9043.67	9328.79	9005.9	10860.6	10749.5	10515.1	7602.24	333.484	9126.12	144.136	10708.4	144.013	1.20045	1.40858	6.01841e-05	0.387585				0.000531667	0.0111883	0.00626707	0.00237171
sp|Q9CXJ4|ABCB8_MOUSE	Abcb8	ABCB8_MOUSE ATP-binding cassette sub-family B member 8, mitochondrial	7	997.302	1034.18	1088.46	1289.16	1268.56	1248.3	935.963	973.487	935.324	1039.98	37.4405	1268.67	16.6812	948.258	17.8415	1.2199	0.911803	6.03673e-05	0.388766				0.000532439	0.00566319	0.061839	0.00089812
sp|P70124|SPB5_MOUSE	Serpinb5	SPB5_MOUSE Serpin B5	2	410.542	464.889	432.847	275.28	284.759	264.102	257.511	273.646	289.684	436.093	22.3055	274.714	8.44269	273.614	13.1346	0.629943	0.627421	6.04367e-05	0.389213				0.000532439	0.00247247	0.00715096	0.918089
sp|Q80VQ0|AL3B1_MOUSE	Aldh3b1	AL3B1_MOUSE Aldehyde dehydrogenase family 3 member B1	4	252.586	227.274	249.272	422.251	456.629	471.596	264.462	305.135	298.009	243.044	11.2328	450.159	20.658	289.202	17.7341	1.85217	1.18992	6.09505e-05	0.392521				0.000536231	0.00177906	0.0653475	0.00451803
sp|O35405|PLD3_MOUSE	Pld3	PLD3_MOUSE Phospholipase D3	2	169.883	159.2	170.238	266.676	299.106	313.89	256.185	248.098	273.171	166.44	5.12174	293.224	19.7187	259.151	10.4487	1.76174	1.55702	6.1377e-05	0.395268				0.000539246	0.00263784	0.00487147	0.112234
sp|P06745|G6PI_MOUSE	Gpi	G6PI_MOUSE Glucose-6-phosphate isomerase	53	9867.48	10099	10062.2	10027.6	10359.7	10453.1	11486	11428.8	11533.1	10009.6	101.583	10280.1	182.594	11482.6	42.6468	1.02703	1.14717	6.15545e-05	0.396411				0.000540069	0.162388	0.00288453	0.0039593
sp|Q91YY4|ATPF2_MOUSE	Atpaf2	ATPF2_MOUSE ATP synthase mitochondrial F1 complex assembly factor 2	6	1091.42	1080.14	1066.81	1189.87	1256.4	1205.43	906.5	956.985	962.488	1079.46	10.0586	1217.23	28.4142	941.991	25.1963	1.12764	0.872653	6.16584e-05	0.39708				0.000540245	0.00688957	0.0138087	0.00269651
sp|E2JF22|PIEZ1_MOUSE	Piezo1	PIEZ1_MOUSE Piezo-type mechanosensitive ion channel component 1	7	894.355	922.102	934.767	1064.87	1069.47	1021.34	792.569	801.982	744.014	917.075	16.8768	1051.89	21.6859	779.522	25.4001	1.14701	0.850009	6.18801e-05	0.398508				0.000540765	0.00644866	0.0168424	0.00237704
sp|Q9DAX2|LPP2_MOUSE	Ppap2c	LPP2_MOUSE Lipid phosphate phosphohydrolase 2	2	580.452	530.854	555.492	455.984	441.899	451.217	606.12	604.078	637.724	555.599	20.2484	449.7	5.84937	615.974	15.4021	0.809396	1.10867	6.18856e-05	0.398544				0.000540765	0.00517709	0.0578217	0.00118052
sp|O08810|U5S1_MOUSE	Eftud2	U5S1_MOUSE 116 kDa U5 small nuclear ribonucleoprotein component	76	17347.7	16914.6	16818.6	14996.2	15174.1	14965.4	15900.8	16139	16287.5	17027	230.154	15045.2	91.986	16109.1	159.279	0.883612	0.946093	6.21362e-05	0.400157				0.000542218	0.00218415	0.028099	0.00419335
sp|P46935|NEDD4_MOUSE	Nedd4	NEDD4_MOUSE E3 ubiquitin-protein ligase NEDD4	100	28545.5	29618.1	28587.5	29497.8	30862.5	29956.9	25359.4	25496.5	25189.4	28917	496.025	30105.7	566.989	25348.4	125.613	1.04111	0.876592	6.25357e-05	0.40273				0.000544966	0.104941	0.00626707	0.00190313
sp|Q9Z0R4|ITSN1_MOUSE	Itsn1	ITSN1_MOUSE Intersectin-1	21	3195.97	3082.56	2966.82	3957.19	3809.13	4075.31	2823.86	2980.35	2920.25	3081.78	93.5517	3947.21	108.896	2908.15	64.4568	1.28082	0.943659	6.31e-05	0.406364				0.000549141	0.00411047	0.140597	0.00200334
sp|Q8BMK4|CKAP4_MOUSE	Ckap4	CKAP4_MOUSE Cytoskeleton-associated protein 4	23	5413.39	6101.63	6246.04	7617.03	7476.46	7050.21	3627.36	3689.17	3034.91	5920.35	363.293	7381.23	241.001	3450.48	294.934	1.24676	0.582817	6.3297e-05	0.407633				0.000550112	0.0190853	0.0125353	0.00218144
sp|Q8BTT6|DIEXF_MOUSE	Diexf	DIEXF_MOUSE Digestive organ expansion factor homolog	17	4738.93	4729.98	4653.92	4279.65	4440.41	4278.99	4992.83	4933.21	4988.94	4707.61	38.14	4333.02	75.939	4971.66	27.2346	0.920428	1.05609	6.37e-05	0.410228				0.000552834	0.00866854	0.010226	0.00247997
sp|Q99LH1|NOG2_MOUSE	Gnl2	NOG2_MOUSE Nucleolar GTP-binding protein 2	17	6297.81	6618.47	6618.56	4335.23	4273.13	4197.15	6500.42	5627.06	5994.8	6511.61	151.182	4268.5	56.4658	6040.76	358.026	0.655522	0.92769	6.37819e-05	0.410756				0.000552834	0.000858793	0.217929	0.0044657
tr|Q99LB4|Q99LB4_MOUSE	Capg	Q99LB4_MOUSE Capping protein (Actin filament), gelsolin-like	36	6312.53	6394.42	6265.71	6988.85	7051.98	7137.94	7278.46	7092.49	7393.81	6324.22	53.1918	7059.59	61.1031	7254.92	124.134	1.11628	1.14716	6.39693e-05	0.411963				0.000553713	0.00182278	0.00638511	0.134508
sp|A8C756|THADA_MOUSE	Thada	THADA_MOUSE Thyroid adenoma-associated protein homolog	27	4102.08	4574.55	4221.65	3639.32	3570.44	3751.55	5165.92	5408.12	5358.27	4299.43	200.572	3653.77	74.6405	5310.77	104.427	0.849827	1.23523	6.42023e-05	0.413463				0.00055435	0.0180065	0.0174573	0.000860729
sp|P62192|PRS4_MOUSE	Psmc1	PRS4_MOUSE 26S protease regulatory subunit 4	49	11294.7	11061.5	10860.7	9866.52	9860.02	10000.5	10922.4	10997.2	11048.1	11072.3	177.344	9909.01	64.7452	10989.2	51.6251	0.894937	0.992498	6.43123e-05	0.414171				0.00055435	0.00364165	0.621281	0.000889354
sp|P36552|HEM6_MOUSE	Cpox	HEM6_MOUSE Oxygen-dependent coproporphyrinogen-III oxidase, mitochondrial	18	2558.87	2392.31	2561.35	3501.61	3300.55	3433.29	2258.19	2356.32	2490.94	2504.18	79.1082	3411.82	83.475	2368.48	95.4082	1.36245	0.945813	6.45553e-05	0.415736				0.00055435	0.00252296	0.255957	0.00234396
sp|Q8BKF1|RPOM_MOUSE	Polrmt	RPOM_MOUSE DNA-directed RNA polymerase, mitochondrial	7	1586.33	1579.46	1566.9	1270.53	1340.76	1239.58	1637.01	1709.04	1630.78	1577.56	8.04484	1283.62	42.3314	1658.94	35.5149	0.813675	1.05159	6.48108e-05	0.417381				0.00055435	0.00385969	0.0605979	0.00333437
tr|G5E8C6|G5E8C6_MOUSE	Vill	G5E8C6_MOUSE Villin-like protein	39	9335.65	8675.66	8807.19	9549.71	9138.01	9625.25	6590.22	7022.25	7014.59	8939.5	285.221	9437.66	214.115	6875.69	201.88	1.05573	0.769135	6.48255e-05	0.417476				0.00055435	0.138961	0.00847237	0.00203699
tr|E9Q616|E9Q616_MOUSE	Ahnak	E9Q616_MOUSE Protein Ahnak	871	322983	316116	298081	361395	351727	357922	267546	274453	277309	312393	10501.5	357015	3998.75	273103	4098.5	1.14284	0.874227	6.48264e-05	0.417482				0.00055435	0.012179	0.0236505	0.000779093
sp|Q9D6J3|CCD94_MOUSE	Ccdc94	CCD94_MOUSE Coiled-coil domain-containing protein 94	5	1287.6	1196.46	1233.83	1014.45	920.63	1012.97	1419.16	1476.18	1468.37	1239.3	37.408	982.683	43.8825	1454.57	25.2408	0.792936	1.17371	6.50225e-05	0.418745				0.00055435	0.00893447	0.0147919	0.00219407
sp|Q6P5D8|SMHD1_MOUSE	Smchd1	SMHD1_MOUSE Structural maintenance of chromosomes flexible hinge domain-containing protein 1	96	21457.7	20591.4	21217.4	20455.2	20562.5	21217.9	25033.9	26557.3	25459.2	21088.8	365.163	20745.2	337.108	25683.5	641.825	0.983705	1.21787	6.50268e-05	0.418773				0.00055435	0.411854	0.00744136	0.00269651
sp|Q00612|G6PD1_MOUSE	G6pdx	G6PD1_MOUSE Glucose-6-phosphate 1-dehydrogenase X	30	9294.64	8899.29	9436.74	7431.14	7501.07	7284.65	10408.6	9904.35	10968.8	9210.22	227.388	7405.62	90.1771	10427.3	434.76	0.804065	1.13214	6.50393e-05	0.418853				0.00055435	0.00243156	0.0484631	0.00229694
sp|Q03137|EPHA4_MOUSE	Epha4	EPHA4_MOUSE Ephrin type-A receptor 4	15	2323.33	2275.37	2281.29	1891.1	1851.71	1775.37	1720.45	1655.62	1796.1	2293.33	21.3504	1839.39	48.0426	1724.06	57.4074	0.802062	0.75177	6.51051e-05	0.419277				0.00055435	0.00240926	0.0054435	0.113344
sp|Q80XL6|ACD11_MOUSE	Acad11	ACD11_MOUSE Acyl-CoA dehydrogenase family member 11	4	632.166	691.334	663.477	1108.01	1232.43	1085.91	752.767	777.679	690.597	662.326	24.169	1142.12	64.4954	740.348	36.6197	1.7244	1.1178	6.51839e-05	0.419784				0.00055435	0.00228316	0.10282	0.00431514
sp|Q6ZQJ5|DNA2_MOUSE	Dna2	DNA2_MOUSE DNA replication ATP-dependent helicase/nuclease DNA2	5	829.413	921.563	832.371	657.37	634.72	682.785	966.249	970.349	966.796	861.116	42.7598	658.292	19.6333	967.798	1.8176	0.764464	1.12389	6.51948e-05	0.419854				0.00055435	0.00727497	0.0546829	0.000889354
sp|P09528|FRIH_MOUSE	Fth1	FRIH_MOUSE Ferritin heavy chain	5	1920.66	1775.71	1701.6	1358.5	1439.06	1343.86	1170.36	1135.71	1201.52	1799.32	90.9762	1380.47	41.8559	1169.2	26.8794	0.767218	0.649798	6.52621e-05	0.420288				0.00055435	0.0078307	0.00602389	0.00841029
sp|Q8R1Q8|DC1L1_MOUSE	Dync1li1	DC1L1_MOUSE Cytoplasmic dynein 1 light intermediate chain 1	23	6626.61	6278.9	6630.28	7923.65	7693.65	7835.74	6365.69	6505.53	6562.08	6511.93	164.784	7817.68	94.7615	6477.77	82.5444	1.20052	0.994754	6.52819e-05	0.420415				0.00055435	0.00358313	0.848589	0.00130984
sp|P03958|ADA_MOUSE	Ada	ADA_MOUSE Adenosine deaminase	7	1782.88	1819.79	1615.45	1450.79	1355.4	1373.39	2105.49	2143.62	2211.96	1739.37	88.9132	1393.19	41.3839	2153.69	44.0456	0.800974	1.2382	6.53697e-05	0.420981				0.00055435	0.0126211	0.0208085	0.000973342
sp|Q8CG72|ARHL2_MOUSE	Adprhl2	ARHL2_MOUSE Poly(ADP-ribose) glycohydrolase ARH3	10	1391.45	1327.73	1353.63	1465.5	1468.7	1493.67	1599.22	1655.74	1663.35	1357.6	26.1649	1475.96	12.5932	1639.44	28.6067	1.08718	1.2076	6.54591e-05	0.421557				0.00055435	0.0105774	0.00634841	0.00515866
sp|P43241|CDX2_MOUSE	Cdx2	CDX2_MOUSE Homeobox protein CDX-2	2	183.007	198.741	191.206	166.772	174.5	180.288	286.182	297.185	259.554	190.985	6.42528	173.853	5.5368	280.974	15.7981	0.9103	1.47118	6.55062e-05	0.42186				0.00055435	0.058627	0.00923745	0.00261017
sp|Q8BKT8|HAUS7_MOUSE	Haus7	HAUS7_MOUSE HAUS augmin-like complex subunit 7	8	1401.5	1312.9	1396.98	1142.23	1168.55	1165.91	1532.76	1466.2	1476.24	1370.46	40.7429	1158.9	11.8343	1491.73	29.2984	0.845626	1.08849	6.61358e-05	0.425914				0.000558362	0.00554609	0.0566014	0.00113977
sp|Q923G2|RPAB3_MOUSE	Polr2h	RPAB3_MOUSE DNA-directed RNA polymerases I, II, and III subunit RPABC3	9	1727.94	1700.28	1771.87	1345.01	1246.88	1323.44	1407.2	1461.76	1472.35	1733.36	29.477	1305.11	42.1059	1447.1	28.5452	0.752935	0.834853	6.61677e-05	0.42612				0.000558362	0.00247376	0.00667197	0.0278776
sp|Q8C4Q6|AIDA_MOUSE	Aida	AIDA_MOUSE Axin interactor, dorsalization-associated protein	8	1892.13	1803.01	1837.25	2144.93	2123.68	2178.16	1706.44	1768.45	1792.99	1844.13	36.7069	2148.92	22.4199	1755.96	36.4209	1.16528	0.952189	6.62404e-05	0.426588				0.000558362	0.00322749	0.113893	0.00199331
sp|Q8K368|FANCI_MOUSE	Fanci	FANCI_MOUSE Fanconi anemia group I protein homolog	14	2240.7	2320.07	2271.73	2143.61	2187.88	2246.66	2613.1	2736.87	2665.86	2277.5	32.6585	2192.72	42.2088	2671.94	50.7117	0.962774	1.17319	6.74277e-05	0.434235				0.00056628	0.10507	0.00703013	0.00261017
sp|Q9D903|EBP2_MOUSE	Ebna1bp2	EBP2_MOUSE Probable rRNA-processing protein EBP2	16	4948.44	4687.12	4575.56	3728.58	3622.15	3593.35	4810.7	4647.86	4962.19	4737.04	156.267	3648.03	58.1606	4806.92	128.353	0.770107	1.01475	6.74377e-05	0.434299				0.00056628	0.00288112	0.698588	0.00189353
sp|Q9CWY8|RNH2A_MOUSE	Rnaseh2a	RNH2A_MOUSE Ribonuclease H2 subunit A	4	527.875	517.091	529.664	437.903	429.266	425.983	534.566	547.769	581.247	524.877	5.55353	431.051	5.02728	554.527	19.6475	0.821242	1.05649	6.74436e-05	0.434337				0.00056628	0.00116921	0.150917	0.00311182
sp|B2RS91|RRN3_MOUSE	Rrn3	RRN3_MOUSE RNA polymerase I-specific transcription initiation factor RRN3	2	249.421	254.196	229.908	175.559	166.775	167.914	207.905	218.346	216.24	244.508	10.5064	170.083	3.90017	214.164	4.50829	0.695611	0.875895	6.82256e-05	0.439373				0.000571572	0.0027585	0.0420539	0.00254885
sp|Q8C3W1|CA198_MOUSE		CA198_MOUSE Uncharacterized protein C1orf198 homolog	6	832.748	841.098	826.96	758.27	731.563	752.954	702.534	679.168	712.072	833.602	5.80332	747.596	11.5427	697.925	13.8228	0.896826	0.83724	6.82514e-05	0.439539				0.000571572	0.00364511	0.00527998	0.0275394
sp|Q8BRK9|MA2A2_MOUSE	Man2a2	MA2A2_MOUSE Alpha-mannosidase 2x	4	213.423	237.81	224.516	319.345	326.384	332.556	225.378	245.069	239.343	225.25	9.96946	326.095	5.39724	236.597	8.27005	1.4477	1.05038	6.92334e-05	0.445863				0.000579043	0.002436	0.347184	0.00211437
sp|Q8CJ27|ASPM_MOUSE	Aspm	ASPM_MOUSE Abnormal spindle-like microcephaly-associated protein homolog	6	1402.24	1425.25	1382.59	942.258	1029.78	1030.27	1325.13	1443.65	1404.84	1403.36	17.4339	1000.77	41.3742	1391.21	49.3366	0.713124	0.99134	6.93756e-05	0.446779				0.000579479	0.00247376	0.787184	0.00406372
sp|O55135|IF6_MOUSE	Eif6	IF6_MOUSE Eukaryotic translation initiation factor 6	16	3236.97	3158.1	3260.59	2692.96	2668.39	2765.42	3254.19	3216.18	3397.59	3218.55	43.8211	2708.92	41.1892	3289.32	78.1152	0.841659	1.02199	7.02376e-05	0.45233				0.00058592	0.00214895	0.392872	0.00298395
tr|Q9CQX6|Q9CQX6_MOUSE	Gm16286	Q9CQX6_MOUSE MCG141091, isoform CRA_a	4	596.666	606.158	634.512	665.953	686.046	712.154	513.695	499.194	525.773	612.445	16.0775	688.051	18.9147	512.887	10.8659	1.12345	0.837442	7.03636e-05	0.453142				0.000586212	0.0200851	0.0112139	0.00203699
sp|P97478|COQ7_MOUSE	Coq7	COQ7_MOUSE Ubiquinone biosynthesis protein COQ7 homolog	3	476.991	472.918	430.363	298.126	275.053	290.818	364.489	398.59	372.122	460.091	21.0863	287.999	9.62812	378.4	14.6124	0.625961	0.822447	7.07573e-05	0.455677				0.000588223	0.00229042	0.0293015	0.00518995
sp|Q6PFQ7|RASL2_MOUSE	Rasa4	RASL2_MOUSE Ras GTPase-activating protein 4	2	187.679	178.956	224.542	396.689	426.689	394.673	328.647	304.527	319.695	197.059	19.757	406.017	14.6405	317.623	9.95535	2.06038	1.61182	7.07877e-05	0.455873				0.000588223	0.00306064	0.0142574	0.00564513
sp|Q00560|IL6RB_MOUSE	Il6st	IL6RB_MOUSE Interleukin-6 receptor subunit beta	2	396.126	424.35	392.518	306.761	316.188	293.573	399.492	403.77	397.127	404.331	14.2318	305.507	9.275	400.13	2.74922	0.755587	0.989608	7.13496e-05	0.459491				0.000592128	0.00407465	0.757961	0.0019954
sp|Q8CG46|SMC5_MOUSE	Smc5	SMC5_MOUSE Structural maintenance of chromosomes protein 5	10	1617.62	1599.03	1636.5	1238.14	1300.07	1274.25	1418.43	1408.75	1331.28	1617.72	15.2972	1270.82	25.3989	1386.15	39.002	0.785564	0.856858	7.17703e-05	0.462201				0.000594853	0.00140196	0.0116483	0.0347465
sp|Q6PAM1|TXLNA_MOUSE	Txlna	TXLNA_MOUSE Alpha-taxilin	18	6339.69	6357.7	5978.12	4666.58	4391.46	4709.86	5446.79	5682.33	5582.62	6225.17	174.845	4589.3	141.005	5570.58	96.5349	0.737217	0.894848	7.2214e-05	0.465058				0.000597215	0.0028165	0.0278154	0.00501264
sp|Q7TMY8|HUWE1_MOUSE	Huwe1	HUWE1_MOUSE E3 ubiquitin-protein ligase HUWE1	79	14019.4	13895.8	14212.7	13749.8	14237.4	14540.4	16317.9	16596	16777.3	14042.6	130.413	14175.9	325.681	16563.7	188.932	1.00949	1.17953	7.22408e-05	0.465231				0.000597215	0.650513	0.00335998	0.00397363
sp|Q8C4J7|TBL3_MOUSE	Tbl3	TBL3_MOUSE Transducin beta-like protein 3	34	7773.83	7985.16	7711.47	6264.78	6331.6	6444.51	7685.41	8315.18	8129.62	7823.49	117.121	6346.96	74.1743	8043.4	264.232	0.81127	1.02811	7.24241e-05	0.466411				0.000597941	0.00136153	0.414015	0.00315013
sp|P14152|MDHC_MOUSE	Mdh1	MDHC_MOUSE Malate dehydrogenase, cytoplasmic	26	6906.97	7067.71	7046.25	7596.9	7804.34	7975.54	8465.67	8505.94	8863.03	7006.98	71.256	7792.26	154.815	8611.55	178.584	1.11207	1.229	7.25656e-05	0.467323				0.000597941	0.00704178	0.0048089	0.0148577
sp|P97366|EVI5_MOUSE	Evi5	EVI5_MOUSE Ecotropic viral integration site 5 protein	7	1297.23	1324.63	1272.28	1572.17	1552.93	1580.48	1288.05	1357.27	1354.95	1298.05	21.3796	1568.53	11.5385	1333.42	32.0978	1.20837	1.02725	7.2675e-05	0.468027				0.000597941	0.00145722	0.331076	0.00348586
sp|O08539|BIN1_MOUSE	Bin1	BIN1_MOUSE Myc box-dependent-interacting protein 1	20	4736.26	4671.55	4631.54	4672.71	4539.61	4826.18	3761.56	3947.98	3845.67	4679.78	43.1463	4679.5	117.09	3851.74	76.2264	0.999939	0.823059	7.27e-05	0.468188				0.000597941	0.988555	0.0048089	0.00392353
tr|E9Q1K3|E9Q1K3_MOUSE	Add1	E9Q1K3_MOUSE Alpha-adducin	23	3774.62	3610.56	3722.34	4680.65	4703.16	4743.63	4180.47	4504.97	4339.24	3702.51	68.4297	4709.15	26.0576	4341.56	132.487	1.27188	1.1726	7.29996e-05	0.470117				0.000599639	0.00117831	0.0158077	0.0301136
sp|Q80U35|ARHGH_MOUSE	Arhgef17	ARHGH_MOUSE Rho guanine nucleotide exchange factor 17	8	845.635	822.931	857.357	1074.43	1135.47	1064.04	884.979	879.26	835.844	841.974	14.2907	1091.31	31.5103	866.694	21.9391	1.29614	1.02936	7.31406e-05	0.471026				0.000599775	0.00247161	0.319008	0.00403983
sp|Q9D2V7|CORO7_MOUSE	Coro7	CORO7_MOUSE Coronin-7	15	2315.58	2177.32	2286.03	3011.81	2983.39	3177.6	2276.76	2389.17	2439.88	2259.64	59.4483	3057.6	85.6424	2368.6	68.1629	1.35313	1.04822	7.33343e-05	0.472273				0.000599775	0.00243156	0.220106	0.00352675
sp|Q9CWI3|BCCIP_MOUSE	Bccip	BCCIP_MOUSE BRCA2 and CDKN1A-interacting protein	9	1401.31	1448.34	1358.04	1091.19	1152.75	1161.14	1477.83	1451.48	1509.98	1402.56	36.8755	1135.03	31.1859	1479.76	23.9216	0.809252	1.05504	7.33668e-05	0.472482				0.000599775	0.00497605	0.108175	0.00210631
sp|Q8BP27|SFR1_MOUSE	Sfr1	SFR1_MOUSE Swi5-dependent recombination DNA repair protein 1 homolog	7	1727.65	1665.07	1688.28	1106.74	1214.26	1165.91	1275.96	1188.43	1313.99	1693.67	25.8306	1162.3	43.9689	1259.46	52.5707	0.686265	0.743629	7.33886e-05	0.472623				0.000599775	0.00179564	0.00718888	0.135053
sp|P14869|RLA0_MOUSE	Rplp0	RLA0_MOUSE 60S acidic ribosomal protein P0	66	21015.4	20178.6	21360.9	17333.5	16993.6	17310.3	19180.1	19453.1	19800.9	20851.6	496.369	17212.5	155.052	19478	254.053	0.825473	0.934125	7.35093e-05	0.4734				0.0006	0.00266556	0.0508875	0.0023298
sp|Q08297|RAD51_MOUSE	Rad51	RAD51_MOUSE DNA repair protein RAD51 homolog 1	7	1010.15	1065.27	1057.99	722.468	728.748	725.212	920.324	958.237	1042.55	1044.47	24.4492	725.476	2.57059	973.704	51.083	0.694588	0.932247	7.42292e-05	0.478036				0.000605109	0.000903164	0.205194	0.00463714
sp|Q9CR47|NSA2_MOUSE	Nsa2	NSA2_MOUSE Ribosome biogenesis protein NSA2 homolog	10	4126.44	3751.32	4110.23	2976.47	2967.16	2967.33	3882.18	3779.23	3735.29	3996	173.139	2970.32	4.34926	3798.9	61.5595	0.743324	0.950676	7.44876e-05	0.4797				0.00060639	0.00336637	0.26728	0.000686902
sp|Q6ZQH8|NU188_MOUSE	Nup188	NU188_MOUSE Nucleoporin NUP188 homolog	22	5702.44	5761.35	5647.36	4801.36	4905.75	4973.65	5289.43	5498.34	5383.32	5703.72	46.545	4893.59	70.861	5390.36	85.4324	0.857965	0.945062	7.45746e-05	0.480261				0.00060639	0.00179564	0.0306113	0.00788584
sp|P20152|VIME_MOUSE	Vim	VIME_MOUSE Vimentin	298	88382.2	89033.7	77837.7	75084	71136.2	73067.6	50521.6	52875.2	54553.2	85084.5	5131.18	73095.9	1611.81	52650	1653.58	0.859098	0.618796	7.54386e-05	0.485825				0.000612641	0.0425328	0.00667197	0.00201824
sp|Q80UG5|SEPT9_MOUSE	2016-09-09	SEPT9_MOUSE Septin-9	46	10399.8	10189.9	10194.1	13002.2	12170.7	12877.4	9604.34	9959.11	10205.1	10261.3	97.9729	12683.4	366.12	9922.85	246.596	1.23605	0.96702	7.56316e-05	0.487067				0.000613435	0.003155	0.200307	0.0034921
sp|Q3ULJ0|GPD1L_MOUSE	Gpd1l	GPD1L_MOUSE Glycerol-3-phosphate dehydrogenase 1-like protein	4	819.199	791.645	760.353	676.898	650.798	661.28	872.544	906.282	854.559	790.399	24.0399	662.992	10.7238	877.795	21.4398	0.838807	1.11057	7.65323e-05	0.492868				0.000619668	0.00597151	0.042971	0.0015631
sp|P31266|SUH_MOUSE	Rbpj	SUH_MOUSE Recombining binding protein suppressor of hairless	25	6857.64	6555.59	6805.95	5574.76	5316.96	5543.36	6013.62	5963.49	5849.76	6739.73	131.903	5478.36	114.845	5942.29	68.5546	0.812846	0.881681	7.67129e-05	0.494031				0.000619668	0.0028797	0.0103389	0.016089
sp|Q8BVG4|DPP9_MOUSE	Dpp9	DPP9_MOUSE Dipeptidyl peptidase 9	15	3094.6	3075.29	2975.79	3368.4	3380.92	3429.73	3520.05	3492.89	3601.46	3048.56	52.0565	3393.02	26.4586	3538.13	46.1311	1.11299	1.16059	7.67603e-05	0.494336				0.000619668	0.0046877	0.00667197	0.0267061
sp|Q8CE96|TRM6_MOUSE	Trmt6	TRM6_MOUSE tRNA (adenine(58)-N(1))-methyltransferase non-catalytic subunit TRM6	11	2070.9	2052.48	2088.76	1622.19	1559.39	1667.26	2047.15	2231.97	2184.03	2070.71	14.8118	1616.28	44.2356	2154.38	78.3105	0.780543	1.04041	7.67849e-05	0.494495				0.000619668	0.00197885	0.274376	0.00367158
sp|Q8BHB4|WDR3_MOUSE	Wdr3	WDR3_MOUSE WD repeat-containing protein 3	41	11042.5	11423.9	11481.2	9201.75	9572.4	9307.09	12641.2	12771.8	11794.7	11315.9	194.71	9360.41	155.944	12402.6	433.121	0.827194	1.09603	7.68923e-05	0.495186				0.000619758	0.00241349	0.0592515	0.00269651
sp|Q9D1A2|CNDP2_MOUSE	Cndp2	CNDP2_MOUSE Cytosolic non-specific dipeptidase	22	4553.17	4713.4	4512.14	4276	4394.77	4497.26	5608.93	5719.38	6086.71	4592.9	86.8349	4389.34	90.4105	5805.01	204.234	0.955679	1.26391	7.70151e-05	0.495977				0.000619971	0.0994408	0.00894199	0.00299662
sp|O70585|DTNB_MOUSE	Dtnb	DTNB_MOUSE Dystrobrevin beta	5	1245.83	1132.72	1177	1609.61	1693.39	1602.63	1449.96	1461.92	1414.39	1185.18	46.5381	1635.21	41.238	1442.09	20.1863	1.37971	1.21677	7.75364e-05	0.499334				0.000623389	0.00309736	0.0139807	0.00844015
sp|Q8K298|ANLN_MOUSE	Anln	ANLN_MOUSE Actin-binding protein anillin	51	12295.8	11720.3	12450.9	8217.08	9160.21	8496.71	11035.9	10921.3	11125.8	12155.7	314.295	8624.67	395.519	11027.7	83.6895	0.709518	0.907204	7.76379e-05	0.499988				0.000623403	0.00347603	0.024059	0.00518995
sp|P50429|ARSB_MOUSE	Arsb	ARSB_MOUSE Arylsulfatase B	2	762.034	751.432	743.224	1047.92	955.933	1024.13	785.823	826.567	814.658	752.23	7.69985	1009.33	38.9849	809.016	17.1054	1.34178	1.07549	7.77318e-05	0.500593				0.000623403	0.0028165	0.0326429	0.00620561
sp|Q91Z67|SRGP2_MOUSE	Srgap2	SRGP2_MOUSE SLIT-ROBO Rho GTPase-activating protein 2	15	2986.33	3069.1	3101.9	3434.15	3589.59	3561.41	3567.17	3632.99	3563.8	3052.44	48.6291	3528.38	67.6189	3587.99	31.8519	1.15592	1.17545	7.81024e-05	0.50298				0.000625059	0.00447986	0.00482732	0.345665
sp|Q8BY02|NKRF_MOUSE	Nkrf	NKRF_MOUSE NF-kappa-B-repressing factor	15	2496.12	2507.33	2725.96	2050.64	2050.15	1976.17	2748.79	2686.46	2663.87	2576.47	105.804	2025.65	34.9906	2699.71	35.9115	0.786213	1.04783	7.81324e-05	0.503173				0.000625059	0.00517709	0.247637	0.000860996
sp|Q5PSV9|MDC1_MOUSE	Mdc1	MDC1_MOUSE Mediator of DNA damage checkpoint protein 1	30	5347.22	5331.62	5343	5361.3	5609.58	5537.82	6129.13	6244.93	6076.56	5340.61	6.58848	5502.9	104.324	6150.21	70.3339	1.03039	1.15159	7.83296e-05	0.504443				0.000625859	0.10929	0.0030121	0.00604385
sp|Q8CFX1|G6PE_MOUSE	H6pd	G6PE_MOUSE GDH/6PGL endoplasmic bifunctional protein	23	4454.19	4287.61	4596.08	5623.97	5486.71	5461.58	4736.82	4705.06	4835.05	4445.96	126.067	5524.09	71.3694	4758.98	55.3326	1.2425	1.0704	7.8673e-05	0.506654				0.000627824	0.00307974	0.0642263	0.00200334
sp|Q9D0N7|CAF1B_MOUSE	Chaf1b	CAF1B_MOUSE Chromatin assembly factor 1 subunit B	13	2634.79	2507.52	2512.84	2203.35	2179.8	2140.97	2543.66	2598.83	2626.57	2551.72	58.7819	2174.71	25.7199	2589.69	34.4598	0.852252	1.01488	7.91835e-05	0.509942				0.000631061	0.00389134	0.532655	0.00151619
sp|Q07113|MPRI_MOUSE	Igf2r	MPRI_MOUSE Cation-independent mannose-6-phosphate receptor	16	2198.62	2035.15	2501.86	3111.83	3111.35	3150.69	1722.68	1765.08	1640.46	2245.21	193.361	3124.62	18.433	1709.41	51.7344	1.39168	0.761357	7.94934e-05	0.511938				0.000631061	0.0110191	0.0348786	0.00056191
sp|P62897|CYC_MOUSE	Cycs	CYC_MOUSE Cytochrome c, somatic	21	4797.33	4670.53	4539.95	7144.87	6890.31	6443.58	5088.81	4995.27	5404.65	4669.27	105.079	6826.25	289.861	5162.91	175.15	1.46195	1.10572	7.95421e-05	0.512251				0.000631061	0.00243853	0.0516293	0.00572604
sp|P12382|K6PL_MOUSE	Pfkl	K6PL_MOUSE 6-phosphofructokinase, liver type	46	8247.95	8178.29	8561.78	10267.8	11043	10738.9	9327.96	9482.22	9263.4	8329.34	166.802	10683.2	318.913	9357.86	91.8007	1.2826	1.12348	7.95444e-05	0.512266				0.000631061	0.00314523	0.0112855	0.00937372
sp|F8VPU2|FARP1_MOUSE	Farp1	FARP1_MOUSE FERM, RhoGEF and pleckstrin domain-containing protein 1	31	5482.93	5075.23	5294.26	6552.41	6770.16	6410.15	5128.83	5170.65	5239.42	5284.14	166.597	6577.57	148.047	5179.63	45.5929	1.24478	0.980223	7.95685e-05	0.512421				0.000631061	0.00473663	0.512782	0.00149511
sp|P41778|PBX1_MOUSE	Pbx1	PBX1_MOUSE Pre-B-cell leukemia transcription factor 1	7	869.999	795.014	855.959	783.519	772.847	786.306	1015.81	1072.21	1053.96	840.324	32.5477	780.891	5.80042	1047.33	23.4981	0.929273	1.24634	7.99989e-05	0.515193				0.000633693	0.0765437	0.0131637	0.000939278
sp|Q91WS7|DEPD7_MOUSE	Depdc7	DEPD7_MOUSE DEP domain-containing protein 7	8	1444.84	1374.44	1424.27	1168.28	1224.16	1144.24	1494.99	1465.26	1501.96	1414.52	29.5566	1178.89	33.4792	1487.4	15.9142	0.833425	1.05153	8.04066e-05	0.517818				0.00063614	0.00574504	0.0702546	0.00237704
sp|Q7TNP2|2AAB_MOUSE	Ppp2r1b	2AAB_MOUSE Serine/threonine-protein phosphatase 2A 65 kDa regulatory subunit A beta isoform	15	4854.18	5122.11	4611.1	3953.9	3907.17	4004.72	3138.51	3224.18	3451.67	4862.46	208.701	3955.26	39.8363	3271.45	132.145	0.813428	0.672798	8.05899e-05	0.518999				0.000636808	0.00731655	0.00699798	0.00741289
sp|O09159|MA2B1_MOUSE	Man2b1	MA2B1_MOUSE Lysosomal alpha-mannosidase	9	581.78	557.675	634.319	927.183	953.442	980.172	819.323	836.816	915.862	591.258	31.9995	953.599	21.633	857.334	41.9974	1.61283	1.45002	8.1039e-05	0.521891				0.000639572	0.00226679	0.0116973	0.0595277
sp|Q3TB82|PKHF1_MOUSE	Plekhf1	PKHF1_MOUSE Pleckstrin homology domain-containing family F member 1	6	1119.09	1104.43	1148.54	1093.38	1140.41	1149.45	1394.48	1331.1	1365.55	1124.02	18.3422	1127.75	24.5795	1363.71	25.9075	1.00332	1.21324	8.11639e-05	0.522696				0.000639774	0.885204	0.00606751	0.00338092
sp|Q7M759|AB17B_MOUSE	Abhd17b	AB17B_MOUSE Alpha/beta hydrolase domain-containing protein 17B	7	950.239	998.209	1024.93	890.588	951.349	936.68	715.103	754.65	728.462	991.126	30.9011	926.206	25.8877	732.738	16.4257	0.934498	0.739299	8.16948e-05	0.526115				0.000641104	0.102315	0.00595338	0.00340181
sp|Q80XQ2|TBCD5_MOUSE	Tbc1d5	TBCD5_MOUSE TBC1 domain family member 5	15	2214.92	2159.3	2194.8	2415.74	2393.54	2458.07	2477.85	2570.42	2565.34	2189.67	22.9943	2422.45	26.7681	2537.87	42.4912	1.10631	1.15902	8.17681e-05	0.526587				0.000641104	0.00341579	0.00626707	0.0422427
sp|Q9QYB8|ADDB_MOUSE	Add2	ADDB_MOUSE Beta-adducin	9	1203.33	1092.15	1204.51	1491.91	1459.47	1539.57	956.948	1041.44	972.134	1166.66	52.6911	1496.98	32.8969	990.174	36.7769	1.28313	0.848723	8.17689e-05	0.526592				0.000641104	0.00650656	0.0399215	0.00154841
sp|P29391|FRIL1_MOUSE	Ftl1	FRIL1_MOUSE Ferritin light chain 1	16	4991.58	5090.94	4499.36	3803.23	3537.98	3715.67	3157.8	3259.78	3117.15	4860.63	258.655	3685.63	110.352	3178.24	59.996	0.758262	0.653875	8.1962e-05	0.527836				0.000641104	0.00813576	0.00626707	0.00952947
sp|O35857|TIM44_MOUSE	Timm44	TIM44_MOUSE Mitochondrial import inner membrane translocase subunit TIM44	22	5569.91	5488.98	5581.34	6213.38	6269.08	6142.43	5249.79	5489.82	5249.42	5546.74	41.1105	6208.3	51.8294	5329.68	113.239	1.11927	0.960866	8.1966e-05	0.527861				0.000641104	0.0015821	0.101871	0.00315013
tr|D3Z2W0|D3Z2W0_MOUSE	Tnip1	D3Z2W0_MOUSE TNFAIP3-interacting protein 1	7	1027.58	984.317	986.756	833.299	809.098	811.96	922.529	943.724	969.25	999.551	19.8445	818.119	10.7973	945.168	19.1011	0.818487	0.945592	8.20277e-05	0.528258				0.000641104	0.00214895	0.0821434	0.00405812
sp|P70371|TERF1_MOUSE	Terf1	TERF1_MOUSE Telomeric repeat-binding factor 1	2	116.477	120.902	123.831	111.157	113.16	106.511	153.423	157.44	144.888	120.403	3.02289	110.276	2.78501	151.917	5.23381	0.915888	1.26173	8.21081e-05	0.528776				0.000641104	0.0357485	0.0106194	0.00253991
sp|Q9Z1X9|CDC45_MOUSE	Cdc45	CDC45_MOUSE Cell division control protein 45 homolog	3	758.241	828.69	724.11	540.805	546.787	552.387	751.996	772.957	750.23	770.347	43.5443	546.66	4.72919	758.394	10.3226	0.709628	0.984484	8.22004e-05	0.52937				0.000641104	0.00411047	0.786347	0.000543359
sp|P70452|STX4_MOUSE	Stx4	STX4_MOUSE Syntaxin-4	6	1096.06	1000.99	1073.7	1362.04	1380.58	1375.89	1134.39	1131.13	1158.04	1056.92	40.586	1372.84	7.87083	1141.19	11.9912	1.29891	1.07973	8.22286e-05	0.529552				0.000641104	0.00339031	0.0877397	0.0006671
sp|P57787|MOT4_MOUSE	Slc16a3	MOT4_MOUSE Monocarboxylate transporter 4	5	5460.16	6243.57	4909.28	7019.71	5686.05	6612.4	2027.69	2552.39	1951.72	5537.67	547.472	6439.39	558.04	2177.27	267.059	1.16283	0.393174	8.24883e-05	0.531225				0.000642351	0.203395	0.00847237	0.00260687
sp|P62983|RS27A_MOUSE	Rps27a	RS27A_MOUSE Ubiquitin-40S ribosomal protein S27a	9	3577	3601.81	3389.54	2903.46	2859.31	2888.32	3134.83	3091.71	3182.96	3522.78	94.7601	2883.7	18.3182	3136.5	37.2714	0.818585	0.890347	8.31049e-05	0.535196				0.000646316	0.00288112	0.0201283	0.00371566
sp|P70280|VAMP7_MOUSE	Vamp7	VAMP7_MOUSE Vesicle-associated membrane protein 7	7	1139.45	1115.49	1101.57	1129.53	1159.62	1157.95	1311.7	1309.54	1269.58	1118.84	15.6445	1149.03	13.8078	1296.94	19.3665	1.02699	1.15919	8.31982e-05	0.535796				0.000646316	0.129193	0.00634841	0.00362938
sp|Q9JKX4|AATF_MOUSE	Aatf	AATF_MOUSE Protein AATF	21	5062.38	4877.93	4591.76	3749.53	3661.19	3748.74	4692.28	4871.03	4879.53	4844.02	193.62	3719.82	41.4589	4814.28	86.3368	0.76792	0.99386	8.33245e-05	0.53661				0.000646518	0.0037878	0.893053	0.000975662
sp|Q9QYY8|SPAST_MOUSE	Spast	SPAST_MOUSE Spastin	11	1097.16	1118.45	1150.39	928.545	1002.57	1018.67	1331.62	1314.19	1347.55	1122	21.8756	983.262	39.2449	1331.12	13.6238	0.876347	1.18638	8.35245e-05	0.537898				0.00064729	0.0222537	0.00602389	0.00263391
sp|Q8CDJ8|STON1_MOUSE	Ston1	STON1_MOUSE Stonin-1	9	1883.65	1971.27	1811.84	2324.12	2203.06	2357.24	1610.77	1697.97	1644.87	1888.92	65.1936	2294.81	66.2688	1651.2	35.8798	1.21488	0.874152	8.39961e-05	0.540935				0.000649483	0.00867788	0.0283827	0.00179145
sp|Q9DCS1|T176A_MOUSE	Tmem176a	T176A_MOUSE Transmembrane protein 176A	2	488.56	544.141	525.438	284.053	249.717	308.518	510.127	568.819	513.368	519.38	23.0917	280.763	24.1179	530.771	26.9363	0.540573	1.02193	8.40092e-05	0.541019				0.000649483	0.0037878	0.72458	0.00351728
sp|Q9DBJ1|PGAM1_MOUSE	Pgam1	PGAM1_MOUSE Phosphoglycerate mutase 1	43	11917.6	11768.5	12244.3	12727.7	12354.9	12556	9063.23	8788.91	9806.24	11976.8	198.704	12546.2	152.353	9219.46	429.764	1.04754	0.769777	8.44186e-05	0.543656				0.000651865	0.0437893	0.0109062	0.0034255
tr|F6RGI3|F6RGI3_MOUSE	Gm340	F6RGI3_MOUSE Protein Gm340	4	1254.62	1157.14	1198.71	855.149	926.987	901.796	918.824	934.642	897.891	1203.49	39.9393	894.644	29.7606	917.119	15.0519	0.743375	0.76205	8.50446e-05	0.547687				0.000655913	0.00380033	0.00628017	0.414295
sp|Q920E5|FPPS_MOUSE	Fdps	FPPS_MOUSE Farnesyl pyrophosphate synthase	30	8015.4	7825.49	8308.73	7233.88	7472.83	7652.43	9251.96	9276.07	9353.58	8049.87	198.782	7453.05	171.444	9293.87	43.3535	0.925859	1.15454	8.54728e-05	0.550445				0.000658153	0.0430128	0.00948596	0.00165351
sp|Q99N50|SYTL2_MOUSE	Sytl2	SYTL2_MOUSE Synaptotagmin-like protein 2	9	1467.79	1373.57	1424.4	1723.42	1783.44	1728.95	1602.66	1613.28	1604.54	1421.92	38.5051	1745.27	27.0845	1606.83	4.62729	1.2274	1.13004	8.55856e-05	0.551171				0.000658153	0.00346853	0.0155834	0.00541223
sp|Q05909|PTPRG_MOUSE	Ptprg	PTPRG_MOUSE Receptor-type tyrosine-protein phosphatase gamma	8	2192.77	2278.4	2158.58	2566.24	2617.76	2511.71	1825.95	1985.51	1844.28	2209.92	50.3965	2565.24	43.3005	1885.25	71.2907	1.16078	0.853085	8.56416e-05	0.551532				0.000658153	0.00553994	0.0231011	0.00247997
sp|P97819-2|PLPL9_MOUSE	Pla2g6	PLPL9_MOUSE Isoform Short of 85/88 kDa calcium-independent phospholipase A2	9	681.53	712.561	771.283	955.013	984.289	984.74	713.375	722.29	708.718	721.791	37.2183	974.681	13.9084	714.794	5.63091	1.35036	0.990306	8.63823e-05	0.556302				0.000660827	0.00470343	0.858364	0.000574306
sp|P97473|TRBP2_MOUSE	Tarbp2	TRBP2_MOUSE RISC-loading complex subunit TARBP2	3	639.897	588.638	609.484	440.739	422.129	408.435	580.878	552.555	607.93	612.673	21.0475	423.768	13.2389	580.454	22.6087	0.69167	0.947413	8.65713e-05	0.557519				0.000660827	0.00240289	0.273572	0.00360946
sp|Q9CQC6|BZW1_MOUSE	Bzw1	BZW1_MOUSE Basic leucine zipper and W2 domain-containing protein 1	22	6938.17	7054.94	7173.74	6044.38	6290.64	6067.14	7294.41	7229.14	7059.26	7055.62	96.1722	6134.05	111.113	7194.27	99.1155	0.869386	1.01965	8.66417e-05	0.557973				0.000660827	0.00389134	0.290296	0.00287059
sp|Q9DD20|MET7B_MOUSE	Mettl7b	MET7B_MOUSE Methyltransferase-like protein 7B	2	64.179	66.9203	78.9427	126.868	149.094	146.864	166.242	167.019	143.566	70.014	6.41197	140.942	9.99338	158.942	10.8773	2.01305	2.27015	8.66854e-05	0.558254				0.000660827	0.00405417	0.00634841	0.188161
sp|Q9EPK6|SIL1_MOUSE	Sil1	SIL1_MOUSE Nucleotide exchange factor SIL1	11	1686.35	1739.31	1771.82	2222.83	2127.21	2196.05	1614.38	1727.22	1585.53	1732.49	35.2243	2182.03	40.2759	1642.38	61.1385	1.25947	0.947984	8.6704e-05	0.558374				0.000660827	0.00218415	0.196931	0.00298911
sp|Q9D2Q8|S10AE_MOUSE	S100a14	S10AE_MOUSE Protein S100-A14	3	746.353	730.785	756.104	748.417	780.072	752.062	928.356	969.962	901.569	744.414	10.427	760.184	14.1417	933.296	28.139	1.02118	1.25373	8.67375e-05	0.558589				0.000660827	0.299319	0.0068718	0.00429949
sp|Q921Q7|RIN1_MOUSE	Rin1	RIN1_MOUSE Ras and Rab interactor 1	12	1963.24	2149.04	1980.85	2734.46	2988.67	2847.04	2187.57	2191.32	2187.08	2031.04	83.7454	2856.72	104.006	2188.66	1.89386	1.40653	1.0776	8.67503e-05	0.558672				0.000660827	0.00384562	0.0947643	0.00261017
sp|Q9DC23|DJC10_MOUSE	Dnajc10	DJC10_MOUSE DnaJ homolog subfamily C member 10	20	3980.94	3741.71	4115.29	5126.17	4861.27	4963.4	5167.56	5291.01	5262.04	3945.98	154.504	4983.61	109.085	5240.2	52.7106	1.26296	1.32799	8.68105e-05	0.559059				0.000660827	0.00573056	0.00651699	0.0537103
sp|Q8R5M8|CADM1_MOUSE	Cadm1	CADM1_MOUSE Cell adhesion molecule 1	15	3822.71	3292.09	3721.57	4382.9	4531.96	4357.6	2765.9	2702.57	2859.04	3612.12	230.034	4424.15	76.9274	2775.84	64.2639	1.22481	0.768478	8.69972e-05	0.560262				0.000661467	0.0206304	0.0214287	0.000646933
sp|O08738|CASP6_MOUSE	Casp6	CASP6_MOUSE Caspase-6	11	3025.44	3015.71	3143.48	3590.48	3653.04	3673.16	2747.63	2768.18	2959.13	3061.54	58.074	3638.89	35.205	2824.98	95.2286	1.18858	0.922731	8.75421e-05	0.563771				0.000664824	0.00229042	0.0723811	0.00261017
sp|Q8VI33|TAF9_MOUSE	Taf9	TAF9_MOUSE Transcription initiation factor TFIID subunit 9	9	1641.81	1627.05	1566.51	1345.81	1294.39	1340.25	1409.82	1442.5	1454.68	1611.79	32.5799	1326.82	23.0412	1435.67	18.9407	0.823195	0.890728	8.88939e-05	0.572477				0.000674296	0.0028165	0.0138504	0.0137614
sp|Q8BMJ2|SYLC_MOUSE	Lars	SYLC_MOUSE Leucine--tRNA ligase, cytoplasmic	80	15397.6	16228.3	16817.9	23161.4	25961.5	24463.5	22472.9	21022	21364.9	16147.9	582.613	24528.8	1144.07	21619.9	619.171	1.51901	1.33887	8.91195e-05	0.573929				0.000674744	0.00298556	0.007826	0.0426568
sp|Q60715|P4HA1_MOUSE	P4ha1	P4HA1_MOUSE Prolyl 4-hydroxylase subunit alpha-1	17	4558.57	4170.72	4455.95	4360.23	4065.39	4286.96	3085.62	3277.82	3087.34	4395.08	164.085	4237.53	125.341	3150.26	90.2013	0.964152	0.71677	8.91626e-05	0.574207				0.000674744	0.374711	0.00643986	0.00269651
sp|Q8K2V1|PP4R1_MOUSE	Ppp4r1	PP4R1_MOUSE Serine/threonine-protein phosphatase 4 regulatory subunit 1	24	3987.01	3840.69	4156.48	4123.75	4180.76	4200.52	4907.48	5109.54	5049.31	3994.73	129.036	4168.34	32.5478	5022.11	84.7032	1.04346	1.25718	8.93199e-05	0.57522				0.000675141	0.161625	0.0078852	0.00147997
sp|O55060|TPMT_MOUSE	Tpmt	TPMT_MOUSE Thiopurine S-methyltransferase	3	472.068	536.7	539.346	755.1	745.489	764.5	712.831	737.489	740.411	516.038	31.1102	755.03	7.76137	730.244	12.3703	1.46313	1.4151	8.95208e-05	0.576514				0.000675866	0.004005	0.0104567	0.0918662
sp|Q8R2Y8|PTH2_MOUSE	Ptrh2	PTH2_MOUSE Peptidyl-tRNA hydrolase 2, mitochondrial	8	967.836	922.248	980.939	1255.82	1267.91	1273.99	957.364	915.884	1012.22	957.008	25.1542	1265.91	7.55192	961.823	39.4552	1.32278	1.00503	8.97225e-05	0.577813				0.000676596	0.00151535	0.919983	0.00324187
sp|Q6ZQ11|CHSS1_MOUSE	Chsy1	CHSS1_MOUSE Chondroitin sulfate synthase 1	5	1484.22	1563.03	1481.5	1751.74	1790.59	1677.29	1204.13	1308.65	1225.24	1509.58	37.8088	1739.87	47.0095	1246.01	45.1261	1.15255	0.825398	9.00758e-05	0.580088				0.000678465	0.0114162	0.0160593	0.00254361
tr|Q7TMC8|Q7TMC8_MOUSE	Fuk	Q7TMC8_MOUSE L-fucose kinase	10	1296.66	1293.47	1324.18	1644.17	1729.95	1790.6	1482.55	1554.15	1550.65	1304.77	13.7866	1721.57	60.0725	1529.12	32.9586	1.31945	1.17194	9.03706e-05	0.581987				0.000679891	0.00259166	0.00730638	0.024329
sp|Q6P1G2|KDM2B_MOUSE	Kdm2b	KDM2B_MOUSE Lysine-specific demethylase 2B	2	120.941	137.888	135.121	157.714	180.483	158.9	93.3988	91.8369	84.8885	131.317	7.42316	165.699	10.4651	90.0414	3.69902	1.26183	0.685681	9.07886e-05	0.584679				0.000682239	0.0268856	0.0111398	0.0021575
sp|P32507|PVRL2_MOUSE	Pvrl2	PVRL2_MOUSE Nectin-2	8	1055.1	969.603	1022.42	1298.78	1305.25	1273.37	884.755	952.062	961.43	1015.71	35.2252	1292.47	13.7593	932.749	34.1517	1.27248	0.918324	9.09034e-05	0.585418				0.000682305	0.00341743	0.11761	0.00203699
sp|Q9D1Q6|ERP44_MOUSE	Erp44	ERP44_MOUSE Endoplasmic reticulum resident protein 44	16	4011.89	3980.34	3939.79	4484.3	4534.17	4491.99	4129.85	4267.24	4291.2	3977.34	29.511	4503.49	21.9224	4229.43	71.0899	1.13229	1.06338	9.15988e-05	0.589896				0.000686253	0.00100594	0.0280065	0.0139528
sp|Q9ET30|TM9S3_MOUSE	Tm9sf3	TM9S3_MOUSE Transmembrane 9 superfamily member 3	16	4380.08	4480.61	4673.1	5258.41	5201.45	4962.46	3694.33	3944.39	3714.13	4511.26	121.573	5140.77	128.213	3784.28	113.501	1.13954	0.838852	9.16424e-05	0.590177				0.000686253	0.0138612	0.0162001	0.00229455
sp|P56390|CKS2_MOUSE	Cks2	CKS2_MOUSE Cyclin-dependent kinases regulatory subunit 2	4	1535.13	1477.82	1454.64	1007.38	1102.01	1045.94	1490.53	1478.79	1644.33	1489.2	33.8303	1051.78	38.8524	1537.88	75.4216	0.706271	1.03269	9.20702e-05	0.592932				0.000688655	0.00233248	0.518305	0.00369024
sp|Q62313|TGON1_MOUSE	Tgoln1	TGON1_MOUSE Trans-Golgi network integral membrane protein 1	8	1395.13	1389.02	1354.17	1260.52	1189.32	1184.12	1563.05	1659.67	1561.94	1379.44	18.0419	1211.32	34.8544	1594.89	45.811	0.878124	1.15618	9.24619e-05	0.595455				0.000689983	0.00963759	0.0147309	0.00306556
sp|Q9Z2H7|GIPC2_MOUSE	Gipc2	GIPC2_MOUSE PDZ domain-containing protein GIPC2	13	2472.52	2420.66	2567.61	2925.8	2825.2	3075.23	3312.45	3518.42	3452.23	2486.93	60.8512	2942.08	102.721	3427.7	85.8572	1.18302	1.37829	9.2462e-05	0.595455				0.000689983	0.0107759	0.00466746	0.0140754
sp|Q3UMR5|MCU_MOUSE	Mcu	MCU_MOUSE Calcium uniporter protein, mitochondrial	32	8730.4	8407.19	8840	10922.5	10835.6	10502.2	9460.56	9673.04	9219.49	8659.2	183.727	10753.4	181.157	9451.03	185.284	1.24185	1.09144	9.28539e-05	0.597979				0.00069178	0.00240289	0.0340011	0.00615314
sp|P97304|RPAC2_MOUSE	Polr1d	RPAC2_MOUSE DNA-directed RNA polymerases I and III subunit RPAC2	7	1310.13	1167.33	1260.17	940.105	942.643	938.299	1242.2	1253.96	1295.54	1245.88	59.1675	940.349	1.7818	1263.9	22.8822	0.754769	1.01447	9.29177e-05	0.59839				0.00069178	0.0043599	0.740893	0.000643908
sp|Q0VG62|CH059_MOUSE		CH059_MOUSE Uncharacterized protein C8orf59 homolog	3	949.284	1018.61	936.939	680.555	644.826	710.521	997.349	928.901	999.797	968.278	35.9454	678.634	26.8542	975.349	32.8589	0.700867	1.0073	9.31145e-05	0.599658				0.000692445	0.00346853	0.873964	0.00296569
sp|Q9QVP9|FAK2_MOUSE	Ptk2b	FAK2_MOUSE Protein-tyrosine kinase 2-beta	8	961.497	956.168	952.284	1166.76	1192.32	1236.92	896.227	841.635	930.466	956.65	3.77658	1198.67	28.9921	889.443	36.581	1.25298	0.929748	9.39431e-05	0.604994				0.000697801	0.00179564	0.10446	0.00370554
sp|P51175|PPOX_MOUSE	Ppox	PPOX_MOUSE Protoporphyrinogen oxidase	12	1216.02	1112.82	1257.18	1698.06	1723.21	1710.29	1403.61	1473.29	1430.6	1195.34	60.7218	1710.52	10.2687	1435.83	28.6864	1.43099	1.20119	9.41534e-05	0.606348				0.000697852	0.00310058	0.0276829	0.00204315
sp|P53986|MOT1_MOUSE	Slc16a1	MOT1_MOUSE Monocarboxylate transporter 1	17	5131.87	4926.73	4915.5	4014.64	3783.33	3770.13	4340.64	4339.76	4520.26	4991.37	99.4566	3856.03	112.281	4400.22	84.8819	0.772541	0.881566	9.41667e-05	0.606433				0.000697852	0.00274443	0.0150775	0.0117905
sp|Q811I0|ATPF1_MOUSE	Atpaf1	ATPF1_MOUSE ATP synthase mitochondrial F1 complex assembly factor 1	4	835.873	808.483	816.76	966.445	982.036	1017.75	733.276	705.99	774.369	820.372	11.4699	988.744	21.4755	737.878	28.1047	1.20524	0.899444	9.45354e-05	0.608808				0.00069978	0.0028165	0.0450086	0.00317661
sp|O88428|PAPS2_MOUSE	Papss2	PAPS2_MOUSE Bifunctional 3'-phosphoadenosine 5'-phosphosulfate synthase 2	14	3060.12	2933.94	3088.37	2342.85	2461.99	2426.14	3265.76	3195.69	3516.67	3027.48	67.1384	2410.33	49.9075	3326.04	137.798	0.79615	1.09862	9.4714e-05	0.609958				0.000700297	0.0026759	0.0806201	0.00291196
tr|Q80SX0|Q80SX0_MOUSE	Stard4	Q80SX0_MOUSE StAR-related lipid transfer protein 4	7	1510.87	1425.54	1472.67	1122.63	1056.08	1079.4	1392.59	1305.53	1413.66	1469.69	34.8994	1086.04	27.5712	1370.59	46.8039	0.738955	0.932571	9.48439e-05	0.610794				0.000700452	0.00200186	0.11787	0.00505682
tr|E9PV03|E9PV03_MOUSE	Nbeal1	E9PV03_MOUSE Protein Nbeal1	8	928.214	937.947	915.919	1176.66	1260.27	1252.51	1081.11	1110.29	1163.16	927.36	9.01315	1229.81	37.7184	1118.19	33.959	1.32614	1.20577	9.55664e-05	0.615447				0.00070493	0.00203168	0.00902521	0.0477204
sp|Q80TR8|VPRBP_MOUSE	Vprbp	VPRBP_MOUSE Protein VPRBP	18	3624.74	3415.96	3479.9	3022.57	3009.43	3039.01	2935.44	2856.39	2971.21	3506.87	87.341	3023.67	12.101	2921.01	47.9722	0.862214	0.832941	9.56691e-05	0.616109				0.00070493	0.00426959	0.00835502	0.0572256
sp|Q9QXX4|CMC2_MOUSE	Slc25a13	CMC2_MOUSE Calcium-binding mitochondrial carrier protein Aralar2	22	3599.8	3558.64	3799.28	4559.33	4522.87	4420.07	4057.8	4133.56	4124.57	3652.57	105.089	4500.76	58.9638	4105.31	33.7945	1.23222	1.12395	9.60113e-05	0.618313				0.000706643	0.00340778	0.0197446	0.00413629
sp|Q8BWW4|LARP4_MOUSE	Larp4	LARP4_MOUSE La-related protein 4	25	2769.47	2777.98	2711.06	2097.46	1965.43	2054.15	2629.52	2875.54	2615.89	2752.84	29.7442	2039.01	54.9534	2706.98	119.317	0.740695	0.983343	9.71093e-05	0.625384				0.000713909	0.00151535	0.660971	0.00486009
sp|Q9CYK1|SYWM_MOUSE	Wars2	SYWM_MOUSE Tryptophan--tRNA ligase, mitochondrial	5	760.288	752.938	793.415	950.224	980.425	980.155	652.704	725.079	710.922	768.88	17.6062	970.268	14.1737	696.235	31.319	1.26192	0.905518	9.77159e-05	0.62929				0.000717065	0.0020638	0.0841483	0.00296064
sp|P27046|MA2A1_MOUSE	Man2a1	MA2A1_MOUSE Alpha-mannosidase 2	20	4306.91	4317.07	4481.97	4232.11	4426.73	4286.86	5281.03	5495.37	5172.53	4368.65	80.2366	4315.23	81.9472	5316.31	134.139	0.987773	1.21692	9.77614e-05	0.629583				0.000717065	0.569897	0.00785849	0.0032727
sp|Q8BG17|NOL12_MOUSE	Nol12	NOL12_MOUSE Nucleolar protein 12	4	1542.34	1539.18	1356.2	924.935	831.66	873.069	1270.87	1411.96	1318.89	1479.24	87.012	876.555	38.159	1333.91	58.5703	0.592571	0.901751	9.79988e-05	0.631112				0.000717989	0.00302449	0.172033	0.00307786
sp|Q9QYI4|DJB12_MOUSE	Dnajb12	DJB12_MOUSE DnaJ homolog subfamily B member 12	7	2143.9	2244.57	2233.63	1712.52	1770.29	1672.36	1980.8	2055.09	1940.17	2207.37	45.0994	1718.39	40.1946	1992.02	47.582	0.77848	0.902442	9.83511e-05	0.633381				0.000719265	0.00233248	0.0289409	0.00816825
sp|P30558|PAR1_MOUSE	F2r	PAR1_MOUSE Proteinase-activated receptor 1	2	1176.37	1033.19	1124.26	836.029	930.712	865.978	688.949	697.335	715.071	1111.27	59.1699	877.573	39.5141	700.452	10.8896	0.7897	0.630314	9.83964e-05	0.633673				0.000719265	0.0159229	0.00550019	0.0069048
sp|Q3U5C8|ARHGG_MOUSE	Arhgef16	ARHGG_MOUSE Rho guanine nucleotide exchange factor 16	5	421.897	442.073	456.233	550.115	545.658	584.409	660.465	713.647	635.524	440.068	14.0892	560.061	17.3128	669.879	32.5808	1.27267	1.52222	9.86261e-05	0.635152				0.000720127	0.00519164	0.00634841	0.0196094
sp|P56392|CX7A1_MOUSE	Cox7a1	CX7A1_MOUSE Cytochrome c oxidase subunit 7A1, mitochondrial	2	132.945	118.406	134.915	197.863	205.136	197.473	175.987	180.647	165.97	128.755	7.36214	200.157	3.52405	174.201	6.12345	1.55456	1.35296	9.88968e-05	0.636895				0.000721286	0.0028165	0.0158242	0.0144697
sp|Q99JR1|SFXN1_MOUSE	Sfxn1	SFXN1_MOUSE Sideroflexin-1	15	2180.95	2027.19	2123.49	2571.89	2722.28	2663.8	1912.81	2006.85	2045.02	2110.54	63.4363	2652.66	61.9	1988.23	55.5577	1.25686	0.942045	9.9416e-05	0.640239				0.000723513	0.00415885	0.158047	0.00229455
sp|Q64518|AT2A3_MOUSE	Atp2a3	AT2A3_MOUSE Sarcoplasmic/endoplasmic reticulum calcium ATPase 3	8	640.158	647.172	757.787	1419.81	1551.19	1315.12	869.454	834.65	748.849	681.706	53.8738	1428.71	96.5803	817.651	50.6828	2.09578	1.19942	9.94269e-05	0.640309				0.000723513	0.00284013	0.0969311	0.0039772
sp|Q920N2|BPL1_MOUSE	Hlcs	BPL1_MOUSE Biotin--protein ligase	8	811.968	911.225	856.784	1230.87	1198.28	1251.1	843.81	852.801	918.392	859.992	40.585	1226.75	21.7596	871.668	33.2424	1.42647	1.01358	9.95779e-05	0.641281				0.000723794	0.00298556	0.800517	0.00212943
sp|Q9EPB5|SERHL_MOUSE	Serhl	SERHL_MOUSE Serine hydrolase-like protein	8	1316.63	1365.85	1331.87	1916.63	1898.15	1930.47	1345.12	1526.86	1500.39	1338.12	20.5737	1915.08	13.2398	1457.46	80.1657	1.43118	1.08919	0.000100249	0.645602				0.000727849	0.000729313	0.158047	0.0065452
sp|Q60865|CAPR1_MOUSE	Caprin1	CAPR1_MOUSE Caprin-1	34	13553.1	12156.3	12297.4	9041.54	9159.12	8644.28	9509.24	9253.72	9698.23	12668.9	627.848	8948.31	220.278	9487.06	182.147	0.706319	0.748845	0.000100835	0.649375				0.000729985	0.00376217	0.0103389	0.0716645
sp|P28571|SC6A9_MOUSE	Slc6a9	SC6A9_MOUSE Sodium- and chloride-dependent glycine transporter 1	4	734.698	763.842	732.868	979.162	956.444	891.857	703.678	728.63	702.149	743.803	14.1896	942.488	36.9831	711.486	12.1389	1.26712	0.956552	0.000100881	0.649676				0.000729985	0.00531996	0.108054	0.00340944
sp|Q8VBT6|APOBR_MOUSE	Apobr	APOBR_MOUSE Apolipoprotein B receptor	4	363.456	346.286	342.172	460.389	468.74	525.953	236.053	277.678	271.479	350.638	9.21799	485.027	29.1389	261.737	18.3366	1.38327	0.746458	0.000100883	0.649686				0.000729985	0.00623264	0.020738	0.00326736
sp|Q6P6L0|FIL1L_MOUSE	Filip1l	FIL1L_MOUSE Filamin A-interacting protein 1-like	11	1831.86	1787.18	1780.24	2074.48	2124.11	2124.25	1629.47	1586.94	1726.68	1799.76	22.8743	2107.61	23.4289	1647.7	58.4863	1.17105	0.915509	0.000101227	0.6519				0.000731649	0.00177184	0.0566606	0.00323229
sp|Q8BL74|TF3C2_MOUSE	Gtf3c2	TF3C2_MOUSE General transcription factor 3C polypeptide 2	7	922.993	924.542	954.483	730.397	759.034	755.489	806.898	798.099	847.713	934.006	14.4932	748.307	12.7465	817.57	21.6149	0.80118	0.875337	0.0001017	0.65495				0.000734249	0.00171225	0.0162891	0.0254377
sp|Q02248|CTNB1_MOUSE	Ctnnb1	CTNB1_MOUSE Catenin beta-1	60	14161	13546.3	13560.8	13636.4	13298.2	13672.1	11008.5	11622	11448	13756	286.416	13535.6	168.475	11359.5	258.16	0.983973	0.825783	0.00010198	0.656753				0.000735446	0.429147	0.00819184	0.00315013
sp|Q62077|PLCG1_MOUSE	Plcg1	PLCG1_MOUSE 1-phosphatidylinositol 4,5-bisphosphate phosphodiesterase gamma-1	12	1743.28	1784.91	1816.81	2318.71	2623.17	2431.72	1706.6	1655.58	1784.21	1781.67	30.106	2457.87	125.663	1715.46	52.8857	1.37953	0.962842	0.000102414	0.659547				0.000736821	0.00415885	0.256734	0.0039772
sp|P63280|UBC9_MOUSE	Ube2i	UBC9_MOUSE SUMO-conjugating enzyme UBC9	16	4194.87	4149.11	4177.45	3914.71	3775.89	3834.55	4366.15	4411.29	4541.48	4173.81	18.8579	3841.72	56.8991	4439.64	74.3323	0.920434	1.06369	0.000102516	0.6602				0.000736821	0.00533393	0.0242162	0.00341314
sp|Q8BGC0|HTSF1_MOUSE	Htatsf1	HTSF1_MOUSE HIV Tat-specific factor 1 homolog	12	2200.79	2028.37	2060.58	1861.48	1851.85	1906.73	2588.92	2493	2724.16	2096.58	74.8517	1873.35	23.9261	2602.03	94.8247	0.893528	1.24108	0.000102661	0.66114				0.000736821	0.0217404	0.017215	0.00202045
sp|O08908|P85B_MOUSE	Pik3r2	P85B_MOUSE Phosphatidylinositol 3-kinase regulatory subunit beta	8	1000.3	998.786	1023.22	1286.46	1224.58	1291.05	907.396	966.049	995.99	1007.44	11.1785	1267.36	30.3104	956.478	36.796	1.25801	0.949419	0.000102697	0.66137				0.000736821	0.00204047	0.190734	0.00381505
sp|Q7TMF3|NDUAC_MOUSE	Ndufa12	NDUAC_MOUSE NADH dehydrogenase [ubiquinone] 1 alpha subcomplex subunit 12	13	4359.78	4191.86	4255.51	4982.93	5054.55	5116.45	4643.72	4827.15	4830.8	4269.05	69.2184	5051.31	54.5574	4767.22	87.3428	1.18324	1.11669	0.000102782	0.661918				0.000736821	0.00203535	0.0155834	0.0279062
sp|Q9D8M7|PHF10_MOUSE	Phf10	PHF10_MOUSE PHD finger protein 10	5	1333.66	1257.74	1256.42	1074.05	1058.66	1093.3	1314.27	1384.5	1356.61	1282.61	36.1042	1075.34	14.171	1351.79	28.8729	0.838399	1.05394	0.000102857	0.662402				0.000736821	0.00464892	0.147509	0.00178505
sp|Q6ZPJ3|UBE2O_MOUSE	Ube2o	UBE2O_MOUSE Ubiquitin-conjugating enzyme E2 O	22	3881.75	3881.28	3901.47	3126.87	3186.46	3216.36	3686.49	3724.41	3966.85	3888.17	9.40883	3176.56	37.1983	3792.58	124.194	0.816982	0.975417	0.000103212	0.664686				0.000737836	0.000851522	0.397347	0.00572604
sp|Q5NCI0|URGCP_MOUSE	Urgcp	URGCP_MOUSE Up-regulator of cell proliferation	11	1990.28	2140.52	1976.21	1401.78	1517.36	1520.03	1937.7	1907.49	1971.61	2035.67	74.3623	1479.72	55.125	1938.93	26.1914	0.726897	0.952479	0.000103228	0.66479				0.000737836	0.0040181	0.205194	0.00313484
sp|O35071|KIF1C_MOUSE	Kif1c	KIF1C_MOUSE Kinesin-like protein KIF1C	11	2025.27	2023.16	1987.12	2233.13	2239.85	2299.37	2135.57	2105.72	2150.95	2011.85	17.508	2257.45	29.7686	2130.75	18.7774	1.12208	1.0591	0.000103476	0.666386				0.000738787	0.00280688	0.014726	0.0132506
sp|P54761|EPHB4_MOUSE	Ephb4	EPHB4_MOUSE Ephrin type-B receptor 4	7	1377.37	1263.87	1345.01	1575.94	1613.18	1538.84	1135.02	1201.27	1169.27	1328.75	47.7413	1575.99	30.3492	1168.52	27.0516	1.18607	0.879413	0.000103744	0.668112				0.000739881	0.00956174	0.0348987	0.0014912
sp|Q9ES46|PARVB_MOUSE	Parvb	PARVB_MOUSE Beta-parvin	6	1218.18	1237.58	1224.68	976.705	1029.47	961.751	1038.03	1004.28	1053.22	1226.81	8.0624	989.309	29.0471	1031.84	20.453	0.806405	0.841076	0.00010408	0.670274				0.000741454	0.00284502	0.0054435	0.185315
sp|P70290|EM55_MOUSE	Mpp1	EM55_MOUSE 55 kDa erythrocyte membrane protein	19	4099.25	3726.97	4034.6	4615.33	4822.57	4744.75	5398.47	5395.87	5692.88	3953.61	162.415	4727.55	85.4751	5495.74	139.403	1.19576	1.39006	0.000104355	0.672048				0.000742595	0.0107578	0.00692108	0.0065695
sp|Q60604|ADSV_MOUSE	Scin	ADSV_MOUSE Adseverin	3	356.074	357.097	369.062	311.028	330.267	314.517	410.659	422.571	445.92	360.744	5.89629	318.604	8.36909	426.383	14.6455	0.883185	1.18195	0.00010451	0.673044				0.000742802	0.0101511	0.0160593	0.00312166
sp|A2AAJ9|OBSCN_MOUSE	Obscn	OBSCN_MOUSE Obscurin	8	3057.92	3079.03	3091.01	2571.6	2568.98	2668.9	3204.42	3030.76	3214.74	3075.99	13.6793	2603.16	46.4975	3149.97	84.4018	0.846285	1.02405	0.000104615	0.673721				0.000742802	0.00182278	0.358473	0.00418732
sp|Q9D9V3|ECHD1_MOUSE	Echdc1	ECHD1_MOUSE Ethylmalonyl-CoA decarboxylase	6	999.004	922.245	1019.27	893.658	898.458	900.821	1325.96	1277.92	1445.26	980.173	41.7885	897.646	2.98016	1349.71	70.3507	0.915803	1.37702	0.000104922	0.675696				0.000744158	0.0597465	0.0139245	0.00229694
sp|Q8R242|DIAC_MOUSE	Ctbs	DIAC_MOUSE Di-N-acetylchitobiase	3	259.299	263.294	250.173	457.597	414.573	455.668	302.848	350.726	349.896	257.589	5.49145	442.613	19.8427	334.49	22.3768	1.71829	1.29854	0.000105446	0.679075				0.000747057	0.00141314	0.0237488	0.015686
sp|O70126|AURKB_MOUSE	Aurkb	AURKB_MOUSE Aurora kinase B	13	3187.17	3181.39	3337.15	2236.29	2486.76	2290.08	3103.1	3039.29	2955.89	3235.24	72.1022	2337.71	107.658	3032.76	60.2753	0.722578	0.937415	0.000105972	0.682457				0.000749952	0.00361355	0.0679206	0.00540693
sp|Q8K3G9|DP13B_MOUSE	Appl2	DP13B_MOUSE DCC-interacting protein 13-beta	7	1415.85	1352.54	1362.42	1708.71	1627.96	1731.74	1351.21	1392.17	1327.75	1376.94	27.8099	1689.47	44.4987	1357.04	26.6209	1.22698	0.985552	0.000106181	0.683807				0.000750106	0.00396635	0.56458	0.00326736
sp|P55096|ABCD3_MOUSE	Abcd3	ABCD3_MOUSE ATP-binding cassette sub-family D member 3	23	2967.62	2979.01	3074.44	3738.3	3621.85	3709.73	3419.05	3542.19	3330.56	3007.02	47.897	3689.96	49.5533	3430.6	86.7827	1.22711	1.14086	0.000106226	0.684097				0.000750106	0.00166339	0.0160324	0.0326277
sp|P36916|GNL1_MOUSE	Gnl1	GNL1_MOUSE Guanine nucleotide-binding protein-like 1	19	3103.54	3186.96	3354.85	3556.81	3847.58	3681.86	4394.5	4262.04	4388.56	3215.12	104.511	3695.42	119.093	4348.37	61.0903	1.14939	1.35248	0.00010635	0.684896				0.00075016	0.0204029	0.00502607	0.00730311
sp|A2AKG8|FOCAD_MOUSE	Focad	FOCAD_MOUSE Focadhesin	14	2028.84	2087.28	2068.88	1730.77	1883.71	1881.08	2386	2490.59	2512.25	2061.67	24.3972	1831.85	71.4848	2462.95	55.1234	0.88853	1.19464	0.000106477	0.685711				0.000750231	0.0238572	0.00651699	0.00340757
tr|Q3UF95|Q3UF95_MOUSE	Bag6	Q3UF95_MOUSE Large proline-rich protein BAG6	28	4003.6	3852.37	3817.46	3606.23	3668.42	3573.32	4250.35	4371.43	4440.29	3891.14	80.7859	3615.99	39.433	4354.02	78.5135	0.929287	1.11896	0.000106968	0.688875				0.000752869	0.0190649	0.0185164	0.0019292
tr|Q99NF7|Q99NF7_MOUSE	Ppm1b	Q99NF7_MOUSE Ppm1b protein	13	1952.97	1862.37	1957.1	2045.09	2089.12	2207.77	2449.28	2489.73	2501.5	1924.15	43.7152	2113.99	68.7033	2480.17	22.3648	1.09867	1.28897	0.000107309	0.691067				0.000753736	0.0392308	0.00402397	0.00680265
tr|A2AWT5|A2AWT5_MOUSE	Ubtf	A2AWT5_MOUSE Nucleolar transcription factor 1	27	7271.9	7188.4	7158.55	6254.23	6189.16	6298.19	6802.05	6484.62	6553.14	7206.28	47.9716	6247.19	44.7885	6613.27	136.387	0.866909	0.917709	0.000107382	0.691542				0.000753736	0.000957995	0.0193566	0.0308226
sp|Q05769|PGH2_MOUSE	Ptgs2	PGH2_MOUSE Prostaglandin G/H synthase 2	13	3386.38	3791.67	3965.97	3172.06	3629.24	3316.13	2108.17	1977.03	2193.34	3714.67	242.8	3372.48	190.848	2092.85	88.9704	0.90788	0.5634	0.000107538	0.692543				0.000753736	0.216637	0.00634841	0.00313176
sp|Q62384|ZPR1_MOUSE	Zpr1	ZPR1_MOUSE Zinc finger protein ZPR1	21	4161.15	4177.89	3997.6	3351.67	3442.35	3434.75	4111.93	4134.84	4374.62	4112.21	81.3315	3409.59	41.073	4207.13	118.802	0.829137	1.02308	0.000107666	0.693372				0.000753736	0.00234098	0.470784	0.00299662
sp|A2APV2|FMNL2_MOUSE	Fmnl2	FMNL2_MOUSE Formin-like protein 2	10	2179.39	2292.18	2316.36	2582.33	2720.42	2633.9	1905.18	1984.72	1799.64	2262.64	59.6909	2645.55	56.9737	1896.51	75.8067	1.16923	0.838185	0.000107703	0.693605				0.000753736	0.00758681	0.0227814	0.00261017
sp|Q9QZL0|RIPK3_MOUSE	Ripk3	RIPK3_MOUSE Receptor-interacting serine/threonine-protein kinase 3	10	1696.96	1531.75	1698.95	2207.75	2553.93	2200.19	3203.29	2904.22	2919.08	1642.55	78.354	2320.62	165.002	3008.86	137.614	1.41281	1.83182	0.000107794	0.694191				0.000753736	0.0101055	0.00466746	0.0191811
sp|Q9DBZ1-2|IKIP_MOUSE	Ikbip	IKIP_MOUSE Isoform 2 of Inhibitor of nuclear factor kappa-B kinase-interacting protein	8	1890.14	1944.11	2009.5	2063	2060.15	2130.21	1709.55	1702.79	1643.43	1947.92	48.8028	2084.45	32.3758	1685.26	29.7044	1.07009	0.865159	0.000108023	0.695666				0.000754518	0.0417408	0.0140748	0.00180293
sp|Q8CCN5|BCAS3_MOUSE	Bcas3	BCAS3_MOUSE Breast carcinoma-amplified sequence 3 homolog	6	466.061	489.333	503.419	683.945	691.747	732.03	635.989	636.355	698.597	486.271	15.4043	702.574	21.0707	656.98	29.4278	1.44482	1.35106	0.000108484	0.698639				0.000756922	0.00214895	0.0103389	0.166278
tr|Q9QX15|Q9QX15_MOUSE	Clca1	Q9QX15_MOUSE Calcium-activated chloride channel regulator 1	5	189.644	169.842	231.407	646.545	690.081	744.162	182.262	187.406	268.484	196.964	25.6613	693.596	39.9294	212.717	39.4889	3.52143	1.07998	0.000109048	0.702272				0.000760034	0.00186549	0.726507	0.00345597
sp|Q8C8U0|LIPB1_MOUSE	Ppfibp1	LIPB1_MOUSE Liprin-beta-1	31	5681.11	5425.73	5667.04	6435.88	6595.15	6601.84	4996.1	5105.88	5366.38	5591.29	117.212	6544.29	76.7061	5156.12	155.284	1.17044	0.922169	0.000109292	0.70384				0.000760908	0.00351889	0.0648762	0.00254461
sp|P50428|ARSA_MOUSE	Arsa	ARSA_MOUSE Arylsulfatase A	4	898.684	889.448	832.663	1339.12	1231.7	1288.81	1043.57	1113.46	1016.84	873.598	29.1902	1286.54	43.8833	1057.96	40.7356	1.47269	1.21103	0.000109781	0.70699				0.000763489	0.00233248	0.0218094	0.0117874
sp|Q9R100|CAD17_MOUSE	Cdh17	CAD17_MOUSE Cadherin-17	62	17259.8	16390.6	16399.1	13727.6	13659.2	12928.1	13913	13788.8	13993.9	16683.2	407.756	13438.3	361.845	13898.6	84.3514	0.805501	0.833089	0.000110223	0.709835				0.000765734	0.00419271	0.00631517	0.179218
sp|Q8CBE3|WDR37_MOUSE	Wdr37	WDR37_MOUSE WD repeat-containing protein 37	3	170.352	191.261	184.763	263.498	275.891	274.196	193.891	174.223	191.471	182.125	8.73745	271.195	5.48641	186.528	8.75709	1.48906	1.02418	0.000110351	0.710658				0.000765796	0.00257281	0.698058	0.00267954
sp|Q6PGB6|NAA50_MOUSE	Naa50	NAA50_MOUSE N-alpha-acetyltransferase 50	24	8975.98	8921.8	8770.78	7236.47	6926.32	6996.51	7750.84	7539.44	8113.38	8889.52	86.8265	7053.1	132.791	7801.22	237.003	0.793417	0.877575	0.000111221	0.716265				0.000771007	0.00139234	0.0183713	0.025303
sp|Q8K3K8|OPTN_MOUSE	Optn	OPTN_MOUSE Optineurin	10	935.542	985.777	926.793	820.086	844.682	854.346	1045.67	1107.31	1085.04	949.371	25.9898	839.705	14.4226	1079.34	25.4852	0.884486	1.1369	0.000112362	0.723614				0.000778079	0.0117095	0.0242958	0.00201238
sp|Q9CZ42|NNRD_MOUSE	Carkd	NNRD_MOUSE ATP-dependent (S)-NAD(P)H-hydrate dehydratase	14	2499.33	2326.61	2485.53	2853.92	3012.88	2927.95	2223.75	2175.56	2289.52	2437.16	78.3711	2931.58	64.946	2229.61	46.7081	1.20287	0.914841	0.00011375	0.732551				0.000784855	0.00721048	0.0604794	0.00183022
sp|Q9CQ01|RNT2_MOUSE	Rnaset2	RNT2_MOUSE Ribonuclease T2	3	824.806	789.794	736.027	891.319	804.045	879.886	1227.01	1293.24	1411.94	783.542	36.5125	858.417	38.7289	1310.73	76.5036	1.09556	1.67283	0.000113805	0.732907				0.000784855	0.139755	0.00667197	0.00444501
sp|O08911|MK12_MOUSE	Mapk12	MK12_MOUSE Mitogen-activated protein kinase 12	10	1237.99	1237.48	1196.53	1487.66	1598.36	1595.55	1585.18	1516.53	1614.4	1224	19.4253	1560.52	51.5349	1572.04	41.0219	1.27494	1.28434	0.000114007	0.734206				0.000784855	0.00349589	0.00563033	0.823823
sp|Q9D0I9|SYRC_MOUSE	Rars	SYRC_MOUSE Arginine--tRNA ligase, cytoplasmic	57	10766.8	11304.4	11889.3	15257.9	16549.4	16155.1	14759.6	14595.6	14064.8	11320.2	458.394	15987.5	540.413	14473.3	296.534	1.4123	1.27854	0.000114009	0.734219				0.000784855	0.00350994	0.0105922	0.0348373
sp|Q8R3P7|CLUA1_MOUSE	Cluap1	CLUA1_MOUSE Clusterin-associated protein 1	2	348.918	345.143	358.704	255.76	280.046	259.59	317.368	321.614	310.328	350.922	5.71467	265.132	10.6611	316.437	4.65432	0.75553	0.90173	0.000114011	0.734231				0.000784855	0.00349532	0.0140748	0.00936754
sp|O08529|CAN2_MOUSE	Capn2	CAN2_MOUSE Calpain-2 catalytic subunit	36	6051.09	6034.43	6018.59	5925.2	6103.47	6302.72	6939.44	7000.43	6977.04	6034.7	13.2695	6110.46	154.201	6972.3	25.1233	1.01255	1.15537	0.000114072	0.734624				0.000784855	0.560387	0.000731133	0.00557708
sp|Q8BHK9|ERC6L_MOUSE	Ercc6l	ERC6L_MOUSE DNA excision repair protein ERCC-6-like	28	3445.31	3741.22	3490.96	2828.25	3039.12	2974.46	3968.09	4203.68	4111.58	3559.16	130.075	2947.28	88.2071	4094.45	96.9389	0.828081	1.1504	0.000114314	0.736183				0.00078568	0.0104101	0.0291669	0.00201238
sp|Q8VBW6|ULA1_MOUSE	Nae1	ULA1_MOUSE NEDD8-activating enzyme E1 regulatory subunit	17	2080.57	2123.7	2094.93	2316.86	2375.29	2292.93	2306.75	2313.93	2349.31	2099.73	17.9323	2328.36	34.5927	2323.33	18.603	1.10888	1.10649	0.000114512	0.737459				0.000786204	0.00409664	0.00493169	0.876619
sp|Q61823|PDCD4_MOUSE	Pdcd4	PDCD4_MOUSE Programmed cell death protein 4	8	912.24	635.63	914.328	2306.75	2306.27	2142.93	970.416	976.86	950.599	820.733	130.89	2251.98	77.1126	965.958	11.1748	2.74387	1.17695	0.000114799	0.739306				0.000787334	0.00432157	0.278116	0.000517087
sp|Q8K1I7|WIPF1_MOUSE	Wipf1	WIPF1_MOUSE WAS/WASL-interacting protein family member 1	2	211.243	234.647	219.433	263.117	269.283	246.841	155.484	171.375	170.939	221.774	9.69702	259.747	9.46673	165.933	7.39047	1.17122	0.748205	0.0001152	0.74189				0.000788902	0.0259833	0.014726	0.00237819
tr|E9QQ10|E9QQ10_MOUSE	Akap9	E9QQ10_MOUSE A-kinase anchor protein 9	54	9046.79	8694.84	8761.51	10122.6	10268.2	10604.9	8651.99	8791.67	8944.79	8834.38	152.643	10331.9	201.984	8796.15	119.577	1.16951	0.995673	0.000115273	0.742357				0.000788902	0.00411047	0.832114	0.00312166
sp|Q69ZN7|MYOF_MOUSE	Myof	MYOF_MOUSE Myoferlin	249	59778	57748	62109.2	64001.6	66396.7	62295.7	48569.4	49301.3	46153.5	59878.4	1781.87	64231.3	1682.09	48008.1	1344.99	1.0727	0.801759	0.000115628	0.744647				0.000790082	0.081282	0.0107875	0.00246491
sp|Q9DBS9|OSBL3_MOUSE	Osbpl3	OSBL3_MOUSE Oxysterol-binding protein-related protein 3	25	4625.12	4287.85	4694.65	6117.92	6032.54	6046.44	5069.04	5339.09	5321.42	4535.87	177.661	6065.63	37.4052	5243.18	123.349	1.33726	1.15594	0.000115813	0.745836				0.000790082	0.0028165	0.0312114	0.00408608
sp|Q8BGT7|SPF30_MOUSE	Smndc1	SPF30_MOUSE Survival of motor neuron-related-splicing factor 30	13	3977.68	3739.71	3554.63	2830.66	2765.03	2785.68	3005.7	3096.05	3050.17	3757.34	173.159	2793.79	27.4002	3050.64	36.8867	0.743555	0.811915	0.000115813	0.745838				0.000790082	0.00381021	0.0164351	0.00456566
sp|P00405|COX2_MOUSE	Mtco2	COX2_MOUSE Cytochrome c oxidase subunit 2	14	2151.71	2054.86	2193.43	2545.13	2568.11	2526.28	2337.88	2332.89	2353.51	2133.33	58.0442	2546.51	17.1047	2341.43	8.78371	1.19368	1.09754	0.000116637	0.751145				0.000793978	0.00380337	0.0270645	0.00125738
tr|E9Q3Y4|E9Q3Y4_MOUSE	Lrba	E9Q3Y4_MOUSE Lipopolysaccharide-responsive and beige-like anchor protein	9	1791.64	1700.27	1716.31	1480.19	1466.51	1571.99	1930.05	2014.31	2040.33	1736.07	39.8335	1506.23	46.8335	1994.9	47.0679	0.867607	1.14909	0.000116743	0.751827				0.000793978	0.0124951	0.0174573	0.00267954
sp|P70670|NACAM_MOUSE	Naca	NACAM_MOUSE Nascent polypeptide-associated complex subunit alpha, muscle-specific form	34	9247.88	9429.07	8868.34	7130.78	6805.52	7162.42	8477.45	9042.59	8532.22	9181.76	233.642	7032.91	161.305	8684.09	254.484	0.765965	0.945797	0.000116839	0.752445				0.000793978	0.00247801	0.158485	0.00452089
sp|Q8CD10|MICU2_MOUSE	Micu2	MICU2_MOUSE Calcium uptake protein 2, mitochondrial	11	1372.71	1378.26	1541.62	2105.75	2322.61	2063.86	1440.92	1380.24	1439.66	1430.86	78.3496	2164.07	113.399	1420.27	28.3125	1.51242	0.992599	0.000116878	0.752691				0.000793978	0.00495092	0.908594	0.00244581
tr|Q8CIH9|Q8CIH9_MOUSE	Ppat	Q8CIH9_MOUSE Amidophosphoribosyltransferase	25	6035.2	6039.37	6194.81	6844.78	7117.18	7102.76	6973.2	6784.26	6959.24	6089.79	74.2775	7021.57	125.15	6905.57	85.9659	1.15301	1.13396	0.0001186	0.763785				0.000804096	0.00347381	0.00634841	0.366297
sp|P22315|HEMH_MOUSE	Fech	HEMH_MOUSE Ferrochelatase, mitochondrial	8	1453.59	1356.92	1448.81	1709.46	1778.83	1697.29	1405.98	1394.75	1392.94	1419.77	44.4868	1728.53	35.9151	1397.89	5.76802	1.21747	0.984587	0.000118617	0.763891				0.000804096	0.00568061	0.602085	0.00144914
sp|Q9R112|SQRD_MOUSE	Sqrdl	SQRD_MOUSE Sulfide:quinone oxidoreductase, mitochondrial	30	4141.95	3548.09	4333.55	7139.41	7835.7	6910.92	6556.28	6720.57	6368.82	4007.86	334.386	7295.34	393.312	6548.56	143.705	1.82026	1.63393	0.000119137	0.767241				0.000806773	0.00417284	0.0101622	0.0727747
sp|P03921|NU5M_MOUSE	Mtnd5	NU5M_MOUSE NADH-ubiquinone oxidoreductase chain 5	3	246.209	252.333	262.449	355.902	347.322	323.797	347.47	371.991	383.601	253.664	6.69639	342.34	13.5719	367.687	15.0611	1.34958	1.44951	0.000119333	0.768506				0.000806889	0.00384841	0.00614619	0.174236
sp|Q9D8C4|IN35_MOUSE	Ifi35	IN35_MOUSE Interferon-induced 35 kDa protein homolog	4	346.734	325.689	349.96	406.938	446.145	445.348	476.408	484.249	505.441	340.794	10.762	432.81	18.2974	488.699	12.2633	1.27	1.434	0.000119405	0.768965				0.000806889	0.00808646	0.0048089	0.0359929
sp|P97348|RHOD_MOUSE	Rhod	RHOD_MOUSE Rho-related GTP-binding protein RhoD	2	1001.74	905.965	1046.39	1254.1	1335.03	1229.21	814.324	831.238	825.658	984.698	58.581	1272.78	45.175	823.74	7.03704	1.29256	0.83654	0.000119721	0.771006				0.000808182	0.0126619	0.0368726	0.00100174
sp|Q3U2A8|SYVM_MOUSE	Vars2	SYVM_MOUSE Valine--tRNA ligase, mitochondrial	18	2868.17	2809.04	2841.8	3792.09	3712.96	3634.9	3500.98	3789.23	3434.79	2839.67	24.1867	3713.32	64.173	3575	153.875	1.30766	1.25895	0.000119943	0.772435				0.000808832	0.00101185	0.0111398	0.321315
sp|P62071|RRAS2_MOUSE	Rras2	RRAS2_MOUSE Ras-related protein R-Ras2	8	1258.86	1273.25	1255.33	1320.18	1357	1344.41	1493.26	1549.03	1457.7	1262.48	7.75069	1340.53	15.28	1500	37.5884	1.06182	1.18813	0.000120194	0.774051				0.000809677	0.00746579	0.00708531	0.00992869
sp|O54864|SUV91_MOUSE	Suv39h1	SUV91_MOUSE Histone-lysine N-methyltransferase SUV39H1	5	2035.16	2048.45	1909.25	1483.4	1404.81	1485.92	1691.78	1811.13	1796.99	1997.62	62.7221	1458.04	37.6557	1766.63	53.2432	0.72989	0.884369	0.000120667	0.777093				0.000811327	0.00252667	0.039836	0.00680265
sp|P28658|ATX10_MOUSE	Atxn10	ATX10_MOUSE Ataxin-10	31	8998.8	9050.38	9055.28	8521.76	8843.01	8858.83	9776.61	10009.3	10030.1	9034.82	25.5484	8741.2	155.302	9938.67	114.908	0.967501	1.10004	0.000120691	0.777252				0.000811327	0.0750355	0.0057099	0.00400723
tr|E9Q236|E9Q236_MOUSE	Abcc4	E9Q236_MOUSE Protein Abcc4	27	5293.75	5331.02	5215.67	5822.27	5932.53	5711.9	5221.3	5284.61	5260.37	5280.15	48.0638	5822.23	90.0718	5255.43	26.0815	1.10267	0.995318	0.000120884	0.778491				0.000811773	0.00518337	0.6176	0.00360946
sp|Q9Z2M7|PMM2_MOUSE	Pmm2	PMM2_MOUSE Phosphomannomutase 2	13	2824.35	2941.19	2814.08	1947.83	1950.03	2005.84	2553.62	2483.88	2843.58	2859.87	57.6522	1967.9	26.8427	2627.03	155.751	0.688107	0.918581	0.000121419	0.78194				0.000814521	0.000895225	0.167642	0.00677231
sp|Q06180|PTN2_MOUSE	Ptpn2	PTN2_MOUSE Tyrosine-protein phosphatase non-receptor type 2	6	954.56	1046.5	1027.97	749.695	776.193	787.456	979.101	978.817	950.947	1009.68	39.7008	771.115	15.8286	969.622	13.2055	0.763724	0.960329	0.000121679	0.783611				0.000815304	0.00415451	0.315659	0.00170568
sp|Q9Z0E0|NCDN_MOUSE	Ncdn	NCDN_MOUSE Neurochondrin	8	938.178	928.808	951.29	817.534	883.91	830.148	1071.13	1048.98	1089.67	939.425	9.22052	843.864	28.7812	1069.93	16.6334	0.898277	1.13892	0.000121789	0.784322				0.000815304	0.0202255	0.00642749	0.0034921
sp|Q9CXZ1|NDUS4_MOUSE	Ndufs4	NDUS4_MOUSE NADH dehydrogenase [ubiquinone] iron-sulfur protein 4, mitochondrial	9	2510.03	2443.43	2485.86	3162.78	3018.86	3058.93	2778.54	2840.52	2662.89	2479.77	27.5279	3080.19	60.6478	2760.65	73.6122	1.24213	1.11327	0.000122233	0.78718				0.000817425	0.00171225	0.0226499	0.0170567
sp|Q69ZQ2|ISY1_MOUSE	Isy1	ISY1_MOUSE Pre-mRNA-splicing factor ISY1 homolog	7	2250.76	2109.65	2062.92	1664.22	1633.88	1633.92	1989.18	2043.48	2116.63	2141.11	79.8468	1644.01	14.293	2049.76	52.2206	0.767829	0.957337	0.00012236	0.788001				0.000817428	0.00309736	0.306929	0.0021393
sp|B2RUP2|UN13D_MOUSE	Unc13d	UN13D_MOUSE Protein unc-13 homolog D	10	2889.63	2778.59	2937.51	4217.74	4792.85	4280.77	3433.71	3154.11	3357.58	2868.58	66.5649	4430.45	257.542	3315.13	118.026	1.54448	1.15567	0.00012292	0.791603				0.000819828	0.00303623	0.0272288	0.00888726
sp|Q76N33|STALP_MOUSE	Stambpl1	STALP_MOUSE AMSH-like protease	4	723.255	729.704	691.916	744.347	686.878	716.183	485.796	536.124	532.598	714.958	16.5047	715.803	23.4632	518.173	22.939	1.00118	0.724759	0.000122974	0.791954				0.000819828	0.978188	0.00777704	0.0042984
sp|Q9Z280|PLD1_MOUSE	Pld1	PLD1_MOUSE Phospholipase D1	5	339.757	344.995	352.022	480.049	498.66	509.503	429.57	486.965	478.228	345.591	5.02489	496.071	12.1631	464.921	25.2501	1.43543	1.34529	0.000123647	0.796287				0.000823462	0.00115514	0.0116973	0.219231
tr|E9Q3P4|E9Q3P4_MOUSE	Cenpf	E9Q3P4_MOUSE Protein Cenpf	19	2404.44	2442.64	2304.76	1692.27	1643.56	1820.12	2285.54	2483.62	2473.1	2383.95	58.1246	1718.65	74.4548	2414.09	90.9976	0.720926	1.01264	0.000123868	0.797711				0.000823974	0.00341579	0.767069	0.00414017
tr|F8VQ05|F8VQ05_MOUSE	Fryl	F8VQ05_MOUSE Protein Fryl	29	5360.75	5326.82	5487.09	6472	6701.79	6951.91	6301.76	6439.49	6620.81	5391.55	68.9601	6708.57	195.981	6454.02	130.656	1.24427	1.19706	0.00012398	0.798431				0.000823974	0.00321881	0.00620339	0.221848
sp|Q9Z0M6|CD97_MOUSE	Cd97	CD97_MOUSE CD97 antigen	10	1205.69	1121.99	1082.99	1181.23	1138.55	1132.51	874.416	831.332	871.131	1136.89	51.1881	1150.76	21.6838	858.96	19.5817	1.0122	0.755535	0.000124662	0.802821				0.00082765	0.744995	0.010226	0.0014976
sp|Q8BWY9|CIP2A_MOUSE	Kiaa1524	CIP2A_MOUSE Protein CIP2A	22	7225.56	6975.15	7222.12	5013.29	5357.52	5298.37	6436.51	6089.49	6702.42	7140.94	117.242	5223.06	150.283	6409.47	250.957	0.731424	0.897567	0.000125347	0.807233				0.000831014	0.00177184	0.0483193	0.00941421
sp|P26350|PTMA_MOUSE	Ptma	PTMA_MOUSE Prothymosin alpha	33	5566.74	5580.74	5356.87	4923.49	4760.9	5299.76	6714.71	6693.7	6913.75	5501.45	102.393	4994.72	225.68	6774.05	99.1522	0.907891	1.23132	0.000125426	0.807745				0.000831014	0.0597814	0.00486771	0.00341314
sp|Q9D0R2|SYTC_MOUSE	Tars	SYTC_MOUSE Threonine--tRNA ligase, cytoplasmic	58	13249	13602.3	14497.1	15273.8	16250	15778.8	18542.9	18631.7	18087	13782.8	525.277	15767.5	398.612	18420.5	238.614	1.144	1.33649	0.000126704	0.815974				0.000838183	0.0220344	0.00633979	0.00498167
sp|Q9WU79|PROD_MOUSE	Prodh	PROD_MOUSE Proline dehydrogenase 1, mitochondrial	23	3316.26	3210.72	3445.17	3116.05	3162.41	3141.02	2604.47	2748.68	2633.61	3324.05	95.8722	3139.83	18.9452	2662.25	62.26	0.944579	0.800907	0.000126769	0.81639				0.000838183	0.0664666	0.0086365	0.00299662
sp|P10076|ZFP26_MOUSE	Zfp26	ZFP26_MOUSE Zinc finger protein 26	2	465.442	462.978	467.102	407.485	398.021	390.341	473.198	449.733	456.042	465.174	1.69425	398.616	7.01163	459.658	9.91485	0.856917	0.988141	0.000127358	0.820182				0.000841213	0.00206014	0.536783	0.00570757
sp|P15379|CD44_MOUSE	Cd44	CD44_MOUSE CD44 antigen	17	7944.79	7662.01	7366.83	7472.03	7203.92	6697.47	5490.23	5443.49	5598.62	7657.88	235.969	7124.47	321.164	5510.78	64.9772	0.930346	0.719622	0.000127635	0.821969				0.000841582	0.15491	0.00432529	0.00503486
tr|E9Q166|E9Q166_MOUSE	Atad2b	E9Q166_MOUSE Protein Atad2b	5	556.832	506.907	531.247	392.772	396.101	385.06	535.085	563.626	508.316	531.662	20.3839	391.311	4.62434	535.676	22.5841	0.736015	1.00755	0.000127789	0.82296				0.000841582	0.00254714	0.8898	0.00274353
sp|Q9Z1Q9|SYVC_MOUSE	Vars	SYVC_MOUSE Valine--tRNA ligase	120	24839.1	25743.4	26458.9	26464.4	29763.7	27497.8	37826.2	36073.3	35847.4	25680.5	662.776	27908.6	1377.9	36582.3	884.392	1.08677	1.42452	0.000127805	0.823067				0.000841582	0.121318	0.00423708	0.00615314
sp|Q9JHU4|DYHC1_MOUSE	Dync1h1	DYHC1_MOUSE Cytoplasmic dynein 1 heavy chain 1	277	57298.7	59200.8	60826.6	75045.4	81105.4	78807.9	66702.4	65613.1	63104.9	59108.7	1441.73	78319.6	2497.97	65140.1	1506.27	1.32501	1.10204	0.000127978	0.824178				0.000841857	0.00307593	0.0372816	0.00729544
sp|P10833|RRAS_MOUSE	Rras	RRAS_MOUSE Ras-related protein R-Ras	11	2344.8	2304.1	2398.82	2752.28	2755.11	2739.13	2529.51	2620.99	2650.38	2349.24	38.7965	2748.84	6.96253	2600.29	51.4694	1.1701	1.10687	0.000128111	0.825035				0.000841873	0.0017606	0.0200183	0.0263222
sp|O88958|GNPI1_MOUSE	Gnpda1	GNPI1_MOUSE Glucosamine-6-phosphate isomerase 1	7	1666.63	1702.77	1611.74	2577.61	2287.96	2557.12	2124.5	2192.81	2292.83	1660.38	37.4247	2474.23	131.978	2203.38	69.1257	1.49016	1.32703	0.00012836	0.826641				0.000842651	0.00333056	0.00628017	0.0751611
sp|Q6DID7|WLS_MOUSE	Wls	WLS_MOUSE Protein wntless homolog	2	497.398	511.444	607.233	709.485	745.075	669.159	350.74	290.566	280.001	538.692	48.8041	707.906	31.0127	307.102	31.1565	1.31412	0.570089	0.000128523	0.827691				0.000842863	0.0255098	0.017215	0.00234396
sp|Q8CHH9|SEPT8_MOUSE	2016-09-08	SEPT8_MOUSE Septin-8	6	1055.12	1035.77	1066.95	1344.78	1331.74	1351.78	1073.34	1116.65	1179.92	1052.61	12.852	1342.77	8.30424	1123.3	43.7647	1.27565	1.06716	0.000129065	0.831182				0.000844914	0.00081952	0.132084	0.00765144
sp|Q921I2|KLDC4_MOUSE	Klhdc4	KLDC4_MOUSE Kelch domain-containing protein 4	17	3890.6	4243.52	4091.64	3035.41	3212.34	3154.45	3831.56	3736.18	3760.31	4075.25	144.544	3134.07	73.6554	3776.02	40.4917	0.769048	0.926572	0.000129099	0.831395				0.000844914	0.00397139	0.0779376	0.00269651
sp|Q6ZPY2|SMG5_MOUSE	Smg5	SMG5_MOUSE Protein SMG5	6	795.534	787.613	782.624	567.996	598.877	571.805	739.343	729.922	815.131	788.59	5.3156	579.559	13.7479	761.465	38.1418	0.734931	0.965603	0.000130118	0.837962				0.000850723	0.00116166	0.428228	0.00616721
sp|P97440|SLBP_MOUSE	Slbp	SLBP_MOUSE Histone RNA hairpin-binding protein	2	672.624	661.842	681.522	539.954	502.875	535.012	615.867	630.095	653.916	671.996	8.04659	525.947	16.4386	633.293	15.6971	0.782664	0.942405	0.00013048	0.840294				0.000852225	0.0028165	0.0679652	0.00733536
sp|Q9D720|NSE1_MOUSE	Nsmce1	NSE1_MOUSE Non-structural maintenance of chromosomes element 1 homolog	6	1161.5	1085.72	1197.29	862.32	872.995	843.643	1058.87	1124.33	1118.04	1148.17	46.5133	859.653	12.1304	1100.41	29.4876	0.748715	0.958406	0.00013107	0.84409				0.000855208	0.00339094	0.356816	0.00219407
sp|Q8BVU5|NUDT9_MOUSE	Nudt9	NUDT9_MOUSE ADP-ribose pyrophosphatase, mitochondrial	6	1406	1384.75	1427.8	1227.8	1208.63	1257.8	1447.58	1428.49	1500.02	1406.18	17.5756	1231.41	20.2352	1458.7	30.2415	0.875711	1.03734	0.000131557	0.847227				0.000857517	0.00361355	0.144479	0.00348008
sp|Q8CFI0|NED4L_MOUSE	Nedd4l	NED4L_MOUSE E3 ubiquitin-protein ligase NEDD4-like	8	1741.42	1765.51	1721.67	1850.92	1921.65	1979.31	2169.64	2331.78	2229.96	1742.87	17.9268	1917.29	52.5055	2243.79	66.9122	1.10008	1.28742	0.000131936	0.84967				0.000858942	0.0175731	0.00563033	0.0113081
sp|P24547|IMDH2_MOUSE	Impdh2	IMDH2_MOUSE Inosine-5'-monophosphate dehydrogenase 2	69	20676.7	20353.3	19525.9	15398.9	14616	15753	16660.3	17326.8	17622.5	20185.3	484.598	15256	475.054	17203.2	402.422	0.755796	0.852264	0.000132042	0.850352				0.000858942	0.00298281	0.0139736	0.0204669
sp|O88477|IF2B1_MOUSE	Igf2bp1	IF2B1_MOUSE Insulin-like growth factor 2 mRNA-binding protein 1	28	8476.55	8557.96	8614.88	8287.27	8571.82	8337.34	7401.55	7310.44	6974.35	8549.8	56.7672	8398.81	124.033	7228.78	183.714	0.98234	0.845491	0.000132501	0.853305				0.000861054	0.215065	0.00782454	0.00583332
sp|Q9JLQ0|CD2AP_MOUSE	Cd2ap	CD2AP_MOUSE CD2-associated protein	58	18681.3	17595.3	17431.3	19723.9	19344.2	20185.6	22309.1	22068.1	22325.9	17902.6	554.656	19751.2	344.043	22234.4	117.768	1.10326	1.24196	0.000133138	0.857412				0.000864326	0.0256412	0.00651699	0.0034007
sp|O35621|PMM1_MOUSE	Pmm1	PMM1_MOUSE Phosphomannomutase 1	3	587.004	633.882	562.593	317.41	325.908	352.061	445.604	454.84	522.224	594.493	29.5815	331.793	14.7456	474.223	34.1509	0.558111	0.797693	0.000134951	0.869086				0.000875086	0.00195027	0.0448098	0.00888745
sp|A6H8H2|DEN4C_MOUSE	Dennd4c	DEN4C_MOUSE DENN domain-containing protein 4C	23	5672.31	5424.6	5685.37	6264.73	6473.97	6289.68	6528.72	6467.44	6574.33	5594.09	119.968	6342.79	93.3135	6523.5	43.7937	1.13384	1.16614	0.000135176	0.870533				0.000875086	0.00681078	0.00688119	0.0838971
tr|Q9ESU7|Q9ESU7_MOUSE	Slc1a5	Q9ESU7_MOUSE Neutral amino acid transporter ASCT2	16	1790.96	1864.77	1805.02	1771.1	1875.55	1808.49	2162.94	2134.31	2220.48	1820.25	31.9994	1818.38	43.2112	2172.58	35.8326	0.998973	1.19356	0.000135204	0.870711				0.000875086	0.961991	0.00627883	0.00381488
sp|Q5PRF0|HTR5A_MOUSE	Heatr5a	HTR5A_MOUSE HEAT repeat-containing protein 5A	22	4110.94	4120.57	4207.39	4121.84	4136.36	4136.27	4461.97	4554.33	4439.5	4146.3	43.3757	4131.49	6.82368	4485.27	49.6893	0.996428	1.08175	0.000135552	0.872955				0.000876461	0.683454	0.0116483	0.00260687
sp|Q9CY52|THG1_MOUSE	Thg1l	THG1_MOUSE Probable tRNA(His) guanylyltransferase	4	2565.78	2490.56	2518.42	1705.02	1915.42	1772.51	2519.85	2348.96	2569.89	2524.92	31.0505	1797.65	87.7157	2479.57	94.5853	0.711963	0.982038	0.000135955	0.87555				0.000878185	0.00322749	0.606892	0.00554195
sp|Q9CXR1|DHRS7_MOUSE	Dhrs7	DHRS7_MOUSE Dehydrogenase/reductase SDR family member 7	5	925.887	1099.54	1160.9	2648.66	2458.3	2383.61	2193.27	2189.55	1761.59	1062.11	99.5275	2496.86	111.588	2048.14	202.625	2.35085	1.92837	0.000136283	0.877665				0.000879424	0.00232997	0.0144914	0.0779468
sp|P54071|IDHP_MOUSE	Idh2	IDHP_MOUSE Isocitrate dehydrogenase [NADP], mitochondrial	39	10301.4	9081.9	10051	13189.6	13102.1	12852.4	9308.09	9666.18	9280.94	9811.43	525.889	13048	142.871	9418.4	175.555	1.32988	0.959942	0.000136436	0.87865				0.00087953	0.00583929	0.453933	0.000686902
sp|E9Q7X6|HEG1_MOUSE	Heg1	HEG1_MOUSE Protein HEG homolog 1	3	294.259	277.868	267.6	480.084	493.783	506.8	228.561	296.274	247.746	279.909	10.9788	493.556	10.9079	257.527	28.4958	1.76327	0.920038	0.000136689	0.880277				0.000880277	0.00115514	0.404538	0.00412117
sp|P49446|PTPRE_MOUSE	Ptpre	PTPRE_MOUSE Receptor-type tyrosine-protein phosphatase epsilon	3	652.205	681.988	659.213	801.361	804.274	828.834	575.554	631.826	624.979	664.469	12.7141	811.49	12.3218	610.786	25.0693	1.22126	0.91921	0.000136924	0.881793				0.000880912	0.00226679	0.095001	0.00347635
sp|Q5DTX6|JCAD_MOUSE	Jcad	JCAD_MOUSE Junctional protein associated with coronary artery disease	2	215.963	192.994	211.53	280.198	295.179	279.661	192.433	207.663	191.641	206.829	9.94881	285.013	7.19203	197.246	7.37326	1.37801	0.953665	0.000137318	0.884328				0.000882563	0.00434375	0.405443	0.00210681
sp|O88531|PPT1_MOUSE	Ppt1	PPT1_MOUSE Palmitoyl-protein thioesterase 1	8	1210.15	1140.69	1153.36	1554.8	1493.66	1582.12	1361.23	1469.8	1421.58	1168.07	30.2036	1543.53	36.983	1417.54	44.4156	1.32144	1.21358	0.000138455	0.891649				0.000888982	0.00241114	0.0138385	0.0500597
sp|Q6NVE8|WDR44_MOUSE	Wdr44	WDR44_MOUSE WD repeat-containing protein 44	7	688.484	704.122	684.468	911.925	901.042	982.435	854.535	872.736	924.974	692.358	8.47844	931.801	36.0785	884.082	29.8547	1.34584	1.27691	0.000139157	0.896173				0.000892281	0.00274772	0.00678808	0.240521
sp|Q9CVI2|F133B_MOUSE	Fam133b	F133B_MOUSE Protein FAM133B	4	563.423	577.043	552.706	448.598	468.456	445.536	568.421	561.625	532.907	564.391	9.95907	454.197	10.1601	554.318	15.3917	0.804756	0.982152	0.000139246	0.896742				0.000892281	0.00252667	0.541412	0.00475043
sp|Q6NXN1|SZRD1_MOUSE	Szrd1	SZRD1_MOUSE SUZ domain-containing protein 1	5	989.852	954.055	921.459	730.931	683.799	721.866	925.708	950.881	1016.61	955.122	27.9315	712.199	20.4198	964.4	38.322	0.745663	1.00971	0.000139428	0.897915				0.00089256	0.00291466	0.837032	0.00378647
sp|Q9ERS2|NDUAD_MOUSE	Ndufa13	NDUAD_MOUSE NADH dehydrogenase [ubiquinone] 1 alpha subcomplex subunit 13	8	1370.41	1376.11	1414.85	1632.05	1590.39	1574.08	1570.15	1639.41	1596.46	1387.12	19.7433	1598.84	24.4088	1602.01	28.546	1.15263	1.15491	0.000140762	0.906509				0.000900208	0.00322749	0.007826	0.917731
sp|Q9R0M4|PODXL_MOUSE	Podxl	PODXL_MOUSE Podocalyxin	11	2230.64	2043.84	2164.87	2471.86	2427.89	2322.13	1799.75	1814.14	1718.67	2146.45	77.3651	2407.29	62.8381	1777.52	42.0259	1.12152	0.828121	0.000141288	0.909897				0.000902675	0.0318639	0.0166552	0.00201497
sp|P58242|ASM3B_MOUSE	Smpdl3b	ASM3B_MOUSE Acid sphingomyelinase-like phosphodiesterase 3b	7	1392.91	1266.75	1332.71	1149.98	1235.65	1168.22	902.831	972.3	948.99	1330.79	51.5225	1184.62	36.8463	941.374	28.8674	0.89016	0.70738	0.000141556	0.911622				0.00090349	0.0403786	0.00651699	0.00539479
tr|Q6A099|Q6A099_MOUSE	Gbf1	Q6A099_MOUSE MKIAA0248 protein (Fragment)	32	5990.57	5822.06	6041.64	6536.73	6596.16	6592.03	5501.96	5681.63	5767.47	5951.42	93.8197	6574.97	27.0946	5650.35	110.627	1.10477	0.949412	0.000141814	0.913282				0.000904019	0.00403293	0.0761357	0.00247232
sp|Q9Z1Q5|CLIC1_MOUSE	Clic1	CLIC1_MOUSE Chloride intracellular channel protein 1	30	8137.06	8173.99	8629.98	8818.54	8293.7	8841.49	10573.9	10807.6	11295.4	8313.68	224.168	8651.24	252.995	10892.3	300.578	1.0406	1.31017	0.00014192	0.913963				0.000904019	0.256972	0.00643986	0.0044657
sp|Q9QZQ1-2|AFAD_MOUSE	Mllt4	AFAD_MOUSE Isoform 1 of Afadin	63	12683.8	12456.3	12547.2	14218.3	14319.2	14561	14774.5	15436.9	14467.5	12562.4	93.499	14366.2	143.794	14893	404.524	1.14358	1.18552	0.000143076	0.921409				0.000910483	0.00141314	0.00847237	0.174341
sp|P97371|PSME1_MOUSE	Psme1	PSME1_MOUSE Proteasome activator complex subunit 1	19	4194.06	3955.06	4337.26	5341.7	5314.32	5442.14	4965.72	5212.29	5027.67	4162.13	157.658	5366.05	54.9503	5068.56	104.732	1.28926	1.21778	0.000144776	0.932357				0.000919285	0.00359946	0.0151384	0.0347758
sp|P29341|PABP1_MOUSE	Pabpc1	PABP1_MOUSE Polyadenylate-binding protein 1	82	24331.5	24107.5	22873	19157.4	19441.2	18514.6	20680	19859.6	20400.2	23770.7	641.3	19037.7	387.631	20313.3	340.521	0.800892	0.854552	0.000144802	0.932525				0.000919285	0.00351889	0.013093	0.0362302
sp|Q62036|CP131_MOUSE	Cep131	CP131_MOUSE Centrosomal protein of 131 kDa	6	303.493	288.146	325.761	456.909	499.404	518.909	372.334	343.083	357.846	305.8	15.4427	491.741	25.8849	357.754	11.9418	1.60805	1.1699	0.000144887	0.933074				0.000919285	0.00357576	0.0459658	0.00595294
sp|Q9CZ44|NSF1C_MOUSE	Nsfl1c	NSF1C_MOUSE NSFL1 cofactor p47	26	5089.16	4864.95	4830.23	4532.78	4484.2	4551.67	5434.7	5367.36	5643.27	4928.11	114.756	4522.88	28.4196	5481.78	117.456	0.917772	1.11235	0.000145418	0.93649				0.000921742	0.0136942	0.0269165	0.0019954
sp|Q8BKX1|BAIP2_MOUSE	Baiap2	BAIP2_MOUSE Brain-specific angiogenesis inhibitor 1-associated protein 2	22	5466.59	5180.88	5196.65	4296.34	4299.39	4332.01	4745	4972.46	5001.27	5281.37	131.126	4309.25	16.1442	4906.24	114.621	0.815933	0.928971	0.000145762	0.938706				0.000923015	0.00229042	0.0685071	0.00505682
sp|Q63932|MP2K2_MOUSE	Map2k2	MP2K2_MOUSE Dual specificity mitogen-activated protein kinase kinase 2	9	1875.75	1895.11	1777.78	1660.4	1730.22	1705.76	2102.8	2055.87	2090.53	1849.55	51.3585	1698.79	28.9264	2083.07	19.8726	0.918492	1.12626	0.000146241	0.941791				0.000925138	0.0314546	0.0190302	0.00136303
sp|Q9D358|PPAC_MOUSE	Acp1	PPAC_MOUSE Low molecular weight phosphotyrosine protein phosphatase	8	1904.67	1895.44	1928.47	1650.12	1660.28	1681.98	1973.15	1906.71	2043.13	1909.53	13.9149	1664.13	13.2882	1974.33	55.6995	0.871486	1.03394	0.000147191	0.947913				0.000928474	0.00114566	0.240935	0.00428436
sp|Q9D083|SPC24_MOUSE	Spc24	SPC24_MOUSE Kinetochore protein Spc24	3	197.309	197.964	192.593	135.34	132.717	125.116	170.312	171.345	194.273	195.955	2.39252	131.058	4.33571	178.643	11.0599	0.668814	0.911653	0.000147199	0.947964				0.000928474	0.00130516	0.142821	0.00806917
sp|Q6PGC1|DHX29_MOUSE	Dhx29	DHX29_MOUSE ATP-dependent RNA helicase Dhx29	22	4310.23	4658.4	4832.65	3583.07	3824.41	3602.42	5492.26	5494.33	5143.69	4600.43	217.181	3669.97	109.493	5376.76	164.808	0.797745	1.16875	0.000147201	0.947972				0.000928474	0.0103464	0.0409144	0.00186685
sp|P97452|BOP1_MOUSE	Bop1	BOP1_MOUSE Ribosome biogenesis protein BOP1	25	7161.19	6978.05	6845.27	5900.14	5783.49	5920.23	6472.55	6669.13	6822.47	6994.84	129.519	5867.95	60.2851	6654.72	143.217	0.838898	0.951376	0.000147527	0.950072				0.000929488	0.00222497	0.106573	0.00541
sp|Q9CWW6|PIN4_MOUSE	Pin4	PIN4_MOUSE Peptidyl-prolyl cis-trans isomerase NIMA-interacting 4	9	2828.48	3065.46	2799.77	2420.29	2308.46	2352.15	3333.85	3400.14	3143.02	2897.9	119.059	2360.3	46.0167	3292.34	108.996	0.814485	1.13611	0.000147678	0.951049				0.000929488	0.00770499	0.0536222	0.00200344
sp|A3KGV1|ODFP2_MOUSE	Odf2	ODFP2_MOUSE Outer dense fiber protein 2	3	536.573	528.964	517.598	342.549	344.045	335.219	403.818	441.294	480.659	527.712	7.79696	340.604	3.85667	441.924	31.3734	0.645436	0.837434	0.000147794	0.951796				0.000929488	0.00065838	0.0516293	0.0139205
sp|Q9DBE9|SPB1_MOUSE	Ftsj3	SPB1_MOUSE pre-rRNA processing protein FTSJ3	26	4701.21	4567.59	4726.15	3748.58	4013.32	3735.03	4822.1	4898.76	4677.69	4664.98	69.6161	3832.31	128.113	4799.52	91.6533	0.821506	1.02884	0.000148265	0.95483				0.000931151	0.00520074	0.230139	0.00416337
sp|Q91X43|SH319_MOUSE	Sh3d19	SH319_MOUSE SH3 domain-containing protein 19	15	3725.65	3868.17	3777.38	4579.03	4695.9	4837.07	3689	3957.41	3887.53	3790.4	58.9074	4704	105.5	3844.65	113.696	1.24103	1.01431	0.000148348	0.955361				0.000931151	0.00241114	0.646827	0.00508995
sp|P40630|TFAM_MOUSE	Tfam	TFAM_MOUSE Transcription factor A, mitochondrial	16	4824.55	4989.66	4852.26	6195.2	6026.9	6260.5	5286.64	5352.53	4956.58	4888.82	72.1941	6160.87	98.4084	5198.58	173.224	1.26019	1.06336	0.000149027	0.959732				0.0009345	0.0014396	0.119833	0.00764861
sp|Q9D379|HYEP_MOUSE	Ephx1	HYEP_MOUSE Epoxide hydrolase 1	13	1691.03	1621.66	2160.87	4924.98	5061.06	4528.01	2738.46	2414.88	2136.45	1824.52	239.516	4838.02	226.138	2429.93	246	2.65167	1.33182	0.00014931	0.961559				0.000935369	0.0028165	0.10282	0.00379223
sp|Q8C147|DOCK8_MOUSE	Dock8	DOCK8_MOUSE Dedicator of cytokinesis protein 8	13	2353.53	2335.67	2327.09	2149.26	2258.64	2347.87	1839.19	1881.62	1907.48	2338.76	11.0135	2251.92	81.2212	1876.1	28.1515	0.962869	0.802175	0.000149887	0.965274				0.00093807	0.234054	0.00235275	0.00729544
sp|Q8CAY6|THIC_MOUSE	Acat2	THIC_MOUSE Acetyl-CoA acetyltransferase, cytosolic	21	2454.02	2309.54	2410.63	2436.05	2302.12	2475.34	2942.3	3086.75	3055.51	2391.4	60.5313	2404.5	74.1516	3028.19	62.0557	1.00548	1.26628	0.000150166	0.967068				0.000938901	0.871218	0.00634841	0.00380405
sp|Q91VX2|UBAP2_MOUSE	Ubap2	UBAP2_MOUSE Ubiquitin-associated protein 2	27	3972.06	3894.23	3825.9	3409.19	3485.39	3595.39	4196.22	4382.03	4446.32	3897.4	59.7116	3496.66	76.4322	4341.52	106.044	0.897178	1.11395	0.000150483	0.969108				0.000939969	0.0100371	0.0221807	0.00332559
sp|Q8VE92|RBM4B_MOUSE	Rbm4b	RBM4B_MOUSE RNA-binding protein 4B	9	1603.15	1520.72	1585.32	1489.83	1463.11	1543.7	1256.21	1305.77	1250.66	1569.73	35.4115	1498.88	33.5173	1270.88	24.7748	0.954865	0.809617	0.00015136	0.974761				0.000944536	0.1279	0.00642749	0.00470989
tr|D3YVW2|D3YVW2_MOUSE	Golim4	D3YVW2_MOUSE Golgi integral membrane protein 4	18	2468.58	2617.19	2390.86	3220.88	3143.44	3103.69	2513.13	2610.68	2566.03	2492.21	93.8975	3156	48.6604	2563.28	39.8721	1.26635	1.02852	0.000151885	0.978141				0.000945983	0.00435582	0.440795	0.00160383
sp|Q99LL5|PWP1_MOUSE	Pwp1	PWP1_MOUSE Periodic tryptophan protein 1 homolog	8	2313.74	2344.05	2081.98	1610.91	1579.01	1692.9	2277.86	2453.37	2430.83	2246.59	117.053	1627.61	47.9709	2387.35	77.9684	0.724479	1.06266	0.000151886	0.978146				0.000945983	0.00548269	0.29753	0.00199331
sp|Q9DBC3|CMTR1_MOUSE	Cmtr1	CMTR1_MOUSE Cap-specific mRNA (nucleoside-2'-O-)-methyltransferase 1	24	2734.69	2815.13	2911.99	3486.07	3449.81	3605.46	3407.58	3566.59	3358.97	2820.6	72.4858	3513.78	66.4962	3444.38	88.6649	1.24575	1.22115	0.000152221	0.980304				0.000947154	0.00314523	0.0103389	0.443286
sp|Q9Z0P7|SUFU_MOUSE	Sufu	SUFU_MOUSE Suppressor of fused homolog	2	242.192	254.826	239.512	190.374	181.194	195.59	203.694	211.668	208.145	245.51	6.67765	189.053	5.95095	207.836	3.26271	0.770041	0.846547	0.000152538	0.982348				0.000948212	0.00380454	0.010996	0.0285853
tr|B1AR17|B1AR17_MOUSE	Chd3	B1AR17_MOUSE Protein Chd3	7	621.28	580.101	607.17	632.311	684.586	680.746	492.319	502.442	471.886	602.85	17.0865	665.881	23.7893	488.882	12.7089	1.10455	0.810951	0.000152789	0.983961				0.000948717	0.0499609	0.0106105	0.00298537
sp|Q8BGB5|LIMD2_MOUSE	Limd2	LIMD2_MOUSE LIM domain-containing protein 2	3	612.261	631.497	623.041	832.49	825.476	838.716	598.821	677.543	612.97	622.266	7.87215	832.227	5.4084	629.778	34.2653	1.33741	1.01207	0.000152914	0.984769				0.000948717	0.000729313	0.834085	0.00557708
sp|Q8R310|TMCC3_MOUSE	Tmcc3	TMCC3_MOUSE Transmembrane and coiled-coil domains protein 3	2	106.512	105.314	113.24	155.68	157.676	155.983	139.236	132.767	122.525	108.355	3.48844	156.446	0.878261	131.509	6.87996	1.44383	1.21369	0.000153747	0.990132				0.000952967	0.00130516	0.0315043	0.017119
sp|Q9DBJ3|BI2L1_MOUSE	Baiap2l1	BI2L1_MOUSE Brain-specific angiogenesis inhibitor 1-associated protein 2-like protein 1	40	10156.7	9304.63	9715.55	11529.2	11659.8	11536.3	8879.39	9169.75	9327.17	9725.63	347.929	11575.1	59.962	9125.44	185.471	1.19016	0.938288	0.000154373	0.994164				0.000954293	0.00675615	0.140279	0.00117205
sp|Q4VAA2|CDV3_MOUSE	Cdv3	CDV3_MOUSE Protein CDV3	15	2746.52	2587.89	2565.58	2107.13	2096.97	2161.01	2391.37	2413.77	2482.94	2633.33	80.554	2121.7	28.1018	2429.36	38.9748	0.805711	0.922543	0.000154392	0.994282				0.000954293	0.00350994	0.0578756	0.00338392
sp|Q9CQF9|PCYOX_MOUSE	Pcyox1	PCYOX_MOUSE Prenylcysteine oxidase	17	2383.5	2613.59	2635.09	3606.89	3668.51	3650.33	3177.75	3373.14	3056.43	2544.06	113.872	3641.91	25.8512	3202.44	130.47	1.43153	1.25879	0.000154406	0.994373				0.000954293	0.00244961	0.021513	0.0193301
sp|Q9CPV5|PMF1_MOUSE	Pmf1	PMF1_MOUSE Polyamine-modulated factor 1	3	669.38	637.721	634.286	405.237	446.673	399.633	543.915	530.995	598.079	647.129	15.7962	417.181	20.9791	557.663	29.0611	0.644664	0.861749	0.000154581	0.995501				0.000954459	0.00238341	0.0449572	0.0100238
sp|Q9CQN1|TRAP1_MOUSE	Trap1	TRAP1_MOUSE Heat shock protein 75 kDa, mitochondrial	61	15860.3	15444	15117.2	18217.8	17092.1	17691.9	13427.1	14274.2	13842.8	15473.8	304.102	17667.3	459.895	13848	345.847	1.14175	0.894932	0.000155223	0.999638				0.000957192	0.0101193	0.0253028	0.00314495
sp|Q64437|ADH7_MOUSE	Adh7	ADH7_MOUSE Alcohol dehydrogenase class 4 mu/sigma chain	10	1065.74	975.054	1160.61	1519.56	1559.93	1600.39	1584.24	1702.95	1642.47	1067.13	75.7593	1559.96	32.9987	1643.22	48.4661	1.46182	1.53984	0.000155321	1				0.000957192	0.00584332	0.00995585	0.1323
sp|Q8BMG8|MFTC_MOUSE	Slc25a32	MFTC_MOUSE Mitochondrial folate transporter/carrier	2	292.068	284.702	302.679	208.59	229.791	225.718	298.028	300.4	283.728	293.15	7.37883	221.366	9.18598	294.052	7.36412	0.755131	1.00308	0.000155982	1				0.000959844	0.00457183	0.926344	0.00430975
sp|O54781|SRPK2_MOUSE	Srpk2	SRPK2_MOUSE SRSF protein kinase 2	15	2201.62	2381.1	2275.48	3211.4	3019.47	3263.54	2305.14	2459.59	2504.67	2286.07	73.6538	3164.8	104.948	2423.13	85.4395	1.38439	1.05996	0.000156133	1				0.000959844	0.00305327	0.216042	0.00500819
sp|B2RQC2|UBP42_MOUSE	Usp42	UBP42_MOUSE Ubiquitin carboxyl-terminal hydrolase 42	2	152.214	146.468	141.918	106.822	110.268	104.418	137.324	124.719	132.729	146.867	4.21277	107.169	2.40085	131.591	5.20854	0.729705	0.895987	0.000156384	1				0.000959844	0.00203168	0.0631527	0.0079825
sp|Q9ES97-3|RTN3_MOUSE	Rtn3	RTN3_MOUSE Isoform 3 of Reticulon-3	9	5297.74	5193.29	5273.75	6791.1	6392.33	6256.49	4809.79	4561.57	4273.3	5254.93	44.6706	6479.97	226.882	4548.22	219.224	1.23312	0.865515	0.000156412	1				0.000959844	0.00435582	0.0352119	0.00408608
sp|P70269|CATE_MOUSE	Ctse	CATE_MOUSE Cathepsin E	3	465.012	421.723	479.33	645.503	659.728	650.57	434.634	453.611	482.154	455.355	24.4892	651.934	5.88684	456.8	19.5305	1.4317	1.00317	0.000156496	1				0.000959844	0.00353187	0.952841	0.00214139
sp|Q99LC5|ETFA_MOUSE	Etfa	ETFA_MOUSE Electron transfer flavoprotein subunit alpha, mitochondrial	36	8258.07	7654.54	8051.38	11466.8	10602.1	11126.1	8063.55	8717.58	7947.18	7988	250.433	11065	355.646	8242.77	339.086	1.3852	1.03189	0.00015708	1				0.000962507	0.00284502	0.506805	0.00452089
sp|Q64105|SPRE_MOUSE	Spr	SPRE_MOUSE Sepiapterin reductase	18	3319.47	3407.83	3430.56	3795.49	3815.33	3906.71	3897.42	4112.93	4081.64	3385.95	47.9179	3839.18	48.4353	4030.66	95.0793	1.13385	1.19041	0.000159097	1				0.000973942	0.00341743	0.00788995	0.0782919
sp|P09055|ITB1_MOUSE	Itgb1	ITB1_MOUSE Integrin beta-1	35	11089	10225.3	10813.9	11085.7	11002.3	10540	8662.91	8807.81	8767.64	10709.4	360.263	10876	240.015	8746.12	61.081	1.01556	0.816677	0.000159877	1				0.000977787	0.635685	0.00914194	0.00167527
sp|Q8CEE6|PASK_MOUSE	Pask	PASK_MOUSE PAS domain-containing serine/threonine-protein kinase	9	1228.47	1251.7	1224.92	1396.38	1406.63	1467.03	1359.16	1343.51	1359.7	1235.03	11.8762	1423.35	31.1709	1354.12	7.508	1.15248	1.09643	0.000161554	1				0.000987105	0.00417284	0.00544044	0.0470359
sp|Q8BVZ5|IL33_MOUSE	Il33	IL33_MOUSE Interleukin-33	2	334.952	307.74	323.288	259.751	263.688	256.454	336.329	352.648	327.511	321.993	11.1469	259.964	2.95712	338.829	10.4133	0.807359	1.05229	0.000162224	1				0.00099026	0.0043599	0.251335	0.00218144
sp|Q924C6|LOXL4_MOUSE	Loxl4	LOXL4_MOUSE Lysyl oxidase homolog 4	3	155.751	141.63	141.123	135.479	132.187	141.79	103.287	103.544	94.8557	146.168	6.77936	136.485	3.98446	100.562	4.03649	0.933757	0.687991	0.000163892	1				0.000998684	0.172241	0.00840115	0.00390978
sp|Q91XA2|GOLM1_MOUSE	Golm1	GOLM1_MOUSE Golgi membrane protein 1	18	4146.43	4048.56	4061.19	4825.47	4599.46	4728.09	3645.46	3911.4	3641.03	4085.39	43.4663	4717.67	92.5617	3732.63	126.422	1.15477	0.913653	0.000163915	1				0.000998684	0.00361355	0.0468523	0.0039772
sp|Q8CHE4|PHLP1_MOUSE	Phlpp1	PHLP1_MOUSE PH domain leucine-rich repeat-containing protein phosphatase 1	2	1444.12	1524.5	1376.95	1046.39	1054.1	1128.07	1382.91	1410.76	1438.48	1448.52	60.3175	1076.19	36.8218	1410.72	22.6864	0.742954	0.9739	0.000164088	1				0.000998688	0.00498083	0.524581	0.00267649
sp|Q7TSC1|PRC2A_MOUSE	Prrc2a	PRC2A_MOUSE Protein PRRC2A	35	7419.04	7410.61	7272.42	6831.83	6895.01	7142.13	8135.68	8487.84	8119.4	7367.36	67.2185	6956.32	133.893	8247.64	169.977	0.944209	1.11948	0.000164225	1				0.000998688	0.0278157	0.01244	0.0039593
tr|A2RT81|A2RT81_MOUSE	Rnf39	A2RT81_MOUSE MCG22610	2	159.682	181.744	155.404	137.86	132.609	136.467	202.535	208.59	207.084	165.61	11.5414	135.645	2.22105	206.07	2.5739	0.819065	1.24431	0.000166255	1				0.00100925	0.0253446	0.030558	0.000543359
sp|Q8QZY1|EIF3L_MOUSE	Eif3l	EIF3L_MOUSE Eukaryotic translation initiation factor 3 subunit L	55	14392.5	14894.1	14406.7	12522.8	12756.4	12790.9	14166.6	14729.1	14186	14564.4	233.182	12690	119.088	14360.6	260.713	0.871303	0.986002	0.000166275	1				0.00100925	0.00269348	0.517818	0.0039593
sp|Q3TWF6|WDR70_MOUSE	Wdr70	WDR70_MOUSE WD repeat-containing protein 70	16	3836.89	3668.93	3678.49	3242.24	3312.44	3342.07	3917.15	3846.25	4027.55	3728.1	77.0227	3298.92	41.8622	3930.32	74.5987	0.884878	1.05424	0.000168081	1				0.00101925	0.00604976	0.0909318	0.00239265
sp|Q9D818|SAPC2_MOUSE	Sapcd2	SAPC2_MOUSE Suppressor APC domain-containing protein 2	4	471.061	402.35	437.881	278.872	282.744	305.338	420.36	412.788	433.351	437.097	28.0566	288.985	11.6711	422.166	8.49142	0.661145	0.965841	0.000168365	1				0.00102001	0.00517709	0.589511	0.00202162
sp|O89050|MKLN1_MOUSE	Mkln1	MKLN1_MOUSE Muskelin	15	3211.71	3688.66	3241.77	2054.26	1891.04	2074.46	2451.35	2647.59	2743.38	3380.71	218.097	2006.59	82.119	2614.11	121.549	0.593539	0.773241	0.00016879	1				0.00102155	0.00317495	0.0291135	0.00927516
tr|B9EJ54|B9EJ54_MOUSE	Nup205	B9EJ54_MOUSE MCG21756, isoform CRA_b	48	10426.1	10473.4	10267.4	9211.66	8911.97	9247.92	10515.8	11036.1	10543.1	10389	88.1028	9123.85	150.551	10698.3	239.097	0.878225	1.02978	0.000168936	1				0.00102155	0.00308072	0.21159	0.00440259
sp|Q9JHW9|AL1A3_MOUSE	Aldh1a3	AL1A3_MOUSE Aldehyde dehydrogenase family 1 member A3	9	1419.16	1600.48	1504.25	1215.39	1178.45	1272.18	1816.6	1978.66	2078.9	1507.96	74.0701	1222.01	38.5501	1958.05	108.07	0.810369	1.29848	0.000169129	1				0.00102176	0.0134823	0.0251384	0.00260687
sp|Q8R3C6|RBM19_MOUSE	Rbm19	RBM19_MOUSE Probable RNA-binding protein 19	24	3598.17	3588.93	3812.44	2711.74	2898.94	2970.8	3802.97	3764.59	3640.11	3666.51	103.255	2860.49	109.199	3735.89	69.5155	0.780167	1.01892	0.000170038	1				0.00102629	0.0056466	0.532655	0.00370333
sp|Q8BND5|QSOX1_MOUSE	Qsox1	QSOX1_MOUSE Sulfhydryl oxidase 1	2	562.295	566.958	605.486	726.099	709.668	725.741	561.181	566.791	597.228	578.246	19.3552	720.503	7.66266	575.067	15.8369	1.24601	0.994501	0.000172224	1				0.00103786	0.00376217	0.893681	0.00237737
sp|Q8C0S1|DI3L1_MOUSE	Dis3l	DI3L1_MOUSE DIS3-like exonuclease 1	10	2751.21	2788.65	2799.83	2354.14	2467.75	2468.09	2663.65	2654.57	2672.45	2779.9	20.7917	2429.99	53.6366	2663.56	7.29978	0.874131	0.95815	0.000172305	1				0.00103786	0.00458224	0.0109254	0.00982736
sp|Q8BM39|PRP18_MOUSE	Prpf18	PRP18_MOUSE Pre-mRNA-splicing factor 18	6	836.488	817.274	872.396	611.653	691.109	684.669	946.737	949.175	991.045	842.053	22.8449	662.477	36.034	962.319	20.3367	0.786741	1.14283	0.000172439	1				0.00103786	0.0110837	0.0201283	0.00357779
sp|Q99JX7|NXF1_MOUSE	Nxf1	NXF1_MOUSE Nuclear RNA export factor 1	28	6612.93	6291.6	6627.38	5481.88	5574.5	5629.24	6010	6088.08	6017.64	6510.64	154.995	5561.87	60.8184	6038.57	35.1452	0.854275	0.927494	0.000172993	1				0.00104022	0.00417284	0.0336619	0.00326736
sp|Q8VDC0|SYLM_MOUSE	Lars2	SYLM_MOUSE Probable leucine--tRNA ligase, mitochondrial	18	3171.77	3159.17	3295.83	4288.17	4499.7	4396.06	3385.58	3739.64	3360.07	3208.92	61.6672	4394.64	86.3626	3495.1	173.232	1.36951	1.08918	0.000173589	1				0.00104283	0.00129773	0.127135	0.00844015
sp|Q9Z0Z3|SKP2_MOUSE	Skp2	SKP2_MOUSE S-phase kinase-associated protein 2	5	955.932	925.798	907.674	650.03	699.96	683.201	886.65	810.404	887.643	929.801	19.9036	677.73	20.7476	861.566	36.179	0.728898	0.926613	0.000174342	1				0.00104564	0.00214895	0.127086	0.00767066
tr|S4R2L4|S4R2L4_MOUSE	Rsrc2	S4R2L4_MOUSE Arginine/serine-rich coiled-coil protein 2	5	1409.46	1375.22	1317.37	1153.51	1126.42	1131.96	1073.63	1069.26	1137.53	1367.35	38.0052	1137.3	11.6855	1093.47	31.2038	0.831752	0.799703	0.000174381	1				0.00104564	0.00391641	0.00998714	0.154892
sp|Q3UVG3|F91A1_MOUSE	Fam91a1	F91A1_MOUSE Protein FAM91A1	12	1834.43	1895.89	1887.42	1941.86	1999.54	1989.19	2243.57	2177.18	2318.05	1872.58	27.1968	1976.86	25.1092	2246.27	57.5415	1.05569	1.19956	0.000174864	1				0.00104756	0.0255976	0.00825074	0.00805659
sp|P10639|THIO_MOUSE	Txn	THIO_MOUSE Thioredoxin	27	7960.3	7431.45	8024.59	6518.93	6497.16	6156.83	8418.42	8092.88	8436.83	7805.45	265.755	6390.97	165.803	8316.04	157.979	0.818784	1.06542	0.000175095	1				0.00104796	0.00749145	0.126052	0.00217849
sp|Q9JKP7|DPOE3_MOUSE	Pole3	DPOE3_MOUSE DNA polymerase epsilon subunit 3	5	1371.98	1252.83	1302.66	955.449	914.265	913.434	1255.51	1175.06	1321.41	1309.16	48.8592	927.716	19.6131	1250.66	59.8455	0.708636	0.955317	0.000175569	1				0.00104983	0.00233248	0.409261	0.00452089
sp|P97813|PLD2_MOUSE	Pld2	PLD2_MOUSE Phospholipase D2	6	485.779	472.687	509.155	588.977	602.245	615.671	552.815	553.289	546.824	489.207	15.084	602.298	10.8978	550.976	2.94228	1.23117	1.12626	0.000176514	1				0.0010545	0.00435582	0.0209501	0.00705426
sp|P23591|FCL_MOUSE	Tsta3	FCL_MOUSE GDP-L-fucose synthase	16	1927.95	2009.03	2023.05	2035.53	2001.27	1989.83	2290.88	2323.58	2410.36	1986.68	41.9186	2008.88	19.4168	2341.61	50.4155	1.01117	1.17866	0.00017724	1				0.00105785	0.557794	0.0104651	0.0034007
sp|P42125|ECI1_MOUSE	Eci1	ECI1_MOUSE Enoyl-CoA delta isomerase 1, mitochondrial	13	3957.02	3675.93	3701.8	4456.55	4152.63	4307.99	5004.47	5407.7	5451.4	3778.25	126.85	4305.72	124.085	5287.86	201.177	1.13961	1.39955	0.000178468	1				0.0010642	0.0218844	0.00718888	0.00902034
tr|D3Z5J3|D3Z5J3_MOUSE	Sorbs1	D3Z5J3_MOUSE Sorbin and SH3 domain-containing protein 1	11	1423.4	1440.74	1349.3	1437.77	1461.03	1461.35	1093.54	1143.54	1188.98	1404.48	39.6551	1453.38	11.0411	1142.02	38.978	1.03482	0.813127	0.000178656	1				0.00106434	0.194977	0.0144914	0.00298911
sp|Q9WTP7|KAD3_MOUSE	Ak3	KAD3_MOUSE GTP:AMP phosphotransferase AK3, mitochondrial	21	4307.33	3963.13	4163.82	4945.55	4998.19	4938.34	4048.58	4104.76	4174.34	4144.76	141.164	4960.69	26.677	4109.23	51.4384	1.19686	0.991427	0.000179007	1				0.00106544	0.00568061	0.806867	0.000802681
sp|Q8R5L3|VPS39_MOUSE	Vps39	VPS39_MOUSE Vam6/Vps39-like protein	7	1183.33	1244.84	1221.23	1468.85	1520.07	1544.54	1303.11	1310.49	1372.9	1216.47	25.3362	1511.15	31.537	1328.83	31.3052	1.24225	1.09237	0.000179372	1				0.00106663	0.00280294	0.0391519	0.009863
sp|Q8WTY4|CPIN1_MOUSE	Ciapin1	CPIN1_MOUSE Anamorsin	11	1817.7	1739.98	1705.08	1355.79	1345.98	1356.13	1547.95	1685.54	1666.93	1754.25	47.0717	1352.63	4.70666	1633.47	60.9495	0.771059	0.93115	0.000180316	1				0.00107125	0.00171129	0.137794	0.00623331
sp|Q9QZ05|E2AK4_MOUSE	Eif2ak4	E2AK4_MOUSE Eukaryotic translation initiation factor 2-alpha kinase 4	7	684.968	682.112	671.429	841.66	821.378	896.746	755.287	773.625	768.679	679.503	5.82702	853.261	31.8436	765.864	7.74662	1.25571	1.12709	0.00018059	1				0.00107165	0.00417139	0.00479004	0.0258092
sp|Q61425|HCDH_MOUSE	Hadh	HCDH_MOUSE Hydroxyacyl-coenzyme A dehydrogenase, mitochondrial	26	4240.82	3932.8	3958	5352.23	5488.39	4890.79	3782.85	3616.53	3664.12	4043.87	139.642	5243.8	255.733	3687.83	69.9396	1.29673	0.911956	0.00018087	1				0.00107165	0.00869688	0.0576941	0.0032733
sp|Q3ULD5|MCCB_MOUSE	Mccc2	MCCB_MOUSE Methylcrotonoyl-CoA carboxylase beta chain, mitochondrial	10	1067.14	1001.2	1031.82	1364.96	1388.03	1419.74	1209.4	1338.1	1310.83	1033.39	26.9427	1390.91	22.4564	1286.11	55.3729	1.34597	1.24456	0.000180883	1				0.00107165	0.00169939	0.0170086	0.0895748
sp|P97770|THUM3_MOUSE	Thumpd3	THUM3_MOUSE THUMP domain-containing protein 3	18	2979.21	3039.59	3220.95	2831.29	2862.6	2899.02	3499.68	3581.98	3488.79	3079.92	102.727	2864.3	27.6769	3523.48	41.6016	0.929994	1.14402	0.000181153	1				0.00107227	0.0536708	0.0208085	0.00082068
sp|Q9EQ28|DPOD3_MOUSE	Pold3	DPOD3_MOUSE DNA polymerase delta subunit 3	8	1226.27	1239.33	1173.17	981.158	979.174	1025.88	1252.3	1371.33	1306.67	1212.92	28.611	995.404	21.565	1310.1	48.6543	0.820665	1.08012	0.000181429	1				0.00107291	0.00393396	0.108622	0.0034921
sp|Q9QZ08|NAGK_MOUSE	Nagk	NAGK_MOUSE N-acetyl-D-glucosamine kinase	3	510.135	514.079	506.745	724.758	762.766	760.776	548.904	503.123	592.293	510.32	2.99694	749.433	17.467	548.107	36.4079	1.46856	1.07405	0.000181734	1				0.00107293	0.000858793	0.277266	0.00806917
sp|Q9DCE5|PK1IP_MOUSE	Pak1ip1	PK1IP_MOUSE p21-activated protein kinase-interacting protein 1	20	5201.84	4797.55	5306.7	4038.13	3869.84	3960.72	4983.74	5177.76	5007.47	5102.03	219.515	3956.23	68.7774	5056.32	86.4134	0.775423	0.991041	0.000181882	1				0.00107293	0.00524951	0.848864	0.00144677
sp|Q8CG48|SMC2_MOUSE	Smc2	SMC2_MOUSE Structural maintenance of chromosomes protein 2	57	13722.1	12899.1	13314.3	11305.7	11883.6	11707.7	14687.6	14267.1	15133.4	13311.8	335.993	11632.3	241.871	14696	353.716	0.873834	1.10398	0.000181931	1				0.00107293	0.00983482	0.0386785	0.00261017
sp|Q8VC30|DHAK_MOUSE	Dak	DHAK_MOUSE Bifunctional ATP-dependent dihydroxyacetone kinase/FAD-AMP lyase (cyclizing)	16	3958.56	3920.58	3981.72	4377.05	4529.91	4397.62	4009.94	3893	4028.87	3953.62	25.2035	4434.86	67.7331	3977.27	60.0869	1.12172	1.00598	0.000182319	1				0.00107423	0.00308428	0.694049	0.00587503
sp|Q9CQW5|LEG2_MOUSE	Lgals2	LEG2_MOUSE Galectin-2	29	8119.55	7866.53	8269.79	7264.58	6705.04	6952.75	8798.8	9316.17	9303.05	8085.29	166.403	6974.12	228.931	9139.34	240.858	0.862569	1.13037	0.000182634	1				0.0010751	0.0116243	0.0232338	0.00348586
sp|O35943|FRDA_MOUSE	Fxn	FRDA_MOUSE Frataxin, mitochondrial	3	1000.3	964.559	931.686	951.271	912.06	942.11	747.966	791.048	780.541	965.515	28.0197	935.147	16.7479	773.185	18.3412	0.968547	0.800801	0.000183096	1				0.00107684	0.286053	0.00894199	0.00352675
sp|Q8K1A0|METL5_MOUSE	Mettl5	METL5_MOUSE Methyltransferase-like protein 5	2	351.88	366.825	325.598	264.116	245.131	271.224	369.697	377.629	388.301	348.101	17.0417	260.157	11.0141	378.542	7.62246	0.747361	1.08745	0.000183408	1				0.00107769	0.00812614	0.130405	0.00225992
sp|P08003|PDIA4_MOUSE	Pdia4	PDIA4_MOUSE Protein disulfide-isomerase A4	68	20057.5	18545	19139.3	23279.1	23117.8	23611.3	19955.6	20424.4	20296.9	19247.3	622.177	23336.1	205.458	20225.6	197.91	1.21244	1.05083	0.000183812	1				0.00107884	0.00447805	0.150013	0.00126496
tr|G5E829|G5E829_MOUSE	Atp2b1	G5E829_MOUSE MCG13663, isoform CRA_a	27	5347.24	5187.26	5472.17	5574.63	5363.87	5640.55	6502.59	7053.49	6872.95	5335.56	116.607	5526.35	118	6809.68	229.311	1.03576	1.27628	0.000183939	1				0.00107884	0.203631	0.00850667	0.00557708
sp|Q8VE98|CD276_MOUSE	Cd276	CD276_MOUSE CD276 antigen	2	1860.72	1783.57	1833.94	1570.35	1606.51	1483.45	1341.06	1327.89	1431.83	1826.08	31.9834	1553.44	51.6429	1366.93	46.2075	0.850696	0.748559	0.000184545	1				0.00108141	0.00885827	0.00607742	0.0282687
tr|Q91X76|Q91X76_MOUSE	Nt5dc2	Q91X76_MOUSE 5'-nucleotidase domain containing 2	6	1355.22	1368.84	1295.66	1308.93	1396.17	1295.22	939.682	1043.98	945.79	1339.91	31.7774	1333.44	44.7085	976.484	47.792	0.995174	0.72877	0.000185056	1				0.0010827	0.877309	0.00894199	0.00522645
sp|Q62087|PON3_MOUSE	Pon3	PON3_MOUSE Serum paraoxonase/lactonase 3	6	1058.06	1125.61	1226.37	1836.14	1996.4	1795.45	1335.96	1226.01	1174.04	1136.68	69.1567	1876	86.7435	1245.34	67.5014	1.65042	1.09559	0.000185101	1				0.0010827	0.0034192	0.240859	0.00428436
sp|A2AWA9|RBGP1_MOUSE	Rabgap1	RBGP1_MOUSE Rab GTPase-activating protein 1	16	3070.23	2902.78	2949.69	3677.15	3620.28	3895.57	3349.84	3340.14	3350.4	2974.23	70.5297	3731	118.662	3346.79	4.71017	1.25444	1.12526	0.000185499	1				0.00108404	0.00455559	0.0125334	0.0155755
sp|Q9R060|NUBP1_MOUSE	Nubp1	NUBP1_MOUSE Cytosolic Fe-S cluster assembly factor NUBP1	3	766.481	805.473	676.206	486.233	442.65	460.496	632.682	612.644	630.189	749.387	54.1396	463.126	17.8896	625.172	8.91667	0.618007	0.834244	0.000186106	1				0.00108628	0.00451038	0.0562472	0.00261017
sp|P59016|VP33B_MOUSE	Vps33b	VP33B_MOUSE Vacuolar protein sorting-associated protein 33B	9	2034.13	2106.67	2131.24	2469.14	2529.52	2533.83	2640.34	2499.84	2463.11	2090.68	41.2258	2510.83	29.5317	2534.43	76.3761	1.20096	1.21225	0.00018622	1				0.00108628	0.00240437	0.0109062	0.727474
sp|Q02053|UBA1_MOUSE	Uba1	UBA1_MOUSE Ubiquitin-like modifier-activating enzyme 1	111	21989.3	22125.8	21868.6	24614.1	24167.4	25020.4	24496.8	25171.1	25717.3	21994.6	105.067	24600.6	348.366	25128.4	499.181	1.11849	1.14248	0.000186576	1				0.00108738	0.00266556	0.00744136	0.31061
sp|Q8JZM7|CDC73_MOUSE	Cdc73	CDC73_MOUSE Parafibromin	20	4291.35	4303.67	4447.78	3686.43	3912.13	3773.88	4531.79	4436.41	4576.94	4347.6	71.0163	3790.81	92.9164	4515.05	58.58	0.871932	1.03851	0.000187663	1				0.00109272	0.00727861	0.0991319	0.00357779
sp|Q8BL95|CU059_MOUSE		CU059_MOUSE UPF0769 protein C21orf59 homolog	2	775.114	784.198	716.516	563.607	519.568	568.519	723.209	767.186	770.229	758.609	29.9946	550.565	22.0095	753.541	21.4841	0.725755	0.993319	0.00018784	1				0.00109276	0.00480528	0.890674	0.00357779
sp|Q8VD62|CK068_MOUSE	Bles03	CK068_MOUSE UPF0696 protein C11orf68 homolog	5	1183.06	1292.13	1139.44	1410.08	1286.51	1369.74	915.817	948.755	929.955	1204.88	64.216	1355.44	51.4502	931.509	13.4917	1.12496	0.773116	0.000188017	1				0.0010928	0.0766349	0.0143106	0.00176242
sp|Q3UHJ0|AAK1_MOUSE	Aak1	AAK1_MOUSE AP2-associated protein kinase 1	14	2621.85	2645.81	2571.08	3133.37	3257.35	3267.66	2853.64	3034.09	3035.75	2612.91	31.156	3219.46	61.0202	2974.49	85.4589	1.23213	1.13838	0.000188863	1				0.00109575	0.00179564	0.0183713	0.04343
tr|V9GX43|V9GX43_MOUSE	Celf2	V9GX43_MOUSE CUGBP Elav-like family member 2 (Fragment)	10	2373.28	2215.77	2064.37	1979.16	2044.24	2042.51	1594.22	1534.44	1595.11	2217.81	126.12	2021.97	30.2795	1574.59	28.3927	0.911698	0.709976	0.000188864	1				0.00109575	0.111683	0.00964896	0.00132666
sp|Q9Z1G4|VPP1_MOUSE	Atp6v0a1	VPP1_MOUSE V-type proton ATPase 116 kDa subunit a isoform 1	13	1612.4	1541.72	1649.29	2196.02	2045.98	2204.07	1692.87	1814.22	1737.9	1601.14	44.6316	2148.69	72.7013	1748.33	50.0869	1.34198	1.09193	0.000189292	1				0.00109613	0.0034148	0.0660876	0.00740472
sp|Q9D7E4|CS025_MOUSE		CS025_MOUSE UPF0449 protein C19orf25 homolog	3	183.282	180.768	181.07	134.037	143.274	128.786	195.768	187.053	213.188	181.707	1.12073	135.366	5.98885	198.67	10.8651	0.744968	1.09335	0.000189398	1				0.00109613	0.0034111	0.127514	0.00494896
sp|A2A5R2|BIG2_MOUSE	Arfgef2	BIG2_MOUSE Brefeldin A-inhibited guanine nucleotide-exchange protein 2	27	3706.13	3689.21	3738.26	4604.26	4903.35	5017.51	4105.79	4384.77	4165.9	3711.2	20.343	4841.71	174.249	4218.82	119.883	1.30462	1.13678	0.000189439	1				0.00109613	0.00284502	0.0158077	0.0219182
sp|Q9D023|MPC2_MOUSE	Mpc2	MPC2_MOUSE Mitochondrial pyruvate carrier 2	5	1106.44	972.705	1090.83	1129.67	1108.13	999.842	1673.4	1669.23	1554.38	1056.66	59.7051	1079.21	56.8092	1632.34	55.15	1.02135	1.54481	0.000189959	1				0.00109815	0.742018	0.00744136	0.00339936
sp|Q99LE6|ABCF2_MOUSE	Abcf2	ABCF2_MOUSE ATP-binding cassette sub-family F member 2	51	14979.1	15695.5	16067.5	11559	12686.3	11878.5	17887	16249.3	16876.1	15580.7	451.692	12041.3	474.392	17004.1	674.69	0.772832	1.09136	0.000190869	1				0.00110242	0.00548818	0.104291	0.00375039
sp|Q08509|EPS8_MOUSE	Eps8	EPS8_MOUSE Epidermal growth factor receptor kinase substrate 8	45	11822.3	10964.2	11395.1	9932.6	9752.47	9854.39	8201.91	8973.03	8686.23	11393.9	350.319	9846.49	73.7498	8620.39	318.232	0.864192	0.756582	0.000191053	1				0.00110249	0.00753332	0.00932801	0.0144697
sp|Q9R1R2|TRIM3_MOUSE	Trim3	TRIM3_MOUSE Tripartite motif-containing protein 3	2	267.863	266.595	235.772	374.124	346.739	360.14	262.258	261.311	257.757	256.743	14.838	360.334	11.1807	260.442	1.93755	1.40348	1.01441	0.000191513	1				0.00110416	0.00594855	0.766077	0.00142195
tr|G5E898|G5E898_MOUSE	Ppl	G5E898_MOUSE Periplakin	90	21600.4	19659.2	20032.3	18585.1	17863	19154.2	14355.2	15272.9	15082.2	20430.6	841.057	18534.1	528.362	14903.4	395.4	0.907172	0.729465	0.000192303	1				0.00110772	0.064176	0.00750033	0.00475043
sp|Q9JHI7|EXOS9_MOUSE	Exosc9	EXOS9_MOUSE Exosome complex component RRP45	6	1896.42	1900.24	1859.91	1594.9	1535.35	1636.14	1734.59	1785.03	1761.77	1885.52	18.1784	1588.8	41.3731	1760.46	20.6128	0.842629	0.933674	0.000192476	1				0.00110772	0.00394498	0.0154395	0.0138317
tr|E9Q286|E9Q286_MOUSE	BC018507	E9Q286_MOUSE Protein BC018507	2	792.445	748.919	767.353	604.795	629.153	598.552	671.601	704.565	664.716	769.572	17.8386	610.833	13.2023	680.294	17.3908	0.793731	0.88399	0.000193559	1				0.00111296	0.00280529	0.0238687	0.0179679
sp|Q3UP24|NLRC4_MOUSE	Nlrc4	NLRC4_MOUSE NLR family CARD domain-containing protein 4	4	399.055	411.616	396.364	501.442	520.693	559.682	547.099	582.305	534.696	402.345	6.647	527.272	24.2273	554.7	20.1657	1.3105	1.37867	0.000194208	1				0.00111561	0.00494225	0.00563033	0.304091
sp|Q9CZ28|SNF8_MOUSE	Snf8	SNF8_MOUSE Vacuolar-sorting protein SNF8	6	1208.56	1182.38	1227.33	1170.43	1229.02	1149.02	1412.27	1404.47	1454.82	1206.09	18.4337	1182.82	33.8151	1423.85	22.1271	0.980709	1.18055	0.000194389	1				0.00111561	0.462505	0.0061108	0.00440172
sp|Q9ERI5|JMJD6_MOUSE	Jmjd6	JMJD6_MOUSE Bifunctional arginine demethylase and lysyl-hydroxylase JMJD6	10	1668.69	1754.46	1585.28	1221.28	1146.93	1244.58	1453.27	1531.06	1497.84	1669.48	69.0697	1204.26	41.6418	1494.06	31.8701	0.721342	0.894925	0.000194538	1				0.00111561	0.00411047	0.0567854	0.00537879
sp|Q61249|IGBP1_MOUSE	Igbp1	IGBP1_MOUSE Immunoglobulin-binding protein 1	12	1555.1	1574.47	1504.58	1495.31	1415.97	1482.9	1770.5	1885.84	1883.69	1544.72	29.462	1464.73	34.8464	1846.68	53.8722	0.948217	1.19548	0.000195221	1				0.00111852	0.0857516	0.0121215	0.00393689
sp|Q9CQT5|POMP_MOUSE	Pomp	POMP_MOUSE Proteasome maturation protein	3	583.833	614.128	607.093	350.651	372.548	389.224	589.834	511.411	617.37	601.685	12.9456	370.808	15.7954	572.872	44.8896	0.616282	0.952113	0.000195813	1				0.00112092	0.0015811	0.492099	0.0068771
sp|O35316|SC6A6_MOUSE	Slc6a6	SC6A6_MOUSE Sodium- and chloride-dependent taurine transporter	11	3777.78	3553.34	3528.37	3050.12	2875.7	2817.07	2822.58	2734.57	2663.57	3619.83	112.152	2914.3	98.9793	2740.24	65.0393	0.805092	0.757008	0.000196389	1				0.00112322	0.00697826	0.00638511	0.120785
sp|P11157|RIR2_MOUSE	Rrm2	RIR2_MOUSE Ribonucleoside-diphosphate reductase subunit M2	20	3869.77	4291.17	3913.69	2385.21	2662.91	2390.01	3429.85	3214.7	3655.61	4024.88	189.15	2479.38	129.792	3433.39	180.018	0.616013	0.853041	0.000197039	1				0.00112594	0.00305437	0.0615402	0.00818637
sp|Q6P7W0|SENP6_MOUSE	Senp6	SENP6_MOUSE Sentrin-specific protease 6	3	2017.1	2136.89	2069.21	1732.21	1770.56	1740.28	1941.58	1885.17	1869.96	2074.4	49.0416	1747.68	16.5083	1898.9	30.8092	0.842501	0.915399	0.000198015	1				0.00113026	0.00334288	0.0324553	0.00816641
sp|Q9D8Z6|ATGA1_MOUSE	Atg101	ATGA1_MOUSE Autophagy-related protein 101	2	44.2316	47.3585	46.3639	41.1141	40.3981	39.2233	54.5529	50.8441	55.2212	45.9847	1.30441	40.2452	0.779454	53.5394	1.92529	0.875187	1.16429	0.000198147	1				0.00113026	0.0114162	0.0286374	0.00298811
sp|Q9JHI5|IVD_MOUSE	Ivd	IVD_MOUSE Isovaleryl-CoA dehydrogenase, mitochondrial	18	3626.41	3073.75	3665.79	5491.93	5532.46	5278.02	3629.62	3806.58	3764.55	3455.32	270.287	5434.14	111.624	3733.58	75.4891	1.57269	1.08053	0.000199089	1				0.00113407	0.00513019	0.305492	0.000889354
sp|Q9D0T2|DUS12_MOUSE	Dusp12	DUS12_MOUSE Dual specificity protein phosphatase 12	4	599.291	590.632	578.92	402.466	411.593	374.936	613.12	553.398	660.928	589.614	8.3475	396.332	15.5811	609.149	43.9887	0.672188	1.03313	0.000199166	1				0.00113407	0.0017606	0.653827	0.00564503
sp|P11440|CDK1_MOUSE	Cdk1	CDK1_MOUSE Cyclin-dependent kinase 1	29	12125.3	12055.7	11651	10359.7	10620.4	10134.7	12387.9	11911.4	12300.9	11944	209.122	10371.6	198.465	12200.1	207.185	0.868352	1.02144	0.00019953	1				0.00113415	0.00519703	0.352922	0.00356242
sp|P97742|CPT1A_MOUSE	Cpt1a	CPT1A_MOUSE Carnitine O-palmitoyltransferase 1, liver isoform	11	2198.81	2316.75	2501.79	3047.61	3142.05	2923.8	2145.23	2110.48	1995.95	2339.12	124.698	3037.82	89.3687	2083.89	63.7784	1.2987	0.890886	0.000199552	1				0.00113415	0.00865435	0.0936079	0.00191288
sp|Q80UW5|MRCKG_MOUSE	Cdc42bpg	MRCKG_MOUSE Serine/threonine-protein kinase MRCK gamma	7	581.699	523.383	579.224	771.237	790.778	837.123	568.108	570.144	611.191	561.435	26.926	799.713	27.6298	583.148	19.847	1.42441	1.03867	0.000199708	1				0.00113415	0.00419271	0.476245	0.0033382
tr|F8VPP8|F8VPP8_MOUSE	Zc3h7b	F8VPP8_MOUSE Protein Zc3h7b	8	1184.47	1272.45	1209.34	1341.74	1310.62	1322.99	1103.25	1096.97	1113.03	1222.09	37.0313	1325.12	12.7934	1104.42	6.60816	1.08431	0.903714	0.000200142	1				0.00113561	0.0317041	0.0286129	0.000652896
sp|Q8C0D5|ETUD1_MOUSE	Eftud1	ETUD1_MOUSE Elongation factor Tu GTP-binding domain-containing protein 1	31	4885.65	5005.31	5237.09	5388.39	5554.85	5699.47	6262.02	6385.78	6194.94	5042.68	145.888	5547.57	127.102	6280.91	79.0472	1.10012	1.24555	0.000200879	1				0.00113794	0.0311534	0.00651699	0.00688999
sp|P70403|CASP_MOUSE	Cux1	CASP_MOUSE Protein CASP	5	1084.22	1058.54	1096.77	1241.82	1284.75	1185.06	993.688	1011.82	978.151	1079.84	15.9112	1237.21	40.8286	994.553	13.7589	1.14573	0.921016	0.000200906	1				0.00113794	0.0122734	0.0188164	0.0039593
sp|Q8VCL2|SCO2_MOUSE	Sco2	SCO2_MOUSE Protein SCO2 homolog, mitochondrial	5	902.388	885.855	923.685	828.695	902.905	872.715	1073.25	1127.7	1140.01	903.976	15.4848	868.105	30.471	1113.65	29.0081	0.960319	1.23195	0.000201181	1				0.00113849	0.237435	0.00715279	0.00452089
sp|Q8BRV5|K1671_MOUSE	Kiaa1671	K1671_MOUSE Uncharacterized protein KIAA1671	2	534.48	530.931	510.1	536.152	554.115	554.469	449.033	470.106	447.782	525.17	10.7544	548.245	8.5525	455.64	10.2415	1.04394	0.867605	0.000201363	1				0.00113852	0.0946386	0.0143163	0.00311182
sp|Q8BT07|CEP55_MOUSE	Cep55	CEP55_MOUSE Centrosomal protein of 55 kDa	30	7792.04	7652.17	7384.11	6658.91	6560.82	6939.17	6138	6313.84	6303.9	7609.44	169.255	6719.63	160.318	6251.91	80.651	0.883065	0.8216	0.000201809	1				0.00113929	0.0116887	0.00612292	0.0293129
sp|O54834|RHG06_MOUSE	Arhgap6	RHG06_MOUSE Rho GTPase-activating protein 6	2	276.033	302.876	279.25	378.878	410.175	430.684	288.651	291.819	300.123	286.053	11.9679	406.579	21.302	293.531	4.83735	1.42134	1.02614	0.000201973	1				0.00113929	0.00561961	0.511646	0.00419573
sp|P97310|MCM2_MOUSE	Mcm2	MCM2_MOUSE DNA replication licensing factor MCM2	75	15675.5	15350.9	15622.9	14088.9	14385.1	14714.3	16526	17415.4	17092.2	15549.8	142.25	14396.1	255.437	17011.2	367.586	0.925808	1.09398	0.000202041	1				0.00113929	0.0113381	0.0212134	0.00408608
sp|Q3UMB9|WASH7_MOUSE	Kiaa1033	WASH7_MOUSE WASH complex subunit 7	12	2063.38	2188.45	2157.91	2421.09	2564.54	2560.69	2765.68	2627.34	2699.99	2136.58	53.2407	2515.44	66.734	2697.67	56.5009	1.17732	1.26261	0.000202206	1				0.00113929	0.00813765	0.00641196	0.055966
sp|Q9WTK5|NFKB2_MOUSE	Nfkb2	NFKB2_MOUSE Nuclear factor NF-kappa-B p100 subunit	23	4859.47	4942.27	4472.29	3830.83	3858.25	3927.72	4941.13	4894	5051.77	4758.01	204.843	3872.27	40.778	4962.3	66.126	0.813842	1.04294	0.000203024	1				0.0011429	0.00762942	0.318104	0.000731038
sp|Q99KD5|UN45A_MOUSE	Unc45a	UN45A_MOUSE Protein unc-45 homolog A	29	3540.98	3602.16	3589.99	2927.65	3120.72	3193.96	3811.77	4006.59	3914.67	3577.71	26.443	3080.78	112.329	3911.01	79.577	0.861103	1.09316	0.000203365	1				0.00114382	0.0104406	0.01849	0.00452089
tr|Q3TML0|Q3TML0_MOUSE	Pdia6	Q3TML0_MOUSE Protein disulfide-isomerase A6	41	10498.1	9896.8	10214.7	11257.3	11165.9	11602.2	9044.59	9504.11	9286.46	10203.2	245.614	11341.8	187.873	9278.39	187.685	1.11159	0.90936	0.000203686	1				0.00114462	0.0132048	0.0340677	0.00237737
sp|Q9Z129|RECQ1_MOUSE	Recql	RECQ1_MOUSE ATP-dependent DNA helicase Q1	3	500.591	546.778	525.303	395.982	382.937	416.93	549.707	569.75	523.804	524.224	18.8712	398.616	14.002	547.754	18.8082	0.760393	1.04488	0.000204242	1				0.00114674	0.00517609	0.344329	0.00342665
sp|Q8R010|AIMP2_MOUSE	Aimp2	AIMP2_MOUSE Aminoacyl tRNA synthase complex-interacting multifunctional protein 2	18	2521.61	2538.72	2567.56	2842.23	2967.45	3005.53	2838.04	2921.52	2878.81	2542.63	18.9617	2938.4	69.7591	2879.46	34.0836	1.15566	1.13247	0.000204975	1				0.00114986	0.00451302	0.0048089	0.369886
sp|Q9WVL0|MAAI_MOUSE	Gstz1	MAAI_MOUSE Maleylacetoacetate isomerase	6	1144.97	1171.48	1176.62	1604.88	1696.5	1718.95	1136.58	1294.52	1291	1164.36	13.8681	1673.44	49.3403	1240.7	73.638	1.43723	1.06557	0.000205582	1				0.0011514	0.00130516	0.292021	0.00810875
sp|Q61171|PRDX2_MOUSE	Prdx2	PRDX2_MOUSE Peroxiredoxin-2	31	7717.59	7947.55	7818.53	8762.96	8330.39	8793.05	6975.78	7306.35	7156.45	7827.89	94.1138	8628.8	211.365	7146.19	135.149	1.10231	0.912914	0.000205607	1				0.0011514	0.0140152	0.0188139	0.0039772
sp|Q9D6U8|F162A_MOUSE	Fam162a	F162A_MOUSE Protein FAM162A	9	2917.01	2675.23	2930.22	3477.95	3671.26	3283.19	2476.14	2423.33	2418.03	2840.82	117.214	3477.47	158.429	2439.17	26.2335	1.22411	0.858614	0.000205825	1				0.00115162	0.0173299	0.0251977	0.00247293
sp|Q8VEJ4|NLE1_MOUSE	Nle1	NLE1_MOUSE Notchless protein homolog 1	13	2325.28	2322.64	2247.17	1824.49	1646.31	1759.25	2282.41	2379.67	2523.73	2298.36	36.2152	1743.35	73.6054	2395.27	99.1341	0.758518	1.04216	0.000207057	1				0.00115751	0.0040181	0.327294	0.00518007
sp|Q9QWT9|KIFC1_MOUSE	Kifc1	KIFC1_MOUSE Kinesin-like protein KIFC1	13	1911.9	1934.04	1999.94	1905.67	2044.82	1977.75	2350.92	2452.31	2348.75	1948.63	37.3929	1976.08	56.82	2383.99	48.3153	1.01409	1.22342	0.000207937	1				0.00116141	0.627556	0.00633979	0.00519999
sp|Q61190|I10R2_MOUSE	Il10rb	I10R2_MOUSE Interleukin-10 receptor subunit beta	2	299.114	273.975	271.783	382.046	399.917	416.186	315.153	336.663	320.019	281.624	12.3996	399.383	13.9427	323.945	9.20978	1.41814	1.15027	0.000208372	1				0.00116212	0.00381617	0.0423036	0.00727956
sp|Q99M31|HSP7E_MOUSE	Hspa14	HSP7E_MOUSE Heat shock 70 kDa protein 14	28	7314.21	6889.46	7327.18	6852.5	6808.86	7009.32	8145.07	8268.62	8434.65	7176.95	203.355	6890.23	86.0757	8282.78	118.644	0.960049	1.15408	0.000208423	1				0.00116212	0.161696	0.0156116	0.00154841
sp|Q640M1|UT14A_MOUSE	Utp14a	UT14A_MOUSE U3 small nucleolar RNA-associated protein 14 homolog A	29	9231.99	8689.02	8658.04	7206.34	7429.09	7189.51	9047.25	8566.57	8866.23	8859.68	263.564	7274.98	109.189	8826.68	198.219	0.821133	0.996275	0.000208655	1				0.0011623	0.00417284	0.918122	0.00274353
sp|Q922J9|FACR1_MOUSE	Far1	FACR1_MOUSE Fatty acyl-CoA reductase 1	33	5045.28	4894.47	5339.54	6530.36	6510.73	6410.73	5681.45	5613.95	5385.25	5093.1	184.818	6483.94	52.3839	5560.22	126.752	1.27308	1.09172	0.000208818	1				0.0011623	0.00349532	0.076048	0.00357779
tr|Q6P6L6|Q6P6L6_MOUSE	Gemin4	Q6P6L6_MOUSE Gem (Nuclear organelle) associated protein 4	10	1811.84	1791.44	1769.93	1543.45	1532.82	1578.08	1781.79	1755.02	1863.98	1791.07	17.1117	1551.45	19.3239	1800.26	46.361	0.866214	1.00513	0.000210175	1				0.00116885	0.00180493	0.847739	0.00549006
sp|P07607|TYSY_MOUSE	Tyms	TYSY_MOUSE Thymidylate synthase	11	2790.35	3042.77	2853.01	2017.65	2080.95	2205.61	2795.37	2976.71	3112.46	2895.38	107.316	2101.4	78.0854	2961.51	129.897	0.725779	1.02284	0.000210653	1				0.0011705	0.00394498	0.666505	0.00408239
sp|Q5SXY1-3|CYTSB_MOUSE	Specc1	CYTSB_MOUSE Isoform 4 of Cytospin-B	17	2410.15	2283.9	2226.37	2441.87	2398.55	2438.73	1972.02	2028.69	1975.05	2306.81	76.7564	2426.38	19.7228	1991.92	26.0297	1.05184	0.863497	0.000211085	1				0.00117189	0.119251	0.0183713	0.000889354
sp|Q64524|H2B2E_MOUSE	Hist2h2be	H2B2E_MOUSE Histone H2B type 2-E	4	1145.44	1002.77	1107.21	733.855	784.11	730.126	1097.31	1044.72	1157.15	1085.14	60.2992	749.364	24.6165	1099.73	45.9312	0.690569	1.01344	0.000211302	1				0.00117208	0.00471654	0.827567	0.00267649
sp|Q80YR7|CLSPN_MOUSE	Clspn	CLSPN_MOUSE Claspin	2	1088.73	1188.89	931.945	566.308	536.166	616.661	968.867	1068.64	1071.1	1069.86	105.743	573.045	33.2054	1036.2	47.6239	0.535629	0.968545	0.000213388	1				0.0011817	0.00535501	0.780276	0.00222414
sp|P13405|RB_MOUSE	Rb1	RB_MOUSE Retinoblastoma-associated protein	3	809.538	815.162	828.929	784.218	828.379	808.189	933.533	986.84	949.922	817.876	8.14569	806.929	18.0507	956.765	22.2939	0.986615	1.16982	0.000213554	1				0.0011817	0.501355	0.00819184	0.0053695
sp|Q9Z0N1|IF2G_MOUSE	Eif2s3x	IF2G_MOUSE Eukaryotic translation initiation factor 2 subunit 3, X-linked	32	11022	10857.8	10833.2	10154.2	10303.4	10251.6	11057.5	11193.6	10901.1	10904.3	83.8068	10236.4	61.8517	11050.7	119.508	0.938746	1.01343	0.000213586	1				0.0011817	0.00358313	0.289819	0.00381505
sp|Q61210|ARHG1_MOUSE	Arhgef1	ARHG1_MOUSE Rho guanine nucleotide exchange factor 1	25	3916.53	4083.26	4058.23	4404.65	4555.54	4532.22	4595.36	4711.12	4779.45	4019.34	73.4123	4497.47	66.3205	4695.31	75.9814	1.11896	1.16818	0.000214255	1				0.00118438	0.00697405	0.007826	0.0636023
sp|Q6A028|SWP70_MOUSE	Swap70	SWP70_MOUSE Switch-associated protein 70	13	3294.32	3173.12	3358.47	4460.39	5003.29	4514.65	3987.21	3849.8	4114.79	3275.3	76.8543	4659.44	244.143	3983.93	108.207	1.4226	1.21636	0.000214752	1				0.00118611	0.00389134	0.0104919	0.0290694
sp|Q6ZQL4|WDR43_MOUSE	Wdr43	WDR43_MOUSE WD repeat-containing protein 43	29	8409.9	7846.28	8640.42	6676.7	6742.71	6661.57	8543.42	8952.19	8408.86	8298.87	333.577	6693.66	35.2293	8634.82	231.038	0.806575	1.04048	0.000215141	1				0.00118724	0.00562835	0.372396	0.00165467
sp|Q78IK4|APOOL_MOUSE	Apool	APOOL_MOUSE Apolipoprotein O-like	15	3956.97	3617.01	3971.34	5106.4	5141.75	4989.51	3999.32	4252.88	4073.28	3848.44	163.751	5079.22	65.0555	4108.49	106.468	1.31981	1.06757	0.000215431	1				0.00118782	0.00392979	0.189072	0.00259309
sp|Q9JLB2|MPP5_MOUSE	Mpp5	MPP5_MOUSE MAGUK p55 subfamily member 5	14	1741.85	1764.19	1713.8	2010.05	1899.31	1997.98	1577.85	1643.76	1652.21	1739.95	20.6156	1969.11	49.6038	1624.61	33.2414	1.13171	0.933711	0.000216085	1				0.00119041	0.00830256	0.0371178	0.00419335
sp|Q6DFX2|ANTR2_MOUSE	Antxr2	ANTR2_MOUSE Anthrax toxin receptor 2	7	2084.3	2002.24	2031.26	1780.12	1738.22	1716.64	1606.41	1722.44	1606.84	2039.27	33.9759	1744.99	26.3545	1645.23	54.596	0.855696	0.806775	0.000217446	1				0.00119688	0.00309736	0.00911485	0.0971296
sp|Q9R008|KIME_MOUSE	Mvk	KIME_MOUSE Mevalonate kinase	2	227.763	216.221	241.636	210.792	195.017	217.359	327.891	324.601	378.803	228.54	10.3902	207.723	9.37574	343.765	24.812	0.908912	1.50418	0.000218632	1				0.00120119	0.122058	0.0133414	0.00406372
sp|Q9CXY6|ILF2_MOUSE	Ilf2	ILF2_MOUSE Interleukin enhancer-binding factor 2	40	11900	11765.1	11658.5	12361.1	12894.4	12551.3	10656.4	11076.9	10562.6	11774.5	98.8174	12602.3	220.681	10765.3	223.637	1.0703	0.914287	0.000218781	1				0.00120119	0.0144004	0.0190302	0.0042748
sp|P97807|FUMH_MOUSE	Fh	FUMH_MOUSE Fumarate hydratase, mitochondrial	34	10488.3	9620.86	10018.3	9867.01	9709.72	9767.04	11811.6	12076.7	12440.2	10042.5	354.544	9781.26	64.9955	12109.5	257.671	0.973988	1.20583	0.00021886	1				0.00120119	0.395265	0.0151823	0.00156645
sp|Q9DCT8|CRIP2_MOUSE	Crip2	CRIP2_MOUSE Cysteine-rich protein 2	12	2383.32	2235.83	2346.53	2792.01	2807.47	2633.23	3075.95	2913.72	2962.34	2321.89	62.682	2744.24	78.7469	2984	67.9785	1.1819	1.28516	0.000218975	1				0.00120119	0.00934662	0.00642749	0.0436371
sp|Q9D281|NXP20_MOUSE	Fam114a1	NXP20_MOUSE Protein Noxp20	6	655.668	660.422	631.566	917.124	926.648	930.043	681.5	734.891	791.299	649.219	12.6323	924.605	5.46843	735.897	44.8309	1.42418	1.13351	0.000219397	1				0.00120228	0.000842429	0.0871436	0.0122836
sp|Q99MN9|PCCB_MOUSE	Pccb	PCCB_MOUSE Propionyl-CoA carboxylase beta chain, mitochondrial	12	1628.76	1501.68	1665.55	2148.01	2075.14	2115.31	1490.03	1628.29	1589.43	1598.66	70.203	2112.82	29.8011	1569.25	58.2202	1.32162	0.981601	0.000219635	1				0.00120228	0.00415885	0.728473	0.00253976
sp|Q9Z0Z7|KLF5_MOUSE	Klf5	KLF5_MOUSE Krueppel-like factor 5	6	1065.47	952.791	950.852	632.83	682.381	694.294	873.311	861.533	917.279	989.704	53.5803	669.835	26.6146	884.041	23.9896	0.676803	0.893237	0.000219733	1				0.00120228	0.00435582	0.0928278	0.00440972
sp|P49615|CDK5_MOUSE	Cdk5	CDK5_MOUSE Cyclin-dependent kinase 5	11	2201.58	2210.42	2183.81	2759.49	2786.97	2760.48	2515.71	2481.05	2727.1	2198.6	11.0655	2768.98	12.7273	2574.62	108.744	1.25943	1.17103	0.000220378	1				0.00120479	0.000300943	0.0219678	0.0831089
sp|P80314|TCPB_MOUSE	Cct2	TCPB_MOUSE T-complex protein 1 subunit beta	110	27323.3	27057.6	25803.4	22311.8	21632.4	22619.9	25391.3	25749.9	26466.6	26728.1	662.798	22188	412.535	25869.3	447.03	0.830139	0.967868	0.000220812	1				0.00120568	0.00417284	0.263789	0.0039772
sp|Q78PG9|CCD25_MOUSE	Ccdc25	CCD25_MOUSE Coiled-coil domain-containing protein 25	9	2242.53	2176.47	2127.13	1619.62	1464.16	1613.79	1847.3	1954.77	1988.32	2182.04	47.2764	1565.86	71.9498	1930.13	60.1499	0.71761	0.884552	0.00022097	1				0.00120568	0.00359699	0.0296535	0.0125705
sp|Q8CJG1|AGO1_MOUSE	Ago1	AGO1_MOUSE Protein argonaute-1	8	792.685	818.284	799.232	996.514	959.02	988.236	973.283	982.111	912.677	803.4	10.8584	981.257	16.0828	956.024	30.8619	1.22138	1.18997	0.000221104	1				0.00120568	0.00176146	0.0130528	0.386355
sp|Q924X6|LRP8_MOUSE	Lrp8	LRP8_MOUSE Low-density lipoprotein receptor-related protein 8	2	222.071	213.032	224.479	164.233	176.267	173.022	208.159	218.855	226.431	219.861	4.92765	171.174	5.08367	217.815	7.49567	0.778557	0.990696	0.00022277	1				0.00121374	0.00339031	0.796019	0.00539479
sp|Q7TSV4|PGM2_MOUSE	Pgm2	PGM2_MOUSE Phosphoglucomutase-2	18	3616.49	3367.1	3674.98	4089.85	4311.68	4352.76	4625.39	4741.35	4915.33	3552.86	133.503	4251.43	115.479	4760.69	119.155	1.19662	1.33996	0.000223261	1				0.00121496	0.0115568	0.00754874	0.0207859
sp|Q9WU00|NRF1_MOUSE	Nrf1	NRF1_MOUSE Nuclear respiratory factor 1	2	1073.05	1010.61	944.231	691.582	645.885	717.458	904.311	922.398	873.994	1009.3	52.5983	684.975	29.5907	900.234	19.97	0.678665	0.891942	0.000223498	1				0.00121496	0.00467443	0.0812508	0.00468375
sp|Q9Z1T1|AP3B1_MOUSE	Ap3b1	AP3B1_MOUSE AP-3 complex subunit beta-1	35	7249.52	7030.59	7146.71	7982.56	8363.34	8444.74	8032.46	8061.11	8144.03	7142.27	89.4328	8263.55	201.447	8079.2	47.3103	1.15699	1.13118	0.000223559	1				0.00121496	0.00552994	0.0048089	0.302935
sp|Q91YM2|RHG35_MOUSE	Arhgap35	RHG35_MOUSE Rho GTPase-activating protein 35	22	3014.63	3112.66	3168.87	3191.72	3444.66	3257.82	3854.34	3831.52	3788.2	3098.72	63.7351	3298.07	107.112	3824.69	27.4305	1.06433	1.23428	0.00022416	1				0.00121701	0.100084	0.00442534	0.00788584
tr|G5E884|G5E884_MOUSE	Pak1	G5E884_MOUSE Serine/threonine-protein kinase PAK 1	8	1584.08	1494.99	1480.48	1773.3	1754.38	1789.24	1496.17	1429.25	1429.77	1519.85	45.8021	1772.31	14.2489	1451.73	31.4245	1.16611	0.95518	0.000224506	1				0.00121701	0.00628854	0.207525	0.00198251
sp|Q9DCM2|GSTK1_MOUSE	Gstk1	GSTK1_MOUSE Glutathione S-transferase kappa 1	3	237.652	254.938	211.58	475.242	452.039	507.443	289.184	339.167	270.99	234.723	17.8216	478.241	22.7178	299.78	28.824	2.03747	1.27716	0.000224869	1				0.00121701	0.002419	0.0809469	0.00805524
sp|Q6PB93|GALT2_MOUSE	Galnt2	GALT2_MOUSE Polypeptide N-acetylgalactosaminyltransferase 2	17	4772	4999.53	4800.74	5511	5522.54	5554.25	4166.76	4566.43	4274.18	4857.42	101.167	5529.26	18.2856	4335.79	168.88	1.13831	0.892611	0.000225099	1				0.00121701	0.00389931	0.0461582	0.00360946
sp|A2ALS5|RPGP1_MOUSE	Rap1gap	RPGP1_MOUSE Rap1 GTPase-activating protein 1	5	531.595	489.733	514.699	632.774	652.057	681.181	504.757	492.584	524.718	512.009	17.1956	655.337	19.8977	507.353	13.2465	1.27993	0.990906	0.000225153	1				0.00121701	0.00517709	0.818947	0.00348586
sp|P61082|UBC12_MOUSE	Ube2m	UBC12_MOUSE NEDD8-conjugating enzyme Ubc12	14	3214.54	3159.93	3221.7	3072.58	3024.6	3070.48	3389.19	3536.19	3560.22	3198.72	27.5863	3055.89	22.1396	3495.2	75.5996	0.955346	1.09269	0.000225156	1				0.00121701	0.0101812	0.0215798	0.00425137
sp|Q9QUJ7|ACSL4_MOUSE	Acsl4	ACSL4_MOUSE Long-chain-fatty-acid--CoA ligase 4	37	8185.75	7958.77	8468.42	11015.8	11296	11260	10246.4	11053.4	9763.05	8204.31	208.477	11190.6	124.473	10354.3	532.278	1.36399	1.26205	0.00022526	1				0.00121701	0.00132799	0.0188331	0.117161
sp|Q8R086|SUOX_MOUSE	Suox	SUOX_MOUSE Sulfite oxidase, mitochondrial	33	5953.51	5720.31	5571.18	7755.84	7162.12	7712.94	7620.58	8453.04	7848.64	5748.33	157.338	7543.63	270.339	7974.09	351.236	1.31232	1.3872	0.000225596	1				0.0012178	0.00417139	0.007826	0.263417
sp|O88522|NEMO_MOUSE	Ikbkg	NEMO_MOUSE NF-kappa-B essential modulator	8	1268.95	1294.23	1229.43	1549.66	1461.08	1593.18	1235.01	1249.03	1244.28	1264.2	26.6666	1534.64	54.9655	1242.77	5.82195	1.21392	0.983049	0.000226278	1				0.00121985	0.00746579	0.398867	0.00433625
sp|Q8R480|NUP85_MOUSE	Nup85	NUP85_MOUSE Nuclear pore complex protein Nup85	22	5428.97	5299.86	5451.92	4759.95	4937.87	4818.34	5347.51	5427.99	5302.14	5393.58	66.9314	4838.72	74.0513	5359.21	52.0403	0.897125	0.993628	0.000226353	1				0.00121985	0.00504719	0.655951	0.00456152
sp|Q9R1T4|SEPT6_MOUSE	2016-09-06	SEPT6_MOUSE Septin-6	9	3067.05	2943.96	3059.37	3039.26	2995.54	3217.1	2301.81	2504.06	2410.03	3023.46	56.3024	3083.97	95.8166	2405.3	82.6359	1.02001	0.795546	0.000227245	1				0.00122363	0.513845	0.00911485	0.00515866
sp|P70695|F16P2_MOUSE	Fbp2	F16P2_MOUSE Fructose-1,6-bisphosphatase isozyme 2	4	897.062	866.226	927.12	818.381	825.042	868.456	1079.73	1140.37	1057.07	896.803	24.8605	837.293	22.2027	1092.39	35.1656	0.933642	1.21809	0.000229184	1				0.00123199	0.0790283	0.0144443	0.00348008
sp|P52431|DPOD1_MOUSE	Pold1	DPOD1_MOUSE DNA polymerase delta catalytic subunit	44	8100.77	8221.28	8306.81	7532.73	7777.87	7835.89	8822.72	9149.87	8815.22	8209.62	84.5186	7715.5	131.388	8929.27	156.018	0.939812	1.08766	0.000229274	1				0.00123199	0.019457	0.0179765	0.00405812
sp|Q9CYD3|CRTAP_MOUSE	Crtap	CRTAP_MOUSE Cartilage-associated protein	10	1829.72	1818.58	1751.08	1649.84	1660.02	1621.35	1484.46	1496.9	1561.91	1799.79	34.7445	1643.74	16.3662	1514.42	33.96	0.913292	0.841443	0.000229373	1				0.00123199	0.00965825	0.00911485	0.0162885
sp|Q8R1R3|STAR7_MOUSE	Stard7	STAR7_MOUSE StAR-related lipid transfer protein 7, mitochondrial	2	162.295	171.533	156.704	121.652	119.588	113.531	156.909	159.15	174.893	163.511	6.11464	118.257	3.44638	163.651	8.002	0.723237	1.00086	0.000230228	1				0.00123556	0.00322749	0.994549	0.00440172
sp|P61588|RND3_MOUSE	Rnd3	RND3_MOUSE Rho-related GTP-binding protein RhoE	2	462.902	448.613	488.827	359.057	354.104	368.129	486.898	535.223	479.36	466.781	16.6448	360.43	5.80741	500.494	24.7494	0.772161	1.07222	0.000230986	1				0.00123859	0.00341579	0.235814	0.00351019
sp|Q8VHZ7|IMP4_MOUSE	Imp4	IMP4_MOUSE U3 small nucleolar ribonucleoprotein protein IMP4	8	2732.92	2675.56	2816.97	2207.15	2323.68	2151.03	2884.57	2718.29	2869.91	2741.82	58.0721	2227.29	71.9079	2824.26	75.1684	0.81234	1.03007	0.000232654	1				0.00124439	0.00522549	0.354085	0.00452089
sp|P39053|DYN1_MOUSE	Dnm1	DYN1_MOUSE Dynamin-1	15	2640.36	2647.68	2463.46	3536.08	3364.11	3704.13	2725.16	2883.42	2889.59	2583.83	85.1692	3534.77	138.816	2832.72	76.1005	1.36803	1.09633	0.000232677	1				0.00124439	0.00405423	0.0698796	0.00738025
sp|Q8CD15|MINA_MOUSE	Mina	MINA_MOUSE Bifunctional lysine-specific demethylase and histidyl-hydroxylase MINA	6	1554.27	1609.01	1541.34	1453.05	1333.83	1386.87	1129.89	1173.23	1228.01	1568.21	29.3312	1391.25	48.7698	1177.04	40.148	0.88716	0.750566	0.000232813	1				0.00124439	0.0208289	0.00626707	0.015612
sp|O08528|HXK2_MOUSE	Hk2	HXK2_MOUSE Hexokinase-2	83	22306.6	22223.6	23043.5	28364.8	30447.7	28069.1	24872.6	25542.4	24150.6	22524.6	368.502	28960.5	1058.49	24855.2	568.333	1.28573	1.10347	0.000232839	1				0.00124439	0.00376945	0.0252711	0.0140718
sp|Q8QZS1|HIBCH_MOUSE	Hibch	HIBCH_MOUSE 3-hydroxyisobutyryl-CoA hydrolase, mitochondrial	12	2882.07	2591.46	2724.33	3539.04	3383.44	3461.2	3378.01	3486.84	3459.54	2732.62	118.786	3461.23	63.5234	3441.46	46.2318	1.26663	1.2594	0.000233758	1				0.00124826	0.00614365	0.0120515	0.756108
sp|Q69Z37|SAM9L_MOUSE	Samd9l	SAM9L_MOUSE Sterile alpha motif domain-containing protein 9-like	8	1147.47	1163.81	1331	1547.23	1598.81	1593.76	1820.41	1863.12	1742.03	1214.09	82.9342	1579.93	23.2165	1808.52	50.1446	1.30133	1.48961	0.000235736	1				0.00125497	0.011253	0.0103389	0.00892539
sp|P09803|CADH1_MOUSE	Cdh1	CADH1_MOUSE Cadherin-1	37	8013.13	7672.79	7714.91	8946.25	8668.18	8858.75	7163.91	7591.06	7383.33	7800.28	151.489	8824.39	116.092	7379.43	174.405	1.13129	0.946048	0.000235895	1				0.00125497	0.00552673	0.0989772	0.00328681
sp|Q9DCV7|K2C7_MOUSE	Krt7	K2C7_MOUSE Keratin, type II cytoskeletal 7	139	43861.8	45366.8	40092.7	29767	26619.1	29731.2	40498.5	44279.6	41549.6	43107.1	2218.29	28705.8	1475.57	42109.2	1593.54	0.665917	0.976851	0.000235965	1				0.00125497	0.00507656	0.695668	0.00408608
sp|Q9QYL7|ABT1_MOUSE	Abt1	ABT1_MOUSE Activator of basal transcription 1	5	1147.28	1196.43	1135.12	1033.65	962.44	989.125	1241.35	1306.64	1244.32	1159.61	26.5047	995.072	29.3739	1264.1	30.1024	0.858109	1.09011	0.000236195	1				0.00125497	0.00979299	0.045186	0.00354802
sp|Q9JL61|RFX5_MOUSE	Rfx5	RFX5_MOUSE DNA-binding protein Rfx5	2	673.458	608.833	676.655	959.112	1020.29	888.852	692.917	680.04	670.953	652.982	31.2453	956.085	53.702	681.303	9.01115	1.46418	1.04337	0.000236353	1				0.00125497	0.0059345	0.354085	0.00427674
sp|Q3TJ91|L2GL2_MOUSE	Llgl2	L2GL2_MOUSE Lethal(2) giant larvae protein homolog 2	14	2046.03	1987.52	2077.16	2299.96	2300.47	2344.62	2427.82	2497.51	2346.16	2036.9	37.1601	2315.02	20.9338	2423.83	61.8528	1.13654	1.18996	0.000236387	1				0.00125497	0.00381353	0.0103389	0.0915875
sp|P27546|MAP4_MOUSE	Map4	MAP4_MOUSE Microtubule-associated protein 4	68	17963.6	17337.8	17707.4	20245.8	21414.6	20229.5	16853.8	15758	16664	17669.6	256.876	20630	554.859	16425.3	478.149	1.16754	0.929578	0.000236521	1				0.00125497	0.0059665	0.063745	0.00440172
sp|Q9CQ37|UBE2T_MOUSE	Ube2t	UBE2T_MOUSE Ubiquitin-conjugating enzyme E2 T	3	432.795	498.61	435.97	387.172	377.474	373.537	548.64	597.203	576.521	455.792	30.3049	379.394	5.72969	574.121	19.8982	0.832385	1.25961	0.000236573	1				0.00125497	0.0277202	0.0311567	0.00125738
sp|Q8C754|VPS52_MOUSE	Vps52	VPS52_MOUSE Vacuolar protein sorting-associated protein 52 homolog	15	2167.85	2315.29	2313.07	2528.07	2595.54	2655.48	2757.78	2847.87	2864.82	2265.4	68.9866	2593.03	52.0452	2823.49	46.9764	1.14462	1.24635	0.000236876	1				0.00125554	0.0127715	0.0078852	0.0176583
sp|Q8BFW7|LPP_MOUSE	Lpp	LPP_MOUSE Lipoma-preferred partner homolog	29	5033.97	4948.02	4861.33	6258.65	5910.23	6140.66	4750.17	5102.32	5092.9	4947.77	70.4802	6103.18	144.69	4981.8	163.83	1.23352	1.00688	0.000237631	1				0.00125851	0.00259513	0.847739	0.00620561
tr|E9QMH7|E9QMH7_MOUSE	Ikbip	E9QMH7_MOUSE Inhibitor of nuclear factor kappa-B kinase-interacting protein	7	1192.89	1153.16	1212.96	1193.46	1269.12	1180.21	1004.76	963.727	983.943	1186.34	24.8491	1214.26	39.1649	984.143	16.7523	1.02354	0.829565	0.000239234	1				0.00126526	0.47095	0.00667197	0.00431104
tr|E9Q8L9|E9Q8L9_MOUSE	Rab11fip1	E9Q8L9_MOUSE Rab11 family-interacting protein 1	11	1856.69	1714.42	1779.86	2185.47	2159.87	2165.42	1900.73	1961.6	1901.12	1783.66	58.1435	2170.25	10.9958	1921.15	28.6029	1.21674	1.07709	0.000239439	1				0.00126526	0.00417284	0.0737968	0.0023298
sp|Q8R2T8|TF3C5_MOUSE	Gtf3c5	TF3C5_MOUSE General transcription factor 3C polypeptide 5	15	2416.13	2364.34	2394.34	1828.75	1872.85	1885.53	2272.93	2357.56	2117.12	2391.6	21.2315	1862.38	24.3346	2249.2	99.5827	0.778715	0.940458	0.000239496	1				0.00126526	0.000858793	0.17495	0.0102646
sp|Q8VDQ1|PTGR2_MOUSE	Ptgr2	PTGR2_MOUSE Prostaglandin reductase 2	6	675.204	663.651	677.849	787.908	817.791	874.135	656.684	670.76	655.828	672.235	6.16487	826.611	35.7503	661.091	6.84618	1.22965	0.983422	0.000240157	1				0.00126626	0.0072607	0.216294	0.00596809
sp|P61406|EST1A_MOUSE	Smg6	EST1A_MOUSE Telomerase-binding protein EST1A	5	1345.35	1296.51	1216.86	1711.49	1686.16	1661.4	1328.31	1323.9	1227.49	1286.24	52.9561	1686.35	20.4496	1293.23	46.5224	1.31107	1.00544	0.000240164	1				0.00126626	0.00380337	0.913907	0.00297855
sp|Q9CY64|BIEA_MOUSE	Blvra	BIEA_MOUSE Biliverdin reductase A	14	2371.15	2417.24	2401.97	2645.03	2661.81	2758.88	2976.46	3013.64	3266.39	2396.79	19.1698	2688.57	50.1841	3085.5	128.808	1.12174	1.28735	0.000240275	1				0.00126626	0.00470343	0.0086365	0.0211387
sp|Q9Z179|SHCBP_MOUSE	Shcbp1	SHCBP_MOUSE SHC SH2 domain-binding protein 1	17	2728.2	2944.45	2749.55	2117.84	2021.92	2156.33	2512.36	2659.59	2728.59	2807.4	97.3002	2098.7	56.5176	2633.51	90.1807	0.747559	0.938061	0.000241548	1				0.00127108	0.0034111	0.188056	0.00563413
sp|Q9D786|HAUS5_MOUSE	Haus5	HAUS5_MOUSE HAUS augmin-like complex subunit 5	7	1629.77	1666.75	1626.82	1690.78	1730.81	1748.58	1815.9	1858.99	1867.58	1641.11	18.1678	1723.39	24.173	1847.49	22.6111	1.05013	1.12575	0.000241585	1				0.00127108	0.0271942	0.00638511	0.0125705
sp|Q3U7R1|ESYT1_MOUSE	Esyt1	ESYT1_MOUSE Extended synaptotagmin-1	27	4681.72	4736	5361.34	7642.48	8142.96	7319.28	7002.65	6751.04	6406.13	4926.35	308.379	7701.57	338.852	6719.94	244.519	1.56334	1.36408	0.000243388	1				0.00127952	0.00419271	0.0164139	0.0387863
sp|O54825|BYST_MOUSE	Bysl	BYST_MOUSE Bystin	18	3252.2	3411.67	3456.03	2560.71	2815.77	2684.71	4092.18	3916.21	3634.66	3373.3	87.5247	2687.06	104.141	3881.02	188.432	0.796568	1.15051	0.000244091	1				0.00128217	0.00663226	0.050146	0.00419204
sp|Q9CQ89|CUTA_MOUSE	Cuta	CUTA_MOUSE Protein CutA	3	506.001	515.021	489.589	566.558	549.148	596.219	648.884	697.321	713.805	503.537	10.5277	570.642	19.4324	686.67	27.5532	1.13327	1.36369	0.00024438	1				0.00128265	0.0191677	0.00692138	0.0147996
sp|Q80TS3|LPHN3_MOUSE	Lphn3	LPHN3_MOUSE Latrophilin-3	6	861.01	734.223	770.616	944.862	887.366	939.753	614.02	630.103	604.055	788.616	53.3026	923.994	25.9835	616.059	10.7314	1.17166	0.78119	0.000244781	1				0.00128329	0.0466383	0.0244631	0.000973342
sp|Q6P2L7|CASC4_MOUSE	Casc4	CASC4_MOUSE Protein CASC4	5	984.718	1029.11	958.692	1037.5	985.988	1068.61	754.585	815.332	774.408	990.84	29.0721	1030.7	34.0714	781.442	25.2937	1.04023	0.788666	0.000244902	1				0.00128329	0.304681	0.0104115	0.00406335
sp|Q3U2S4|OTUD5_MOUSE	Otud5	OTUD5_MOUSE OTU domain-containing protein 5	3	206.469	197.08	195.328	157.606	170.003	149.832	225.437	237.853	253.17	199.626	4.89154	159.147	8.30656	238.82	11.3426	0.797227	1.19634	0.000245203	1				0.00128383	0.0106221	0.0275497	0.00433625
sp|Q9D8S9|BOLA1_MOUSE	Bola1	BOLA1_MOUSE BolA-like protein 1	10	1537.78	1462.52	1505.07	1268.63	1288.36	1277.86	1510.1	1509.06	1609.7	1501.79	30.8122	1278.28	8.0603	1542.95	47.1989	0.851173	1.02741	0.000246084	1				0.00128628	0.00266556	0.42572	0.0039593
sp|Q9D051|ODPB_MOUSE	Pdhb	ODPB_MOUSE Pyruvate dehydrogenase E1 component subunit beta, mitochondrial	23	3490.31	3313.66	3489.92	4645.36	4304.48	4535.18	3298.44	3617.6	3336.19	3431.3	83.1818	4495.01	142.033	3417.41	142.392	1.31	0.995953	0.00024609	1				0.00128628	0.00335294	0.917848	0.00537391
tr|B1AUN2|B1AUN2_MOUSE	Eif2b3	B1AUN2_MOUSE MCG14442	12	2355.52	2276.95	2389.53	2077.29	1962.13	2084.19	2525.86	2646.23	2726.99	2340.67	47.1454	2041.2	55.9842	2633.03	82.64	0.872061	1.1249	0.000246467	1				0.00128628	0.0104659	0.0313897	0.00396175
sp|O89112|LANC1_MOUSE	Lancl1	LANC1_MOUSE LanC-like protein 1	5	509.044	472.749	537.939	815.746	902.896	878.381	720.849	699.728	831.441	506.577	26.6708	865.674	36.6958	750.673	57.7591	1.70887	1.48185	0.000246647	1				0.00128628	0.00243156	0.017215	0.0937161
sp|Q6P9Q4|FHOD1_MOUSE	Fhod1	FHOD1_MOUSE FH1/FH2 domain-containing protein 1	16	1917.82	2072.95	2221.46	2587.3	2748.77	2665.94	1807.08	1849.33	1696.45	2070.74	123.97	2667.34	65.9272	1784.29	64.4605	1.28811	0.861665	0.00024667	1				0.00128628	0.0109781	0.0727736	0.00177169
sp|Q9QZD5|RAE2_MOUSE	Chml	RAE2_MOUSE Rab proteins geranylgeranyltransferase component A 2	2	397.498	364.927	405.312	309.272	336.584	325.911	450.4	449.317	438.006	389.246	17.4893	323.922	11.2384	445.908	5.60479	0.83218	1.14557	0.000246891	1				0.00128639	0.0182361	0.0370578	0.0019954
sp|Q7TSI3|PP6R1_MOUSE	Ppp6r1	PP6R1_MOUSE Serine/threonine-protein phosphatase 6 regulatory subunit 1	8	919.229	928.796	950.711	778.038	819.904	847.431	1031.32	1028.23	1089.85	932.912	13.1779	815.124	28.5305	1049.8	28.3477	0.873742	1.12529	0.000247354	1				0.00128776	0.0136543	0.0202605	0.00443129
sp|Q6P549|SHIP2_MOUSE	Inppl1	SHIP2_MOUSE Phosphatidylinositol 3,4,5-trisphosphate 5-phosphatase 2	19	2443.62	2555.38	2488.99	2894.29	2982.06	3043.53	2703.56	2812.45	2779.87	2496	45.894	2973.29	61.2415	2765.29	45.6334	1.19122	1.10789	0.000249095	1				0.00129555	0.00376645	0.0180738	0.0273431
tr|E9PX61|E9PX61_MOUSE	Gm15800	E9PX61_MOUSE Protein Gm15800	8	735.09	767.514	809.03	1041.2	1104.48	1112.4	898.255	969.402	886.672	770.545	30.2619	1086.03	31.8617	918.11	36.5761	1.40943	1.19151	0.000249253	1				0.00129555	0.00306064	0.0310804	0.0156773
sp|Q9CQU0|TXD12_MOUSE	Txndc12	TXD12_MOUSE Thioredoxin domain-containing protein 12	10	2999.66	2901.32	2950.58	3736.58	3512.18	3724.76	3110.02	3283.87	3256.76	2950.52	40.1472	3657.84	103.11	3216.88	76.37	1.23973	1.09028	0.000250476	1				0.00130086	0.00326878	0.0313897	0.0153183
sp|P62492|RB11A_MOUSE	Rab11a	RB11A_MOUSE Ras-related protein Rab-11A	5	857.616	912.727	861.063	1123.33	1058.17	1073.01	800.173	838.523	753.999	877.135	25.2064	1084.84	27.885	797.565	34.556	1.2368	0.909284	0.000251044	1				0.00130276	0.00494225	0.0966038	0.00390978
tr|G3X9Y6|G3X9Y6_MOUSE	Akr1c19	G3X9Y6_MOUSE Aldo-keto reductase family 1, member C19	11	1091.56	1174.82	1205.38	1348.4	1191.08	1401.97	1757.33	1916.78	1881.34	1157.25	48.0984	1313.82	89.501	1851.82	68.3608	1.13529	1.60018	0.00025144	1				0.00130376	0.111768	0.0053521	0.00844053
sp|O88342|WDR1_MOUSE	Wdr1	WDR1_MOUSE WD repeat-containing protein 1	49	12528	12365.4	12190.5	11666.5	11079.2	11563.1	13244.6	13880.6	13722.1	12361.3	137.814	11436.3	255.989	13615.8	270.314	0.925167	1.10148	0.000252576	1				0.0013086	0.019635	0.0174573	0.0043115
sp|Q921M7|FA49B_MOUSE	Fam49b	FA49B_MOUSE Protein FAM49B	17	3278.87	3470.7	3390.25	3109.99	3236.26	3079.65	3925.01	3771.21	4006.44	3379.94	78.6529	3141.97	67.8162	3900.89	97.5354	0.929592	1.15413	0.000253372	1				0.00131167	0.0420664	0.0178055	0.00337807
sp|O35382|EXOC4_MOUSE	Exoc4	EXOC4_MOUSE Exocyst complex component 4	15	2362.53	2478.02	2495.97	2679.63	2625.31	2717.35	2945.83	3102.16	2942	2445.51	59.1292	2674.1	37.7783	2996.66	74.6138	1.09347	1.22538	0.000254572	1				0.00131682	0.0184652	0.00911485	0.0104931
sp|Q33DR2|DPS1_MOUSE	Pdss1	DPS1_MOUSE Decaprenyl-diphosphate synthase subunit 1	2	250.409	261.741	254.834	220.833	237.146	221.399	187.467	164.37	182.39	255.661	4.66311	226.459	7.56015	178.076	9.91053	0.885779	0.69653	0.00025558	1				0.00132097	0.0177675	0.00840115	0.0129135
sp|P14733|LMNB1_MOUSE	Lmnb1	LMNB1_MOUSE Lamin-B1	52	17195.3	16705.1	15816.5	13703	13144.6	13154.4	14147.9	14282.8	14467.9	16572.3	570.672	13334	260.953	14299.5	131.174	0.804596	0.862857	0.000255896	1				0.00132155	0.00514952	0.0185159	0.0176575
sp|Q9CWR2|SMYD3_MOUSE	Smyd3	SMYD3_MOUSE Histone-lysine N-methyltransferase SMYD3	9	1175.63	1209.62	1255.8	1374.88	1533.28	1430.56	1772.03	1675.64	1641.57	1213.68	32.8551	1446.24	65.6101	1696.41	55.2485	1.19161	1.39774	0.000256861	1				0.0013251	0.0165314	0.00575416	0.0238988
tr|E9QK04|E9QK04_MOUSE	Neo1	E9QK04_MOUSE Neogenin	14	3625.49	3471.61	3458.8	3092.05	3100.8	3090.26	2981.08	3062.04	3123.87	3518.63	75.7398	3094.37	4.60505	3055.66	58.4679	0.879424	0.868423	0.000257145	1				0.0013251	0.00415885	0.0130528	0.422314
sp|P54923|ADPRH_MOUSE	Adprh	ADPRH_MOUSE [Protein ADP-ribosylarginine] hydrolase	7	524.868	553.296	575.602	654.899	611.765	670.075	433.547	473.273	455.651	551.255	20.7623	645.58	24.7002	454.157	16.2524	1.17111	0.82386	0.0002572	1				0.0013251	0.022932	0.0222303	0.00324187
sp|Q9JJE7|FADS3_MOUSE	Fads3	FADS3_MOUSE Fatty acid desaturase 3	9	1049.63	1181.4	1324.28	2078.72	2121.21	1898.57	1176.81	1083.8	1000.06	1185.1	112.156	2032.83	96.5102	1086.89	72.191	1.71532	0.917127	0.000257474	1				0.00132545	0.00594676	0.428512	0.00241885
sp|Q61033|LAP2A_MOUSE	Tmpo	LAP2A_MOUSE Lamina-associated polypeptide 2, isoforms alpha/zeta	19	3526.93	3282.73	3454.72	3053.8	3138.23	2938.85	3893.54	3793.84	3792.29	3421.46	102.431	3043.63	81.7138	3826.56	47.3686	0.88957	1.1184	0.000258052	1				0.00132613	0.0235258	0.0261099	0.00235864
sp|Q9Z2G9|HTAI2_MOUSE	Htatip2	HTAI2_MOUSE Oxidoreductase HTATIP2	10	1535.59	1433.41	1540.43	1692.67	1637.25	1675.43	1878.67	1984.23	2043.96	1503.14	49.3485	1668.45	23.1572	1968.95	68.3385	1.10997	1.30989	0.000258118	1				0.00132613	0.0231937	0.0101378	0.00837608
sp|Q8BJ71|NUP93_MOUSE	Nup93	NUP93_MOUSE Nuclear pore complex protein Nup93	57	13927.5	13540.4	13543.8	11744.1	11976	12291.4	13253.7	13622	13650.3	13670.6	181.685	12003.8	224.299	13508.7	180.658	0.878079	0.988157	0.000258226	1				0.00132613	0.00468427	0.488474	0.00569445
sp|Q3TW96|UAP1L_MOUSE	Uap1l1	UAP1L_MOUSE UDP-N-acetylhexosamine pyrophosphorylase-like protein 1	21	3748.68	3833.26	3712.75	4410.38	4356.33	4620.34	4032.65	4149.67	4132.56	3764.9	50.5167	4462.35	113.874	4104.96	51.6058	1.18525	1.09032	0.000258651	1				0.00132726	0.00422281	0.0142085	0.0227824
sp|Q9CPN8|IF2B3_MOUSE	Igf2bp3	IF2B3_MOUSE Insulin-like growth factor 2 mRNA-binding protein 3	11	3147.23	3109.11	3106.85	2978.19	2874.75	2879.46	2828.88	2806.22	2853.64	3121.06	18.5256	2910.8	47.6907	2829.58	19.3655	0.932631	0.906608	0.000259756	1				0.00133187	0.0102506	0.00363004	0.103858
sp|P60335|PCBP1_MOUSE	Pcbp1	PCBP1_MOUSE Poly(rC)-binding protein 1	60	12917.4	12006.3	12717.5	10506.4	10586.3	10398	12511.8	12437.2	13065.7	12547.1	390.991	10496.9	77.1661	12671.6	280.353	0.836602	1.00992	0.000260193	1				0.00133305	0.00505436	0.770209	0.00217849
sp|Q9QWR8|NAGAB_MOUSE	Naga	NAGAB_MOUSE Alpha-N-acetylgalactosaminidase	9	1623.02	1813.65	1642.46	2534.42	2403.18	2432.38	1945.36	2149.04	2000.82	1693.04	85.6503	2456.66	56.262	2031.74	85.9784	1.45103	1.20005	0.000260466	1				0.00133339	0.00323885	0.0394406	0.0104931
sp|Q8VDM4|PSMD2_MOUSE	Psmd2	PSMD2_MOUSE 26S proteasome non-ATPase regulatory subunit 2	57	17150.7	16769.5	16199.7	14173.6	14317.5	14650.6	16022.3	16204	16456.1	16706.6	390.781	14380.6	199.775	16227.5	177.874	0.86077	0.971319	0.000261447	1				0.00133686	0.00508208	0.247029	0.00304684
sp|P58044|IDI1_MOUSE	Idi1	IDI1_MOUSE Isopentenyl-diphosphate Delta-isomerase 1	13	3417.08	3456.49	3643.78	2566.48	2285.56	2433.47	3116.66	3017.61	3348.05	3505.78	98.8959	2428.5	114.739	3160.77	138.461	0.692713	0.901588	0.00026156	1				0.00133686	0.00339031	0.0794047	0.00982736
sp|Q07417|ACADS_MOUSE	Acads	ACADS_MOUSE Short-chain specific acyl-CoA dehydrogenase, mitochondrial	23	7586.95	6838.49	7203	9459.26	8776.79	8961.07	6726.27	6795.8	6994.29	7209.48	305.592	9065.71	288.274	6838.79	113.562	1.25747	0.948583	0.000261932	1				0.00133754	0.00856985	0.237519	0.00228628
sp|P16332|MUTA_MOUSE	Mut	MUTA_MOUSE Methylmalonyl-CoA mutase, mitochondrial	22	5371.4	4866.33	5526.74	6918.05	7135.34	6908.61	6746.21	6797.12	6630.3	5254.82	281.931	6987.33	104.727	6724.54	69.806	1.3297	1.27969	0.000262107	1				0.00133754	0.00604779	0.0157177	0.0530925
sp|Q99J39|DCMC_MOUSE	Mlycd	DCMC_MOUSE Malonyl-CoA decarboxylase, mitochondrial	2	113.498	97.7809	94.7842	165.312	162.161	179.976	120.456	124.645	115.562	102.021	8.20714	169.15	7.7627	120.221	3.71184	1.65799	1.17839	0.000264853	1				0.00135048	0.00486242	0.0830108	0.00374761
sp|A2AWP8|ARGAL_MOUSE	Arhgef10l	ARGAL_MOUSE Rho guanine nucleotide exchange factor 10-like protein	4	359.521	375.808	353.598	324.309	320.289	321.502	308.699	316.194	304.402	362.976	9.39049	322.033	1.68361	309.765	4.87272	0.887204	0.853404	0.000265404	1				0.00135221	0.00770499	0.0112855	0.0401487
sp|Q9Z2Q2|KNOP1_MOUSE	Knop1	KNOP1_MOUSE Lysine-rich nucleolar protein 1	12	1905.97	1850.53	1777.31	1468.41	1473.82	1519.54	1764.58	1871.67	1905.39	1844.6	52.6921	1487.26	22.9344	1847.21	60.0303	0.806275	1.00141	0.000266141	1				0.0013549	0.0034192	0.974697	0.00407062
sp|P49935|CATH_MOUSE	Ctsh	CATH_MOUSE Pro-cathepsin H	9	1491.61	1304.39	1383.75	1472.03	1386.43	1484.72	1902.44	2039.51	2100.73	1393.25	76.7269	1447.73	43.6518	2014.23	82.9022	1.0391	1.4457	0.000268096	1				0.00136377	0.452717	0.0109062	0.0034921
sp|P35486|ODPA_MOUSE	Pdha1	ODPA_MOUSE Pyruvate dehydrogenase E1 component subunit alpha, somatic form, mitochondrial	24	4361.65	4077.1	4234.66	5561.23	5301.75	5522.78	3998.2	4442.39	4129.96	4224.47	116.39	5461.92	114.34	4190.18	186.273	1.29292	0.991884	0.000269145	1				0.00136803	0.0027321	0.85434	0.00503565
sp|P70213|FV1_MOUSE	Fv1	FV1_MOUSE Friend virus susceptibility protein 1	5	636.231	568.728	587.792	484.409	514.759	484.338	434.405	435.247	449.574	597.584	28.4144	494.502	14.3239	439.742	6.96077	0.827503	0.735867	0.000269477	1				0.00136838	0.0153124	0.00825074	0.0139472
sp|Q8BWR8|RHPN2_MOUSE	Rhpn2	RHPN2_MOUSE Rhophilin-2	15	2321.71	2456.14	2562.32	2197.53	2302.32	2392.54	3051.4	2995.95	3033.32	2446.72	98.454	2297.46	79.6865	3026.89	23.0895	0.938996	1.23712	0.000269639	1				0.00136838	0.193994	0.0115251	0.00234396
sp|Q9CWX9|DDX47_MOUSE	Ddx47	DDX47_MOUSE Probable ATP-dependent RNA helicase DDX47	27	8199.87	8491.64	8484.66	6701.6	6702.83	6573.48	9123.1	8316.61	8180.67	8392.06	135.926	6659.3	60.6883	8540.13	415.943	0.793525	1.01764	0.000270646	1				0.00137241	0.00117831	0.719935	0.00587503
sp|Q3UHH1|ZSWM8_MOUSE	Zswim8	ZSWM8_MOUSE Zinc finger SWIM domain-containing protein 8	5	415.467	460.734	427.31	577.323	617.759	627.899	454.773	489.024	480.461	434.504	19.1675	607.66	21.8475	474.753	14.5538	1.39852	1.09263	0.000270859	1				0.00137241	0.00424743	0.119076	0.00563413
sp|Q3UFB2|BCD1_MOUSE	Znhit6	BCD1_MOUSE Box C/D snoRNA protein 1	10	1283.41	1239.02	1171.96	1016.51	958.794	999.433	1220.21	1269.31	1269.96	1231.46	45.812	991.579	24.2081	1253.16	23.3007	0.805204	1.01762	0.000271111	1				0.00137261	0.00675615	0.632799	0.00244581
sp|Q9Z0S1|BPNT1_MOUSE	Bpnt1	BPNT1_MOUSE 3'(2'),5'-bisphosphate nucleotidase 1	20	4631.48	4472.15	4862.33	4344.08	4332.98	4511.32	5388.4	5667.33	5500.65	4655.32	160.18	4396.13	81.5799	5518.79	114.593	0.944323	1.18548	0.000274173	1				0.00138566	0.126335	0.017215	0.0021393
sp|Q3THS6|METK2_MOUSE	Mat2a	METK2_MOUSE S-adenosylmethionine synthase isoform type-2	32	8207.07	8002.74	8044.49	6975.8	7265.62	7214.42	8636.07	8369.99	8998.96	8084.77	88.1451	7151.95	126.296	8668.34	257.788	0.88462	1.07218	0.000274261	1				0.00138566	0.00426959	0.0662496	0.00478222
sp|Q99LB2|DHRS4_MOUSE	Dhrs4	DHRS4_MOUSE Dehydrogenase/reductase SDR family member 4	15	3112.19	2901.11	3095.46	3403.26	3244.11	3382.09	3774.46	3841.65	4006.56	3036.25	95.8045	3343.15	70.5655	3874.22	97.5137	1.10108	1.27599	0.000274335	1				0.00138566	0.0334624	0.00858516	0.00795057
tr|E9Q6R7|E9Q6R7_MOUSE	Utrn	E9Q6R7_MOUSE Protein Utrn	80	15839.4	14549	15127.8	18941.8	19290.1	19268.7	16853.7	17455.9	17939.9	15172.1	527.733	19166.9	159.386	17416.5	444.314	1.2633	1.14793	0.000274851	1				0.00138718	0.00348353	0.0299767	0.0140027
sp|P49769|PSN1_MOUSE	Psen1	PSN1_MOUSE Presenilin-1	2	174.4	164.754	153.799	240.737	245.031	231.443	221.506	206.826	231.917	164.318	8.41598	239.07	5.67108	220.083	10.2927	1.45493	1.33938	0.000275257	1				0.00138814	0.0034148	0.01769	0.105354
sp|Q9DCG9|TR112_MOUSE	Trmt112	TR112_MOUSE tRNA methyltransferase 112 homolog	6	1997.56	2222.92	2113.84	1512.74	1479.06	1508.26	1794.45	1803.5	1984.16	2111.44	92.0185	1500.02	14.9334	1860.7	87.3752	0.710425	0.881249	0.000277037	1				0.00139602	0.00254714	0.0815575	0.00774217
sp|O35427|RPC9_MOUSE	Crcp	RPC9_MOUSE DNA-directed RNA polymerase III subunit RPC9	2	412.737	387.838	414.352	289.512	276.653	275.963	365.21	369.648	420.61	404.976	12.1361	280.709	6.2308	385.156	25.1351	0.693151	0.95106	0.000278257	1				0.00140107	0.00168635	0.42572	0.00729123
sp|Q8CFE3|RCOR1_MOUSE	Rcor1	RCOR1_MOUSE REST corepressor 1	13	1953.46	1938.27	1869.6	2002.84	1900.05	2059.6	1558.34	1623.79	1625.18	1920.44	36.4826	1987.5	66.0334	1602.44	31.1862	1.03492	0.83441	0.000278685	1				0.00140213	0.307943	0.00718888	0.00479423
sp|Q8VE19|MIO_MOUSE	Mios	MIO_MOUSE WD repeat-containing protein mio	9	578.308	578.109	565.659	587.217	556.428	575.914	652.198	673.344	691.477	574.025	5.91645	573.186	12.7167	672.34	16.0513	0.998538	1.17127	0.000279516	1				0.00140522	0.933227	0.00847237	0.00646128
sp|Q8CI71|CC132_MOUSE	Ccdc132	CC132_MOUSE Coiled-coil domain-containing protein 132	13	1211.84	1308	1261.6	1466.68	1574.76	1603	1695.41	1622.84	1721.25	1260.48	39.2651	1548.15	58.748	1679.83	41.6582	1.22822	1.33269	0.00028066	1				0.00140987	0.00964027	0.00637329	0.0793607
sp|Q8CFI2|UB2R1_MOUSE	Cdc34	UB2R1_MOUSE Ubiquitin-conjugating enzyme E2 R1	3	440.543	465.838	444.197	344.576	338.7	342.851	426.745	474.059	486.686	450.193	11.163	342.042	2.46608	462.497	25.8005	0.759769	1.02733	0.000281422	1				0.00141259	0.00142309	0.645906	0.00543881
sp|P20108|PRDX3_MOUSE	Prdx3	PRDX3_MOUSE Thioredoxin-dependent peroxide reductase, mitochondrial	17	6335.72	5911.74	6105.62	6365.39	6328.05	6234.96	4902.92	5262.4	5184.55	6117.69	173.3	6309.47	54.8452	5116.62	154.417	1.03135	0.836365	0.000283121	1				0.00141962	0.234054	0.016971	0.00327283
sp|Q8BHL8|PSMF1_MOUSE	Psmf1	PSMF1_MOUSE Proteasome inhibitor PI31 subunit	5	930.019	889.511	896.249	713.066	712.69	688.814	1015.8	916.819	1063.82	905.26	17.7223	704.857	11.3449	998.813	61.2032	0.778624	1.10334	0.000283263	1				0.00141962	0.00165281	0.150471	0.00511345
sp|Q9DCD2|SYF1_MOUSE	Xab2	SYF1_MOUSE Pre-mRNA-splicing factor SYF1	19	4644.44	4583.39	4688.19	3905.01	4158.06	3981.65	4610.57	4694.28	4544.75	4638.67	42.9783	4014.91	105.95	4616.53	61.1908	0.865529	0.995227	0.000283671	1				0.00141978	0.00571282	0.741549	0.0068771
sp|Q61188|EZH2_MOUSE	Ezh2	EZH2_MOUSE Histone-lysine N-methyltransferase EZH2	8	1219.6	1139.38	1179.92	885.217	925.471	859.806	1066.43	1142.38	1053.76	1179.63	32.7503	890.165	27.0349	1087.52	39.1329	0.754611	0.921916	0.000283736	1				0.00141978	0.00320893	0.100357	0.00888745
sp|Q8C0T5|SI1L1_MOUSE	Sipa1l1	SI1L1_MOUSE Signal-induced proliferation-associated 1-like protein 1	4	250.311	266.924	276.258	387.322	406.07	377.096	282.951	320.819	310.94	264.498	10.7309	390.163	11.9979	304.903	16.038	1.47511	1.15276	0.000284085	1				0.00142043	0.00254714	0.0726053	0.0103521
sp|Q9D6L8|PPIL3_MOUSE	Ppil3	PPIL3_MOUSE Peptidyl-prolyl cis-trans isomerase-like 3	8	1307.76	1264.54	1276.28	1057.05	1019.57	1062.11	1157.49	1221.64	1248.78	1282.86	18.2476	1046.24	18.9737	1209.3	38.2763	0.815555	0.942662	0.000285605	1				0.00142692	0.00195027	0.11376	0.0109713
sp|Q9JJT9|PHAX_MOUSE	Phax	PHAX_MOUSE Phosphorylated adapter RNA export protein	9	1847.65	1811.51	1720.76	1523.23	1501.08	1557.63	1786.91	1842.67	1848.32	1793.31	53.3778	1527.31	23.2663	1825.97	27.7134	0.851674	1.01821	0.000287127	1				0.00143341	0.00697219	0.544843	0.00210631
sp|P52432|RPAC1_MOUSE	Polr1c	RPAC1_MOUSE DNA-directed RNA polymerases I and III subunit RPAC1	8	2261.5	2278.78	2153.57	1696.62	1635.83	1692.16	2131.21	2085.7	2351.06	2231.28	55.4026	1674.87	27.6654	2189.32	115.864	0.750631	0.981195	0.000287466	1				0.00143399	0.00173565	0.701372	0.00648904
sp|Q8VCG9|RFXAP_MOUSE	Rfxap	RFXAP_MOUSE Regulatory factor X-associated protein	2	389.962	370.808	353.078	293.513	293.003	311.629	379.651	381.936	388.591	371.283	15.0616	299.382	8.66267	383.393	3.7923	0.806344	1.03262	0.000289372	1				0.00144238	0.00864424	0.394461	0.00215026
tr|G3X9Z4|G3X9Z4_MOUSE	Pcf11	G3X9Z4_MOUSE Cleavage and polyadenylation factor subunit homolog (S. cerevisiae)	9	2136.89	2028.49	2026.37	1730.64	1756.87	1766.34	1952.78	1976.76	1898.58	2063.92	51.6072	1751.28	15.1003	1942.71	32.702	0.848524	0.941272	0.000289687	1				0.00144284	0.00384841	0.0797767	0.00500819
sp|P47791|GSHR_MOUSE	Gsr	GSHR_MOUSE Glutathione reductase, mitochondrial	29	7792.46	8588.98	8502.54	6217.55	5468.41	6181.63	8738.33	8495.02	9127.81	8294.66	356.858	5955.86	344.993	8787.05	260.623	0.718036	1.05936	0.000290711	1				0.0014461	0.00785944	0.251673	0.00416337
sp|Q9JHK4|PGTA_MOUSE	Rabggta	PGTA_MOUSE Geranylgeranyl transferase type-2 subunit alpha	14	3413.55	3473.71	3331.49	3075.92	2928.27	3084.78	3534.98	3632.15	3682.33	3406.25	58.2901	3029.66	71.7824	3616.49	61.1665	0.88944	1.06172	0.000290791	1				0.0014461	0.0105235	0.0513546	0.0039772
sp|Q3TMV7|PYRD1_MOUSE	Pyroxd1	PYRD1_MOUSE Pyridine nucleotide-disulfide oxidoreductase domain-containing protein 1	2	358.537	339.04	385.06	279.808	265.356	289.064	383.928	377.769	392.329	360.879	18.8604	278.076	9.75593	384.675	5.96754	0.770552	1.06594	0.000291021	1				0.00144612	0.00975117	0.220028	0.00204171
sp|Q8BL80|RHG22_MOUSE	Arhgap22	RHG22_MOUSE Rho GTPase-activating protein 22	3	1053.27	1056.56	985.883	1307.09	1270.25	1340.79	931.275	1004.82	1025.47	1031.9	32.5697	1306.04	28.8073	987.188	40.4255	1.26566	0.956667	0.000291421	1				0.00144699	0.00405423	0.358752	0.00407212
tr|E9PVZ8|E9PVZ8_MOUSE	Golgb1	E9PVZ8_MOUSE Protein Golgb1	65	12117.3	10679.1	11601.8	13734.7	14270.7	13793	9911.67	10152	10484.1	11466.1	594.936	13932.8	240.114	10182.6	234.692	1.21513	0.888063	0.000292176	1				0.00144962	0.0138576	0.0764968	0.00125738
sp|Q64695|EPCR_MOUSE	Procr	EPCR_MOUSE Endothelial protein C receptor	2	493.631	476.526	512.119	598.232	607.697	632.369	485.575	479.292	512.23	494.092	14.5344	612.766	14.3899	492.366	14.2785	1.24019	0.996506	0.000293119	1				0.0014527	0.00458442	0.92779	0.00415417
sp|P97496|SMRC1_MOUSE	Smarcc1	SMRC1_MOUSE SWI/SNF complex subunit SMARCC1	43	10749.9	10130.2	10092.6	8883.53	8703.72	8956.88	8245.36	8710.57	8542.07	10324.2	301.383	8848.04	106.355	8499.33	192.31	0.857017	0.823241	0.000293248	1				0.0014527	0.00650656	0.0111398	0.107484
sp|Q6ZPU9|KBP_MOUSE	Kbp	KBP_MOUSE KIF1-binding protein	8	1048.25	980.927	1015.01	990.334	962.71	1023.33	1183.94	1198.32	1228.57	1014.73	27.4852	992.125	24.7804	1203.61	18.6001	0.977724	1.18614	0.000294194	1				0.00145627	0.464403	0.0103716	0.00330357
sp|Q922R5|P4R3B_MOUSE	Smek2	P4R3B_MOUSE Serine/threonine-protein phosphatase 4 regulatory subunit 3B	5	973.563	882.324	878.452	698.793	662.514	709.182	909.237	888.536	942.979	911.446	43.9516	690.163	20.0056	913.584	22.4378	0.757217	1.00235	0.000296287	1				0.00146551	0.0063102	0.949463	0.00260687
sp|Q6PFD9|NUP98_MOUSE	Nup98	NUP98_MOUSE Nuclear pore complex protein Nup98-Nup96	64	15918	14971	15109.8	12941.2	12794.2	12991.7	14319.6	14979.2	14533.9	15332.9	417.567	12909	83.7758	14610.9	274.73	0.841915	0.95291	0.000297099	1				0.0014684	0.00391641	0.154721	0.00371047
sp|Q9CXF7|CHD1L_MOUSE	Chd1l	CHD1L_MOUSE Chromodomain-helicase-DNA-binding protein 1-like	12	1453.09	1532.79	1610.17	1302.45	1420.75	1363.17	1980.91	1867.78	1840.23	1532.02	64.13	1362.12	48.3014	1896.31	60.8717	0.889105	1.23778	0.000297596	1				0.00146972	0.0509196	0.0188376	0.00296064
sp|Q8VDK1|NIT1_MOUSE	Nit1	NIT1_MOUSE Nitrilase homolog 1	5	1447.8	1453.42	1529.26	1805.36	1770.12	1668.81	1239.79	1197.42	1337.86	1476.83	37.1469	1748.1	57.8806	1258.36	58.8183	1.18368	0.852068	0.0002987	1				0.00147405	0.0102118	0.0331493	0.00436486
tr|Q6ZWQ9|Q6ZWQ9_MOUSE	Myl12a	Q6ZWQ9_MOUSE MCG5400	7	2838.2	2783.11	2766.97	2731.9	2636.83	2652.57	3120.52	3055.02	3245.37	2796.09	30.4943	2673.77	41.6057	3140.3	78.9591	0.956251	1.1231	0.0002991	1				0.00147489	0.0393937	0.0173311	0.00501264
sp|Q99L28|RLP24_MOUSE	Rsl24d1	RLP24_MOUSE Probable ribosome biogenesis protein RLP24	3	1333.84	1313.03	1226.34	999.238	915.274	979.945	1175.75	1250.85	1217.25	1291.07	46.5528	964.819	35.9081	1214.62	30.7159	0.747302	0.940783	0.000299653	1				0.00147648	0.0049439	0.175215	0.00583332
tr|D3Z3Y1|D3Z3Y1_MOUSE	Pigg	D3Z3Y1_MOUSE Protein Pigg	5	485.864	534.11	554.224	746.849	726.361	706.983	624.431	616.42	600.111	524.733	28.6848	726.731	16.2773	613.654	10.1194	1.38495	1.16946	0.000302768	1				0.00149069	0.00514165	0.0417273	0.0039593
sp|P29594|CASP2_MOUSE	Casp2	CASP2_MOUSE Caspase-2	4	1050.79	1072.08	1067.47	807.663	825.476	859.817	1013.09	1107.39	1136.89	1063.45	9.14536	830.985	21.6452	1085.79	52.7985	0.781408	1.02101	0.000303548	1				0.00149237	0.00186344	0.663572	0.00680265
sp|Q9JK81|MYG1_MOUSE	Myg1	MYG1_MOUSE UPF0160 protein MYG1, mitochondrial	25	3478.06	3476.83	3546.35	3634.7	3706.08	3884.42	4182.26	4304.05	4482.44	3500.41	32.486	3741.73	105.019	4322.92	123.272	1.06894	1.23497	0.000303572	1				0.00149237	0.0443114	0.00644102	0.0134977
sp|P62915|TF2B_MOUSE	Gtf2b	TF2B_MOUSE Transcription initiation factor IIB	16	2309.86	2376.37	2262.47	1787.19	1825.99	1940.08	2193.73	2234.04	2318.9	2316.23	46.7174	1851.09	64.8908	2248.89	52.1682	0.79918	0.970925	0.000304067	1				0.0014927	0.00487118	0.306419	0.00720619
sp|Q9CZH8|CCD77_MOUSE	Ccdc77	CCD77_MOUSE Coiled-coil domain-containing protein 77	3	362.728	321.548	370.479	518.646	488.286	529.557	430.66	434.222	425.385	351.585	21.4738	512.163	17.4613	430.089	3.63021	1.45673	1.22329	0.000304104	1				0.0014927	0.00548269	0.0294199	0.00636525
sp|Q0VBD2|MCM10_MOUSE	Mcm10	MCM10_MOUSE Protein MCM10 homolog	2	244.594	250.114	281.969	158.995	177.224	167.744	376.57	292.989	369.237	258.892	16.4725	167.988	7.44395	346.265	37.7908	0.648871	1.33749	0.000304688	1				0.00149443	0.00477967	0.0656832	0.00419335
sp|P10404|ENV1_MOUSE		ENV1_MOUSE MLV-related proviral Env polyprotein	29	6494.02	6680.14	6649.44	5224.76	5065.88	4942.18	6103.17	6517.94	5843.63	6607.87	81.4715	5077.61	115.66	6154.91	277.707	0.768418	0.931452	0.000306923	1				0.00150425	0.00156914	0.138575	0.0118832
tr|Q99N15|Q99N15_MOUSE	Hsd17b10	Q99N15_MOUSE 17beta-hydroxysteroid dehydrogenase type 10/short chain L-3-hydroxyacyl-CoA dehydrogenase	30	5447.01	4922.31	5344.24	6802.74	6623.73	6654.12	6145.54	6394.82	6228.17	5237.85	227.033	6693.53	78.2134	6256.18	103.677	1.27791	1.19442	0.000307437	1				0.00150562	0.00523179	0.0212962	0.0165304
sp|Q09143|CTR1_MOUSE	Slc7a1	CTR1_MOUSE High affinity cationic amino acid transporter 1	10	2686.82	2748.63	2714.07	2858.12	2925.82	2932.95	2342.03	2463.32	2516.07	2716.51	25.2926	2905.63	33.7205	2440.47	72.865	1.06962	0.898387	0.000307876	1				0.00150661	0.00785944	0.0265627	0.0050721
sp|Q6PEE2|CTIF_MOUSE	Ctif	CTIF_MOUSE CBP80/20-dependent translation initiation factor	2	804.402	766.543	733.681	880.248	872.561	881.97	711.297	726.68	718.546	768.209	28.8957	878.26	4.09043	718.841	6.28355	1.14326	0.935737	0.000308107	1				0.00150661	0.0138643	0.113687	0.000543359
tr|E9Q0Y4|E9Q0Y4_MOUSE	Sipa1	E9Q0Y4_MOUSE Signal-induced proliferation-associated protein 1	8	740.937	726.091	706.276	770.338	844.943	843.392	624.477	631.643	643.53	724.435	14.1987	819.558	34.8093	633.217	7.85755	1.13131	0.874084	0.000309993	1				0.00151468	0.0313643	0.00932213	0.00443365
sp|Q9ESW8|PGPI_MOUSE	Pgpep1	PGPI_MOUSE Pyroglutamyl-peptidase 1	6	933.192	1048.74	951.174	1345.61	1372.29	1398.48	1016.97	1087.54	1119.49	977.702	50.7651	1372.13	21.5844	1074.67	42.8321	1.40342	1.09918	0.000311802	1				0.00152237	0.00373798	0.15475	0.00452089
sp|P70700|RPA2_MOUSE	Polr1b	RPA2_MOUSE DNA-directed RNA polymerase I subunit RPA2	22	3226.06	3250.33	3439.32	2657.18	2907.23	2872.94	3642.33	3636.85	3602.36	3305.24	95.3276	2812.45	110.681	3627.18	17.6924	0.850907	1.0974	0.000314219	1				0.00153241	0.0168999	0.0296574	0.00354802
sp|Q8R4R6|NUP53_MOUSE	Nup35	NUP53_MOUSE Nucleoporin NUP53	15	3474.51	3251.13	3279.88	2789.44	2656.13	2766.45	3048.07	3112.53	3043.1	3335.17	99.2225	2737.34	58.1861	3067.9	31.6233	0.820749	0.919862	0.000314334	1				0.00153241	0.00522287	0.044	0.00671574
sp|Q8CBQ5|P4K2B_MOUSE	Pi4k2b	P4K2B_MOUSE Phosphatidylinositol 4-kinase type 2-beta	14	2009.82	2021.07	2094.12	1862.2	1872.76	1817.12	1684.02	1773.34	1748.81	2041.67	37.371	1850.69	24.1282	1735.39	37.6792	0.906461	0.849986	0.000315152	1				0.00153481	0.00839937	0.00958143	0.0332633
sp|Q68FD9|K1549_MOUSE	Kiaa1549	K1549_MOUSE UPF0606 protein KIAA1549	3	342.824	321.729	328.735	290.34	289.078	301.662	352.062	348.56	345.05	331.096	8.77232	293.693	5.6582	348.557	2.86264	0.887034	1.05274	0.000315303	1				0.00153481	0.0128252	0.0931916	0.00212605
sp|Q3TWW8|SRSF6_MOUSE	Srsf6	SRSF6_MOUSE Serine/arginine-rich splicing factor 6	19	7083.48	6743.31	6385.91	5382.98	5444.03	5345.3	5515.93	5445.73	5672.22	6737.57	284.811	5390.77	40.681	5544.63	94.6645	0.800106	0.822942	0.000315834	1				0.00153623	0.00579223	0.017215	0.117691
sp|P37889|FBLN2_MOUSE	Fbln2	FBLN2_MOUSE Fibulin-2	16	3467.88	3228.55	3590.75	4135.22	4021.88	3866.42	2793.52	3022.01	2917.97	3429.06	150.394	4007.84	110.185	2911.17	93.4046	1.16879	0.848969	0.000319496	1				0.00155287	0.0213416	0.0347594	0.00247293
sp|P97855|G3BP1_MOUSE	G3bp1	G3BP1_MOUSE Ras GTPase-activating protein-binding protein 1	52	14341.7	13755.6	13420.5	11673	11478.1	11697.9	12134.7	12676.6	12323.9	13839.3	380.703	11616.3	98.2729	12378.4	224.561	0.839375	0.89444	0.00032047	1				0.00155643	0.00403751	0.0268666	0.018819
sp|P28271|ACOC_MOUSE	Aco1	ACOC_MOUSE Cytoplasmic aconitate hydratase	47	7769.54	7879.19	7680.9	7932.2	7541.98	8217.43	9261.69	9838.18	9777.94	7776.54	81.1029	7897.2	276.859	9625.94	258.733	1.01552	1.23782	0.000322662	1				0.00156589	0.622467	0.00628017	0.00805524
tr|E9Q175|E9Q175_MOUSE	Myo6	E9Q175_MOUSE Unconventional myosin-VI	44	8985.41	8900.96	9517.52	10925.9	11299.8	11529.1	9687.9	9821.56	9382.37	9134.63	272.93	11251.6	248.603	9630.61	183.818	1.23175	1.0543	0.00032465	1				0.00157247	0.00476998	0.146093	0.00530081
sp|Q3V384|LACE1_MOUSE	Lace1	LACE1_MOUSE Lactation elevated protein 1	7	1045.5	924.999	955.339	1250.37	1276.81	1291.22	971.384	1005.96	1016.05	975.279	51.1751	1272.8	16.9163	997.798	19.1264	1.30506	1.02309	0.000324967	1				0.00157247	0.0062436	0.62987	0.00136624
sp|Q9Z265|CHK2_MOUSE	Chek2	CHK2_MOUSE Serine/threonine-protein kinase Chk2	6	1134.85	1058.26	1085.06	1243.72	1275.08	1331.94	1370.92	1357.72	1327.11	1092.72	31.7338	1283.58	36.5137	1351.92	18.3501	1.17466	1.2372	0.000324976	1				0.00157247	0.0105948	0.00711394	0.094783
tr|A2AU89|A2AU89_MOUSE	Trp53bp1	A2AU89_MOUSE Tumor suppressor p53-binding protein 1	20	2888.76	2873.25	2674.01	3438.21	3153.8	3464.99	2340.66	2506.56	2434.64	2812.01	97.7836	3352.33	140.809	2427.29	67.9277	1.19215	0.863187	0.000324994	1				0.00157247	0.0185153	0.0289642	0.00357779
sp|Q9R233|TPSN_MOUSE	Tapbp	TPSN_MOUSE Tapasin	6	642.17	575.45	769.189	1145.59	1227.15	1094	1523.19	1321.76	1289.24	662.27	80.3604	1155.58	54.8153	1378.06	103.475	1.74488	2.08082	0.000325578	1				0.00157412	0.00839979	0.0112979	0.0605399
sp|Q9Z1S0|BUB1B_MOUSE	Bub1b	BUB1B_MOUSE Mitotic checkpoint serine/threonine-protein kinase BUB1 beta	22	3505.27	3794.19	3413.25	2644.03	2707.92	2837.04	3333.13	3364	3400.06	3570.9	162.295	2729.66	80.282	3365.73	27.3514	0.764418	0.942543	0.000326876	1				0.0015792	0.0062436	0.198427	0.00298537
sp|Q8K371|AMOL2_MOUSE	Amotl2	AMOL2_MOUSE Angiomotin-like protein 2	6	464.046	455.978	454.137	470.907	496.763	499.571	402.965	408.936	421.294	458.054	4.30336	489.08	12.9015	411.065	7.63272	1.06774	0.897417	0.000328011	1				0.0015835	0.0416985	0.0114635	0.00518995
sp|P27661|H2AX_MOUSE	H2afx	H2AX_MOUSE Histone H2AX	4	2717.86	2815.99	2755.01	2220.17	2098.19	2176.69	2534.22	2353.41	2323.73	2762.95	40.4532	2165.02	50.4776	2403.79	93.0228	0.783588	0.870006	0.000328974	1				0.00158507	0.00194753	0.0265627	0.0415472
sp|Q4PZA2|ECE1_MOUSE	Ece1	ECE1_MOUSE Endothelin-converting enzyme 1	7	728.299	623.248	672.458	818.918	803.441	846.414	549.128	583.378	570.192	674.668	42.9154	822.924	17.7709	567.566	14.1053	1.21975	0.841252	0.000329043	1				0.00158507	0.0216937	0.0503499	0.00117741
sp|P28474|ADHX_MOUSE	Adh5	ADHX_MOUSE Alcohol dehydrogenase class-3	36	9302.82	9431.72	9489.54	10882.3	10387.6	11010.4	10700.7	11172.6	11062.4	9408.03	78.0475	10760.1	268.539	10978.6	201.566	1.14371	1.16694	0.000329074	1				0.00158507	0.00605006	0.0061108	0.432304
sp|Q9CZD3|SYG_MOUSE	Gars	SYG_MOUSE Glycine--tRNA ligase	57	9725.88	10275.9	9969.54	13307.2	12071.3	13473.3	12962.7	14029.8	13673.8	9990.44	225.031	12950.6	625.446	13555.4	443.609	1.2963	1.35684	0.000329673	1				0.00158677	0.00690388	0.0061108	0.353001
sp|Q62266|SPR1A_MOUSE	Sprr1a	SPR1A_MOUSE Cornifin-A	28	19563.5	15717.2	17045.8	8288.77	7347.09	8229.49	15894	12659	12422.3	17442.2	1595.06	7955.12	430.62	13658.4	1583.74	0.456085	0.78307	0.000330068	1				0.00158748	0.00274443	0.112173	0.00885438
sp|Q3TXU5|DHYS_MOUSE	Dhps	DHYS_MOUSE Deoxyhypusine synthase	7	1076.45	1140.25	1014.96	800.841	762.317	759.119	859.997	910.558	934.103	1077.22	51.1523	774.092	18.9592	901.553	30.9165	0.718602	0.836925	0.000330426	1				0.00158802	0.00392759	0.0339737	0.0137497
sp|Q61818|RAI1_MOUSE	Rai1	RAI1_MOUSE Retinoic acid-induced protein 1	5	419.167	430.102	405.864	498.14	532.4	537.485	423.063	393.779	416.601	418.378	9.91085	522.675	17.4726	411.148	12.5616	1.24929	0.982719	0.000331003	1				0.00158828	0.00529505	0.614726	0.00543881
sp|Q9R0E1|PLOD3_MOUSE	Plod3	PLOD3_MOUSE Procollagen-lysine,2-oxoglutarate 5-dioxygenase 3	23	2942.16	2947.68	2988.5	3034.07	2954.91	3035.9	2322.82	2545.07	2516.17	2959.45	20.667	3008.29	37.7551	2461.35	98.6658	1.01651	0.831694	0.000331028	1				0.00158828	0.207504	0.0156116	0.00696917
sp|Q9DCN2|NB5R3_MOUSE	Cyb5r3	NB5R3_MOUSE NADH-cytochrome b5 reductase 3	51	10365.5	11108.4	11832.4	16681.4	16845.3	15571.8	12719.1	11803.9	11366.3	11102.1	598.876	16366.2	565.673	11963.1	563.634	1.47415	1.07755	0.000331221	1				0.00158828	0.00410187	0.27103	0.00515866
tr|E9Q6L7|E9Q6L7_MOUSE	Gm10639	E9Q6L7_MOUSE Protein Gm10639	2	112.624	120.281	104.55	108.145	119.767	112.678	157.077	176.277	164.022	112.485	6.42291	113.53	4.78276	165.792	7.93766	1.00929	1.4739	0.000332635	1				0.00159387	0.862942	0.0114715	0.0040754
tr|Q9JHF5|Q9JHF5_MOUSE	Tcirg1	Q9JHF5_MOUSE A3 subunit of vacuolar-adenosine triphosphatase	5	332.276	308.994	349.251	426.557	438.226	432.91	331.84	319.362	344.138	330.174	16.5019	432.564	4.77012	331.78	10.1148	1.31011	1.00487	0.000333236	1				0.00159557	0.00554464	0.917996	0.00214146
sp|Q9D0D4|DIM1_MOUSE	Dimt1	DIM1_MOUSE Probable dimethyladenosine transferase	15	2954.85	3102.63	3215.81	2433.95	2632.05	2530.3	3444.04	3244.26	3267.55	3091.1	106.848	2532.1	80.884	3318.62	89.1959	0.819159	1.0736	0.000333634	1				0.00159617	0.00917948	0.124276	0.00340926
sp|Q9CY34|UB2FA_MOUSE	Ube2f	UB2FA_MOUSE NEDD8-conjugating enzyme UBE2F	2	259.511	275.971	281.58	221.567	228.83	225.18	279.641	291.159	305.544	272.354	9.36562	225.192	2.96512	292.115	10.5964	0.826837	1.07256	0.000333858	1				0.00159617	0.0059345	0.169016	0.00315013
sp|Q9WTS2|FUT8_MOUSE	Fut8	FUT8_MOUSE Alpha-(1,6)-fucosyltransferase	5	783.729	749.438	778.27	970.374	960.682	896.275	722.991	689.956	644.386	770.479	15.0442	942.444	32.8851	685.778	32.2261	1.22319	0.890067	0.0003342	1				0.00159662	0.00631199	0.0604794	0.00512103
sp|Q6P9R1|DDX51_MOUSE	Ddx51	DDX51_MOUSE ATP-dependent RNA helicase DDX51	16	3509.4	3417.18	3488.89	2898.1	3031.7	2953.59	3360.38	3182.42	3265.95	3471.82	39.5355	2961.13	54.8019	3269.58	72.6973	0.852903	0.941748	0.000335961	1				0.00160385	0.00280294	0.0548255	0.0155847
sp|Q8CGC7|SYEP_MOUSE	Eprs	SYEP_MOUSE Bifunctional glutamate/proline--tRNA ligase	107	20594.3	21928.2	22085.2	27291.7	28795.1	29386.2	26776.1	27796.4	25501	21535.9	668.89	28491	881.699	26691.2	939.016	1.32295	1.23938	0.000336385	1				0.00160468	0.0037755	0.0152988	0.139602
tr|D3YYR5|D3YYR5_MOUSE	P2rx4	D3YYR5_MOUSE P2X purinoceptor (Fragment)	3	309.372	367.286	329.575	554.587	523.665	503.727	423.818	410.385	445.603	335.411	24.0007	527.326	20.9243	426.602	14.5118	1.57218	1.27188	0.000337282	1				0.0016069	0.00485864	0.0324553	0.0100164
sp|Q00993|UFO_MOUSE	Axl	UFO_MOUSE Tyrosine-protein kinase receptor UFO	21	1762.3	1755.72	1867.55	1501.65	1524.47	1504.27	1503.14	1579.21	1563.96	1795.19	51.2367	1510.13	10.1962	1548.77	32.8604	0.841209	0.862733	0.000337349	1				0.0016069	0.00419271	0.0179384	0.209726
sp|O35492|CLK3_MOUSE	Clk3	CLK3_MOUSE Dual specificity protein kinase CLK3	4	1622.71	1786.37	1712.72	1380.03	1439.28	1363.74	1291.67	1320.93	1214.86	1707.27	66.9251	1394.35	32.4589	1275.82	44.7298	0.816715	0.747288	0.000338361	1				0.00161053	0.00820541	0.0103389	0.0527888
sp|Q6A068|CDC5L_MOUSE	Cdc5l	CDC5L_MOUSE Cell division cycle 5-like protein	36	7260.48	7104.45	7305.1	6514.48	6676.47	6505.49	7734.38	7543.79	7336.82	7223.34	86.0211	6565.48	78.5676	7538.33	162.349	0.908925	1.04361	0.000339621	1				0.00161357	0.00473386	0.110724	0.00468317
sp|Q8VEE4|RFA1_MOUSE	Rpa1	RFA1_MOUSE Replication protein A 70 kDa DNA-binding subunit	29	6107.8	5547.93	5970.3	4954.45	4840.32	5031.39	6223.69	6382.04	6636	5875.34	238.224	4942.05	78.495	6413.91	169.827	0.841151	1.09167	0.00033964	1				0.00161357	0.0110191	0.100253	0.00203699
sp|Q9JIH2|NUP50_MOUSE	Nup50	NUP50_MOUSE Nuclear pore complex protein Nup50	20	4091.71	3674.63	3712.87	2813.61	2903.18	2896.53	3646.21	3431.11	3642.37	3826.4	188.249	2871.11	40.7468	3573.23	100.506	0.750341	0.933835	0.000339983	1				0.00161357	0.00471654	0.217858	0.00300678
sp|P47856|GFPT1_MOUSE	Gfpt1	GFPT1_MOUSE Glutamine--fructose-6-phosphate aminotransferase [isomerizing] 1	33	8020.11	8337.78	8227.9	8060.9	8586.2	8743.93	9951.46	10396.7	9950.92	8195.26	131.726	8463.68	291.995	10099.7	210.016	1.03275	1.23238	0.000340007	1				0.00161357	0.334758	0.0057099	0.00844053
sp|Q8BQ30|PPR18_MOUSE	Ppp1r18	PPR18_MOUSE Phostensin	17	2920.13	2746.61	2647.67	3630.67	3649.29	3541.52	2932.13	3118.27	3124.96	2771.47	112.612	3607.16	47.0328	3058.45	89.3658	1.30153	1.10355	0.000340254	1				0.00161357	0.00386514	0.0827911	0.00573048
sp|Q8BND3|WDR35_MOUSE	Wdr35	WDR35_MOUSE WD repeat-containing protein 35	3	454.732	453.302	443.367	533.043	572.567	583.815	507.666	513.35	526.509	450.467	5.05429	563.142	21.7727	515.842	7.89181	1.25013	1.14513	0.000341139	1				0.00161658	0.00514165	0.00641196	0.0550429
sp|Q3TZZ7|ESYT2_MOUSE	Esyt2	ESYT2_MOUSE Extended synaptotagmin-2	20	2736.62	2748.02	3088.43	4281.5	4557.91	4008.39	3129.29	2928.68	2841.66	2857.69	163.224	4282.6	224.342	2966.54	120.438	1.49862	1.03809	0.00034258	1				0.00162184	0.00554426	0.540563	0.00480385
sp|Q921I9|EXOS4_MOUSE	Exosc4	EXOS4_MOUSE Exosome complex component RRP41	10	1509.81	1529.96	1459.86	1251.19	1244.18	1291.52	1297.52	1356.01	1363.8	1499.88	29.4676	1262.3	20.8612	1339.11	29.58	0.8416	0.892813	0.0003428	1				0.00162184	0.00336637	0.0211826	0.0515498
tr|E9PX43|E9PX43_MOUSE	Plekha6	E9PX43_MOUSE Pleckstrin homology domain-containing family A member 6	19	2080.1	2042.12	2158.51	2362.69	2393.84	2344.11	2299.67	2296.4	2322.96	2093.58	48.4622	2366.88	20.5172	2306.34	11.8254	1.13054	1.10163	0.000343269	1				0.00162184	0.00625566	0.0184143	0.032029
sp|Q8BYB9|PGLT1_MOUSE	Poglut1	PGLT1_MOUSE Protein O-glucosyltransferase 1	10	2884.24	2753.94	3046.73	3175.08	3514.65	3256.09	2431.43	2350.55	2441.43	2894.97	119.772	3315.27	144.808	2407.8	40.6895	1.14518	0.83172	0.000343351	1				0.00162184	0.0437855	0.0184143	0.00300678
sp|Q9DD18|DTD1_MOUSE	Dtd1	DTD1_MOUSE D-tyrosyl-tRNA(Tyr) deacylase 1	4	354.409	353.189	380.378	393.277	369.466	391.74	476.554	472.097	518.579	362.659	12.5394	384.828	10.8804	489.077	20.9405	1.06113	1.34859	0.000343807	1				0.00162184	0.152113	0.0103389	0.00712037
sp|Q3V3R1|C1TM_MOUSE	Mthfd1l	C1TM_MOUSE Monofunctional C1-tetrahydrofolate synthase, mitochondrial	65	12643.3	11602	12268.1	15325.4	15004.7	14639.7	13989.1	14395.6	14366.2	12171.1	430.603	14989.9	280.131	14250.3	185.086	1.2316	1.17083	0.000344159	1				0.00162184	0.00573056	0.0178705	0.0468791
sp|Q62181|SEM3C_MOUSE	Sema3c	SEM3C_MOUSE Semaphorin-3C	11	1769.82	1832.35	1806.93	1480.79	1375.37	1493.87	1400.26	1438.68	1502.38	1803.03	25.676	1450.01	53.0479	1447.11	42.114	0.804206	0.802596	0.00034423	1				0.00162184	0.00507198	0.00686826	0.963336
sp|Q91VN4|CHCH6_MOUSE	Chchd6	CHCH6_MOUSE Coiled-coil-helix-coiled-coil-helix domain-containing protein 6, mitochondrial	4	686.635	690.61	653.878	996.647	931.601	948.377	671.161	769.789	673.673	677.041	16.4589	958.875	27.573	704.874	45.9131	1.41627	1.04111	0.000344263	1				0.00162184	0.00179564	0.533114	0.00819051
sp|O88895|HDAC3_MOUSE	Hdac3	HDAC3_MOUSE Histone deacetylase 3	8	1121.3	1080.7	1079.52	1116.66	1093.07	1089.89	1002.43	987.026	976.799	1093.84	19.4231	1099.87	11.9407	988.752	10.5347	1.00552	0.903927	0.000344555	1				0.00162203	0.742476	0.0131169	0.00287911
sp|Q9Z1Z0|USO1_MOUSE	Uso1	USO1_MOUSE General vesicular transport factor p115	46	8574.47	8153.05	8372.22	9859.35	9742.53	9794.57	8539.65	8823.92	9036.74	8366.58	172.09	9798.82	47.786	8800.1	203.634	1.17119	1.05182	0.000345094	1				0.00162338	0.00266701	0.124638	0.00769339
sp|O54998|FKBP7_MOUSE	Fkbp7	FKBP7_MOUSE Peptidyl-prolyl cis-trans isomerase FKBP7	9	2598.16	2400.04	2409.39	3037.33	2999.26	3158.54	2561.72	2630.56	2568.16	2469.2	91.2707	3065.04	67.9144	2586.81	31.0451	1.24131	1.04763	0.000346819	1				0.0016303	0.00600011	0.211567	0.00313176
sp|Q64674|SPEE_MOUSE	Srm	SPEE_MOUSE Spermidine synthase	21	5112.51	5578.13	5131.07	4016.55	3722.48	4031.75	5101.93	5322.26	5637.49	5273.9	215.254	3923.59	142.344	5353.89	219.783	0.743964	1.01517	0.000348607	1				0.00163556	0.00521691	0.772023	0.00457507
tr|F8VPN4|F8VPN4_MOUSE	Agl	F8VPN4_MOUSE Protein Agl	22	2968.01	3061.84	3125.49	3386.31	3476.58	3605.19	2899.75	2902.83	2980.16	3051.78	64.6833	3489.36	89.8132	2927.58	37.2009	1.14339	0.959302	0.000348635	1				0.00163556	0.0103414	0.117737	0.00389738
sp|Q6PGF3|MED16_MOUSE	Med16	MED16_MOUSE Mediator of RNA polymerase II transcription subunit 16	8	2235.13	2229.89	2243.52	2030.17	2081.12	2081.85	2186.77	2159.79	2134.12	2236.18	5.61374	2064.38	24.192	2160.23	21.4965	0.923173	0.966034	0.000348699	1				0.00163556	0.00341121	0.0271913	0.0226858
tr|Q6ZWZ4|Q6ZWZ4_MOUSE	Rpl36	Q6ZWZ4_MOUSE 60S ribosomal protein L36	27	10680.2	11049.6	10336.6	8757.23	8750.03	8463.12	9537.11	8912.65	9111.78	10688.8	291.145	8656.79	136.979	9187.18	260.45	0.809894	0.859515	0.000350574	1				0.00164169	0.00339031	0.0206509	0.0755523
sp|Q8VE95|CH082_MOUSE		CH082_MOUSE UPF0598 protein C8orf82 homolog	2	208.383	191.276	206.417	269.504	252.329	275.167	216.935	219.365	223.39	202.025	7.64318	265.667	9.71039	219.897	2.66192	1.31502	1.08846	0.000350663	1				0.00164169	0.00584566	0.0711297	0.0065695
sp|O89017|LGMN_MOUSE	Lgmn	LGMN_MOUSE Legumain	2	132.678	125.792	134.066	197.677	173.594	193.673	170.424	189.488	184.498	130.845	3.6179	188.315	10.5367	181.47	8.07199	1.43922	1.3869	0.000350772	1				0.00164169	0.00463529	0.00825074	0.538076
sp|Q8BHE8|CB047_MOUSE		CB047_MOUSE Uncharacterized protein C2orf47 homolog, mitochondrial	8	1585.97	1597.84	1583.81	2045.99	1958.68	2026.68	1548.23	1728.41	1586.81	1589.21	6.16805	2010.45	37.4461	1621.15	77.4624	1.26507	1.0201	0.000352461	1				0.00164635	0.00119096	0.660156	0.00902034
sp|Q8VCQ6|SMS1_MOUSE	Sgms1	SMS1_MOUSE Phosphatidylcholine:ceramide cholinephosphotransferase 1	2	389.699	352.035	382.649	314.825	333.47	308.496	272.855	254.441	241.509	374.794	16.3486	318.93	10.6008	256.268	12.862	0.850948	0.683757	0.000352533	1				0.00164635	0.0229951	0.00969124	0.0130845
sp|Q8CE46|PUS7L_MOUSE	Pus7l	PUS7L_MOUSE Pseudouridylate synthase 7 homolog-like protein	18	3955.33	4413.67	3923.23	2851.24	2857.42	3062.49	3767.95	4031.27	3789.32	4097.41	224.013	2923.72	98.16	3862.85	119.412	0.713552	0.942753	0.000352533	1				0.00164635	0.00542499	0.31882	0.00381505
sp|Q8VBX6|MPDZ_MOUSE	Mpdz	MPDZ_MOUSE Multiple PDZ domain protein	9	1347.7	1288.18	1248.04	1471.49	1425.45	1500.38	1180.3	1208.6	1207.97	1294.64	40.9416	1465.77	30.856	1198.96	13.1948	1.13219	0.926093	0.000352875	1				0.00164675	0.0171004	0.0609415	0.00204315
sp|Q810D6|GRWD1_MOUSE	Grwd1	GRWD1_MOUSE Glutamate-rich WD repeat-containing protein 1	17	2127.53	2178.41	2127.26	1811.43	1747.75	1716.69	2064.87	2187.28	2269.69	2144.4	24.049	1758.62	39.4342	2173.95	84.1473	0.8201	1.01378	0.000353239	1				0.00164725	0.00240324	0.723234	0.00704903
sp|Q5DW34|EHMT1_MOUSE	Ehmt1	EHMT1_MOUSE Histone-lysine N-methyltransferase EHMT1	14	2027.12	1913.57	1999.92	1991.6	2006.58	2044.32	1714.44	1750.62	1773.95	1980.2	48.4077	2014.17	22.1813	1746.34	24.4829	1.01715	0.881898	0.000353954	1				0.0016494	0.444286	0.0159379	0.00222175
sp|Q6PG16|HJURP_MOUSE	Hjurp	HJURP_MOUSE Holliday junction recognition protein	9	1981.17	1987.14	1880.24	1564.66	1618.58	1469.75	1627.56	1603.21	1604.42	1949.52	49.0466	1551	61.5229	1611.73	11.2044	0.79558	0.826733	0.000354744	1				0.00165188	0.00674563	0.00634841	0.265784
sp|Q8VDD8|WASH1_MOUSE	Wash1	WASH1_MOUSE WAS protein family homolog 1	7	2590.26	2423.33	2441.6	2838.36	2782.3	2854.99	3008.01	2970.15	2897.56	2485.06	74.7583	2825.22	31.0968	2958.57	45.828	1.13688	1.19054	0.000355599	1				0.00165387	0.0101511	0.0115251	0.0375631
sp|Q8VCZ6|SGSM3_MOUSE	Sgsm3	SGSM3_MOUSE Small G protein signaling modulator 3	3	1065.24	1038.45	989.875	1226.33	1299.18	1268.96	1210.94	1252.38	1200.2	1031.19	31.1932	1264.82	29.8844	1221.17	22.4978	1.22657	1.18424	0.000355685	1				0.00165387	0.00548269	0.0138361	0.194377
sp|Q9D975|SRXN1_MOUSE	Srxn1	SRXN1_MOUSE Sulfiredoxin-1	2	599.315	637.479	586.65	394.276	365.394	428.269	500.463	500.689	546.926	607.815	21.6037	395.98	25.6969	516.026	21.8498	0.651481	0.848986	0.000356555	1				0.00165519	0.00437476	0.034394	0.0153228
tr|F8VQ06|F8VQ06_MOUSE	Ltbp3	F8VQ06_MOUSE Latent-transforming growth factor beta-binding protein 3	10	1782.4	1517.69	1820.22	2404.52	2502.68	2421.6	1514.65	1658.29	1533.61	1706.77	134.588	2442.93	42.8188	1568.85	63.7155	1.43132	0.919192	0.000356719	1				0.00165519	0.00851013	0.334355	0.00142658
sp|O70311|NMT2_MOUSE	Nmt2	NMT2_MOUSE Glycylpeptide N-tetradecanoyltransferase 2	17	4008.15	4336.93	4000.76	5392.04	5408.06	5276.92	4672.08	4763.4	4397.53	4115.28	156.759	5359.01	58.4113	4611	155.484	1.30222	1.12046	0.000356946	1				0.00165519	0.00332338	0.0631527	0.00925564
sp|Q923U0|TM1L1_MOUSE	Tom1l1	TM1L1_MOUSE TOM1-like protein 1	8	837.389	769.802	811.329	787.668	841.109	846.926	1025.76	1050.73	1120.15	806.173	27.8321	825.234	26.6694	1065.55	39.9334	1.02364	1.32173	0.000356998	1				0.00165519	0.551645	0.0103716	0.00564503
sp|O35295|PURB_MOUSE	Purb	PURB_MOUSE Transcriptional activator protein Pur-beta	12	3103.68	3057.81	3162.19	3624.64	3538.18	3525.43	2899.37	3118.17	3016.39	3107.89	42.717	3562.75	44.0713	3011.31	89.3969	1.14636	0.968923	0.000357855	1				0.00165768	0.00272916	0.302285	0.00545433
sp|Q9DCW4|ETFB_MOUSE	Etfb	ETFB_MOUSE Electron transfer flavoprotein subunit beta	30	9028.94	8005.87	8862.37	11611.8	11591.1	11401.1	8693.04	9076.52	9342.6	8632.39	448.208	11534.7	94.8232	9037.39	266.622	1.33621	1.04692	0.000358113	1				0.00165768	0.00517709	0.402493	0.00225992
sp|P70270|RAD54_MOUSE	Rad54l	RAD54_MOUSE DNA repair and recombination protein RAD54-like	4	406.339	420.993	457.148	348.145	333.558	322.367	513.152	480.589	460.396	428.16	21.3528	334.69	10.5542	484.712	21.734	0.781694	1.13208	0.000358306	1				0.00165768	0.00937889	0.0935981	0.00312166
sp|Q922M3|BACD3_MOUSE	Kctd10	BACD3_MOUSE BTB/POZ domain-containing adapter for CUL3-mediated RhoA degradation protein 3	14	2265.18	2128.04	2307.44	1658.82	1683.63	1719.09	1993.6	2106.92	2219.8	2233.55	76.578	1687.18	24.7328	2106.77	92.3458	0.755379	0.943238	0.000359752	1				0.00166317	0.00269012	0.270452	0.00680265
sp|P58281|OPA1_MOUSE	Opa1	OPA1_MOUSE Dynamin-like 120 kDa protein, mitochondrial	29	7459.61	6967.55	7355.25	8524.46	8314.96	8295.48	6917.93	7173.17	7136.23	7260.8	211.693	8378.3	103.656	7075.78	112.629	1.15391	0.974517	0.000361153	1				0.00166845	0.00791209	0.408182	0.00207145
sp|Q91XC9|PEX16_MOUSE	Pex16	PEX16_MOUSE Peroxisomal membrane protein PEX16	3	147.031	135.513	134.562	175.462	174.266	173.935	153.932	147.222	146.991	139.035	5.6671	174.554	0.655888	149.382	3.21895	1.25547	1.07442	0.000361809	1				0.00167029	0.00474371	0.130732	0.00270652
sp|Q8BGB2|TTC7A_MOUSE	Ttc7a	TTC7A_MOUSE Tetratricopeptide repeat protein 7A	2	246.25	213.417	230.983	213.049	227.929	241.724	319.451	323.472	329.229	230.217	13.415	227.567	11.7093	324.051	4.01277	0.988492	1.40759	0.00036207	1				0.00167029	0.860897	0.00948596	0.00321832
sp|Q9QXM0|ABHD2_MOUSE	Abhd2	ABHD2_MOUSE Abhydrolase domain-containing protein 2	3	280.852	295.737	310.674	221.571	208.416	242.935	199.41	187.866	177.112	295.754	12.1748	224.307	14.2245	188.129	9.10502	0.758425	0.6361	0.000363272	1				0.00167407	0.0126858	0.00641196	0.0473793
tr|B7ZNL9|B7ZNL9_MOUSE	Tatdn2	B7ZNL9_MOUSE Protein Tatdn2	2	303.129	310.819	274.792	224.654	219.154	224.087	265.217	273.795	276.75	296.247	15.4922	222.632	2.46995	271.921	4.89131	0.751508	0.917886	0.000363408	1				0.00167407	0.005622	0.146503	0.00164332
sp|P97477|AURKA_MOUSE	Aurka	AURKA_MOUSE Aurora kinase A	7	2050.93	2091.72	2077.74	1573.97	1756.92	1659.16	2150.99	2031.48	2104.02	2073.46	16.9248	1663.35	74.7478	2095.5	49.1606	0.802209	1.01063	0.000365067	1				0.00168051	0.00671261	0.645978	0.00761686
sp|Q7TMK6|HOOK2_MOUSE	Hook2	HOOK2_MOUSE Protein Hook homolog 2	10	1806.9	1706.44	1846.49	2150.81	2225.06	2194.78	1803.65	1714.72	1837.2	1786.61	58.9478	2190.22	30.4837	1785.19	51.678	1.22591	0.999205	0.0003683	1				0.00169418	0.00473386	0.986696	0.00356242
sp|E9Q414|APOB_MOUSE	Apob	APOB_MOUSE Apolipoprotein B-100	12	3214.8	3729.5	3159.75	2254.21	2245.21	2244.42	2513.14	2571.8	2367.09	3368.02	256.593	2247.95	4.44057	2484.01	86.0735	0.667439	0.737529	0.000369728	1				0.00169953	0.0052673	0.0227814	0.0250684
sp|P97494|GSH1_MOUSE	Gclc	GSH1_MOUSE Glutamate--cysteine ligase catalytic subunit	25	5765.87	5769.45	5898.15	6496.91	6601.29	6846.87	6699.06	6437.96	6621.71	5811.16	61.5309	6648.36	146.696	6586.24	109.504	1.14407	1.13338	0.000370768	1				0.00170237	0.00503735	0.007826	0.675089
sp|Q9D0F9|PGM1_MOUSE	Pgm1	PGM1_MOUSE Phosphoglucomutase-1	28	5474.55	5419.38	5667.25	6833.56	7606.05	7288.47	6246.11	5984.02	6323.14	5520.39	106.258	7242.69	317.025	6184.42	145.154	1.31199	1.12029	0.000371205	1				0.00170237	0.00477073	0.0220456	0.0192785
sp|Q8K411|PREP_MOUSE	Pitrm1	PREP_MOUSE Presequence protease, mitochondrial	69	18828.2	17035.6	18373.9	23117.9	22726.5	22222.1	18186.3	19000.6	18463.2	18079.2	760.91	22688.8	366.677	18550	338.059	1.25497	1.02604	0.000371296	1				0.00170237	0.0062436	0.528445	0.00210631
sp|Q61466|SMRD1_MOUSE	Smarcd1	SMRD1_MOUSE SWI/SNF-related matrix-associated actin-dependent regulator of chromatin subfamily D member 1	16	2372.54	2264.56	2422.25	2039.04	2007.06	2020.46	2180.51	2207.62	2219.83	2353.12	65.8254	2022.19	13.1127	2202.65	16.432	0.859365	0.936058	0.000371403	1				0.00170237	0.005622	0.0625457	0.0019954
sp|Q91X51|GORS1_MOUSE	Gorasp1	GORS1_MOUSE Golgi reassembly-stacking protein 1	2	134.644	140.033	131.393	148.853	150.465	142.074	92.3827	104.617	108.141	135.357	3.56308	147.131	3.63566	101.714	6.75295	1.08699	0.751449	0.000377258	1				0.00172612	0.0418349	0.0197061	0.00569956
[truncated: 6,002 more rows]
