# Supplementary material for: Compensatory metabolic networks in pancreatic cancers upon perturbation of glutamine metabolism
Source: Nat Commun. 2017 Jul 3;8:15965. doi: 10.1038/ncomms15965 (PMC5500878; doi:10.1038/ncomms15965)
Supplement: Supplementary Data 10 [file ncomms15965-s11.xlsx]

## Sheet: Supplementary_Data_10
Supplementary Data 10 - Gene set enrichment analysis (GSEA) of CB-839-72h vs. CB-839-R (Resistant) vs. DMSO quantitative proteomic comparison (dataset in Supplementary Data 9). For the CB-839-R vs. DMSO comparison, gene sets with a false discovery rate <0.05 and coefficient score >0.1 were entered into enrichment map analysis (Fig. 7b, see top, left to right). For the CB-839-R vs. CB-839-72h comp…
Genesets associated with upregulated proteins, CB-839-R vs. DMSO										Genesets associated with downregulated proteins, CB-839-R vs. DMSO										Genesets represented within each 'cloud' in Fig. 7b
Name of the gene set	Size of the gene set	Enrichment score	Normalized enrichment score	Nominal p-value	False discovery rate q-value	Family-wise error rate p value	RANK AT MAX	LEADING EDGE		Name of the gene set	Size of the gene set	Enrichment score	Normalized enrichment score	Nominal p-value	False discovery rate q-value	Family-wise error rate p value	RANK AT MAX	LEADING EDGE		Name of the cloud (bold), gene sets contained within	Size of the gene set	Enrichment score	Normalized enrichment score	Nominal p-value	False discovery rate q-value	Family-wise error rate p value	RANK AT MAX	LEADING EDGE
REACTOME_METABOLISM_OF_AMINO_ACIDS_AND_DERIVATIVES	114	0.546301	2.08873	0	0.00883425	0.01	866	tags=31%, list=14%, signal=35%		KEGG_RIBOSOME	79	-0.678298	-2.82376	0	0	0	1640	tags=81%, list=26%, signal=108%		UP (RED)
KEGG_GLYCOLYSIS_GLUCONEOGENESIS	37	0.629847	1.99051	0	0.0222327	0.05	1035	tags=51%, list=16%, signal=61%		REACTOME_3_UTR_MEDIATED_TRANSLATIONAL_REGULATION	97	-0.648769	-2.80438	0	0	0	1783	tags=78%, list=28%, signal=107%		Lysosome
REACTOME_BIOLOGICAL_OXIDATIONS	43	0.600551	1.97963	0	0.0162812	0.053	420	tags=35%, list=7%, signal=37%		REACTOME_PEPTIDE_CHAIN_ELONGATION	79	-0.672907	-2.74781	0	0	0	1619	tags=81%, list=26%, signal=108%		KEGG_LYSOSOME	68	0.550579	1.96669	0	0.0139045	0.059	704	tags=37%, list=11%, signal=41%
KEGG_LYSOSOME	68	0.550579	1.96669	0	0.0139045	0.059	704	tags=37%, list=11%, signal=41%		REACTOME_SRP_DEPENDENT_COTRANSLATIONAL_PROTEIN_TARGETING_TO_MEMBRANE	100	-0.627608	-2.7266	0	0	0	1657	tags=71%, list=26%, signal=95%
REACTOME_PHASE_II_CONJUGATION	31	0.635731	1.96081	0	0.0119927	0.064	1181	tags=52%, list=19%, signal=63%		REACTOME_INFLUENZA_VIRAL_RNA_TRANSCRIPTION_AND_REPLICATION	92	-0.631349	-2.6861	0	0	0	1783	tags=79%, list=28%, signal=109%		Oxidative Stress Response
REACTOME_RESPIRATORY_ELECTRON_TRANSPORT	55	0.557623	1.92535	0	0.0185464	0.116	1920	tags=65%, list=30%, signal=93%		PID_INTEGRIN1_PATHWAY	23	-0.796331	-2.55015	0	0	0	469	tags=65%, list=7%, signal=70%		REACTOME_BIOLOGICAL_OXIDATIONS	43	0.600551	1.97963	0	0.0162812	0.053	420	tags=35%, list=7%, signal=37%
KEGG_AMINO_SUGAR_AND_NUCLEOTIDE_SUGAR_METABOLISM	33	0.611745	1.9179	0	0.0173849	0.125	848	tags=48%, list=13%, signal=56%		REACTOME_INFLUENZA_LIFE_CYCLE	125	-0.55851	-2.50716	0	0.000188519	0.001	1784	tags=66%, list=28%, signal=91%		REACTOME_PHASE_II_CONJUGATION	31	0.635731	1.96081	0	0.0119927	0.064	1181	tags=52%, list=19%, signal=63%
KEGG_METABOLISM_OF_XENOBIOTICS_BY_CYTOCHROME_P450	19	0.695415	1.89847	0.00165289	0.0212932	0.172	926	tags=68%, list=15%, signal=80%		REACTOME_NONSENSE_MEDIATED_DECAY_ENHANCED_BY_THE_EXON_JUNCTION_COMPLEX	99	-0.568707	-2.46275	0	0.000164954	0.001	1630	tags=70%, list=26%, signal=92%		KEGG_METABOLISM_OF_XENOBIOTICS_BY_CYTOCHROME_P450	19	0.695415	1.89847	0.00165289	0.0212932	0.172	926	tags=68%, list=15%, signal=80%
KEGG_PYRUVATE_METABOLISM	27	0.619042	1.83166	0	0.0493205	0.399	745	tags=37%, list=12%, signal=42%		REACTOME_TRANSLATION	134	-0.538885	-2.44331	0	0.000146626	0.001	1783	tags=66%, list=28%, signal=90%
KEGG_STARCH_AND_SUCROSE_METABOLISM	16	0.686454	1.82719	0.0015674	0.0477851	0.421	1540	tags=75%, list=24%, signal=99%		NABA_MATRISOME	116	-0.537309	-2.38451	0	0.000263327	0.002	646	tags=41%, list=10%, signal=45%		Nucleotide metabolism
KEGG_PENTOSE_PHOSPHATE_PATHWAY	19	0.662111	1.80576	0.00316957	0.0569645	0.514	1323	tags=63%, list=21%, signal=80%		KEGG_ECM_RECEPTOR_INTERACTION	25	-0.717161	-2.26954	0	0.000239388	0.002	523	tags=52%, list=8%, signal=56%		KEGG_AMINO_SUGAR_AND_NUCLEOTIDE_SUGAR_METABOLISM	33	0.611745	1.9179	0	0.0173849	0.125	848	tags=48%, list=13%, signal=56%
REACTOME_AMINO_ACID_SYNTHESIS_AND_INTERCONVERSION_TRANSAMINATION	15	0.694102	1.80256	0.0015873	0.0539061	0.525	308	tags=40%, list=5%, signal=42%		REACTOME_FORMATION_OF_THE_TERNARY_COMPLEX_AND_SUBSEQUENTLY_THE_43S_COMPLEX	44	-0.598527	-2.19222	0	0.00118616	0.011	1783	tags=73%, list=28%, signal=101%
REACTOME_SULFUR_AMINO_ACID_METABOLISM	20	0.655701	1.78014	0.0046083	0.0661769	0.623	1226	tags=50%, list=19%, signal=62%		NABA_ECM_GLYCOPROTEINS	27	-0.663012	-2.17573	0	0.00128206	0.013	791	tags=56%, list=13%, signal=63%		Sugar metabolism
KEGG_HISTIDINE_METABOLISM	15	0.697133	1.77437	0.0113452	0.0662971	0.659	705	tags=67%, list=11%, signal=75%		REACTOME_PPARA_ACTIVATES_GENE_EXPRESSION	57	-0.551018	-2.1617	0	0.00127985	0.014	1627	tags=54%, list=26%, signal=73%		KEGG_STARCH_AND_SUCROSE_METABOLISM	16	0.686454	1.82719	0.0015674	0.0477851	0.421	1540	tags=75%, list=24%, signal=99%
KEGG_ALANINE_ASPARTATE_AND_GLUTAMATE_METABOLISM	20	0.648489	1.77281	0.00310559	0.0632093	0.667	611	tags=50%, list=10%, signal=55%		REACTOME_ACTIVATION_OF_THE_MRNA_UPON_BINDING_OF_THE_CAP_BINDING_COMPLEX_AND_EIFS_AND_SUBSEQUENT_BINDING_TO_43S	52	-0.555085	-2.13638	0	0.00203098	0.024	1783	tags=73%, list=28%, signal=101%
KEGG_VALINE_LEUCINE_AND_ISOLEUCINE_DEGRADATION	35	0.567406	1.77132	0.00156006	0.0605044	0.675	1609	tags=57%, list=25%, signal=76%		NABA_MATRISOME_ASSOCIATED	83	-0.516874	-2.13413	0	0.00198327	0.025	641	tags=37%, list=10%, signal=41%		Glycolysis
KEGG_GLYCINE_SERINE_AND_THREONINE_METABOLISM	15	0.679494	1.76241	0.00643087	0.0640937	0.713	489	tags=47%, list=8%, signal=50%		REACTOME_CELL_SURFACE_INTERACTIONS_AT_THE_VASCULAR_WALL	36	-0.608606	-2.13082	0	0.00194567	0.026	767	tags=44%, list=12%, signal=50%		KEGG_GLYCOLYSIS_GLUCONEOGENESIS	37	0.629847	1.99051	0	0.0222327	0.05	1035	tags=51%, list=16%, signal=61%
REACTOME_BRANCHED_CHAIN_AMINO_ACID_CATABOLISM	17	0.657439	1.74413	0.00323625	0.0751213	0.795	1520	tags=65%, list=24%, signal=85%		PID_INTEGRIN3_PATHWAY	16	-0.732459	-2.07001	0	0.00354751	0.049	283	tags=44%, list=4%, signal=46%
KEGG_GLYCEROLIPID_METABOLISM	21	0.623758	1.7384	0.00470958	0.0754003	0.814	2095	tags=67%, list=33%, signal=99%		NABA_ECM_REGULATORS	36	-0.570183	-2.01507	0	0.00707356	0.099	758	tags=44%, list=12%, signal=50%		Amino acid metabolism
KEGG_SELENOAMINO_ACID_METABOLISM	17	0.644643	1.71012	0.00162866	0.0999362	0.909	985	tags=29%, list=16%, signal=35%		REACTOME_INTEGRIN_CELL_SURFACE_INTERACTIONS	36	-0.575977	-2.0079	0	0.00771583	0.113	523	tags=36%, list=8%, signal=39%		REACTOME_METABOLISM_OF_AMINO_ACIDS_AND_DERIVATIVES	114	0.546301	2.08873	0	0.00883425	0.01	866	tags=31%, list=14%, signal=35%
KEGG_ANTIGEN_PROCESSING_AND_PRESENTATION	23	0.593365	1.69988	0.010989	0.106069	0.933	541	tags=30%, list=9%, signal=33%		KEGG_CELL_ADHESION_MOLECULES_CAMS	20	-0.649795	-2.00573	0.00561798	0.00758094	0.117	812	tags=55%, list=13%, signal=63%
REACTOME_GLUTATHIONE_CONJUGATION	15	0.652953	1.69437	0.0113452	0.106853	0.941	364	tags=40%, list=6%, signal=42%		NABA_CORE_MATRISOME	33	-0.581477	-1.99315	0	0.00855516	0.136	646	tags=52%, list=10%, signal=57%		Pyruvate metabolism
REACTOME_CYTOSOLIC_TRNA_AMINOACYLATION	24	0.58432	1.68377	0.00925926	0.114254	0.958	1331	tags=63%, list=21%, signal=79%		REACTOME_MRNA_SPLICING	102	-0.456479	-1.99124	0	0.00824247	0.137	1986	tags=49%, list=31%, signal=70%		KEGG_PYRUVATE_METABOLISM	27	0.619042	1.83166	0	0.0493205	0.399	745	tags=37%, list=12%, signal=42%
KEGG_TYROSINE_METABOLISM	18	0.614536	1.66835	0.0166667	0.129095	0.978	869	tags=50%, list=14%, signal=58%		REACTOME_PYRUVATE_METABOLISM_AND_CITRIC_ACID_TCA_CYCLE	32	-0.562572	-1.91514	0.00568182	0.0177924	0.287	767	tags=28%, list=12%, signal=32%		REACTOME_RESPIRATORY_ELECTRON_TRANSPORT	55	0.557623	1.92535	0	0.0185464	0.116	1920	tags=65%, list=30%, signal=93%
KEGG_GALACTOSE_METABOLISM	16	0.629038	1.66179	0.00969305	0.133681	0.982	1540	tags=63%, list=24%, signal=82%		REACTOME_PROCESSING_OF_CAPPED_INTRON_CONTAINING_PRE_MRNA	131	-0.429129	-1.90765	0	0.0187741	0.31	1986	tags=48%, list=31%, signal=69%
KEGG_DRUG_METABOLISM_CYTOCHROME_P450	19	0.615376	1.64707	0.0113269	0.147053	0.99	926	tags=63%, list=15%, signal=74%		REACTOME_METABOLISM_OF_MRNA	192	-0.397833	-1.90731	0	0.0181	0.311	1630	tags=46%, list=26%, signal=60%
KEGG_PROPANOATE_METABOLISM	21	0.594295	1.6463	0.00770416	0.142799	0.99	1739	tags=67%, list=27%, signal=92%		PID_UPA_UPAR_PATHWAY	19	-0.637636	-1.90561	0.00268817	0.0176604	0.314	690	tags=47%, list=11%, signal=53%		DOWN (BLUE)
REACTOME_SEMA4D_IN_SEMAPHORIN_SIGNALING	20	0.60004	1.64523	0.00796178	0.138848	0.99	1532	tags=55%, list=24%, signal=72%		REACTOME_TRANSCRIPTIONAL_REGULATION_OF_WHITE_ADIPOCYTE_DIFFERENTIATION	40	-0.517746	-1.87676	0	0.0227526	0.399	1312	tags=45%, list=21%, signal=56%		Translation
KEGG_AMINOACYL_TRNA_BIOSYNTHESIS	39	0.504707	1.63609	0.00595238	0.146455	0.993	1331	tags=54%, list=21%, signal=68%		REACTOME_DEADENYLATION_DEPENDENT_MRNA_DECAY	41	-0.505888	-1.83496	0.00316456	0.0309781	0.513	2089	tags=56%, list=33%, signal=83%		REACTOME_3_UTR_MEDIATED_TRANSLATIONAL_REGULATION	97	-0.648769	-2.80438	0	0	0	1783	tags=78%, list=28%, signal=107%
KEGG_BUTANOATE_METABOLISM	21	0.573934	1.60341	0.0276074	0.1932	0.999	1085	tags=38%, list=17%, signal=46%		REACTOME_L1CAM_INTERACTIONS	48	-0.487814	-1.83351	0	0.0306015	0.52	531	tags=25%, list=8%, signal=27%		KEGG_RIBOSOME	79	-0.678298	-2.82376	0	0	0	1640	tags=81%, list=26%, signal=108%
KEGG_FRUCTOSE_AND_MANNOSE_METABOLISM	23	0.559091	1.60209	0.0123077	0.189349	0.999	1292	tags=48%, list=20%, signal=60%		PID_HIF1_TFPATHWAY	34	-0.515503	-1.81253	0	0.0356885	0.581	1315	tags=44%, list=21%, signal=55%		REACTOME_PEPTIDE_CHAIN_ELONGATION	79	-0.672907	-2.74781	0	0	0	1619	tags=81%, list=26%, signal=108%
REACTOME_GLUCOSE_METABOLISM	43	0.487853	1.5836	0.0145773	0.217504	0.999	726	tags=37%, list=11%, signal=42%		REACTOME_DEADENYLATION_OF_MRNA	18	-0.610348	-1.81068	0.013624	0.0355732	0.587	1575	tags=44%, list=25%, signal=59%		REACTOME_SRP_DEPENDENT_COTRANSLATIONAL_PROTEIN_TARGETING_TO_MEMBRANE	100	-0.627608	-2.7266	0	0	0	1657	tags=71%, list=26%, signal=95%
KEGG_CYSTEINE_AND_METHIONINE_METABOLISM	20	0.565528	1.57468	0.0215054	0.228289	0.999	17	tags=10%, list=0%, signal=10%		REACTOME_DEPOSITION_OF_NEW_CENPA_CONTAINING_NUCLEOSOMES_AT_THE_CENTROMERE	18	-0.604353	-1.80269	0.00283286	0.0370016	0.614	1452	tags=56%, list=23%, signal=72%		REACTOME_TRANSLATION	134	-0.538885	-2.44331	0	0.000146626	0.001	1783	tags=66%, list=28%, signal=90%
REACTOME_SEMA4D_INDUCED_CELL_MIGRATION_AND_GROWTH_CONE_COLLAPSE	17	0.578463	1.53914	0.0291734	0.299946	0.999	1532	tags=53%, list=24%, signal=70%		PID_NFAT_TFPATHWAY	15	-0.624162	-1.78583	0.013369	0.0421675	0.682	442	tags=33%, list=7%, signal=36%		REACTOME_FORMATION_OF_THE_TERNARY_COMPLEX_AND_SUBSEQUENTLY_THE_43S_COMPLEX	44	-0.598527	-2.19222	0	0.00118616	0.011	1783	tags=73%, list=28%, signal=101%
REACTOME_TRNA_AMINOACYLATION	41	0.479192	1.52915	0.0138462	0.315215	0.999	1187	tags=46%, list=19%, signal=57%		NABA_SECRETED_FACTORS	18	-0.586039	-1.73118	0.0103093	0.0658622	0.833	568	tags=50%, list=9%, signal=55%		REACTOME_NONSENSE_MEDIATED_DECAY_ENHANCED_BY_THE_EXON_JUNCTION_COMPLEX	99	-0.568707	-2.46275	0	0.000164954	0.001	1630	tags=70%, list=26%, signal=92%
REACTOME_ORC1_REMOVAL_FROM_CHROMATIN	58	0.438097	1.50107	0.0195531	0.380879	1	2848	tags=64%, list=45%, signal=115%		PID_FRA_PATHWAY	17	-0.599437	-1.73035	0.0162162	0.0643453	0.833	402	tags=35%, list=6%, signal=38%
PID_P38_MKK3_6PATHWAY	15	0.574853	1.49584	0.0521173	0.385763	1	2210	tags=73%, list=35%, signal=112%		KEGG_FOCAL_ADHESION	95	-0.402507	-1.72432	0	0.0660388	0.843	531	tags=19%, list=8%, signal=20%		Transcription
REACTOME_ACTIVATION_OF_THE_PRE_REPLICATIVE_COMPLEX	26	0.501903	1.49377	0.0482115	0.38048	1	1966	tags=54%, list=31%, signal=78%		REACTOME_CELL_JUNCTION_ORGANIZATION	33	-0.492454	-1.71039	0.00280112	0.0711167	0.876	752	tags=30%, list=12%, signal=34%		REACTOME_ACTIVATION_OF_THE_MRNA_UPON_BINDING_OF_THE_CAP_BINDING_COMPLEX_AND_EIFS_AND_SUBSEQUENT_BINDING_TO_43S	52	-0.555085	-2.13638	0	0.00203098	0.024	1783	tags=73%, list=28%, signal=101%
REACTOME_METABOLISM_OF_VITAMINS_AND_COFACTORS	32	0.490968	1.49268	0.041979	0.374346	1	1291	tags=41%, list=20%, signal=51%		REACTOME_CIRCADIAN_CLOCK	26	-0.53161	-1.7067	0.00568182	0.0709355	0.881	1187	tags=38%, list=19%, signal=47%		REACTOME_INFLUENZA_VIRAL_RNA_TRANSCRIPTION_AND_REPLICATION	92	-0.631349	-2.6861	0	0	0	1783	tags=79%, list=28%, signal=109%
REACTOME_GLYCOSPHINGOLIPID_METABOLISM	19	0.555008	1.49255	0.0447284	0.365376	1	575	tags=37%, list=9%, signal=40%		PID_SMAD2_3NUCLEAR_PATHWAY	44	-0.471115	-1.70267	0	0.0714358	0.89	1256	tags=43%, list=20%, signal=54%		REACTOME_INFLUENZA_LIFE_CYCLE	125	-0.55851	-2.50716	0	0.000188519	0.001	1784	tags=66%, list=28%, signal=91%
BIOCARTA_PTDINS_PATHWAY	19	0.54175	1.4897	0.0539683	0.36384	1	1570	tags=42%, list=25%, signal=56%		KEGG_LYSINE_DEGRADATION	29	-0.491532	-1.69772	0.0216718	0.0725814	0.902	1180	tags=59%, list=19%, signal=72%
KEGG_GLUTATHIONE_METABOLISM	30	0.48067	1.46787	0.0496988	0.417756	1	1228	tags=37%, list=19%, signal=45%		REACTOME_CLEAVAGE_OF_GROWING_TRANSCRIPT_IN_THE_TERMINATION_REGION_	39	-0.468968	-1.68274	0.00641026	0.0795269	0.926	1986	tags=56%, list=31%, signal=82%		PPAR-a-transcription
KEGG_DNA_REPLICATION	33	0.464154	1.44546	0.042042	0.479407	1	2020	tags=61%, list=32%, signal=89%		REACTOME_METABOLISM_OF_RNA	235	-0.349176	-1.66896	0	0.0861465	0.949	1858	tags=45%, list=29%, signal=61%		REACTOME_PPARA_ACTIVATES_GENE_EXPRESSION	57	-0.551018	-2.1617	0	0.00127985	0.014	1627	tags=54%, list=26%, signal=73%
PID_PI3KCI_AKT_PATHWAY	28	0.471037	1.41534	0.0807927	0.571656	1	1570	tags=36%, list=25%, signal=47%		REACTOME_MRNA_SPLICING_MINOR_PATHWAY	38	-0.459876	-1.66016	0.00874636	0.0895504	0.955	2089	tags=53%, list=33%, signal=78%		REACTOME_TRANSCRIPTIONAL_REGULATION_OF_WHITE_ADIPOCYTE_DIFFERENTIATION	40	-0.517746	-1.87676	0	0.0227526	0.399	1312	tags=45%, list=21%, signal=56%
REACTOME_PI3K_CASCADE	31	0.465145	1.40517	0.0686427	0.59692	1	2059	tags=55%, list=33%, signal=81%		REACTOME_GENERIC_TRANSCRIPTION_PATHWAY	70	-0.413932	-1.65525	0	0.0908375	0.96	1620	tags=41%, list=26%, signal=55%
KEGG_OXIDATIVE_PHOSPHORYLATION	81	0.386567	1.40249	0.0315501	0.594121	1	1854	tags=48%, list=29%, signal=67%		KEGG_SMALL_CELL_LUNG_CANCER	50	-0.436553	-1.65199	0.00343643	0.0911563	0.961	506	tags=24%, list=8%, signal=26%		HIF1 pathway
REACTOME_RESPIRATORY_ELECTRON_TRANSPORT_ATP_SYNTHESIS_BY_CHEMIOSMOTIC_COUPLING_AND_HEAT_PRODUCTION_BY_UNCOUPLING_PROTEINS_	67	0.39625	1.40153	0.0526316	0.585384	1	1920	tags=54%, list=30%, signal=76%		KEGG_ARRHYTHMOGENIC_RIGHT_VENTRICULAR_CARDIOMYOPATHY_ARVC	28	-0.507049	-1.64982	0.018018	0.0904394	0.963	523	tags=32%, list=8%, signal=35%		PID_HIF1_TFPATHWAY	34	-0.515503	-1.81253	0	0.0356885	0.581	1315	tags=44%, list=21%, signal=55%
REACTOME_SEMAPHORIN_INTERACTIONS	37	0.444788	1.39552	0.0824427	0.596612	1	1532	tags=38%, list=24%, signal=50%		REACTOME_MRNA_3_END_PROCESSING	33	-0.475124	-1.63733	0.00852273	0.0974674	0.972	1986	tags=61%, list=31%, signal=88%
REACTOME_CROSS_PRESENTATION_OF_SOLUBLE_EXOGENOUS_ANTIGENS_ENDOSOMES	38	0.438965	1.39364	0.0506706	0.591985	1	2848	tags=55%, list=45%, signal=100%		PID_AVB3_OPN_PATHWAY	25	-0.503926	-1.63057	0.0194986	0.100539	0.977	77	tags=12%, list=1%, signal=12%		mRNA metabolism
PID_IL8_CXCR1_PATHWAY	15	0.545976	1.39351	0.0787671	0.580666	1	1165	tags=40%, list=18%, signal=49%		REACTOME_IRON_UPTAKE_AND_TRANSPORT	17	-0.555482	-1.60676	0.0162602	0.116987	0.988	694	tags=29%, list=11%, signal=33%		REACTOME_METABOLISM_OF_MRNA	192	-0.397833	-1.90731	0	0.0181	0.311	1630	tags=46%, list=26%, signal=60%
BIOCARTA_G2_PATHWAY	16	0.522832	1.3808	0.0983607	0.617455	1	849	tags=31%, list=13%, signal=36%		PID_AMB2_NEUTROPHILS_PATHWAY	17	-0.531401	-1.59343	0.0388889	0.125682	0.993	1116	tags=41%, list=18%, signal=50%		REACTOME_DEADENYLATION_DEPENDENT_MRNA_DECAY	41	-0.505888	-1.83496	0.00316456	0.0309781	0.513	2089	tags=56%, list=33%, signal=83%
REACTOME_METABOLISM_OF_CARBOHYDRATES	112	0.356228	1.37407	0.0347938	0.6315	1	830	tags=23%, list=13%, signal=26%		REACTOME_HEMOSTASIS	194	-0.335491	-1.57979	0	0.135835	0.997	401	tags=14%, list=6%, signal=14%
REACTOME_P53_DEPENDENT_G1_DNA_DAMAGE_RESPONSE	43	0.416295	1.3665	0.0726744	0.650447	1	2848	tags=56%, list=45%, signal=101%		PID_AP1_PATHWAY	27	-0.475955	-1.573	0.0316092	0.139538	0.998	1046	tags=41%, list=17%, signal=49%		CENPA nucleosome deposition
REACTOME_PKB_MEDIATED_EVENTS	20	0.487051	1.35749	0.102201	0.673731	1	2006	tags=55%, list=32%, signal=80%		REACTOME_SLC_MEDIATED_TRANSMEMBRANE_TRANSPORT	69	-0.393437	-1.57222	0.00344828	0.137853	0.998	1308	tags=42%, list=21%, signal=52%		REACTOME_DEPOSITION_OF_NEW_CENPA_CONTAINING_NUCLEOSOMES_AT_THE_CENTROMERE	18	-0.604353	-1.80269	0.00283286	0.0370016	0.614	1452	tags=56%, list=23%, signal=72%
KEGG_PURINE_METABOLISM	87	0.367688	1.35128	0.0642458	0.687497	1	1907	tags=44%, list=30%, signal=62%		PID_INTEGRIN_A4B1_PATHWAY	23	-0.489717	-1.56498	0.0242424	0.142906	0.998	1236	tags=30%, list=20%, signal=38%
PID_IL8_CXCR2_PATHWAY	19	0.48072	1.33347	0.135514	0.749849	1	1652	tags=47%, list=26%, signal=64%		REACTOME_MRNA_PROCESSING	144	-0.338113	-1.55823	0.0046083	0.146446	0.998	1857	tags=41%, list=29%, signal=57%		mRNA processing
KEGG_NOD_LIKE_RECEPTOR_SIGNALING_PATHWAY	24	0.462605	1.33286	0.130233	0.739035	1	443	tags=17%, list=7%, signal=18%		SIG_REGULATION_OF_THE_ACTIN_CYTOSKELETON_BY_RHO_GTPASES	24	-0.493712	-1.54278	0.026178	0.158702	0.999	170	tags=13%, list=3%, signal=13%		REACTOME_MRNA_SPLICING	102	-0.456479	-1.99124	0	0.00824247	0.137	1986	tags=49%, list=31%, signal=70%
REACTOME_M_G1_TRANSITION	68	0.377001	1.33034	0.0671329	0.737034	1	2848	tags=62%, list=45%, signal=111%		REACTOME_METABOLISM_OF_PROTEINS	286	-0.307427	-1.52854	0	0.171196	1	1625	tags=42%, list=26%, signal=54%		REACTOME_PROCESSING_OF_CAPPED_INTRON_CONTAINING_PRE_MRNA	131	-0.429129	-1.90765	0	0.0187741	0.31	1986	tags=48%, list=31%, signal=69%
ST_PHOSPHOINOSITIDE_3_KINASE_PATHWAY	27	0.448821	1.3284	0.127889	0.733155	1	1570	tags=33%, list=25%, signal=44%		PID_MYC_ACTIV_PATHWAY	61	-0.389969	-1.51124	0.0231023	0.187323	1	1260	tags=39%, list=20%, signal=49%
REACTOME_PHOSPHOLIPID_METABOLISM	99	0.352932	1.32686	0.0469361	0.726753	1	1527	tags=37%, list=24%, signal=48%		KEGG_DILATED_CARDIOMYOPATHY	29	-0.45898	-1.50364	0.0385675	0.193299	1	523	tags=24%, list=8%, signal=26%		Integrin pathway
REACTOME_NOD1_2_SIGNALING_PATHWAY	15	0.516134	1.32633	0.147011	0.717183	1	2210	tags=53%, list=35%, signal=82%		KEGG_MELANOGENESIS	25	-0.463507	-1.47915	0.0451977	0.220257	1	1187	tags=36%, list=19%, signal=44%		PID_INTEGRIN1_PATHWAY	23	-0.796331	-2.55015	0	0	0	469	tags=65%, list=7%, signal=70%
REACTOME_SCF_BETA_TRCP_MEDIATED_DEGRADATION_OF_EMI1	43	0.40249	1.32488	0.10043	0.711263	1	2848	tags=53%, list=45%, signal=97%		REACTOME_PROCESSING_OF_CAPPED_INTRONLESS_PRE_MRNA	20	-0.483795	-1.47625	0.0586592	0.220898	1	1986	tags=45%, list=31%, signal=65%		PID_INTEGRIN3_PATHWAY	16	-0.732459	-2.07001	0	0.00354751	0.049	283	tags=44%, list=4%, signal=46%
REACTOME_ENDOSOMAL_SORTING_COMPLEX_REQUIRED_FOR_TRANSPORT_ESCRT	22	0.462381	1.31815	0.127889	0.727194	1	1934	tags=45%, list=31%, signal=65%		PID_A6B1_A6B4_INTEGRIN_PATHWAY	29	-0.440299	-1.46758	0.0537313	0.227995	1	291	tags=21%, list=5%, signal=22%		REACTOME_INTEGRIN_CELL_SURFACE_INTERACTIONS	36	-0.575977	-2.0079	0	0.00771583	0.113	523	tags=36%, list=8%, signal=39%
ST_FAS_SIGNALING_PATHWAY	39	0.406013	1.31265	0.125904	0.737512	1	1532	tags=38%, list=24%, signal=50%		PID_E2F_PATHWAY	43	-0.403804	-1.46643	0.0427632	0.225641	1	638	tags=23%, list=10%, signal=26%
REACTOME_LYSOSOME_VESICLE_BIOGENESIS	16	0.497904	1.31261	0.142395	0.72626	1	1115	tags=38%, list=18%, signal=45%		KEGG_SYSTEMIC_LUPUS_ERYTHEMATOSUS	19	-0.492451	-1.45722	0.0653951	0.234167	1	1034	tags=26%, list=16%, signal=31%		Cell adhesion
REACTOME_PURINE_METABOLISM	26	0.453237	1.31077	0.155906	0.722351	1	2131	tags=62%, list=34%, signal=92%		REACTOME_SIGNAL_TRANSDUCTION_BY_L1	26	-0.45508	-1.45546	0.0504202	0.233281	1	531	tags=27%, list=8%, signal=29%		REACTOME_CELL_SURFACE_INTERACTIONS_AT_THE_VASCULAR_WALL	36	-0.608606	-2.13082	0	0.00194567	0.026	767	tags=44%, list=12%, signal=50%
KEGG_PARKINSONS_DISEASE	80	0.357421	1.30849	0.084507	0.720759	1	1854	tags=48%, list=29%, signal=66%		REACTOME_SMAD2_SMAD3_SMAD4_HETEROTRIMER_REGULATES_TRANSCRIPTION	20	-0.490424	-1.45275	0.0767123	0.23362	1	1461	tags=40%, list=23%, signal=52%		REACTOME_L1CAM_INTERACTIONS	48	-0.487814	-1.83351	0	0.0306015	0.52	531	tags=25%, list=8%, signal=27%
BIOCARTA_MCM_PATHWAY	15	0.501145	1.30129	0.153226	0.739881	1	2809	tags=87%, list=44%, signal=156%		PID_FGF_PATHWAY	27	-0.441736	-1.45149	0.0626703	0.23191	1	383	tags=19%, list=6%, signal=20%
SIG_PIP3_SIGNALING_IN_B_LYMPHOCYTES	18	0.476989	1.30095	0.155698	0.730487	1	2049	tags=44%, list=32%, signal=66%		REACTOME_CELL_CELL_COMMUNICATION	57	-0.367797	-1.4494	0.0267559	0.231728	1	760	tags=23%, list=12%, signal=26%		Extracellular matrix regulation
KEGG_ARGININE_AND_PROLINE_METABOLISM	31	0.426296	1.29906	0.127559	0.727435	1	737	tags=32%, list=12%, signal=36%		REACTOME_TRANSPORT_OF_MATURE_TRANSCRIPT_TO_CYTOPLASM	52	-0.378292	-1.44863	0.025974	0.229345	1	1986	tags=52%, list=31%, signal=75%		NABA_MATRISOME	116	-0.537309	-2.38451	0	0.000263327	0.002	646	tags=41%, list=10%, signal=45%
REACTOME_AUTODEGRADATION_OF_THE_E3_UBIQUITIN_LIGASE_COP1	41	0.400886	1.29855	0.132267	0.71911	1	2848	tags=54%, list=45%, signal=97%		REACTOME_CELL_CELL_JUNCTION_ORGANIZATION	19	-0.4863	-1.44799	0.0928962	0.226988	1	1515	tags=58%, list=24%, signal=76%		KEGG_ECM_RECEPTOR_INTERACTION	25	-0.717161	-2.26954	0	0.000239388	0.002	523	tags=52%, list=8%, signal=56%
REACTOME_SPHINGOLIPID_METABOLISM	34	0.41156	1.28707	0.133136	0.754802	1	595	tags=26%, list=9%, signal=29%		KEGG_LEISHMANIA_INFECTION	20	-0.474785	-1.44721	0.0588235	0.224714	1	290	tags=20%, list=5%, signal=21%		NABA_ECM_GLYCOPROTEINS	27	-0.663012	-2.17573	0	0.00128206	0.013	791	tags=56%, list=13%, signal=63%
REACTOME_AQUAPORIN_MEDIATED_TRANSPORT	16	0.491106	1.28625	0.155949	0.747643	1	13	tags=6%, list=0%, signal=6%		REACTOME_DARPP_32_EVENTS	16	-0.512656	-1.44605	0.080429	0.222894	1	235	tags=19%, list=4%, signal=19%		NABA_MATRISOME_ASSOCIATED	83	-0.516874	-2.13413	0	0.00198327	0.025	641	tags=37%, list=10%, signal=41%
REACTOME_CDK_MEDIATED_PHOSPHORYLATION_AND_REMOVAL_OF_CDC6	41	0.398781	1.28523	0.129412	0.741503	1	2848	tags=54%, list=45%, signal=97%		REACTOME_TRANSMEMBRANE_TRANSPORT_OF_SMALL_MOLECULES	123	-0.318428	-1.43362	0.0225225	0.236906	1	1134	tags=29%, list=18%, signal=35%		NABA_ECM_REGULATORS	36	-0.570183	-2.01507	0	0.00707356	0.099	758	tags=44%, list=12%, signal=50%
BIOCARTA_CERAMIDE_PATHWAY	18	0.48144	1.2841	0.182986	0.735729	1	1514	tags=50%, list=24%, signal=66%		REACTOME_PLC_BETA_MEDIATED_EVENTS	17	-0.491506	-1.43273	0.0771208	0.235103	1	1124	tags=35%, list=18%, signal=43%		NABA_CORE_MATRISOME	33	-0.581477	-1.99315	0	0.00855516	0.136	646	tags=52%, list=10%, signal=57%
REACTOME_ACTIVATION_OF_NF_KAPPAB_IN_B_CELLS	51	0.376391	1.2841	0.121345	0.726048	1	2848	tags=53%, list=45%, signal=96%		KEGG_AXON_GUIDANCE	51	-0.380482	-1.42469	0.0326797	0.243326	1	1274	tags=37%, list=20%, signal=46%		PID_UPA_UPAR_PATHWAY	19	-0.637636	-1.90561	0.00268817	0.0176604	0.314	690	tags=47%, list=11%, signal=53%
KEGG_MTOR_SIGNALING_PATHWAY	28	0.431129	1.28285	0.142202	0.721271	1	2006	tags=50%, list=32%, signal=73%		KEGG_SPLICEOSOME	116	-0.324423	-1.42437	0.0128205	0.240458	1	1985	tags=45%, list=31%, signal=64%
BIOCARTA_CELLCYCLE_PATHWAY	15	0.499571	1.28225	0.172529	0.71451	1	1880	tags=60%, list=30%, signal=85%		REACTOME_RESPONSE_TO_ELEVATED_PLATELET_CYTOSOLIC_CA2_	31	-0.42828	-1.41858	0.0725552	0.24593	1	1315	tags=32%, list=21%, signal=41%
KEGG_ALZHEIMERS_DISEASE	96	0.340577	1.27833	0.0915119	0.720049	1	1854	tags=48%, list=29%, signal=67%		PID_ATF2_PATHWAY	28	-0.425215	-1.40567	0.0806916	0.261077	1	149	tags=14%, list=2%, signal=15%
KEGG_GLYCEROPHOSPHOLIPID_METABOLISM	35	0.406218	1.27212	0.148148	0.735118	1	1583	tags=37%, list=25%, signal=49%		REACTOME_TRANSCRIPTION	118	-0.310657	-1.39268	0.0272374	0.277847	1	1986	tags=44%, list=31%, signal=63%
KEGG_INSULIN_SIGNALING_PATHWAY	77	0.345839	1.26912	0.110028	0.737368	1	1987	tags=43%, list=31%, signal=62%		PID_MYC_REPRESS_PATHWAY	35	-0.402043	-1.38629	0.0714286	0.283667	1	804	tags=29%, list=13%, signal=33%
KEGG_PEROXISOME	48	0.376415	1.26827	0.154294	0.731768	1	953	tags=25%, list=15%, signal=29%		KEGG_HYPERTROPHIC_CARDIOMYOPATHY_HCM	29	-0.41832	-1.38236	0.079646	0.28614	1	523	tags=24%, list=8%, signal=26%
KEGG_CITRATE_CYCLE_TCA_CYCLE	26	0.428235	1.26088	0.169391	0.750238	1	1739	tags=38%, list=27%, signal=53%		REACTOME_RNA_POL_III_TRANSCRIPTION_INITIATION_FROM_TYPE_2_PROMOTER	17	-0.47242	-1.37605	0.100515	0.292563	1	1777	tags=47%, list=28%, signal=65%
REACTOME_SYNTHESIS_OF_DNA	83	0.341791	1.25418	0.122178	0.766735	1	2815	tags=59%, list=45%, signal=105%		REACTOME_BMAL1_CLOCK_NPAS2_ACTIVATES_CIRCADIAN_EXPRESSION	17	-0.484656	-1.37584	0.109333	0.28956	1	1187	tags=29%, list=19%, signal=36%
REACTOME_SIGNALING_BY_INSULIN_RECEPTOR	54	0.367536	1.25282	0.138374	0.763071	1	1804	tags=39%, list=29%, signal=54%		REACTOME_NCAM_SIGNALING_FOR_NEURITE_OUT_GROWTH	22	-0.441953	-1.37062	0.105405	0.293763	1	1101	tags=41%, list=17%, signal=49%
REACTOME_G2_M_CHECKPOINTS	33	0.408378	1.25089	0.189815	0.761161	1	2261	tags=48%, list=36%, signal=75%		REACTOME_YAP1_AND_WWTR1_TAZ_STIMULATED_GENE_EXPRESSION	15	-0.489165	-1.36203	0.113821	0.303329	1	1187	tags=40%, list=19%, signal=49%
REACTOME_GLYCEROPHOSPHOLIPID_BIOSYNTHESIS	36	0.405197	1.25048	0.168155	0.75371	1	1446	tags=42%, list=23%, signal=54%		BIOCARTA_EIF_PATHWAY	15	-0.489126	-1.35231	0.116095	0.315909	1	1090	tags=33%, list=17%, signal=40%
REACTOME_VIF_MEDIATED_DEGRADATION_OF_APOBEC3G	44	0.388653	1.25021	0.165425	0.746254	1	2900	tags=55%, list=46%, signal=100%		REACTOME_TRANSCRIPTIONAL_ACTIVITY_OF_SMAD2_SMAD3_SMAD4_HETEROTRIMER	27	-0.406933	-1.34158	0.0991957	0.331287	1	1555	tags=37%, list=25%, signal=49%
REACTOME_MHC_CLASS_II_ANTIGEN_PRESENTATION	58	0.360783	1.25012	0.150507	0.73822	1	2087	tags=43%, list=33%, signal=64%		PID_ARF6_TRAFFICKING_PATHWAY	31	-0.405806	-1.33497	0.0985916	0.338914	1	332	tags=23%, list=5%, signal=24%
REACTOME_NEURONAL_SYSTEM	55	0.370046	1.24731	0.148968	0.74	1	1165	tags=27%, list=18%, signal=33%		KEGG_ADHERENS_JUNCTION	50	-0.349005	-1.32476	0.0901163	0.352391	1	1824	tags=44%, list=29%, signal=61%
REACTOME_NRAGE_SIGNALS_DEATH_THROUGH_JNK	23	0.437793	1.24384	0.205414	0.743687	1	2069	tags=57%, list=33%, signal=84%		KEGG_BASAL_TRANSCRIPTION_FACTORS	23	-0.40914	-1.32435	0.122905	0.349143	1	1025	tags=39%, list=16%, signal=47%
BIOCARTA_PDGF_PATHWAY	20	0.454798	1.24097	0.2048	0.746149	1	1674	tags=45%, list=26%, signal=61%		PID_HIF2PATHWAY	19	-0.43195	-1.30307	0.148541	0.384947	1	487	tags=16%, list=8%, signal=17%
REACTOME_P53_INDEPENDENT_G1_S_DNA_DAMAGE_CHECKPOINT	43	0.378163	1.23611	0.150746	0.755433	1	2848	tags=53%, list=45%, signal=97%		REACTOME_APOPTOTIC_EXECUTION_PHASE	37	-0.373496	-1.30075	0.116766	0.38499	1	1929	tags=57%, list=31%, signal=81%
PID_INSULIN_GLUCOSE_PATHWAY	18	0.458058	1.23098	0.212521	0.76615	1	1588	tags=33%, list=25%, signal=44%		PID_AURORA_B_PATHWAY	34	-0.368317	-1.2939	0.124242	0.394261	1	1184	tags=32%, list=19%, signal=40%
SIG_IL4RECEPTOR_IN_B_LYPHOCYTES	18	0.459078	1.22948	0.207792	0.763818	1	1674	tags=39%, list=26%, signal=53%		NABA_ECM_AFFILIATED	29	-0.378037	-1.29015	0.131343	0.397332	1	601	tags=28%, list=10%, signal=30%
REACTOME_PIP3_ACTIVATES_AKT_SIGNALING	18	0.456639	1.22767	0.193277	0.762984	1	2006	tags=61%, list=32%, signal=89%		PID_HDAC_CLASSI_PATHWAY	49	-0.336919	-1.27889	0.12709	0.415954	1	1444	tags=41%, list=23%, signal=52%
BIOCARTA_PROTEASOME_PATHWAY	27	0.412897	1.22483	0.214619	0.765517	1	3267	tags=74%, list=52%, signal=153%		REACTOME_RNA_POL_II_TRANSCRIPTION	81	-0.305572	-1.27814	0.0810811	0.413191	1	1986	tags=46%, list=31%, signal=66%
REACTOME_PROTEIN_FOLDING	36	0.386025	1.21916	0.18429	0.778677	1	1531	tags=36%, list=24%, signal=47%		PID_NOTCH_PATHWAY	32	-0.37312	-1.27349	0.148036	0.418703	1	1836	tags=50%, list=29%, signal=70%
REACTOME_S_PHASE	95	0.321713	1.21724	0.154461	0.777992	1	2020	tags=38%, list=32%, signal=55%		REACTOME_DEVELOPMENTAL_BIOLOGY	179	-0.262914	-1.26826	0.0344828	0.424961	1	1312	tags=31%, list=21%, signal=38%
REACTOME_REGULATION_OF_ORNITHINE_DECARBOXYLASE_ODC	39	0.37821	1.21598	0.193215	0.774855	1	2848	tags=54%, list=45%, signal=97%		REACTOME_MEIOTIC_SYNAPSIS	24	-0.396551	-1.26555	0.152	0.426232	1	1709	tags=46%, list=27%, signal=63%
KEGG_TRYPTOPHAN_METABOLISM	18	0.452743	1.2147	0.225416	0.771693	1	736	tags=44%, list=12%, signal=50%		REACTOME_ABORTIVE_ELONGATION_OF_HIV1_TRANSCRIPT_IN_THE_ABSENCE_OF_TAT	15	-0.456502	-1.26432	0.193906	0.424528	1	1057	tags=33%, list=17%, signal=40%
KEGG_TYPE_II_DIABETES_MELLITUS	18	0.452352	1.2132	0.222393	0.769819	1	1957	tags=50%, list=31%, signal=72%		KEGG_RNA_DEGRADATION	50	-0.324079	-1.26318	0.107937	0.422675	1	2089	tags=42%, list=33%, signal=62%
ST_GAQ_PATHWAY	18	0.445862	1.20769	0.222586	0.781281	1	1779	tags=50%, list=28%, signal=69%		REACTOME_APC_CDC20_MEDIATED_DEGRADATION_OF_NEK2A	16	-0.439906	-1.25701	0.174684	0.430019	1	2220	tags=69%, list=35%, signal=106%
REACTOME_TRANSMISSION_ACROSS_CHEMICAL_SYNAPSES	45	0.371386	1.20702	0.200299	0.776235	1	1165	tags=27%, list=18%, signal=32%		PID_DELTA_NP63_PATHWAY	23	-0.396099	-1.25671	0.163435	0.426525	1	1008	tags=39%, list=16%, signal=46%
REACTOME_INSULIN_RECEPTOR_SIGNALLING_CASCADE	43	0.365526	1.20562	0.178295	0.774244	1	1804	tags=42%, list=29%, signal=58%		KEGG_PROTEIN_EXPORT	19	-0.407566	-1.25472	0.169271	0.426357	1	1545	tags=37%, list=24%, signal=49%
REACTOME_RNA_POL_I_TRANSCRIPTION_TERMINATION	15	0.467982	1.20124	0.227419	0.782876	1	1683	tags=53%, list=27%, signal=73%		REACTOME_DESTABILIZATION_OF_MRNA_BY_BRF1	16	-0.427723	-1.25343	0.194595	0.424982	1	1747	tags=56%, list=28%, signal=78%
REACTOME_SYNTHESIS_AND_INTERCONVERSION_OF_NUCLEOTIDE_DI_AND_TRIPHOSPHATES	15	0.467049	1.19461	0.256158	0.800306	1	1168	tags=33%, list=18%, signal=41%		BIOCARTA_VIP_PATHWAY	16	-0.449747	-1.25204	0.183562	0.423879	1	1316	tags=31%, list=21%, signal=39%
KEGG_VASOPRESSIN_REGULATED_WATER_REABSORPTION	23	0.421526	1.19353	0.245696	0.797083	1	1565	tags=43%, list=25%, signal=58%		REACTOME_APOPTOTIC_CLEAVAGE_OF_CELLULAR_PROTEINS	25	-0.387334	-1.24695	0.186047	0.430423	1	593	tags=24%, list=9%, signal=26%
REACTOME_CDT1_ASSOCIATION_WITH_THE_CDC6_ORC_ORIGIN_COMPLEX	49	0.357378	1.19329	0.190544	0.790666	1	2848	tags=55%, list=45%, signal=99%		PID_ERBB4_PATHWAY	20	-0.401373	-1.22605	0.187845	0.47004	1	2046	tags=60%, list=32%, signal=88%
REACTOME_PI_3K_CASCADE	21	0.429328	1.18929	0.250406	0.798056	1	2006	tags=57%, list=32%, signal=83%		PID_P38_ALPHA_BETA_DOWNSTREAM_PATHWAY	22	-0.392591	-1.2199	0.183246	0.479705	1	1090	tags=41%, list=17%, signal=49%
REACTOME_FORMATION_OF_INCISION_COMPLEX_IN_GG_NER	16	0.453488	1.18742	0.243243	0.797322	1	1723	tags=50%, list=27%, signal=69%		REACTOME_MUSCLE_CONTRACTION	20	-0.410866	-1.21433	0.204301	0.488022	1	625	tags=30%, list=10%, signal=33%
KEGG_FATTY_ACID_METABOLISM	28	0.392816	1.18362	0.235569	0.804458	1	1021	tags=32%, list=16%, signal=38%		REACTOME_TRANSPORT_OF_INORGANIC_CATIONS_ANIONS_AND_AMINO_ACIDS_OLIGOPEPTIDES	22	-0.387808	-1.2138	0.214085	0.484704	1	1073	tags=64%, list=17%, signal=76%
KEGG_MISMATCH_REPAIR	20	0.422939	1.17449	0.254264	0.830891	1	2020	tags=55%, list=32%, signal=81%		REACTOME_INTERFERON_GAMMA_SIGNALING	19	-0.409648	-1.21364	0.217631	0.480705	1	383	tags=21%, list=6%, signal=22%
REACTOME_DOWNSTREAM_SIGNALING_EVENTS_OF_B_CELL_RECEPTOR_BCR	70	0.330293	1.17368	0.212554	0.826491	1	2698	tags=51%, list=43%, signal=89%		REACTOME_LIPID_DIGESTION_MOBILIZATION_AND_TRANSPORT	15	-0.429374	-1.20208	0.228856	0.502258	1	1681	tags=40%, list=27%, signal=54%
REACTOME_PI3K_AKT_ACTIVATION	24	0.409206	1.17313	0.243328	0.821472	1	2006	tags=54%, list=32%, signal=79%		REACTOME_SMOOTH_MUSCLE_CONTRACTION	17	-0.407106	-1.20083	0.236504	0.500886	1	625	tags=29%, list=10%, signal=33%
BIOCARTA_CHREBP2_PATHWAY	28	0.390162	1.16648	0.260401	0.839343	1	735	tags=18%, list=12%, signal=20%		REACTOME_MICRORNA_MIRNA_BIOGENESIS	15	-0.438983	-1.19318	0.247475	0.513838	1	1773	tags=60%, list=28%, signal=83%
PID_ERBB1_INTERNALIZATION_PATHWAY	31	0.380154	1.16379	0.257396	0.842161	1	782	tags=23%, list=12%, signal=26%		REACTOME_REGULATION_OF_WATER_BALANCE_BY_RENAL_AQUAPORINS	15	-0.438773	-1.19206	0.245714	0.512106	1	1979	tags=47%, list=31%, signal=68%
REACTOME_G1_S_TRANSITION	88	0.315828	1.16201	0.194858	0.841671	1	2815	tags=60%, list=45%, signal=107%		PID_AJDISS_2PATHWAY	31	-0.340595	-1.18387	0.197222	0.526353	1	442	tags=16%, list=7%, signal=17%
REACTOME_SYNTHESIS_OF_PA	16	0.450281	1.16166	0.26149	0.835763	1	1446	tags=50%, list=23%, signal=65%		PID_ECADHERIN_KERATINOCYTE_PATHWAY	18	-0.382828	-1.18275	0.264463	0.524555	1	2056	tags=61%, list=33%, signal=90%
PID_MTOR_4PATHWAY	51	0.349417	1.15836	0.229437	0.841115	1	1265	tags=31%, list=20%, signal=39%		REACTOME_DESTABILIZATION_OF_MRNA_BY_KSRP	17	-0.400236	-1.1795	0.243455	0.527812	1	1747	tags=53%, list=28%, signal=73%
REACTOME_METABOLISM_OF_LIPIDS_AND_LIPOPROTEINS	237	0.27809	1.15635	0.168847	0.841063	1	754	tags=15%, list=12%, signal=17%		REACTOME_OPIOID_SIGNALLING	32	-0.343654	-1.17622	0.19802	0.531325	1	1274	tags=28%, list=20%, signal=35%
REACTOME_NEGATIVE_REGULATORS_OF_RIG_I_MDA5_SIGNALING	17	0.438138	1.15629	0.275081	0.834398	1	917	tags=24%, list=15%, signal=27%		BIOCARTA_NFAT_PATHWAY	26	-0.363651	-1.17599	0.212644	0.527427	1	1482	tags=38%, list=23%, signal=50%
REACTOME_G_ALPHA1213_SIGNALLING_EVENTS	37	0.368188	1.15548	0.257396	0.830351	1	2019	tags=43%, list=32%, signal=63%		REACTOME_SIGNALING_BY_TGF_BETA_RECEPTOR_COMPLEX	43	-0.316001	-1.17368	0.231481	0.528237	1	1555	tags=33%, list=25%, signal=43%
REACTOME_NUCLEOTIDE_BINDING_DOMAIN_LEUCINE_RICH_REPEAT_CONTAINING_RECEPTOR_NLR_SIGNALING_PATHWAYS	21	0.41512	1.14808	0.286164	0.85031	1	2210	tags=48%, list=35%, signal=73%		REACTOME_RNA_POL_II_TRANSCRIPTION_PRE_INITIATION_AND_PROMOTER_OPENING	30	-0.351956	-1.16374	0.220588	0.547638	1	1057	tags=33%, list=17%, signal=40%
REACTOME_CYCLIN_E_ASSOCIATED_EVENTS_DURING_G1_S_TRANSITION_	53	0.341792	1.14569	0.256223	0.851996	1	2848	tags=57%, list=45%, signal=102%		REACTOME_RNA_POL_III_TRANSCRIPTION	21	-0.368085	-1.15191	0.246537	0.57134	1	1777	tags=43%, list=28%, signal=59%
REACTOME_ASSEMBLY_OF_THE_PRE_REPLICATIVE_COMPLEX	56	0.335341	1.14408	0.258064	0.851099	1	2848	tags=59%, list=45%, signal=106%		KEGG_THYROID_CANCER	18	-0.381061	-1.14784	0.279891	0.576941	1	1745	tags=50%, list=28%, signal=69%
PID_IL1_PATHWAY	19	0.421831	1.14329	0.281847	0.84733	1	2153	tags=47%, list=34%, signal=72%		REACTOME_AXON_GUIDANCE	116	-0.254729	-1.14355	0.148	0.582812	1	636	tags=17%, list=10%, signal=19%
REACTOME_EXTENSION_OF_TELOMERES	26	0.396442	1.1391	0.283489	0.85545	1	2261	tags=54%, list=36%, signal=83%		REACTOME_FATTY_ACID_TRIACYLGLYCEROL_AND_KETONE_BODY_METABOLISM	104	-0.266001	-1.1427	0.177215	0.580329	1	1400	tags=38%, list=22%, signal=47%
REACTOME_ANTIGEN_PROCESSING_UBIQUITINATION_PROTEASOME_DEGRADATION	124	0.29258	1.13764	0.219577	0.853938	1	2370	tags=45%, list=37%, signal=71%		REACTOME_REGULATORY_RNA_PATHWAYS	17	-0.3936	-1.1393	0.288828	0.584253	1	1773	tags=53%, list=28%, signal=73%
BIOCARTA_CHEMICAL_PATHWAY	18	0.421671	1.13741	0.313953	0.848012	1	1752	tags=50%, list=28%, signal=69%		PID_CD8_TCR_DOWNSTREAM_PATHWAY	20	-0.363686	-1.1344	0.281159	0.591915	1	531	tags=25%, list=8%, signal=27%
ST_GA13_PATHWAY	25	0.389365	1.13381	0.294304	0.854355	1	1532	tags=48%, list=24%, signal=63%		REACTOME_DESTABILIZATION_OF_MRNA_BY_TRISTETRAPROLIN_TTP	16	-0.398203	-1.13147	0.30504	0.594465	1	1747	tags=50%, list=28%, signal=69%
REACTOME_SIGNALING_BY_NOTCH1	35	0.359478	1.13324	0.287611	0.849752	1	348	tags=14%, list=6%, signal=15%		REACTOME_RNA_POL_II_PRE_TRANSCRIPTION_EVENTS	42	-0.309657	-1.12953	0.265625	0.594804	1	1057	tags=29%, list=17%, signal=34%
KEGG_RIG_I_LIKE_RECEPTOR_SIGNALING_PATHWAY	32	0.368584	1.13138	0.29683	0.850098	1	2210	tags=44%, list=35%, signal=67%		PID_P53_DOWNSTREAM_PATHWAY	60	-0.288574	-1.12917	0.227273	0.591236	1	408	tags=12%, list=6%, signal=12%
KEGG_NUCLEOTIDE_EXCISION_REPAIR	35	0.36118	1.1304	0.301349	0.847091	1	2020	tags=46%, list=32%, signal=67%		PID_S1P_S1P3_PATHWAY	15	-0.39038	-1.12678	0.282609	0.59273	1	2051	tags=67%, list=32%, signal=98%
REACTOME_GLUCONEOGENESIS	23	0.395674	1.1254	0.2896	0.858415	1	538	tags=22%, list=9%, signal=24%		BIOCARTA_AT1R_PATHWAY	22	-0.359456	-1.12295	0.286127	0.597917	1	1454	tags=45%, list=23%, signal=59%
REACTOME_NEUROTRANSMITTER_RECEPTOR_BINDING_AND_DOWNSTREAM_TRANSMISSION_IN_THE_POSTSYNAPTIC_CELL	33	0.368438	1.1243	0.299259	0.855958	1	1499	tags=30%, list=24%, signal=40%		PID_ECADHERIN_NASCENT_AJ_PATHWAY	34	-0.314909	-1.1172	0.258258	0.608333	1	1757	tags=38%, list=28%, signal=53%
REACTOME_GLYCOLYSIS	17	0.425163	1.12346	0.330551	0.852502	1	456	tags=24%, list=7%, signal=25%		KEGG_PATHWAYS_IN_CANCER	143	-0.246183	-1.11468	0.205607	0.610015	1	531	tags=15%, list=8%, signal=16%
REACTOME_GLOBAL_GENOMIC_NER_GG_NER	28	0.377994	1.1179	0.30687	0.865043	1	2020	tags=50%, list=32%, signal=73%		PID_RHOA_PATHWAY	31	-0.32936	-1.11076	0.282609	0.615284	1	290	tags=13%, list=5%, signal=13%
REACTOME_SIGNALING_BY_RHO_GTPASES	53	0.326317	1.11251	0.307471	0.877606	1	868	tags=19%, list=14%, signal=22%		BIOCARTA_MCALPAIN_PATHWAY	17	-0.386814	-1.10347	0.340426	0.62856	1	291	tags=18%, list=5%, signal=18%
KEGG_HUNTINGTONS_DISEASE	117	0.287841	1.10913	0.280156	0.882827	1	1854	tags=40%, list=29%, signal=56%		PID_REELIN_PATHWAY	19	-0.370646	-1.09146	0.342466	0.654578	1	1438	tags=32%, list=23%, signal=41%
KEGG_ENDOCYTOSIS	107	0.291466	1.10573	0.294906	0.888868	1	1686	tags=36%, list=27%, signal=48%		PID_EPHB_FWD_PATHWAY	31	-0.316123	-1.08826	0.315493	0.65827	1	2046	tags=45%, list=32%, signal=66%
PID_MET_PATHWAY	63	0.319337	1.10304	0.314714	0.892106	1	1487	tags=27%, list=24%, signal=35%		WNT_SIGNALING	31	-0.32009	-1.08234	0.328612	0.668922	1	613	tags=19%, list=10%, signal=21%
REACTOME_SCFSKP2_MEDIATED_DEGRADATION_OF_P27_P21	46	0.333862	1.10011	0.336257	0.896042	1	2848	tags=52%, list=45%, signal=94%		REACTOME_PRE_NOTCH_EXPRESSION_AND_PROCESSING	22	-0.349943	-1.08181	0.353425	0.665625	1	1507	tags=36%, list=24%, signal=48%
BIOCARTA_G1_PATHWAY	20	0.390534	1.0998	0.332303	0.890895	1	1130	tags=30%, list=18%, signal=36%		PID_SYNDECAN_2_PATHWAY	23	-0.342817	-1.07573	0.343085	0.677405	1	1425	tags=39%, list=23%, signal=50%
PID_FAS_PATHWAY	24	0.377984	1.09956	0.328704	0.885489	1	1923	tags=50%, list=30%, signal=72%		BIOCARTA_GPCR_PATHWAY	18	-0.366047	-1.07227	0.355556	0.682478	1	1274	tags=33%, list=20%, signal=42%
REACTOME_PI_METABOLISM	30	0.361691	1.09649	0.350153	0.890163	1	2064	tags=53%, list=33%, signal=79%		REACTOME_SIGNALING_BY_GPCR	94	-0.248308	-1.05537	0.329457	0.724215	1	1124	tags=22%, list=18%, signal=27%
KEGG_PROTEASOME	37	0.348971	1.09454	0.337226	0.890424	1	2848	tags=51%, list=45%, signal=93%		PID_LYSOPHOSPHOLIPID_PATHWAY	35	-0.301159	-1.05416	0.355224	0.722706	1	1454	tags=29%, list=23%, signal=37%
REACTOME_PROCESSIVE_SYNTHESIS_ON_THE_LAGGING_STRAND	15	0.420017	1.08837	0.364952	0.904991	1	1905	tags=60%, list=30%, signal=86%		REACTOME_RECYCLING_PATHWAY_OF_L1	20	-0.33976	-1.04624	0.380165	0.740003	1	263	tags=10%, list=4%, signal=10%
SIG_INSULIN_RECEPTOR_PATHWAY_IN_CARDIAC_MYOCYTES	39	0.347435	1.08789	0.342222	0.90064	1	1062	tags=23%, list=17%, signal=28%		REACTOME_PROLONGED_ERK_ACTIVATION_EVENTS	15	-0.367825	-1.04429	0.38718	0.740314	1	1101	tags=27%, list=17%, signal=32%
PID_CERAMIDE_PATHWAY	36	0.347253	1.08786	0.325265	0.894779	1	1752	tags=42%, list=28%, signal=57%		REACTOME_ANTIVIRAL_MECHANISM_BY_IFN_STIMULATED_GENES	54	-0.274924	-1.0442	0.386139	0.735621	1	1844	tags=43%, list=29%, signal=60%
KEGG_TIGHT_JUNCTION	69	0.305841	1.0867	0.327103	0.892975	1	1296	tags=30%, list=20%, signal=38%		KEGG_CALCIUM_SIGNALING_PATHWAY	41	-0.293053	-1.04356	0.391586	0.732548	1	678	tags=20%, list=11%, signal=22%
PID_TNF_PATHWAY	33	0.35091	1.08527	0.334848	0.89216	1	2149	tags=36%, list=34%, signal=55%		REACTOME_SIGNALING_BY_HIPPO	15	-0.365368	-1.04356	0.407303	0.727762	1	968	tags=27%, list=15%, signal=31%
REACTOME_INTEGRATION_OF_ENERGY_METABOLISM	47	0.325638	1.08357	0.357247	0.892299	1	859	tags=19%, list=14%, signal=22%		KEGG_NOTCH_SIGNALING_PATHWAY	20	-0.345207	-1.04345	0.374372	0.723338	1	1744	tags=55%, list=28%, signal=76%
BIOCARTA_EGF_PATHWAY	21	0.391374	1.07593	0.374408	0.912139	1	1674	tags=43%, list=26%, signal=58%		PID_EPHRINB_REV_PATHWAY	16	-0.355249	-1.04143	0.39418	0.724458	1	745	tags=19%, list=12%, signal=21%
REACTOME_CHOLESTEROL_BIOSYNTHESIS	17	0.407233	1.07523	0.376667	0.908639	1	1661	tags=41%, list=26%, signal=56%		REACTOME_INTERACTIONS_OF_VPR_WITH_HOST_CELLULAR_PROTEINS	31	-0.309417	-1.02688	0.395095	0.760299	1	1982	tags=42%, list=31%, signal=61%
REACTOME_TRIGLYCERIDE_BIOSYNTHESIS	26	0.363031	1.0672	0.367534	0.929867	1	715	tags=19%, list=11%, signal=22%		KEGG_PPAR_SIGNALING_PATHWAY	24	-0.321104	-1.02343	0.413979	0.765108	1	586	tags=25%, list=9%, signal=27%
REACTOME_ACTIVATION_OF_ATR_IN_RESPONSE_TO_REPLICATION_STRESS	27	0.356564	1.06717	0.373313	0.924028	1	2890	tags=67%, list=46%, signal=122%		REACTOME_GASTRIN_CREB_SIGNALLING_PATHWAY_VIA_PKC_AND_MAPK	40	-0.28629	-1.01588	0.390769	0.781715	1	1101	tags=28%, list=17%, signal=33%
REACTOME_INNATE_IMMUNE_SYSTEM	93	0.28445	1.06491	0.351166	0.925878	1	2155	tags=41%, list=34%, signal=61%		KEGG_B_CELL_RECEPTOR_SIGNALING_PATHWAY	34	-0.297829	-1.01246	0.412121	0.786215	1	1374	tags=32%, list=22%, signal=41%
REACTOME_CELL_DEATH_SIGNALLING_VIA_NRAGE_NRIF_AND_NADE	31	0.348843	1.06394	0.38088	0.923335	1	2069	tags=45%, list=33%, signal=67%		PID_BETA_CATENIN_NUC_PATHWAY	32	-0.291376	-1.0009	0.446023	0.814141	1	443	tags=13%, list=7%, signal=13%
REACTOME_SIGNALING_BY_ROBO_RECEPTOR	19	0.384322	1.0626	0.388179	0.921696	1	990	tags=26%, list=16%, signal=31%		REACTOME_APC_C_CDC20_MEDIATED_DEGRADATION_OF_CYCLIN_B	15	-0.347817	-0.990136	0.464286	0.840205	1	2220	tags=60%, list=35%, signal=92%
BIOCARTA_HIVNEF_PATHWAY	37	0.327522	1.06148	0.379045	0.919564	1	1514	tags=30%, list=24%, signal=39%		PID_ALPHA_SYNUCLEIN_PATHWAY	19	-0.325633	-0.988459	0.441489	0.839677	1	60	tags=11%, list=1%, signal=11%
REACTOME_REGULATION_OF_APOPTOSIS	48	0.315136	1.05744	0.381381	0.927118	1	2852	tags=54%, list=45%, signal=98%		REACTOME_G_ALPHA_Q_SIGNALLING_EVENTS	22	-0.310525	-0.98381	0.46114	0.848089	1	1801	tags=36%, list=28%, signal=51%
REACTOME_CELL_CYCLE_CHECKPOINTS	89	0.287453	1.05428	0.363265	0.932022	1	2890	tags=53%, list=46%, signal=96%		REACTOME_SIGNALING_BY_PDGF	63	-0.247017	-0.982198	0.477778	0.847573	1	1124	tags=22%, list=18%, signal=27%
REACTOME_ACTIVATION_OF_CHAPERONE_GENES_BY_XBP1S	31	0.341303	1.05171	0.377581	0.934473	1	1670	tags=42%, list=26%, signal=57%		KEGG_RNA_POLYMERASE	21	-0.322157	-0.981877	0.493438	0.843406	1	1057	tags=24%, list=17%, signal=28%
REACTOME_RNA_POL_I_TRANSCRIPTION_INITIATION	16	0.401529	1.04798	0.401264	0.941575	1	1683	tags=50%, list=27%, signal=68%		ST_DIFFERENTIATION_PATHWAY_IN_PC12_CELLS	23	-0.304628	-0.973034	0.510989	0.864005	1	1187	tags=39%, list=19%, signal=48%
REACTOME_LAGGING_STRAND_SYNTHESIS	19	0.386475	1.0474	0.397174	0.937768	1	2020	tags=53%, list=32%, signal=77%		KEGG_BLADDER_CANCER	21	-0.309366	-0.970828	0.505952	0.865203	1	531	tags=24%, list=8%, signal=26%
KEGG_CARDIAC_MUSCLE_CONTRACTION	31	0.342903	1.03816	0.418155	0.96237	1	2718	tags=61%, list=43%, signal=107%		REACTOME_ELONGATION_ARREST_AND_RECOVERY	21	-0.310839	-0.968801	0.508242	0.865659	1	585	tags=19%, list=9%, signal=21%
REACTOME_IL1_SIGNALING	16	0.396839	1.0379	0.403279	0.957344	1	2153	tags=50%, list=34%, signal=76%		REACTOME_PERK_REGULATED_GENE_EXPRESSION	17	-0.333749	-0.968616	0.473684	0.861034	1	1747	tags=53%, list=28%, signal=73%
PID_INSULIN_PATHWAY	32	0.334587	1.03656	0.393665	0.956046	1	1973	tags=41%, list=31%, signal=59%		BIOCARTA_EIF4_PATHWAY	19	-0.31989	-0.967956	0.489529	0.857841	1	1116	tags=37%, list=18%, signal=45%
REACTOME_SIGNALING_BY_WNT	53	0.303707	1.03503	0.397399	0.955449	1	675	tags=13%, list=11%, signal=15%		PID_HES_HEY_PATHWAY	25	-0.298743	-0.964027	0.508772	0.863796	1	1532	tags=36%, list=24%, signal=47%
PID_IL2_STAT5_PATHWAY	15	0.397906	1.03321	0.408497	0.955424	1	2711	tags=73%, list=43%, signal=128%		PID_CXCR4_PATHWAY	58	-0.24654	-0.961353	0.520505	0.866542	1	297	tags=10%, list=5%, signal=11%
REACTOME_METABOLISM_OF_NUCLEOTIDES	52	0.310367	1.03154	0.424658	0.955236	1	1245	tags=25%, list=20%, signal=31%		REACTOME_RNA_POL_I_TRANSCRIPTION	27	-0.291961	-0.96072	0.493075	0.863342	1	1260	tags=30%, list=20%, signal=37%
BIOCARTA_TPO_PATHWAY	16	0.390381	1.02992	0.434231	0.955096	1	1165	tags=31%, list=18%, signal=38%		REACTOME_MEIOSIS	40	-0.26568	-0.956827	0.533742	0.869258	1	1709	tags=35%, list=27%, signal=48%
REACTOME_DNA_STRAND_ELONGATION	30	0.336148	1.02849	0.405446	0.954117	1	2020	tags=53%, list=32%, signal=78%		BIOCARTA_PPARA_PATHWAY	32	-0.278726	-0.953895	0.51952	0.872533	1	1316	tags=25%, list=21%, signal=31%
BIOCARTA_CDC42RAC_PATHWAY	15	0.402498	1.02807	0.437299	0.9501	1	2443	tags=67%, list=39%, signal=108%		BIOCARTA_FAS_PATHWAY	19	-0.318187	-0.952682	0.522472	0.871183	1	593	tags=21%, list=9%, signal=23%
REACTOME_SIGNALING_BY_THE_B_CELL_RECEPTOR_BCR	83	0.282265	1.02752	0.420908	0.946362	1	2373	tags=42%, list=38%, signal=67%		KEGG_LONG_TERM_POTENTIATION	32	-0.276802	-0.95197	0.509537	0.868422	1	1274	tags=28%, list=20%, signal=35%
BIOCARTA_IL1R_PATHWAY	16	0.389402	1.02562	0.455272	0.947029	1	2582	tags=56%, list=41%, signal=95%		KEGG_DRUG_METABOLISM_OTHER_ENZYMES	16	-0.328122	-0.949303	0.532432	0.870847	1	685	tags=31%, list=11%, signal=35%
REACTOME_PREFOLDIN_MEDIATED_TRANSFER_OF_SUBSTRATE_TO_CCT_TRIC	21	0.366734	1.02371	0.445469	0.947445	1	1403	tags=29%, list=22%, signal=37%		BIOCARTA_TFF_PATHWAY	17	-0.321359	-0.943747	0.505128	0.881302	1	1374	tags=41%, list=22%, signal=52%
KEGG_PORPHYRIN_AND_CHLOROPHYLL_METABOLISM	21	0.366301	1.02142	0.433588	0.9493	1	625	tags=33%, list=10%, signal=37%		KEGG_WNT_SIGNALING_PATHWAY	61	-0.236005	-0.942855	0.570922	0.878884	1	489	tags=11%, list=8%, signal=12%
KEGG_UBIQUITIN_MEDIATED_PROTEOLYSIS	85	0.278923	1.02091	0.428762	0.945578	1	2243	tags=46%, list=35%, signal=70%		REACTOME_MITOCHONDRIAL_PROTEIN_IMPORT	38	-0.267064	-0.940205	0.570957	0.881267	1	885	tags=24%, list=14%, signal=27%
REACTOME_MITOTIC_G1_G1_S_PHASES	102	0.271359	1.01757	0.432249	0.950792	1	2015	tags=35%, list=32%, signal=51%		REACTOME_TRANSPORT_OF_MATURE_MRNA_DERIVED_FROM_AN_INTRONLESS_TRANSCRIPT	32	-0.285355	-0.938307	0.553719	0.8815	1	1986	tags=41%, list=31%, signal=59%
KEGG_INOSITOL_PHOSPHATE_METABOLISM	32	0.333171	1.01511	0.432678	0.953369	1	941	tags=28%, list=15%, signal=33%		PID_TGFBR_PATHWAY	36	-0.263424	-0.934895	0.549488	0.886018	1	3	tags=3%, list=0%, signal=3%
PID_TCPTP_PATHWAY	29	0.340121	1.01276	0.461069	0.956007	1	852	tags=21%, list=13%, signal=24%		BIOCARTA_FCER1_PATHWAY	21	-0.301921	-0.934573	0.535912	0.882093	1	1425	tags=33%, list=23%, signal=43%
SIG_PIP3_SIGNALING_IN_CARDIAC_MYOCTES	42	0.311198	1.00867	0.444444	0.963718	1	1570	tags=29%, list=25%, signal=38%		REACTOME_MEMBRANE_TRAFFICKING	86	-0.225917	-0.929334	0.603571	0.891227	1	218	tags=6%, list=3%, signal=6%
KEGG_CYTOSOLIC_DNA_SENSING_PATHWAY	23	0.349622	1.00417	0.459293	0.972452	1	292	tags=9%, list=5%, signal=9%		REACTOME_HIV_LIFE_CYCLE	91	-0.218723	-0.92192	0.610526	0.906707	1	1567	tags=29%, list=25%, signal=37%
BIOCARTA_TOLL_PATHWAY	18	0.372827	0.994836	0.488853	0.996433	1	2582	tags=56%, list=41%, signal=94%		REACTOME_PLATELET_ACTIVATION_SIGNALING_AND_AGGREGATION	82	-0.227836	-0.918544	0.661224	0.911094	1	1374	tags=22%, list=22%, signal=28%
REACTOME_BIOSYNTHESIS_OF_THE_N_GLYCAN_PRECURSOR_DOLICHOL_LIPID_LINKED_OLIGOSACCHARIDE_LLO_AND_TRANSFER_TO_A_NASCENT_PROTEIN	16	0.378217	0.993729	0.483254	0.994635	1	994	tags=31%, list=16%, signal=37%		REACTOME_RNA_POL_I_RNA_POL_III_AND_MITOCHONDRIAL_TRANSCRIPTION	48	-0.249039	-0.915958	0.601796	0.912911	1	1034	tags=23%, list=16%, signal=27%
KEGG_AMYOTROPHIC_LATERAL_SCLEROSIS_ALS	27	0.339719	0.99099	0.467717	0.997994	1	1514	tags=41%, list=24%, signal=53%		KEGG_LONG_TERM_DEPRESSION	28	-0.279822	-0.903786	0.627397	0.940829	1	617	tags=18%, list=10%, signal=20%
PID_NFKAPPAB_CANONICAL_PATHWAY	15	0.383831	0.98879	0.462758	0.999726	1	2860	tags=67%, list=45%, signal=121%		REACTOME_CHROMOSOME_MAINTENANCE	61	-0.232892	-0.903422	0.640411	0.936748	1	1486	tags=26%, list=23%, signal=34%
BIOCARTA_MAPK_PATHWAY	56	0.2878	0.988659	0.489655	0.994786	1	1471	tags=30%, list=23%, signal=39%		KEGG_GNRH_SIGNALING_PATHWAY	46	-0.241828	-0.903062	0.686567	0.932779	1	617	tags=15%, list=10%, signal=17%
KEGG_PHOSPHATIDYLINOSITOL_SIGNALING_SYSTEM	37	0.314703	0.984742	0.496263	1	1	1790	tags=46%, list=28%, signal=64%		BIOCARTA_HDAC_PATHWAY	16	-0.323384	-0.902742	0.59673	0.928707	1	1274	tags=31%, list=20%, signal=39%
BIOCARTA_MYOSIN_PATHWAY	19	0.352348	0.971904	0.510501	1	1	1646	tags=37%, list=26%, signal=50%		ST_ADRENERGIC	16	-0.318383	-0.89834	0.587179	0.935325	1	1116	tags=38%, list=18%, signal=45%
ST_P38_MAPK_PATHWAY	22	0.34495	0.970931	0.501582	1	1	1471	tags=36%, list=23%, signal=47%		KEGG_GLIOMA	33	-0.256942	-0.894807	0.624242	0.939884	1	1116	tags=27%, list=18%, signal=33%
KEGG_VIRAL_MYOCARDITIS	21	0.348204	0.968355	0.514331	1	1	990	tags=33%, list=16%, signal=39%		KEGG_VEGF_SIGNALING_PATHWAY	36	-0.254921	-0.891722	0.641243	0.942768	1	531	tags=14%, list=8%, signal=15%
KEGG_PROGESTERONE_MEDIATED_OOCYTE_MATURATION	45	0.291191	0.965725	0.510981	1	1	1144	tags=20%, list=18%, signal=24%		KEGG_P53_SIGNALING_PATHWAY	30	-0.265483	-0.890824	0.652542	0.940328	1	495	tags=13%, list=8%, signal=14%
REACTOME_SIGNALING_BY_SCF_KIT	47	0.2947	0.963213	0.516035	1	1	1675	tags=38%, list=26%, signal=52%		KEGG_SPHINGOLIPID_METABOLISM	18	-0.298544	-0.878623	0.610119	0.966427	1	751	tags=28%, list=12%, signal=31%
REACTOME_IMMUNE_SYSTEM	417	0.219793	0.961259	0.601359	1	1	2029	tags=32%, list=32%, signal=44%		PID_RB_1PATHWAY	42	-0.244431	-0.875992	0.705882	0.967974	1	1556	tags=38%, list=25%, signal=50%
REACTOME_GAB1_SIGNALOSOME	24	0.330482	0.959739	0.515723	1	1	2006	tags=50%, list=32%, signal=73%		REACTOME_ACTIVATION_OF_GENES_BY_ATF4	15	-0.310169	-0.875356	0.627551	0.964689	1	1747	tags=53%, list=28%, signal=74%
KEGG_FC_GAMMA_R_MEDIATED_PHAGOCYTOSIS	58	0.281238	0.958628	0.538569	1	1	1987	tags=41%, list=31%, signal=60%		PID_TELOMERASE_PATHWAY	46	-0.233625	-0.867337	0.70679	0.979888	1	1444	tags=30%, list=23%, signal=39%
REACTOME_ER_PHAGOSOME_PATHWAY	47	0.286652	0.957918	0.520995	1	1	541	tags=11%, list=9%, signal=12%		BIOCARTA_PYK2_PATHWAY	23	-0.278992	-0.866618	0.661677	0.97677	1	1454	tags=39%, list=23%, signal=51%
REACTOME_PI3K_EVENTS_IN_ERBB4_SIGNALING	21	0.344133	0.952372	0.519355	1	1	2006	tags=57%, list=32%, signal=83%		REACTOME_INTERFERON_SIGNALING	75	-0.211809	-0.85973	0.729008	0.988464	1	1721	tags=36%, list=27%, signal=49%
BIOCARTA_IGF1MTOR_PATHWAY	17	0.354207	0.95167	0.507177	1	1	1674	tags=29%, list=26%, signal=40%		PID_CMYB_PATHWAY	40	-0.247091	-0.858419	0.723724	0.986853	1	1375	tags=33%, list=22%, signal=41%
PID_ARF6_PATHWAY	18	0.352784	0.942728	0.546012	1	1	269	tags=17%, list=4%, signal=17%		REACTOME_LATE_PHASE_OF_HIV_LIFE_CYCLE	82	-0.203591	-0.856944	0.749129	0.985605	1	1323	tags=23%, list=21%, signal=29%
REACTOME_TOLL_RECEPTOR_CASCADES	58	0.273514	0.942517	0.567449	1	1	2210	tags=48%, list=35%, signal=74%		BIOCARTA_WNT_PATHWAY	16	-0.307387	-0.856522	0.652062	0.981833	1	4386	tags=100%, list=69%, signal=325%
BIOCARTA_GLEEVEC_PATHWAY	18	0.349971	0.942502	0.527132	1	1	1674	tags=44%, list=26%, signal=60%		BIOCARTA_AGR_PATHWAY	22	-0.270918	-0.843627	0.680441	1	1	2046	tags=55%, list=32%, signal=80%
REACTOME_NUCLEAR_EVENTS_KINASE_AND_TRANSCRIPTION_FACTOR_ACTIVATION	17	0.355812	0.941701	0.546474	1	1	626	tags=29%, list=10%, signal=33%		BIOCARTA_ECM_PATHWAY	19	-0.283015	-0.842943	0.645429	1	1	1101	tags=26%, list=17%, signal=32%
KEGG_JAK_STAT_SIGNALING_PATHWAY	33	0.303508	0.93973	0.533128	1	1	1939	tags=39%, list=31%, signal=57%		BIOCARTA_ERK_PATHWAY	19	-0.281274	-0.840995	0.698061	1	1	531	tags=21%, list=8%, signal=23%
REACTOME_MITOCHONDRIAL_TRNA_AMINOACYLATION	20	0.341239	0.939643	0.537152	1	1	1142	tags=30%, list=18%, signal=36%		PID_RAC1_REG_PATHWAY	20	-0.273051	-0.839126	0.699187	1	1	518	tags=15%, list=8%, signal=16%
PID_AURORA_A_PATHWAY	20	0.337432	0.939289	0.540412	1	1	849	tags=20%, list=13%, signal=23%		PID_ENDOTHELIN_PATHWAY	28	-0.255101	-0.83775	0.714286	1	1	2050	tags=54%, list=32%, signal=79%
REACTOME_PLATELET_HOMEOSTASIS	26	0.324486	0.938628	0.559271	1	1	675	tags=27%, list=11%, signal=30%		PID_LYMPH_ANGIOGENESIS_PATHWAY	19	-0.277457	-0.835343	0.6825	1	1	290	tags=16%, list=5%, signal=16%
REACTOME_SIGNALLING_BY_NGF	124	0.239457	0.935293	0.59383	1	1	2019	tags=35%, list=32%, signal=51%		PID_VEGFR1_2_PATHWAY	53	-0.216493	-0.826817	0.794953	1	1	2056	tags=45%, list=33%, signal=67%
PID_CD40_PATHWAY	17	0.35509	0.934513	0.543408	1	1	2582	tags=65%, list=41%, signal=109%		ST_G_ALPHA_I_PATHWAY	17	-0.287813	-0.821936	0.680441	1	1	1374	tags=41%, list=22%, signal=52%
REACTOME_P75_NTR_RECEPTOR_MEDIATED_SIGNALLING	44	0.285007	0.933138	0.569767	1	1	2069	tags=41%, list=33%, signal=60%		REACTOME_GOLGI_ASSOCIATED_VESICLE_BIOGENESIS	36	-0.234097	-0.820081	0.778107	1	1	470	tags=11%, list=7%, signal=12%
PID_IL2_1PATHWAY	32	0.30115	0.932165	0.543511	1	1	1939	tags=41%, list=31%, signal=58%		REACTOME_G1_PHASE	25	-0.257059	-0.817494	0.747851	1	1	262	tags=12%, list=4%, signal=12%
PID_ARF_3PATHWAY	17	0.341096	0.930733	0.54088	1	1	1824	tags=35%, list=29%, signal=49%		REACTOME_COSTIMULATION_BY_THE_CD28_FAMILY	27	-0.250598	-0.813925	0.737654	1	1	105	tags=7%, list=2%, signal=8%
REACTOME_ADAPTIVE_IMMUNE_SYSTEM	272	0.220679	0.930645	0.667053	1	1	1845	tags=30%, list=29%, signal=41%		PID_ANGIOPOIETIN_RECEPTOR_PATHWAY	29	-0.239644	-0.806203	0.77635	1	1	1441	tags=28%, list=23%, signal=36%
REACTOME_KINESINS	19	0.343747	0.929209	0.568	1	1	516	tags=16%, list=8%, signal=17%		REACTOME_MITOTIC_PROMETAPHASE	69	-0.199179	-0.803095	0.862453	1	1	1486	tags=29%, list=23%, signal=37%
PID_RHOA_REG_PATHWAY	27	0.314309	0.928462	0.574815	1	1	2328	tags=56%, list=37%, signal=88%		PID_MAPK_TRK_PATHWAY	22	-0.254722	-0.802658	0.735537	1	1	1101	tags=32%, list=17%, signal=38%
REACTOME_THE_ROLE_OF_NEF_IN_HIV1_REPLICATION_AND_DISEASE_PATHOGENESIS	15	0.361769	0.926572	0.563694	1	1	1845	tags=27%, list=29%, signal=38%		REACTOME_TRANSPORT_OF_RIBONUCLEOPROTEINS_INTO_THE_HOST_NUCLEUS	27	-0.243281	-0.795361	0.795252	1	1	1844	tags=37%, list=29%, signal=52%
REACTOME_GPCR_DOWNSTREAM_SIGNALING	59	0.265518	0.926378	0.569118	1	1	2019	tags=39%, list=32%, signal=57%		PID_CASPASE_PATHWAY	31	-0.238542	-0.793086	0.811047	1	1	807	tags=16%, list=13%, signal=18%
REACTOME_SIGNALLING_TO_RAS	19	0.337535	0.921702	0.592892	1	1	1265	tags=32%, list=20%, signal=39%		KEGG_PYRIMIDINE_METABOLISM	68	-0.198896	-0.792407	0.875862	1	1	739	tags=15%, list=12%, signal=16%
REACTOME_DESTABILIZATION_OF_MRNA_BY_AUF1_HNRNP_D0	45	0.285273	0.921516	0.597285	1	1	2848	tags=49%, list=45%, signal=88%		KEGG_MELANOMA	27	-0.241999	-0.787983	0.773371	1	1	1116	tags=30%, list=18%, signal=36%
REACTOME_CLASS_I_MHC_MEDIATED_ANTIGEN_PROCESSING_PRESENTATION	143	0.234352	0.920757	0.632111	1	1	2370	tags=43%, list=37%, signal=67%		BIOCARTA_TNFR1_PATHWAY	21	-0.253678	-0.777425	0.769231	1	1	593	tags=14%, list=9%, signal=16%
REACTOME_PI3K_EVENTS_IN_ERBB2_SIGNALING	25	0.319928	0.920513	0.590625	1	1	1674	tags=44%, list=26%, signal=60%		BIOCARTA_P38MAPK_PATHWAY	27	-0.235589	-0.777363	0.773585	1	1	1092	tags=26%, list=17%, signal=31%
BIOCARTA_TEL_PATHWAY	15	0.351613	0.919813	0.567657	1	1	1165	tags=33%, list=18%, signal=41%		PID_AVB3_INTEGRIN_PATHWAY	37	-0.218057	-0.768564	0.860795	1	1	78	tags=5%, list=1%, signal=5%
KEGG_BASE_EXCISION_REPAIR	22	0.325759	0.917844	0.607812	1	1	1905	tags=55%, list=30%, signal=78%		PID_ERBB1_RECEPTOR_PROXIMAL_PATHWAY	29	-0.225339	-0.76141	0.857558	1	1	1374	tags=28%, list=22%, signal=35%
KEGG_NEUROTROPHIN_SIGNALING_PATHWAY	67	0.256917	0.914493	0.595833	1	1	1443	tags=24%, list=23%, signal=31%		PID_PTP1B_PATHWAY	28	-0.230684	-0.759883	0.809816	1	1	1757	tags=43%, list=28%, signal=59%
PID_NEPHRIN_NEPH1_PATHWAY	20	0.332058	0.912866	0.604959	1	1	2018	tags=50%, list=32%, signal=73%		PID_ILK_PATHWAY	35	-0.21736	-0.758446	0.854749	1	1	711	tags=14%, list=11%, signal=16%
KEGG_CELL_CYCLE	83	0.247162	0.910637	0.644562	1	1	1966	tags=34%, list=31%, signal=48%		KEGG_ALDOSTERONE_REGULATED_SODIUM_REABSORPTION	16	-0.268357	-0.753581	0.792899	1	1	490	tags=19%, list=8%, signal=20%
ST_ERK1_ERK2_MAPK_PATHWAY	21	0.322872	0.907518	0.601852	1	1	449	tags=19%, list=7%, signal=20%		PID_TAP63_PATHWAY	30	-0.225067	-0.752056	0.846154	1	1	501	tags=13%, list=8%, signal=14%
PID_KIT_PATHWAY	28	0.303702	0.907054	0.622951	1	1	1401	tags=32%, list=22%, signal=41%		BIOCARTA_BCR_PATHWAY	17	-0.252786	-0.750584	0.800512	1	1	531	tags=12%, list=8%, signal=13%
REACTOME_SIGNALLING_TO_ERKS	25	0.311763	0.903921	0.609351	1	1	1265	tags=24%, list=20%, signal=30%		PID_ER_NONGENOMIC_PATHWAY	25	-0.239898	-0.750007	0.819767	1	1	1374	tags=32%, list=22%, signal=41%
BIOCARTA_VEGF_PATHWAY	18	0.337751	0.899787	0.610837	1	1	2041	tags=39%, list=32%, signal=57%		PID_HEDGEHOG_GLI_PATHWAY	31	-0.22009	-0.745168	0.884831	1	1	1444	tags=35%, list=23%, signal=46%
PID_IL12_2PATHWAY	20	0.328554	0.897632	0.613954	1	1	1834	tags=45%, list=29%, signal=63%		REACTOME_TCR_SIGNALING	22	-0.241912	-0.744263	0.831461	1	1	2067	tags=45%, list=33%, signal=67%
PID_ERBB1_DOWNSTREAM_PATHWAY	83	0.242284	0.893034	0.672269	1	1	1935	tags=39%, list=31%, signal=55%		PID_NCADHERIN_PATHWAY	26	-0.2319	-0.743608	0.840108	1	1	1439	tags=31%, list=23%, signal=40%
REACTOME_SIGNALING_BY_FGFR_MUTANTS	18	0.329765	0.892049	0.618153	1	1	852	tags=22%, list=13%, signal=26%		BIOCARTA_FMLP_PATHWAY	20	-0.240896	-0.743113	0.814815	1	1	1316	tags=25%, list=21%, signal=31%
KEGG_MAPK_SIGNALING_PATHWAY	104	0.236153	0.891791	0.670256	1	1	1499	tags=30%, list=24%, signal=38%		REACTOME_NFKB_AND_MAP_KINASES_ACTIVATION_MEDIATED_BY_TLR4_SIGNALING_REPERTOIRE	41	-0.197392	-0.73352	0.919003	1	1	1101	tags=22%, list=17%, signal=26%
REACTOME_NGF_SIGNALLING_VIA_TRKA_FROM_THE_PLASMA_MEMBRANE	82	0.245187	0.890163	0.647059	1	1	1824	tags=33%, list=29%, signal=46%		REACTOME_REGULATION_OF_GLUCOKINASE_BY_GLUCOKINASE_REGULATORY_PROTEIN	25	-0.228633	-0.731942	0.861111	1	1	1844	tags=36%, list=29%, signal=51%
KEGG_VASCULAR_SMOOTH_MUSCLE_CONTRACTION	41	0.276643	0.886472	0.63253	1	1	1677	tags=39%, list=27%, signal=53%		REACTOME_NOTCH1_INTRACELLULAR_DOMAIN_REGULATES_TRANSCRIPTION	26	-0.224405	-0.731457	0.883469	1	1	1444	tags=31%, list=23%, signal=40%
PID_SHP2_PATHWAY	23	0.310497	0.882401	0.652733	1	1	1384	tags=35%, list=22%, signal=44%		PID_HNF3A_PATHWAY	20	-0.246608	-0.731099	0.856369	1	1	1187	tags=30%, list=19%, signal=37%
PID_RETINOIC_ACID_PATHWAY	21	0.318605	0.880833	0.644444	1	1	1581	tags=29%, list=25%, signal=38%		REACTOME_MYD88_MAL_CASCADE_INITIATED_ON_PLASMA_MEMBRANE	44	-0.193306	-0.727473	0.91018	1	1	1101	tags=20%, list=17%, signal=25%
REACTOME_TRIF_MEDIATED_TLR3_SIGNALING	43	0.265924	0.874717	0.672727	1	1	1984	tags=42%, list=31%, signal=61%		ST_T_CELL_SIGNAL_TRANSDUCTION	20	-0.237	-0.727141	0.865952	1	1	2067	tags=60%, list=33%, signal=89%
KEGG_NON_SMALL_CELL_LUNG_CANCER	34	0.280048	0.870686	0.658055	1	1	1779	tags=38%, list=28%, signal=53%		PID_NETRIN_PATHWAY	24	-0.227251	-0.726934	0.853026	1	1	1236	tags=29%, list=20%, signal=36%
KEGG_GAP_JUNCTION	37	0.275296	0.865303	0.667171	1	1	1592	tags=32%, list=25%, signal=43%		KEGG_NATURAL_KILLER_CELL_MEDIATED_CYTOTOXICITY	35	-0.208293	-0.725762	0.891813	1	1	531	tags=14%, list=8%, signal=16%
REACTOME_DNA_REPAIR	67	0.240989	0.861943	0.696756	1	1	2381	tags=48%, list=38%, signal=76%		KEGG_TGF_BETA_SIGNALING_PATHWAY	31	-0.209335	-0.725056	0.89881	1	1	1187	tags=19%, list=19%, signal=24%
PID_CXCR3_PATHWAY	26	0.292495	0.858051	0.691943	1	1	2006	tags=46%, list=32%, signal=67%		REACTOME_POST_TRANSLATIONAL_PROTEIN_MODIFICATION	81	-0.174328	-0.716453	0.968198	1	1	1277	tags=25%, list=20%, signal=31%
PID_THROMBIN_PAR1_PATHWAY	27	0.291357	0.85493	0.659259	1	1	1674	tags=37%, list=26%, signal=50%		REACTOME_IL_2_SIGNALING	22	-0.231024	-0.715741	0.864023	1	1	1532	tags=36%, list=24%, signal=48%
PID_ATR_PATHWAY	28	0.284898	0.850414	0.672496	1	1	2057	tags=36%, list=33%, signal=53%		PID_RAC1_PATHWAY	42	-0.194359	-0.713899	0.921384	1	1	1542	tags=31%, list=24%, signal=41%
KEGG_REGULATION_OF_ACTIN_CYTOSKELETON	113	0.222633	0.849625	0.745455	1	1	1914	tags=38%, list=30%, signal=54%		PID_CDC42_REG_PATHWAY	19	-0.236475	-0.705359	0.84949	1	1	1697	tags=32%, list=27%, signal=43%
REACTOME_FORMATION_OF_TUBULIN_FOLDING_INTERMEDIATES_BY_CCT_TRIC	15	0.330356	0.84905	0.657627	1	1	500	tags=13%, list=8%, signal=14%		REACTOME_TRAF6_MEDIATED_INDUCTION_OF_NFKB_AND_MAP_KINASES_UPON_TLR7_8_OR_9_ACTIVATION	43	-0.193748	-0.705053	0.936364	1	1	1101	tags=21%, list=17%, signal=25%
REACTOME_SIGNALING_BY_FGFR1_MUTANTS	15	0.327496	0.844946	0.667769	1	1	852	tags=20%, list=13%, signal=23%		REACTOME_MEIOTIC_RECOMBINATION	23	-0.22351	-0.701209	0.887052	1	1	1199	tags=22%, list=19%, signal=27%
BIOCARTA_AKT_PATHWAY	16	0.319172	0.843725	0.677524	1	1	1923	tags=38%, list=30%, signal=54%		PID_FOXO_PATHWAY	33	-0.204202	-0.699498	0.926605	1	1	1781	tags=36%, list=28%, signal=50%
KEGG_FC_EPSILON_RI_SIGNALING_PATHWAY	34	0.268788	0.843639	0.686728	1	1	1894	tags=38%, list=30%, signal=54%		REACTOME_FACTORS_INVOLVED_IN_MEGAKARYOCYTE_DEVELOPMENT_AND_PLATELET_PRODUCTION	67	-0.175853	-0.695414	0.952978	1	1	401	tags=9%, list=6%, signal=9%
REACTOME_SIGNALING_BY_ERBB4	50	0.250915	0.842607	0.714487	1	1	1401	tags=30%, list=22%, signal=38%		KEGG_APOPTOSIS	43	-0.193956	-0.695276	0.924012	1	1	1342	tags=23%, list=21%, signal=29%
REACTOME_SIGNALING_BY_FGFR1_FUSION_MUTANTS	15	0.327496	0.841534	0.678689	1	1	852	tags=20%, list=13%, signal=23%		REACTOME_SIGNALING_BY_EGFR_IN_CANCER	71	-0.169838	-0.690439	0.985185	1	1	1173	tags=20%, list=19%, signal=24%
KEGG_ACUTE_MYELOID_LEUKEMIA	34	0.274288	0.841438	0.728507	1	1	1987	tags=41%, list=31%, signal=60%		PID_IL2_PI3K_PATHWAY	20	-0.226606	-0.689799	0.889744	1	1	1447	tags=25%, list=23%, signal=32%
BIOCARTA_HER2_PATHWAY	15	0.333595	0.838561	0.693443	1	1	782	tags=20%, list=12%, signal=23%		KEGG_T_CELL_RECEPTOR_SIGNALING_PATHWAY	50	-0.179951	-0.681897	0.969789	1	1	1909	tags=38%, list=30%, signal=54%
REACTOME_ANTIGEN_PROCESSING_CROSS_PRESENTATION	50	0.248222	0.837587	0.733918	1	1	541	tags=10%, list=9%, signal=11%		BIOCARTA_CXCR4_PATHWAY	17	-0.238374	-0.676556	0.871134	1	1	1454	tags=29%, list=23%, signal=38%
PID_BARD1_PATHWAY	21	0.297589	0.830628	0.707355	1	1	1260	tags=29%, list=20%, signal=36%		REACTOME_CITRIC_ACID_CYCLE_TCA_CYCLE	17	-0.231005	-0.675793	0.895161	1	1	644	tags=12%, list=10%, signal=13%
BIOCARTA_GH_PATHWAY	16	0.311709	0.828652	0.695798	1	1	1165	tags=31%, list=18%, signal=38%		PID_PI3KCI_PATHWAY	25	-0.208966	-0.669863	0.942363	1	1	2119	tags=44%, list=34%, signal=66%
PID_PDGFRB_PATHWAY	99	0.21861	0.826312	0.812419	1	1	864	tags=15%, list=14%, signal=17%		KEGG_COLORECTAL_CANCER	38	-0.190378	-0.667919	0.954416	1	1	1116	tags=24%, list=18%, signal=29%
PID_LIS1_PATHWAY	22	0.292724	0.826224	0.719436	1	1	990	tags=18%, list=16%, signal=21%		PID_EPHA2_FWD_PATHWAY	16	-0.232932	-0.666344	0.896739	1	1	2017	tags=50%, list=32%, signal=73%
SIG_BCR_SIGNALING_PATHWAY	27	0.273536	0.824819	0.718373	1	1	1937	tags=37%, list=31%, signal=53%		PID_ERA_GENOMIC_PATHWAY	39	-0.185791	-0.662624	0.960843	1	1	926	tags=21%, list=15%, signal=24%
SIG_CHEMOTAXIS	30	0.272237	0.82388	0.728097	1	1	1674	tags=37%, list=26%, signal=50%		REACTOME_NEP_NS2_INTERACTS_WITH_THE_CELLULAR_EXPORT_MACHINERY	27	-0.202055	-0.662333	0.917404	1	1	1844	tags=33%, list=29%, signal=47%
REACTOME_TCA_CYCLE_AND_RESPIRATORY_ELECTRON_TRANSPORT	97	0.218327	0.823447	0.816138	1	1	1854	tags=42%, list=29%, signal=59%		PID_P73PATHWAY	46	-0.181661	-0.662295	0.964169	1	1	1085	tags=20%, list=17%, signal=23%
BIOCARTA_RHO_PATHWAY	26	0.285628	0.822146	0.726979	1	1	2534	tags=62%, list=40%, signal=102%		REACTOME_SPHINGOLIPID_DE_NOVO_BIOSYNTHESIS	15	-0.231245	-0.660324	0.900804	1	1	941	tags=20%, list=15%, signal=23%
REACTOME_SIGNALING_BY_NOTCH	52	0.242755	0.822114	0.753561	1	1	348	tags=10%, list=6%, signal=10%		PID_PLK1_PATHWAY	36	-0.186742	-0.659326	0.936909	1	1	1163	tags=19%, list=18%, signal=24%
BIOCARTA_BIOPEPTIDES_PATHWAY	25	0.280136	0.82155	0.727987	1	1	1265	tags=32%, list=20%, signal=40%		PID_NFAT_3PATHWAY	37	-0.187177	-0.656313	0.93913	1	1	1586	tags=24%, list=25%, signal=32%
PID_HNF3B_PATHWAY	19	0.307392	0.821117	0.711569	1	1	215	tags=11%, list=3%, signal=11%		PID_IL4_2PATHWAY	21	-0.214702	-0.654943	0.922078	1	1	1532	tags=33%, list=24%, signal=44%
KEGG_N_GLYCAN_BIOSYNTHESIS	29	0.266356	0.817688	0.744461	1	1	994	tags=21%, list=16%, signal=24%		BIOCARTA_TCR_PATHWAY	22	-0.216875	-0.651948	0.942935	1	1	1425	tags=27%, list=23%, signal=35%
BIOCARTA_IL2RB_PATHWAY	20	0.29151	0.813294	0.75387	1	1	782	tags=20%, list=12%, signal=23%		REACTOME_FORMATION_OF_THE_HIV1_EARLY_ELONGATION_COMPLEX	23	-0.206412	-0.648565	0.918478	1	1	1057	tags=22%, list=17%, signal=26%
REACTOME_SYNTHESIS_OF_PIPS_AT_THE_PLASMA_MEMBRANE	20	0.294633	0.811468	0.71865	1	1	1779	tags=40%, list=28%, signal=55%		PID_IFNG_PATHWAY	29	-0.193359	-0.635611	0.953488	1	1	2050	tags=45%, list=32%, signal=66%
PID_ATM_PATHWAY	26	0.279346	0.80944	0.739535	1	1	993	tags=19%, list=16%, signal=23%		REACTOME_GLUCOSE_TRANSPORT	28	-0.190267	-0.620441	0.967123	1	1	1844	tags=36%, list=29%, signal=50%
REACTOME_GLYCOSAMINOGLYCAN_METABOLISM	31	0.268126	0.807273	0.756098	1	1	359	tags=13%, list=6%, signal=14%		REACTOME_EGFR_DOWNREGULATION	20	-0.204455	-0.619768	0.980226	1	1	1438	tags=25%, list=23%, signal=32%
KEGG_SNARE_INTERACTIONS_IN_VESICULAR_TRANSPORT	23	0.282831	0.806768	0.738725	1	1	1910	tags=43%, list=30%, signal=62%		KEGG_ENDOMETRIAL_CANCER	32	-0.178573	-0.611449	0.975684	1	1	1439	tags=28%, list=23%, signal=36%
KEGG_OOCYTE_MEIOSIS	63	0.228996	0.801826	0.805674	1	1	1243	tags=19%, list=20%, signal=23%		REACTOME_FORMATION_OF_TRANSCRIPTION_COUPLED_NER_TC_NER_REPAIR_COMPLEX	21	-0.202456	-0.605333	0.941032	1	1	551	tags=14%, list=9%, signal=16%
PID_REG_GR_PATHWAY	45	0.240389	0.799164	0.775988	1	1	1934	tags=40%, list=31%, signal=57%		BIOCARTA_EDG1_PATHWAY	15	-0.208383	-0.584173	0.97201	1	1	1116	tags=27%, list=18%, signal=32%
PID_HIV_NEF_PATHWAY	20	0.292487	0.798187	0.729299	1	1	1752	tags=30%, list=28%, signal=41%		REACTOME_FORMATION_OF_RNA_POL_II_ELONGATION_COMPLEX_	31	-0.176869	-0.577871	0.986911	1	1	1057	tags=19%, list=17%, signal=23%
REACTOME_MAPK_TARGETS_NUCLEAR_EVENTS_MEDIATED_BY_MAP_KINASES	20	0.291077	0.797797	0.743802	1	1	626	tags=25%, list=10%, signal=28%		BIOCARTA_HCMV_PATHWAY	16	-0.194084	-0.564519	0.979167	1	1	1116	tags=25%, list=18%, signal=30%
KEGG_LEUKOCYTE_TRANSENDOTHELIAL_MIGRATION	47	0.239296	0.796928	0.816692	1	1	1821	tags=36%, list=29%, signal=50%		REACTOME_NETRIN1_SIGNALING	15	-0.197169	-0.557907	0.964377	1	1	1068	tags=27%, list=17%, signal=32%
REACTOME_INTEGRIN_ALPHAIIB_BETA3_SIGNALING	16	0.296976	0.79004	0.749596	1	1	1580	tags=25%, list=25%, signal=33%		BIOCARTA_DEATH_PATHWAY	19	-0.187885	-0.552971	0.976048	1	1	442	tags=11%, list=7%, signal=11%
PID_LKB1_PATHWAY	31	0.253398	0.788109	0.773148	1	1	2006	tags=32%, list=32%, signal=47%		PID_AR_NONGENOMIC_PATHWAY	19	-0.188872	-0.551329	0.966942	1	1	2056	tags=47%, list=33%, signal=70%
REACTOME_MITOTIC_G2_G2_M_PHASES	55	0.227486	0.786786	0.791726	1	1	2812	tags=53%, list=44%, signal=94%		KEGG_HOMOLOGOUS_RECOMBINATION	16	-0.188808	-0.542889	0.967662	1	1	5134	tags=100%, list=81%, signal=530%
PID_PI3K_PLC_TRK_PATHWAY	25	0.272325	0.781585	0.773292	1	1	1092	tags=20%, list=17%, signal=24%		KEGG_RENAL_CELL_CARCINOMA	41	-0.151524	-0.538846	0.99696	1	1	1208	tags=22%, list=19%, signal=27%
REACTOME_DOWNSTREAM_SIGNAL_TRANSDUCTION	59	0.227236	0.778279	0.830609	1	1	2007	tags=37%, list=32%, signal=54%		PID_RET_PATHWAY	26	-0.159429	-0.516952	0.988539	1	1	1425	tags=27%, list=23%, signal=35%
REACTOME_THROMBIN_SIGNALLING_THROUGH_PROTEINASE_ACTIVATED_RECEPTORS_PARS	15	0.301562	0.777717	0.763889	1	1	245	tags=13%, list=4%, signal=14%		ST_TUMOR_NECROSIS_FACTOR_PATHWAY	17	-0.177422	-0.509172	0.987624	1	1	5206	tags=100%, list=82%, signal=564%
BIOCARTA_RAC1_PATHWAY	15	0.305478	0.774978	0.748366	1	1	1961	tags=47%, list=31%, signal=67%		REACTOME_HIV_INFECTION	152	-0.110559	-0.505093	1	1	1	1057	tags=13%, list=17%, signal=15%
PID_P75_NTR_PATHWAY	35	0.249123	0.774043	0.810853	1	1	259	tags=9%, list=4%, signal=9%		REACTOME_TGF_BETA_RECEPTOR_SIGNALING_ACTIVATES_SMADS	16	-0.155623	-0.444469	0.99455	1	1	1827	tags=38%, list=29%, signal=53%
REACTOME_PLATELET_AGGREGATION_PLUG_FORMATION	16	0.296976	0.772129	0.777414	1	1	1580	tags=25%, list=25%, signal=33%		BIOCARTA_UCALPAIN_PATHWAY	15	-0.147317	-0.414442	0.997151	0.999365	1	290	tags=7%, list=5%, signal=7%
REACTOME_ASSOCIATION_OF_TRIC_CCT_WITH_TARGET_PROTEINS_DURING_BIOSYNTHESIS	17	0.289475	0.772037	0.766063	1	1	1373	tags=24%, list=22%, signal=30%
KEGG_PRION_DISEASES	15	0.294845	0.772001	0.773463	1	1	219	tags=13%, list=3%, signal=14%
REACTOME_REGULATION_OF_MITOTIC_CELL_CYCLE	64	0.221866	0.771048	0.836592	1	1	2866	tags=45%, list=45%, signal=82%
BIOCARTA_IGF1R_PATHWAY	18	0.283438	0.770233	0.768504	1	1	782	tags=17%, list=12%, signal=19%
REACTOME_DOWNSTREAM_SIGNALING_OF_ACTIVATED_FGFR	45	0.230766	0.768682	0.821212	1	1	1674	tags=33%, list=26%, signal=45%
BIOCARTA_KERATINOCYTE_PATHWAY	26	0.262372	0.76596	0.804724	1	1	2225	tags=42%, list=35%, signal=65%
REACTOME_SIGNALING_BY_ILS	51	0.229617	0.763525	0.847407	1	1	1984	tags=31%, list=31%, signal=45%
PID_ERBB2_ERBB3_PATHWAY	31	0.253447	0.762637	0.80867	1	1	1894	tags=32%, list=30%, signal=46%
KEGG_ERBB_SIGNALING_PATHWAY	52	0.228457	0.760557	0.848787	1	1	2117	tags=38%, list=33%, signal=57%
PID_MYC_PATHWAY	20	0.274426	0.760383	0.809375	1	1	283	tags=10%, list=4%, signal=10%
PID_RAS_PATHWAY	16	0.286083	0.759554	0.787375	1	1	278	tags=13%, list=4%, signal=13%
REACTOME_SIGNALING_BY_FGFR_IN_DISEASE	63	0.216686	0.756633	0.881598	1	1	1674	tags=29%, list=26%, signal=38%
REACTOME_APC_C_CDH1_MEDIATED_DEGRADATION_OF_CDC20_AND_OTHER_APC_C_CDH1_TARGETED_PROTEINS_IN_LATE_MITOSIS_EARLY_G1	55	0.220708	0.748747	0.854772	1	1	2866	tags=44%, list=45%, signal=79%
PID_ECADHERIN_STABILIZATION_PATHWAY	32	0.24084	0.744106	0.841463	1	1	730	tags=13%, list=12%, signal=14%
PID_CD8_TCR_PATHWAY	20	0.266484	0.742656	0.822222	1	1	1165	tags=25%, list=18%, signal=31%
REACTOME_UNFOLDED_PROTEIN_RESPONSE	51	0.217338	0.740352	0.891813	1	1	1776	tags=29%, list=28%, signal=41%
REACTOME_TRANS_GOLGI_NETWORK_VESICLE_BUDDING	42	0.229172	0.737425	0.876304	1	1	2022	tags=43%, list=32%, signal=63%
PID_IL6_7_PATHWAY	27	0.250394	0.735634	0.821694	1	1	852	tags=19%, list=13%, signal=21%
REACTOME_DNA_REPLICATION	158	0.18485	0.73534	0.945666	1	1	2020	tags=30%, list=32%, signal=44%
REACTOME_APC_C_CDC20_MEDIATED_DEGRADATION_OF_MITOTIC_PROTEINS	56	0.213346	0.73445	0.893258	1	1	2866	tags=45%, list=45%, signal=81%
REACTOME_SIGNALING_BY_ERBB2	59	0.209707	0.725068	0.917379	1	1	1674	tags=31%, list=26%, signal=41%
BIOCARTA_GSK3_PATHWAY	15	0.282774	0.724772	0.807947	1	1	1062	tags=20%, list=17%, signal=24%
BIOCARTA_RAS_PATHWAY	18	0.270097	0.717922	0.85173	1	1	1846	tags=33%, list=29%, signal=47%
PID_PS1_PATHWAY	25	0.246868	0.716625	0.851455	1	1	276	tags=8%, list=4%, signal=8%
BIOCARTA_MTOR_PATHWAY	20	0.254677	0.713357	0.855556	1	1	1196	tags=25%, list=19%, signal=31%
REACTOME_INTRINSIC_PATHWAY_FOR_APOPTOSIS	19	0.257314	0.712939	0.847114	1	1	1752	tags=37%, list=28%, signal=51%
REACTOME_DOUBLE_STRAND_BREAK_REPAIR	18	0.264628	0.71283	0.853135	1	1	993	tags=22%, list=16%, signal=26%
PID_TRAIL_PATHWAY	18	0.262399	0.712182	0.848062	1	1	1923	tags=33%, list=30%, signal=48%
ST_INTEGRIN_SIGNALING_PATHWAY	55	0.205188	0.707101	0.915278	1	1	1606	tags=27%, list=25%, signal=36%
REACTOME_RIG_I_MDA5_MEDIATED_INDUCTION_OF_IFN_ALPHA_BETA_PATHWAYS	35	0.222964	0.706691	0.883212	1	1	1346	tags=17%, list=21%, signal=22%
REACTOME_MITOTIC_M_M_G1_PHASES	140	0.178614	0.701295	0.972903	1	1	2317	tags=34%, list=37%, signal=53%
PID_GMCSF_PATHWAY	22	0.243304	0.69934	0.88697	1	1	852	tags=18%, list=13%, signal=21%
PID_FOXM1_PATHWAY	24	0.241738	0.697022	0.889894	1	1	2225	tags=46%, list=35%, signal=70%
REACTOME_RECRUITMENT_OF_MITOTIC_CENTROSOME_PROTEINS_AND_COMPLEXES	45	0.213758	0.693809	0.909366	1	1	2767	tags=49%, list=44%, signal=86%
REACTOME_TRANSCRIPTION_COUPLED_NER_TC_NER	36	0.220567	0.690224	0.900154	1	1	2313	tags=47%, list=37%, signal=74%
REACTOME_AUTODEGRADATION_OF_CDH1_BY_CDH1_APC_C	49	0.205915	0.687299	0.927941	1	1	2866	tags=43%, list=45%, signal=78%
REACTOME_CELL_CYCLE_MITOTIC	237	0.163261	0.686765	0.992866	1	1	2042	tags=29%, list=32%, signal=41%
REACTOME_ACTIVATED_TLR4_SIGNALLING	48	0.208177	0.686359	0.932394	1	1	1984	tags=38%, list=31%, signal=54%
PID_P38_ALPHA_BETA_PATHWAY	17	0.258284	0.685269	0.867863	1	1	4694	tags=100%, list=74%, signal=387%
BIOCARTA_MPR_PATHWAY	23	0.240786	0.684085	0.893891	1	1	2443	tags=48%, list=39%, signal=78%
KEGG_TOLL_LIKE_RECEPTOR_SIGNALING_PATHWAY	37	0.218262	0.683442	0.923994	1	1	1984	tags=41%, list=31%, signal=59%
REACTOME_REGULATION_OF_INSULIN_SECRETION	34	0.220023	0.682353	0.916667	1	1	1730	tags=24%, list=27%, signal=32%
REACTOME_MAP_KINASE_ACTIVATION_IN_TLR_CASCADE	30	0.222982	0.681546	0.905512	1	1	626	tags=17%, list=10%, signal=18%
PID_TXA2PATHWAY	29	0.224723	0.679844	0.904762	1	1	864	tags=17%, list=14%, signal=20%
KEGG_VIBRIO_CHOLERAE_INFECTION	29	0.227073	0.679802	0.9	1	1	2479	tags=41%, list=39%, signal=68%
PID_P53_REGULATION_PATHWAY	42	0.209942	0.678226	0.923538	1	1	1130	tags=19%, list=18%, signal=23%
KEGG_PROSTATE_CANCER	46	0.204767	0.676545	0.942857	1	1	1401	tags=26%, list=22%, signal=33%
BIOCARTA_BAD_PATHWAY	15	0.2583	0.675209	0.875	1	1	1674	tags=27%, list=26%, signal=36%
KEGG_PATHOGENIC_ESCHERICHIA_COLI_INFECTION	36	0.213185	0.674255	0.925982	1	1	1985	tags=39%, list=31%, signal=56%
KEGG_EPITHELIAL_CELL_SIGNALING_IN_HELICOBACTER_PYLORI_INFECTION	42	0.206369	0.672068	0.93553	1	1	2582	tags=45%, list=41%, signal=76%
PID_NECTIN_PATHWAY	23	0.235037	0.668479	0.911145	1	1	766	tags=13%, list=12%, signal=15%
REACTOME_SIGNALING_BY_FGFR	52	0.197413	0.667556	0.953824	1	1	1674	tags=29%, list=26%, signal=39%
REACTOME_E2F_MEDIATED_REGULATION_OF_DNA_REPLICATION	24	0.235076	0.665041	0.897321	1	1	1155	tags=25%, list=18%, signal=30%
BIOCARTA_PAR1_PATHWAY	22	0.237463	0.664726	0.897196	1	1	1674	tags=32%, list=26%, signal=43%
PID_FAK_PATHWAY	50	0.199557	0.664216	0.953717	1	1	1526	tags=26%, list=24%, signal=34%
REACTOME_TELOMERE_MAINTENANCE	34	0.216536	0.662551	0.942636	1	1	2261	tags=44%, list=36%, signal=68%
PID_WNT_NONCANONICAL_PATHWAY	17	0.255063	0.661809	0.903537	1	1	699	tags=12%, list=11%, signal=13%
REACTOME_NUCLEOTIDE_EXCISION_REPAIR	39	0.207831	0.661589	0.927083	1	1	2100	tags=41%, list=33%, signal=61%
BIOCARTA_CREB_PATHWAY	20	0.236768	0.654514	0.906051	1	1	350	tags=10%, list=6%, signal=11%
KEGG_PANCREATIC_CANCER	46	0.195653	0.638806	0.955556	1	1	1923	tags=30%, list=30%, signal=43%
REACTOME_DIABETES_PATHWAYS	71	0.180448	0.635467	0.980254	1	1	1776	tags=28%, list=28%, signal=39%
REACTOME_CYTOKINE_SIGNALING_IN_IMMUNE_SYSTEM	121	0.163274	0.632877	0.99106	1	1	912	tags=12%, list=14%, signal=13%
PID_BMP_PATHWAY	15	0.241757	0.632357	0.907591	1	1	212	tags=7%, list=3%, signal=7%
BIOCARTA_NTHI_PATHWAY	16	0.234824	0.620856	0.930626	1	1	2643	tags=56%, list=42%, signal=96%
SIG_CD40PATHWAYMAP	18	0.233571	0.620567	0.930269	1	1	1894	tags=33%, list=30%, signal=47%
PID_FANCONI_PATHWAY	26	0.212275	0.618267	0.95216	1	1	849	tags=15%, list=13%, signal=18%
ST_B_CELL_ANTIGEN_RECEPTOR	23	0.217688	0.615595	0.952904	1	1	1674	tags=26%, list=26%, signal=35%
BIOCARTA_CARM_ER_PATHWAY	26	0.208956	0.614548	0.9536	1	1	1680	tags=23%, list=27%, signal=31%
BIOCARTA_ACTINY_PATHWAY	17	0.228329	0.601671	0.937299	1	1	2443	tags=59%, list=39%, signal=96%
PID_IL3_PATHWAY	16	0.230342	0.600721	0.922591	1	1	764	tags=13%, list=12%, signal=14%
PID_EPO_PATHWAY	20	0.216737	0.595843	0.956182	1	1	852	tags=15%, list=13%, signal=17%
REACTOME_MRNA_CAPPING	24	0.202407	0.586359	0.967136	1	1	1836	tags=38%, list=29%, signal=53%
PID_IGF1_PATHWAY	24	0.199346	0.582661	0.97281	1	1	1674	tags=21%, list=26%, signal=28%
BIOCARTA_INTEGRIN_PATHWAY	31	0.189518	0.576498	0.982512	1	1	1265	tags=19%, list=20%, signal=24%
PID_AR_PATHWAY	41	0.179406	0.574947	0.977909	1	1	1189	tags=17%, list=19%, signal=21%
PID_FCER1_PATHWAY	35	0.184407	0.573039	0.986405	1	1	1471	tags=23%, list=23%, signal=30%
KEGG_CHEMOKINE_SIGNALING_PATHWAY	64	0.1581	0.562692	0.997294	1	1	1821	tags=25%, list=29%, signal=35%
KEGG_CHRONIC_MYELOID_LEUKEMIA	52	0.164717	0.561367	0.994118	1	1	1074	tags=15%, list=17%, signal=18%
REACTOME_REGULATION_OF_MRNA_STABILITY_BY_PROTEINS_THAT_BIND_AU_RICH_ELEMENTS	73	0.15661	0.557903	0.992928	1	1	541	tags=7%, list=9%, signal=7%
REACTOME_HOST_INTERACTIONS_OF_HIV_FACTORS	101	0.147012	0.557202	0.998656	1	1	541	tags=6%, list=9%, signal=6%
REACTOME_ASPARAGINE_N_LINKED_GLYCOSYLATION	51	0.165032	0.555461	0.988669	1	1	1954	tags=31%, list=31%, signal=45%
BIOCARTA_MET_PATHWAY	28	0.182968	0.554657	0.984375	1	1	1265	tags=18%, list=20%, signal=22%
PID_TCR_PATHWAY	27	0.190247	0.55343	0.987842	1	1	1165	tags=19%, list=18%, signal=23%
REACTOME_REGULATION_OF_INSULIN_SECRETION_BY_GLUCAGON_LIKE_PEPTIDE1	16	0.212863	0.551835	0.968254	1	1	1592	tags=19%, list=25%, signal=25%
BIOCARTA_PTEN_PATHWAY	15	0.208954	0.537868	0.965116	1	1	1074	tags=20%, list=17%, signal=24%
ST_JNK_MAPK_PATHWAY	19	0.197411	0.536678	0.988976	1	1	1984	tags=37%, list=31%, signal=54%
PID_AR_TF_PATHWAY	34	0.173695	0.532342	0.986259	1	1	1529	tags=21%, list=24%, signal=27%
KEGG_ADIPOCYTOKINE_SIGNALING_PATHWAY	32	0.173261	0.530642	0.992492	1	1	1923	tags=28%, list=30%, signal=40%
REACTOME_TRANSPORT_TO_THE_GOLGI_AND_SUBSEQUENT_MODIFICATION	19	0.193539	0.52849	0.988959	1	1	2286	tags=47%, list=36%, signal=74%
PID_CDC42_PATHWAY	54	0.155026	0.527475	0.994437	1	1	1913	tags=31%, list=30%, signal=45%
REACTOME_CELL_CYCLE	272	0.124192	0.522168	1	1	1	2020	tags=26%, list=32%, signal=37%
REACTOME_LOSS_OF_NLP_FROM_MITOTIC_CENTROSOMES	39	0.163697	0.517324	0.996855	1	1	2042	tags=26%, list=32%, signal=38%
PID_TRKR_PATHWAY	37	0.163416	0.517255	0.992526	1	1	1172	tags=16%, list=19%, signal=20%
REACTOME_IL_3_5_AND_GM_CSF_SIGNALING	20	0.187188	0.509477	0.98546	1	1	1779	tags=25%, list=28%, signal=35%
BIOCARTA_RACCYCD_PATHWAY	22	0.178811	0.506996	0.985577	1	1	1130	tags=18%, list=18%, signal=22%
PID_BCR_5PATHWAY	37	0.15789	0.500806	0.996983	1	1	1062	tags=14%, list=17%, signal=16%
REACTOME_METABOLISM_OF_NON_CODING_RNA	46	0.152278	0.500443	1	1	1	5367	tags=100%, list=85%, signal=656%
PID_PRL_SIGNALING_EVENTS_PATHWAY	17	0.185313	0.492498	0.986842	1	1	1766	tags=29%, list=28%, signal=41%
PID_VEGFR1_PATHWAY	16	0.190586	0.491771	0.990354	1	1	1973	tags=31%, list=31%, signal=45%
BIOCARTA_STRESS_PATHWAY	19	0.179079	0.48005	0.99183	1	1	2732	tags=47%, list=43%, signal=83%
REACTOME_APOPTOSIS	103	0.124074	0.475474	1	1	1	1816	tags=22%, list=29%, signal=31%
REACTOME_CD28_CO_STIMULATION	17	0.176629	0.468503	0.996825	1	1	5209	tags=100%, list=82%, signal=566%
PID_HDAC_CLASSII_PATHWAY	21	0.165348	0.461501	0.990196	0.999141	1	176	tags=5%, list=3%, signal=5%
PID_SMAD2_3PATHWAY	16	0.174223	0.45694	0.98366	0.996912	1	5224	tags=100%, list=83%, signal=573%
Genesets associated with upregulated proteins, CB-839-R vs. CB-839-72h										Genesets associated with downregulated proteins, CB-839-R vs. CB-839-72h										Genesets represented within each 'cloud' in Fig. 7c
Name of the gene set	Size of the gene set	Enrichment score	Normalized enrichment score	Nominal p-value	False discovery rate q-value	Family-wise error rate p value	RANK AT MAX	LEADING EDGE		Name of the gene set	Size of the gene set	Enrichment score	Normalized enrichment score	Nominal p-value	False discovery rate q-value	Family-wise error rate p value	RANK AT MAX	LEADING EDGE		Name of the cloud (bold), gene sets contained within	Size of the gene set	Enrichment score	Normalized enrichment score	Nominal p-value	False discovery rate q-value	Family-wise error rate p value	RANK AT MAX	LEADING EDGE
REACTOME_ACTIVATION_OF_THE_PRE_REPLICATIVE_COMPLEX	26	0.79422	2.54187	0	0	0	1321	tags=100%, list=21%, signal=126%		NABA_CORE_MATRISOME	33	-0.822657	-2.66881	0	0	0	624	tags=73%, list=10%, signal=80%		UP (RED)
KEGG_CELL_CYCLE	83	0.592546	2.44007	0	0	0	1135	tags=49%, list=18%, signal=59%		NABA_ECM_GLYCOPROTEINS	27	-0.832033	-2.61248	0	0	0	610	tags=74%, list=10%, signal=82%		Protein folding
REACTOME_3_UTR_MEDIATED_TRANSLATIONAL_REGULATION	97	0.577418	2.4367	0	0	0	2574	tags=92%, list=41%, signal=152%		NABA_MATRISOME	116	-0.610363	-2.47497	0	0	0	788	tags=50%, list=12%, signal=56%		REACTOME_PROTEIN_FOLDING	36	0.598915	2.09169	0	0.000224152	0.008	1666	tags=64%, list=26%, signal=86%
REACTOME_G2_M_CHECKPOINTS	33	0.711529	2.43463	0	0	0	1195	tags=73%, list=19%, signal=89%		PID_INTEGRIN1_PATHWAY	23	-0.801589	-2.33776	0	0	0	891	tags=78%, list=14%, signal=91%		REACTOME_PREFOLDIN_MEDIATED_TRANSFER_OF_SUBSTRATE_TO_CCT_TRIC	21	0.702735	2.1133	0	0.000196888	0.006	1639	tags=86%, list=26%, signal=115%
REACTOME_INFLUENZA_LIFE_CYCLE	125	0.545066	2.41222	0	0	0	2253	tags=76%, list=36%, signal=116%		KEGG_ECM_RECEPTOR_INTERACTION	25	-0.740456	-2.27563	0	0	0	958	tags=68%, list=15%, signal=80%		REACTOME_FORMATION_OF_TUBULIN_FOLDING_INTERMEDIATES_BY_CCT_TRIC	15	0.691119	1.93467	0	0.00314535	0.142	1666	tags=87%, list=26%, signal=117%
REACTOME_DNA_REPLICATION	158	0.529998	2.40722	0	0	0	2401	tags=79%, list=38%, signal=124%		NABA_ECM_REGULATORS	36	-0.662311	-2.23285	0	0	0	752	tags=58%, list=12%, signal=66%
REACTOME_CELL_CYCLE_MITOTIC	237	0.503598	2.40303	0	0	0	2203	tags=65%, list=35%, signal=97%		REACTOME_CELL_CELL_COMMUNICATION	57	-0.583603	-2.1292	0	0.00161426	0.011	1169	tags=44%, list=18%, signal=53%		Translation
REACTOME_MITOTIC_G1_G1_S_PHASES	102	0.561631	2.4004	0	0	0	2418	tags=81%, list=38%, signal=130%		REACTOME_CELL_JUNCTION_ORGANIZATION	33	-0.648028	-2.12204	0.00181159	0.00153983	0.012	1169	tags=52%, list=18%, signal=63%		REACTOME_TRANSLATION	134	0.41511	1.83289	0	0.00828466	0.405	2487	tags=74%, list=39%, signal=119%
REACTOME_MITOTIC_M_M_G1_PHASES	140	0.535853	2.40006	0	0	0	2401	tags=78%, list=38%, signal=123%		KEGG_FATTY_ACID_METABOLISM	28	-0.676278	-2.11706	0	0.00159758	0.014	1290	tags=75%, list=20%, signal=94%		REACTOME_PEPTIDE_CHAIN_ELONGATION	79	0.582982	2.35923	0	0	0	2574	tags=95%, list=41%, signal=158%
REACTOME_NONSENSE_MEDIATED_DECAY_ENHANCED_BY_THE_EXON_JUNCTION_COMPLEX	99	0.555422	2.37349	0	0	0	2574	tags=92%, list=41%, signal=153%		REACTOME_INTEGRIN_CELL_SURFACE_INTERACTIONS	36	-0.645561	-2.11343	0	0.00143782	0.014	1070	tags=47%, list=17%, signal=57%		REACTOME_ACTIVATION_OF_THE_MRNA_UPON_BINDING_OF_THE_CAP_BINDING_COMPLEX_AND_EIFS_AND_SUBSEQUENT_BINDING_TO_43S	52	0.55714	2.07024	0	0.000342468	0.013	2618	tags=87%, list=41%, signal=146%
REACTOME_G1_S_TRANSITION	88	0.567462	2.36747	0	0	0	2418	tags=84%, list=38%, signal=134%		REACTOME_GLYCOSAMINOGLYCAN_METABOLISM	31	-0.638383	-2.07312	0	0.00281502	0.03	1460	tags=65%, list=23%, signal=83%		REACTOME_3_UTR_MEDIATED_TRANSLATIONAL_REGULATION	97	0.577418	2.4367	0	0	0	2574	tags=92%, list=41%, signal=152%
REACTOME_INFLUENZA_VIRAL_RNA_TRANSCRIPTION_AND_REPLICATION	92	0.572884	2.36621	0	0	0	2618	tags=95%, list=41%, signal=159%		KEGG_LYSOSOME	68	-0.547716	-2.07092	0	0.00266533	0.031	1059	tags=41%, list=17%, signal=49%		KEGG_RIBOSOME	79	0.581047	2.32321	0	0	0	2574	tags=94%, list=41%, signal=156%
REACTOME_PEPTIDE_CHAIN_ELONGATION	79	0.582982	2.35923	0	0	0	2574	tags=95%, list=41%, signal=158%		REACTOME_PYRUVATE_METABOLISM_AND_CITRIC_ACID_TCA_CYCLE	32	-0.62717	-2.07065	0	0.00253973	0.032	1624	tags=63%, list=26%, signal=84%		REACTOME_NONSENSE_MEDIATED_DECAY_ENHANCED_BY_THE_EXON_JUNCTION_COMPLEX	99	0.555422	2.37349	0	0	0	2574	tags=92%, list=41%, signal=153%
REACTOME_ACTIVATION_OF_ATR_IN_RESPONSE_TO_REPLICATION_STRESS	27	0.719634	2.35852	0	0	0	1321	tags=78%, list=21%, signal=98%		REACTOME_TCA_CYCLE_AND_RESPIRATORY_ELECTRON_TRANSPORT	97	-0.506054	-2.01106	0	0.00526863	0.068	2071	tags=61%, list=33%, signal=89%		REACTOME_FORMATION_OF_THE_TERNARY_COMPLEX_AND_SUBSEQUENTLY_THE_43S_COMPLEX	44	0.560074	2.00556	0	0.00122569	0.052	2618	tags=91%, list=41%, signal=154%
REACTOME_METABOLISM_OF_RNA	235	0.49202	2.34531	0	0	0	2602	tags=76%, list=41%, signal=125%		KEGG_ALZHEIMERS_DISEASE	96	-0.506166	-2.00851	0	0.00505874	0.07	1912	tags=55%, list=30%, signal=78%
REACTOME_S_PHASE	95	0.553191	2.33395	0	0	0	2418	tags=85%, list=38%, signal=136%		KEGG_CELL_ADHESION_MOLECULES_CAMS	20	-0.692068	-2.00529	0	0.00500671	0.074	1358	tags=60%, list=21%, signal=76%		Rb/E2F pathway
REACTOME_CELL_CYCLE	272	0.475853	2.32806	0	0	0	2424	tags=69%, list=38%, signal=107%		PID_INTEGRIN3_PATHWAY	16	-0.728316	-1.998	0	0.00556599	0.087	824	tags=56%, list=13%, signal=65%		REACTOME_E2F_MEDIATED_REGULATION_OF_DNA_REPLICATION	24	0.724771	2.27467	0	0	0	1275	tags=83%, list=20%, signal=104%
KEGG_RIBOSOME	79	0.581047	2.32321	0	0	0	2574	tags=94%, list=41%, signal=156%		KEGG_VALINE_LEUCINE_AND_ISOLEUCINE_DEGRADATION	35	-0.600299	-1.99513	0	0.00548874	0.091	1290	tags=66%, list=20%, signal=82%		PID_RB_1PATHWAY	42	0.508654	1.82591	0	0.00891649	0.434	1123	tags=38%, list=18%, signal=46%
REACTOME_CELL_CYCLE_CHECKPOINTS	89	0.548076	2.32313	0	0	0	2401	tags=76%, list=38%, signal=121%		REACTOME_BRANCHED_CHAIN_AMINO_ACID_CATABOLISM	17	-0.717364	-1.99217	0	0.0055849	0.097	986	tags=59%, list=16%, signal=70%
REACTOME_E2F_MEDIATED_REGULATION_OF_DNA_REPLICATION	24	0.724771	2.27467	0	0	0	1275	tags=83%, list=20%, signal=104%		REACTOME_CELL_SURFACE_INTERACTIONS_AT_THE_VASCULAR_WALL	36	-0.599251	-1.98319	0	0.00597326	0.109	1356	tags=56%, list=21%, signal=70%		RNA metabolism
REACTOME_SYNTHESIS_OF_DNA	83	0.548308	2.26083	0	0	0	2386	tags=84%, list=38%, signal=134%		PID_INTEGRIN_A4B1_PATHWAY	23	-0.64875	-1.92781	0	0.0115912	0.209	1674	tags=65%, list=26%, signal=88%		REACTOME_METABOLISM_OF_MRNA	192	0.471181	2.18554	0	3.6185e-05	0.001	2581	tags=75%, list=41%, signal=123%
REACTOME_M_G1_TRANSITION	68	0.569929	2.23398	0	4.27641e-05	0.001	2386	tags=82%, list=38%, signal=131%		PID_UPA_UPAR_PATHWAY	19	-0.661921	-1.90644	0.00389105	0.0142569	0.262	824	tags=47%, list=13%, signal=54%		REACTOME_METABOLISM_OF_RNA	235	0.49202	2.34531	0	0	0	2602	tags=76%, list=41%, signal=125%
PID_PLK1_PATHWAY	36	0.643819	2.23049	0	4.09048e-05	0.001	865	tags=56%, list=14%, signal=64%		REACTOME_GLYCOSPHINGOLIPID_METABOLISM	19	-0.676733	-1.89815	0.00187266	0.0149776	0.283	1095	tags=58%, list=17%, signal=70%
BIOCARTA_MCM_PATHWAY	15	0.792836	2.21639	0	3.92004e-05	0.001	1321	tags=100%, list=21%, signal=126%		NABA_MATRISOME_ASSOCIATED	83	-0.473741	-1.85724	0	0.0243925	0.432	788	tags=40%, list=12%, signal=45%		Cell cycle
PID_ATR_PATHWAY	28	0.663765	2.20969	0	3.76324e-05	0.001	1127	tags=54%, list=18%, signal=65%		KEGG_PPAR_SIGNALING_PATHWAY	24	-0.614741	-1.85492	0.00575816	0.0239125	0.441	1180	tags=58%, list=19%, signal=71%		REACTOME_M_G1_TRANSITION	68	0.569929	2.23398	0	4.27641e-05	0.001	2386	tags=82%, list=38%, signal=131%
REACTOME_METABOLISM_OF_MRNA	192	0.471181	2.18554	0	3.6185e-05	0.001	2581	tags=75%, list=41%, signal=123%		KEGG_PROPANOATE_METABOLISM	21	-0.629686	-1.84771	0.00583658	0.025135	0.469	1319	tags=57%, list=21%, signal=72%		KEGG_PROTEASOME	37	0.532316	1.86909	0	0.00596711	0.28	2527	tags=81%, list=40%, signal=134%
REACTOME_ORC1_REMOVAL_FROM_CHROMATIN	58	0.56174	2.1791	0	3.48448e-05	0.001	2527	tags=86%, list=40%, signal=142%		KEGG_NATURAL_KILLER_CELL_MEDIATED_CYTOTOXICITY	35	-0.552859	-1.84738	0.00187617	0.0242437	0.47	1265	tags=51%, list=20%, signal=64%		REACTOME_ORC1_REMOVAL_FROM_CHROMATIN	58	0.56174	2.1791	0	3.48448e-05	0.001	2527	tags=86%, list=40%, signal=142%
PID_FOXM1_PATHWAY	24	0.68763	2.13531	0	0.000100825	0.003	1135	tags=67%, list=18%, signal=81%		KEGG_PEROXISOME	48	-0.52501	-1.84361	0	0.0245351	0.495	1285	tags=54%, list=20%, signal=67%		REACTOME_CROSS_PRESENTATION_OF_SOLUBLE_EXOGENOUS_ANTIGENS_ENDOSOMES	38	0.507245	1.80229	0.00222222	0.0109091	0.522	2771	tags=87%, list=44%, signal=154%
REACTOME_PREFOLDIN_MEDIATED_TRANSFER_OF_SUBSTRATE_TO_CCT_TRIC	21	0.702735	2.1133	0	0.000196888	0.006	1639	tags=86%, list=26%, signal=115%		PID_LYSOPHOSPHOLIPID_PATHWAY	35	-0.556959	-1.8387	0	0.0249835	0.509	1677	tags=54%, list=27%, signal=73%		REACTOME_ASSEMBLY_OF_THE_PRE_REPLICATIVE_COMPLEX	56	0.546713	2.10162	0	0.00017843	0.006	2527	tags=84%, list=40%, signal=139%
KEGG_DNA_REPLICATION	33	0.618258	2.10955	0	0.000190325	0.006	1321	tags=73%, list=21%, signal=91%		REACTOME_INTERFERON_GAMMA_SIGNALING	19	-0.636081	-1.81741	0.00588235	0.0303681	0.594	512	tags=26%, list=8%, signal=29%		REACTOME_G2_M_CHECKPOINTS	33	0.711529	2.43463	0	0	0	1195	tags=73%, list=19%, signal=89%
REACTOME_CDT1_ASSOCIATION_WITH_THE_CDC6_ORC_ORIGIN_COMPLEX	49	0.547015	2.10685	0	0.000184186	0.006	2527	tags=84%, list=40%, signal=138%		REACTOME_REGULATION_OF_WATER_BALANCE_BY_RENAL_AQUAPORINS	15	-0.673114	-1.81125	0.00589391	0.0316886	0.619	1584	tags=80%, list=25%, signal=106%		REACTOME_G1_S_TRANSITION	88	0.567462	2.36747	0	0	0	2418	tags=84%, list=38%, signal=134%
REACTOME_ASSEMBLY_OF_THE_PRE_REPLICATIVE_COMPLEX	56	0.546713	2.10162	0	0.00017843	0.006	2527	tags=84%, list=40%, signal=139%		SIG_REGULATION_OF_THE_ACTIN_CYTOSKELETON_BY_RHO_GTPASES	24	-0.590241	-1.80465	0.00195312	0.0325689	0.643	400	tags=17%, list=6%, signal=18%		REACTOME_APC_C_CDC20_MEDIATED_DEGRADATION_OF_MITOTIC_PROTEINS	56	0.481685	1.80714	0	0.0104898	0.502	2527	tags=73%, list=40%, signal=121%
REACTOME_MITOTIC_PROMETAPHASE	69	0.531484	2.09473	0	0.000230944	0.008	2133	tags=67%, list=34%, signal=99%		KEGG_CALCIUM_SIGNALING_PATHWAY	41	-0.525081	-1.79622	0.00192678	0.0344212	0.668	872	tags=39%, list=14%, signal=45%		REACTOME_CDT1_ASSOCIATION_WITH_THE_CDC6_ORC_ORIGIN_COMPLEX	49	0.547015	2.10685	0	0.000184186	0.006	2527	tags=84%, list=40%, signal=138%
REACTOME_PROTEIN_FOLDING	36	0.598915	2.09169	0	0.000224152	0.008	1666	tags=64%, list=26%, signal=86%		KEGG_PYRUVATE_METABOLISM	27	-0.568721	-1.79609	0.00557621	0.0334088	0.668	820	tags=44%, list=13%, signal=51%		REACTOME_SYNTHESIS_OF_DNA	83	0.548308	2.26083	0	0	0	2386	tags=84%, list=38%, signal=134%
REACTOME_METABOLISM_OF_NON_CODING_RNA	46	0.572948	2.08798	0	0.000217747	0.008	1919	tags=65%, list=30%, signal=93%		REACTOME_SLC_MEDIATED_TRANSMEMBRANE_TRANSPORT	69	-0.470597	-1.78759	0	0.0353046	0.697	1053	tags=32%, list=17%, signal=38%		REACTOME_SCF_BETA_TRCP_MEDIATED_DEGRADATION_OF_EMI1	43	0.523478	1.86935	0.0021645	0.00608186	0.28	2527	tags=81%, list=40%, signal=135%
REACTOME_ACTIVATION_OF_THE_MRNA_UPON_BINDING_OF_THE_CAP_BINDING_COMPLEX_AND_EIFS_AND_SUBSEQUENT_BINDING_TO_43S	52	0.55714	2.07024	0	0.000342468	0.013	2618	tags=87%, list=41%, signal=146%		REACTOME_TCR_SIGNALING	22	-0.592314	-1.78456	0.00576923	0.0353862	0.706	974	tags=45%, list=15%, signal=54%		REACTOME_P53_DEPENDENT_G1_DNA_DAMAGE_RESPONSE	43	0.525749	1.91453	0	0.00385577	0.178	2527	tags=81%, list=40%, signal=135%
REACTOME_CYCLIN_E_ASSOCIATED_EVENTS_DURING_G1_S_TRANSITION_	53	0.543254	2.05613	0	0.00053276	0.021	2527	tags=83%, list=40%, signal=137%		KEGG_AXON_GUIDANCE	51	-0.500826	-1.76255	0.00183824	0.0431355	0.782	1961	tags=61%, list=31%, signal=87%		REACTOME_REGULATION_OF_MITOTIC_CELL_CYCLE	64	0.50716	1.99414	0	0.00136915	0.061	2527	tags=77%, list=40%, signal=126%
REACTOME_CHOLESTEROL_BIOSYNTHESIS	17	0.715402	2.04217	0	0.000769308	0.031	695	tags=59%, list=11%, signal=66%		KEGG_B_CELL_RECEPTOR_SIGNALING_PATHWAY	34	-0.532104	-1.75308	0	0.0454269	0.808	1303	tags=44%, list=21%, signal=55%		REACTOME_VIF_MEDIATED_DEGRADATION_OF_APOBEC3G	44	0.497063	1.77618	0.00218818	0.0130973	0.628	2527	tags=77%, list=40%, signal=128%
REACTOME_MEIOTIC_RECOMBINATION	23	0.656094	2.0234	0	0.00089277	0.037	1195	tags=61%, list=19%, signal=75%		REACTOME_ACTIVATION_OF_CHAPERONE_GENES_BY_XBP1S	31	-0.545372	-1.74283	0.00355872	0.0495344	0.847	1738	tags=61%, list=27%, signal=84%		REACTOME_DNA_REPLICATION	158	0.529998	2.40722	0	0	0	2401	tags=79%, list=38%, signal=124%
REACTOME_FORMATION_OF_THE_TERNARY_COMPLEX_AND_SUBSEQUENTLY_THE_43S_COMPLEX	44	0.560074	2.00556	0	0.00122569	0.052	2618	tags=91%, list=41%, signal=154%		KEGG_TRYPTOPHAN_METABOLISM	18	-0.61877	-1.73324	0.0138889	0.0534262	0.866	1290	tags=67%, list=20%, signal=84%		REACTOME_P53_INDEPENDENT_G1_S_DNA_DAMAGE_CHECKPOINT	43	0.518016	1.8414	0	0.00765077	0.374	2771	tags=88%, list=44%, signal=156%
BIOCARTA_CELLCYCLE_PATHWAY	15	0.724231	2.00079	0.00205339	0.00126176	0.055	1135	tags=73%, list=18%, signal=89%		KEGG_PORPHYRIN_AND_CHLOROPHYLL_METABOLISM	21	-0.592093	-1.73142	0.0114943	0.0530818	0.873	1035	tags=48%, list=16%, signal=57%		REACTOME_APC_C_CDH1_MEDIATED_DEGRADATION_OF_CDC20_AND_OTHER_APC_C_CDH1_TARGETED_PROTEINS_IN_LATE_MITOSIS_EARLY_G1	55	0.481287	1.82076	0	0.00924459	0.447	2527	tags=73%, list=40%, signal=120%
REACTOME_REGULATION_OF_MITOTIC_CELL_CYCLE	64	0.50716	1.99414	0	0.00136915	0.061	2527	tags=77%, list=40%, signal=126%		KEGG_GLYCINE_SERINE_AND_THREONINE_METABOLISM	15	-0.642983	-1.73125	0.00795229	0.051818	0.873	1176	tags=53%, list=19%, signal=65%		REACTOME_AUTODEGRADATION_OF_THE_E3_UBIQUITIN_LIGASE_COP1	41	0.513868	1.81436	0.00219298	0.00985588	0.47	2527	tags=80%, list=40%, signal=133%
REACTOME_DNA_STRAND_ELONGATION	30	0.589603	1.95447	0	0.00245435	0.106	1874	tags=87%, list=30%, signal=123%		REACTOME_OPIOID_SIGNALLING	32	-0.533553	-1.72936	0.00554529	0.0514809	0.88	1833	tags=69%, list=29%, signal=96%		PID_PLK1_PATHWAY	36	0.643819	2.23049	0	4.09048e-05	0.001	865	tags=56%, list=14%, signal=64%
REACTOME_SCFSKP2_MEDIATED_DEGRADATION_OF_P27_P21	46	0.533551	1.95425	0.00222717	0.00242029	0.107	2527	tags=83%, list=40%, signal=137%		REACTOME_SPHINGOLIPID_METABOLISM	34	-0.529164	-1.72734	0.00729927	0.0514115	0.89	1095	tags=41%, list=17%, signal=50%		BIOCARTA_G1_PATHWAY	20	0.597986	1.78921	0.00862069	0.0115684	0.575	1135	tags=60%, list=18%, signal=73%
KEGG_PYRIMIDINE_METABOLISM	68	0.497872	1.95009	0	0.00249819	0.112	1335	tags=56%, list=21%, signal=70%		REACTOME_CELL_CELL_JUNCTION_ORGANIZATION	19	-0.60265	-1.71136	0.00399202	0.0587334	0.919	1737	tags=68%, list=27%, signal=94%		PID_FANCONI_PATHWAY	26	0.573171	1.79373	0	0.0117476	0.566	1874	tags=65%, list=30%, signal=93%
REACTOME_FORMATION_OF_TUBULIN_FOLDING_INTERMEDIATES_BY_CCT_TRIC	15	0.691119	1.93467	0	0.00314535	0.142	1666	tags=87%, list=26%, signal=117%		PID_AVB3_OPN_PATHWAY	25	-0.553057	-1.70898	0.00984252	0.0590204	0.927	962	tags=32%, list=15%, signal=38%		BIOCARTA_CELLCYCLE_PATHWAY	15	0.724231	2.00079	0.00205339	0.00126176	0.055	1135	tags=73%, list=18%, signal=89%
REACTOME_RNA_POL_I_RNA_POL_III_AND_MITOCHONDRIAL_TRANSCRIPTION	48	0.514977	1.9216	0	0.00361051	0.167	1805	tags=58%, list=29%, signal=81%		KEGG_MELANOGENESIS	25	-0.561502	-1.6997	0.0223464	0.0630405	0.945	1303	tags=60%, list=21%, signal=75%		REACTOME_CELL_CYCLE	272	0.475853	2.32806	0	0	0	2424	tags=69%, list=38%, signal=107%
REACTOME_P53_DEPENDENT_G1_DNA_DAMAGE_RESPONSE	43	0.525749	1.91453	0	0.00385577	0.178	2527	tags=81%, list=40%, signal=135%		KEGG_VASCULAR_SMOOTH_MUSCLE_CONTRACTION	41	-0.496614	-1.69433	0.0107335	0.0646096	0.954	2007	tags=66%, list=32%, signal=96%		KEGG_CELL_CYCLE	83	0.592546	2.44007	0	0	0	1135	tags=49%, list=18%, signal=59%
REACTOME_DESTABILIZATION_OF_MRNA_BY_AUF1_HNRNP_D0	45	0.525256	1.89033	0	0.00507225	0.229	2527	tags=82%, list=40%, signal=136%		REACTOME_LIPID_DIGESTION_MOBILIZATION_AND_TRANSPORT	15	-0.631628	-1.69399	0.0209924	0.0635019	0.954	419	tags=27%, list=7%, signal=28%		REACTOME_S_PHASE	95	0.553191	2.33395	0	0	0	2418	tags=85%, list=38%, signal=136%
BIOCARTA_G2_PATHWAY	16	0.672245	1.88017	0.00204918	0.00552334	0.251	651	tags=50%, list=10%, signal=56%		KEGG_FOCAL_ADHESION	95	-0.425609	-1.68956	0	0.0647957	0.96	962	tags=25%, list=15%, signal=29%		REACTOME_DESTABILIZATION_OF_MRNA_BY_AUF1_HNRNP_D0	45	0.525256	1.89033	0	0.00507225	0.229	2527	tags=82%, list=40%, signal=136%
KEGG_RNA_POLYMERASE	21	0.631562	1.88011	0.00203666	0.00541504	0.251	1805	tags=76%, list=29%, signal=106%		REACTOME_TRANSPORT_OF_INORGANIC_CATIONS_ANIONS_AND_AMINO_ACIDS_OLIGOPEPTIDES	22	-0.573928	-1.68913	0.0128913	0.0637128	0.96	1634	tags=68%, list=26%, signal=92%		REACTOME_MITOTIC_G1_G1_S_PHASES	102	0.561631	2.4004	0	0	0	2418	tags=81%, list=38%, signal=130%
REACTOME_SCF_BETA_TRCP_MEDIATED_DEGRADATION_OF_EMI1	43	0.523478	1.86935	0.0021645	0.00608186	0.28	2527	tags=81%, list=40%, signal=135%		PID_CD8_TCR_DOWNSTREAM_PATHWAY	20	-0.573248	-1.67866	0.0175781	0.0686251	0.972	1265	tags=50%, list=20%, signal=62%		REACTOME_CELL_CYCLE_CHECKPOINTS	89	0.548076	2.32313	0	0	0	2401	tags=76%, list=38%, signal=121%
KEGG_PROTEASOME	37	0.532316	1.86909	0	0.00596711	0.28	2527	tags=81%, list=40%, signal=134%		REACTOME_PHOSPHOLIPID_METABOLISM	99	-0.416582	-1.67605	0.00356506	0.0690793	0.976	1404	tags=40%, list=22%, signal=51%		REACTOME_CDK_MEDIATED_PHOSPHORYLATION_AND_REMOVAL_OF_CDC6	41	0.515592	1.84905	0	0.00705878	0.348	2527	tags=80%, list=40%, signal=133%
REACTOME_TRANSPORT_OF_MATURE_MRNA_DERIVED_FROM_AN_INTRONLESS_TRANSCRIPT	32	0.544544	1.86409	0	0.00612124	0.29	2346	tags=66%, list=37%, signal=104%		REACTOME_RESPIRATORY_ELECTRON_TRANSPORT_ATP_SYNTHESIS_BY_CHEMIOSMOTIC_COUPLING_AND_HEAT_PRODUCTION_BY_UNCOUPLING_PROTEINS_	67	-0.436854	-1.67226	0.00334448	0.0703189	0.978	2453	tags=73%, list=39%, signal=118%		BIOCARTA_G2_PATHWAY	16	0.672245	1.88017	0.00204918	0.00552334	0.251	651	tags=50%, list=10%, signal=56%
REACTOME_TELOMERE_MAINTENANCE	34	0.552174	1.86239	0	0.00619747	0.297	1878	tags=74%, list=30%, signal=104%		REACTOME_TRANSMEMBRANE_TRANSPORT_OF_SMALL_MOLECULES	123	-0.403255	-1.66657	0.00170648	0.0729503	0.981	1239	tags=33%, list=20%, signal=41%		REACTOME_MITOTIC_M_M_G1_PHASES	140	0.535853	2.40006	0	0	0	2401	tags=78%, list=38%, signal=123%
REACTOME_NEP_NS2_INTERACTS_WITH_THE_CELLULAR_EXPORT_MACHINERY	27	0.576915	1.85921	0	0.00636166	0.31	1919	tags=63%, list=30%, signal=90%		REACTOME_PLATELET_ACTIVATION_SIGNALING_AND_AGGREGATION	82	-0.425864	-1.66641	0.00175439	0.0718135	0.981	1721	tags=49%, list=27%, signal=66%		REACTOME_SCFSKP2_MEDIATED_DEGRADATION_OF_P27_P21	46	0.533551	1.95425	0.00222717	0.00242029	0.107	2527	tags=83%, list=40%, signal=137%
REACTOME_REGULATION_OF_GLUCOKINASE_BY_GLUCOKINASE_REGULATORY_PROTEIN	25	0.582669	1.85589	0.00440529	0.00662361	0.325	1919	tags=64%, list=30%, signal=92%		PID_EPHB_FWD_PATHWAY	31	-0.517365	-1.65645	0.0169173	0.0766288	0.99	1265	tags=45%, list=20%, signal=56%		REACTOME_CYCLIN_E_ASSOCIATED_EVENTS_DURING_G1_S_TRANSITION_	53	0.543254	2.05613	0	0.00053276	0.021	2527	tags=83%, list=40%, signal=137%
REACTOME_CDK_MEDIATED_PHOSPHORYLATION_AND_REMOVAL_OF_CDC6	41	0.515592	1.84905	0	0.00705878	0.348	2527	tags=80%, list=40%, signal=133%		REACTOME_APOPTOTIC_CLEAVAGE_OF_CELLULAR_PROTEINS	25	-0.537135	-1.64892	0.0127273	0.0805089	0.992	1334	tags=44%, list=21%, signal=56%		REACTOME_CELL_CYCLE_MITOTIC	237	0.503598	2.40303	0	0	0	2203	tags=65%, list=35%, signal=97%
REACTOME_P53_INDEPENDENT_G1_S_DNA_DAMAGE_CHECKPOINT	43	0.518016	1.8414	0	0.00765077	0.374	2771	tags=88%, list=44%, signal=156%		KEGG_DRUG_METABOLISM_CYTOCHROME_P450	19	-0.586024	-1.64826	0.023622	0.0796213	0.992	602	tags=37%, list=10%, signal=41%		PID_ATR_PATHWAY	28	0.663765	2.20969	0	3.76324e-05	0.001	1127	tags=54%, list=18%, signal=65%
REACTOME_RNA_POL_III_TRANSCRIPTION	21	0.594218	1.83978	0.00211864	0.00772812	0.382	2031	tags=76%, list=32%, signal=112%		REACTOME_METABOLISM_OF_CARBOHYDRATES	112	-0.399743	-1.64704	0.00167224	0.0792838	0.992	1402	tags=38%, list=22%, signal=48%		PID_FOXM1_PATHWAY	24	0.68763	2.13531	0	0.000100825	0.003	1135	tags=67%, list=18%, signal=81%
REACTOME_TRANSLATION	134	0.41511	1.83289	0	0.00828466	0.405	2487	tags=74%, list=39%, signal=119%		REACTOME_SMOOTH_MUSCLE_CONTRACTION	17	-0.587523	-1.64662	0.0151515	0.0783616	0.992	566	tags=29%, list=9%, signal=32%		REACTOME_MITOTIC_PROMETAPHASE	69	0.531484	2.09473	0	0.000230944	0.008	2133	tags=67%, list=34%, signal=99%
PID_RB_1PATHWAY	42	0.508654	1.82591	0	0.00891649	0.434	1123	tags=38%, list=18%, signal=46%		REACTOME_AMINO_ACID_SYNTHESIS_AND_INTERCONVERSION_TRANSAMINATION	15	-0.597792	-1.64612	0.0300752	0.0774777	0.992	1354	tags=80%, list=21%, signal=102%		REACTOME_ACTIVATION_OF_THE_PRE_REPLICATIVE_COMPLEX	26	0.79422	2.54187	0	0	0	1321	tags=100%, list=21%, signal=126%
REACTOME_APC_C_CDH1_MEDIATED_DEGRADATION_OF_CDC20_AND_OTHER_APC_C_CDH1_TARGETED_PROTEINS_IN_LATE_MITOSIS_EARLY_G1	55	0.481287	1.82076	0	0.00924459	0.447	2527	tags=73%, list=40%, signal=120%		REACTOME_GLUCONEOGENESIS	23	-0.550253	-1.63842	0.025878	0.081003	0.995	1658	tags=65%, list=26%, signal=88%		REACTOME_ACTIVATION_OF_ATR_IN_RESPONSE_TO_REPLICATION_STRESS	27	0.719634	2.35852	0	0	0	1321	tags=78%, list=21%, signal=98%
REACTOME_AUTODEGRADATION_OF_THE_E3_UBIQUITIN_LIGASE_COP1	41	0.513868	1.81436	0.00219298	0.00985588	0.47	2527	tags=80%, list=40%, signal=133%		PID_HIF1_TFPATHWAY	34	-0.496234	-1.63262	0.0149533	0.0840777	0.996	1201	tags=35%, list=19%, signal=43%		BIOCARTA_MCM_PATHWAY	15	0.792836	2.21639	0	3.92004e-05	0.001	1321	tags=100%, list=21%, signal=126%
REACTOME_TRANSPORT_OF_RIBONUCLEOPROTEINS_INTO_THE_HOST_NUCLEUS	27	0.560768	1.80746	0	0.0106212	0.501	1919	tags=59%, list=30%, signal=85%		REACTOME_MITOCHONDRIAL_TRNA_AMINOACYLATION	20	-0.565969	-1.62246	0.0287908	0.089533	0.997	1194	tags=45%, list=19%, signal=55%
REACTOME_APC_C_CDC20_MEDIATED_DEGRADATION_OF_MITOTIC_PROTEINS	56	0.481685	1.80714	0	0.0104898	0.502	2527	tags=73%, list=40%, signal=121%		REACTOME_GLUCOSE_METABOLISM	43	-0.468976	-1.62137	0.0087108	0.0889772	0.997	1201	tags=42%, list=19%, signal=51%		Transcription
REACTOME_CROSS_PRESENTATION_OF_SOLUBLE_EXOGENOUS_ANTIGENS_ENDOSOMES	38	0.507245	1.80229	0.00222222	0.0109091	0.522	2771	tags=87%, list=44%, signal=154%		REACTOME_CITRIC_ACID_CYCLE_TCA_CYCLE	17	-0.583734	-1.61471	0.0233918	0.0921758	0.997	1787	tags=71%, list=28%, signal=98%		REACTOME_METABOLISM_OF_NON_CODING_RNA	46	0.572948	2.08798	0	0.000217747	0.008	1919	tags=65%, list=30%, signal=93%
PID_E2F_PATHWAY	43	0.497907	1.79924	0	0.0112164	0.541	1374	tags=47%, list=22%, signal=59%		KEGG_VEGF_SIGNALING_PATHWAY	36	-0.484385	-1.60954	0.0166359	0.0945947	0.997	1265	tags=44%, list=20%, signal=55%		REACTOME_TRANSPORT_OF_MATURE_MRNA_DERIVED_FROM_AN_INTRONLESS_TRANSCRIPT	32	0.544544	1.86409	0	0.00612124	0.29	2346	tags=66%, list=37%, signal=104%
PID_FANCONI_PATHWAY	26	0.573171	1.79373	0	0.0117476	0.566	1874	tags=65%, list=30%, signal=93%		REACTOME_RESPIRATORY_ELECTRON_TRANSPORT	55	-0.438886	-1.60943	0.00932836	0.0932827	0.997	2453	tags=71%, list=39%, signal=115%		REACTOME_INFLUENZA_LIFE_CYCLE	125	0.545066	2.41222	0	0	0	2253	tags=76%, list=36%, signal=116%
REACTOME_REGULATION_OF_ORNITHINE_DECARBOXYLASE_ODC	39	0.512081	1.7918	0	0.011776	0.569	2527	tags=79%, list=40%, signal=132%		REACTOME_RESPONSE_TO_ELEVATED_PLATELET_CYTOSOLIC_CA2_	31	-0.495421	-1.60561	0.019305	0.0952385	0.999	1120	tags=42%, list=18%, signal=51%		REACTOME_INFLUENZA_VIRAL_RNA_TRANSCRIPTION_AND_REPLICATION	92	0.572884	2.36621	0	0	0	2618	tags=95%, list=41%, signal=159%
REACTOME_ANTIGEN_PROCESSING_UBIQUITINATION_PROTEASOME_DEGRADATION	124	0.405251	1.79167	0	0.0116236	0.569	2418	tags=60%, list=38%, signal=96%		BIOCARTA_VIP_PATHWAY	16	-0.592486	-1.60545	0.0238569	0.0940288	0.999	508	tags=31%, list=8%, signal=34%		REACTOME_TRANSPORT_OF_RIBONUCLEOPROTEINS_INTO_THE_HOST_NUCLEUS	27	0.560768	1.80746	0	0.0106212	0.501	1919	tags=59%, list=30%, signal=85%
KEGG_UBIQUITIN_MEDIATED_PROTEOLYSIS	85	0.429852	1.79086	0	0.0115149	0.572	1838	tags=48%, list=29%, signal=67%		KEGG_CITRATE_CYCLE_TCA_CYCLE	26	-0.52651	-1.60377	0.0137255	0.0941327	0.999	1624	tags=58%, list=26%, signal=77%		REACTOME_NEP_NS2_INTERACTS_WITH_THE_CELLULAR_EXPORT_MACHINERY	27	0.576915	1.85921	0	0.00636166	0.31	1919	tags=63%, list=30%, signal=90%
BIOCARTA_G1_PATHWAY	20	0.597986	1.78921	0.00862069	0.0115684	0.575	1135	tags=60%, list=18%, signal=73%		REACTOME_G_ALPHA_Q_SIGNALLING_EVENTS	22	-0.524956	-1.6033	0.0292398	0.0931777	0.999	1605	tags=59%, list=25%, signal=79%
REACTOME_VIF_MEDIATED_DEGRADATION_OF_APOBEC3G	44	0.497063	1.77618	0.00218818	0.0130973	0.628	2527	tags=77%, list=40%, signal=128%		REACTOME_L1CAM_INTERACTIONS	48	-0.455946	-1.6031	0.0125899	0.0920308	0.999	1358	tags=42%, list=21%, signal=53%		Glucokinase regulation
REACTOME_REGULATION_OF_MRNA_STABILITY_BY_PROTEINS_THAT_BIND_AU_RICH_ELEMENTS	73	0.441478	1.77271	0	0.0133181	0.636	2819	tags=77%, list=45%, signal=137%		BIOCARTA_GPCR_PATHWAY	18	-0.572021	-1.59819	0.0357853	0.0941091	1	1265	tags=56%, list=20%, signal=69%		REACTOME_REGULATION_OF_GLUCOKINASE_BY_GLUCOKINASE_REGULATORY_PROTEIN	25	0.582669	1.85589	0.00440529	0.00662361	0.325	1919	tags=64%, list=30%, signal=92%
REACTOME_PROCESSING_OF_CAPPED_INTRON_CONTAINING_PRE_MRNA	131	0.397555	1.76972	0	0.0136097	0.646	2641	tags=56%, list=42%, signal=95%		BIOCARTA_HDAC_PATHWAY	16	-0.585341	-1.59746	0.0327553	0.0934324	1	956	tags=44%, list=15%, signal=51%
REACTOME_KINESINS	19	0.605132	1.76904	0.00603622	0.0135794	0.652	1200	tags=42%, list=19%, signal=52%		PID_S1P_S1P3_PATHWAY	15	-0.59982	-1.58925	0.019802	0.09796	1	1833	tags=67%, list=29%, signal=94%		DNA replication/chromosome regulation
REACTOME_DNA_REPAIR	67	0.448039	1.76546	0.00232019	0.0138028	0.666	1874	tags=55%, list=30%, signal=78%		REACTOME_MUSCLE_CONTRACTION	20	-0.552137	-1.58404	0.0287908	0.101047	1	566	tags=30%, list=9%, signal=33%		REACTOME_MEIOTIC_RECOMBINATION	23	0.656094	2.0234	0	0.00089277	0.037	1195	tags=61%, list=19%, signal=75%
REACTOME_LATE_PHASE_OF_HIV_LIFE_CYCLE	82	0.427737	1.75272	0	0.0158136	0.727	2391	tags=56%, list=38%, signal=89%		KEGG_METABOLISM_OF_XENOBIOTICS_BY_CYTOCHROME_P450	19	-0.559384	-1.57955	0.0220441	0.103077	1	602	tags=37%, list=10%, signal=41%		REACTOME_TELOMERE_MAINTENANCE	34	0.552174	1.86239	0	0.00619747	0.297	1878	tags=74%, list=30%, signal=104%
REACTOME_TRANSPORT_OF_MATURE_TRANSCRIPT_TO_CYTOPLASM	52	0.467329	1.75096	0.0042735	0.0159514	0.732	2641	tags=62%, list=42%, signal=105%		REACTOME_HEMOSTASIS	194	-0.357356	-1.57482	0.00157729	0.105566	1	1070	tags=29%, list=17%, signal=34%		REACTOME_DNA_STRAND_ELONGATION	30	0.589603	1.95447	0	0.00245435	0.106	1874	tags=87%, list=30%, signal=123%
PID_P73PATHWAY	46	0.473136	1.74697	0	0.0163104	0.748	1453	tags=50%, list=23%, signal=64%		KEGG_LEUKOCYTE_TRANSENDOTHELIAL_MIGRATION	47	-0.454946	-1.57117	0.0122807	0.107015	1	962	tags=28%, list=15%, signal=32%		KEGG_DNA_REPLICATION	33	0.618258	2.10955	0	0.000190325	0.006	1321	tags=73%, list=21%, signal=91%
REACTOME_TRANSCRIPTION	118	0.402423	1.74565	0	0.0163322	0.752	2641	tags=61%, list=42%, signal=103%		KEGG_VIBRIO_CHOLERAE_INFECTION	29	-0.494878	-1.56696	0.0304762	0.109423	1	1256	tags=48%, list=20%, signal=60%
REACTOME_EXTENSION_OF_TELOMERES	26	0.535261	1.74485	0	0.0162288	0.755	1878	tags=73%, list=30%, signal=104%		PID_AMB2_NEUTROPHILS_PATHWAY	17	-0.561235	-1.56208	0.0340909	0.112172	1	201	tags=18%, list=3%, signal=18%		Cholesterol biosynthesis
PID_CD40_PATHWAY	17	0.608958	1.74405	0.012685	0.0161807	0.759	2021	tags=53%, list=32%, signal=78%		KEGG_ARRHYTHMOGENIC_RIGHT_VENTRICULAR_CARDIOMYOPATHY_ARVC	28	-0.491838	-1.55115	0.0390764	0.119785	1	1675	tags=50%, list=26%, signal=68%		REACTOME_CHOLESTEROL_BIOSYNTHESIS	17	0.715402	2.04217	0	0.000769308	0.031	695	tags=59%, list=11%, signal=66%
REACTOME_NUCLEOTIDE_EXCISION_REPAIR	39	0.489759	1.74349	0	0.0161156	0.762	2225	tags=72%, list=35%, signal=110%		REACTOME_REGULATION_OF_INSULIN_SECRETION_BY_GLUCAGON_LIKE_PEPTIDE1	16	-0.567545	-1.55038	0.046	0.119073	1	1813	tags=69%, list=29%, signal=96%
KEGG_PURINE_METABOLISM	87	0.417902	1.73927	0	0.016462	0.773	1335	tags=49%, list=21%, signal=62%		REACTOME_NCAM_SIGNALING_FOR_NEURITE_OUT_GROWTH	22	-0.516587	-1.54617	0.0375494	0.121378	1	1358	tags=50%, list=21%, signal=63%		Pyrimidine metabolism
KEGG_SPLICEOSOME	116	0.39698	1.73865	0	0.0162955	0.773	2878	tags=67%, list=46%, signal=121%		KEGG_PROTEIN_EXPORT	19	-0.538957	-1.53571	0.0337972	0.129091	1	1945	tags=58%, list=31%, signal=83%		KEGG_PYRIMIDINE_METABOLISM	68	0.497872	1.95009	0	0.00249819	0.112	1335	tags=56%, list=21%, signal=70%
REACTOME_RNA_POL_I_TRANSCRIPTION	27	0.531846	1.73849	0.00219298	0.0161213	0.773	1017	tags=41%, list=16%, signal=48%		PID_ER_NONGENOMIC_PATHWAY	25	-0.501433	-1.53393	0.0273723	0.129339	1	1949	tags=60%, list=31%, signal=86%
REACTOME_REGULATION_OF_APOPTOSIS	48	0.469771	1.73535	0.00441501	0.016345	0.776	2771	tags=83%, list=44%, signal=147%		REACTOME_BIOLOGICAL_OXIDATIONS	43	-0.437464	-1.53016	0.0242086	0.131804	1	602	tags=26%, list=10%, signal=28%		RNA polymerase
REACTOME_RNA_POL_III_TRANSCRIPTION_INITIATION_FROM_TYPE_2_PROMOTER	17	0.608477	1.73263	0.0104167	0.0165889	0.787	2031	tags=82%, list=32%, signal=121%		KEGG_N_GLYCAN_BIOSYNTHESIS	29	-0.48341	-1.52741	0.037037	0.133012	1	1565	tags=48%, list=25%, signal=64%		REACTOME_RNA_POL_I_RNA_POL_III_AND_MITOCHONDRIAL_TRANSCRIPTION	48	0.514977	1.9216	0	0.00361051	0.167	1805	tags=58%, list=29%, signal=81%
REACTOME_TRANSCRIPTION_COUPLED_NER_TC_NER	36	0.492094	1.71207	0.00437637	0.0201745	0.851	2225	tags=75%, list=35%, signal=115%		KEGG_GNRH_SIGNALING_PATHWAY	46	-0.434722	-1.52584	0.0158451	0.132951	1	1334	tags=43%, list=21%, signal=55%		KEGG_RNA_POLYMERASE	21	0.631562	1.88011	0.00203666	0.00541504	0.251	1805	tags=76%, list=29%, signal=106%
REACTOME_PROCESSIVE_SYNTHESIS_ON_THE_LAGGING_STRAND	15	0.606233	1.7067	0.0145228	0.0209812	0.862	1287	tags=80%, list=20%, signal=100%		REACTOME_METABOLISM_OF_LIPIDS_AND_LIPOPROTEINS	237	-0.340467	-1.52569	0.00158983	0.131663	1	1404	tags=36%, list=22%, signal=44%		REACTOME_RNA_POL_III_TRANSCRIPTION	21	0.594218	1.83978	0.00211864	0.00772812	0.382	2031	tags=76%, list=32%, signal=112%
REACTOME_ACTIVATION_OF_NF_KAPPAB_IN_B_CELLS	51	0.458129	1.69419	0.00456621	0.0232438	0.893	2709	tags=78%, list=43%, signal=136%		KEGG_LEISHMANIA_INFECTION	20	-0.535885	-1.52545	0.0483271	0.130426	1	724	tags=25%, list=11%, signal=28%
PID_AURORA_B_PATHWAY	34	0.489378	1.69149	0.00440529	0.0234982	0.895	671	tags=47%, list=11%, signal=52%		SIG_BCR_SIGNALING_PATHWAY	27	-0.494209	-1.5245	0.0273723	0.129874	1	1742	tags=52%, list=28%, signal=71%
REACTOME_GLUCOSE_TRANSPORT	28	0.516647	1.68868	0.0101626	0.0241171	0.901	1919	tags=57%, list=30%, signal=82%		REACTOME_PLC_BETA_MEDIATED_EVENTS	17	-0.54038	-1.52137	0.0381125	0.131469	1	1833	tags=71%, list=29%, signal=99%		DOWN (BLUE)
REACTOME_MRNA_PROCESSING	144	0.371294	1.68326	0.00246305	0.0248533	0.91	2641	tags=55%, list=42%, signal=92%		REACTOME_THROMBIN_SIGNALLING_THROUGH_PROTEINASE_ACTIVATED_RECEPTORS_PARS	15	-0.569949	-1.51841	0.0468165	0.132981	1	1721	tags=80%, list=27%, signal=110%		Fatty acid metabolism
KEGG_NUCLEOTIDE_EXCISION_REPAIR	35	0.487668	1.67889	0	0.0255788	0.916	1874	tags=63%, list=30%, signal=89%		KEGG_LYSINE_DEGRADATION	29	-0.483301	-1.51402	0.0404412	0.135748	1	1290	tags=48%, list=20%, signal=60%		KEGG_FATTY_ACID_METABOLISM	28	-0.676278	-2.11706	0	0.00159758	0.014	1290	tags=75%, list=20%, signal=94%
REACTOME_HIV_LIFE_CYCLE	91	0.397717	1.66649	0	0.0286391	0.941	2225	tags=49%, list=35%, signal=75%		BIOCARTA_BIOPEPTIDES_PATHWAY	25	-0.490774	-1.51008	0.0346084	0.138163	1	804	tags=32%, list=13%, signal=37%
REACTOME_MICRORNA_MIRNA_BIOGENESIS	15	0.599702	1.66528	0.0167364	0.0287315	0.943	2225	tags=80%, list=35%, signal=123%		PID_TXA2PATHWAY	29	-0.467716	-1.50504	0.0289855	0.142018	1	804	tags=24%, list=13%, signal=28%		Amino acid metabolism
PID_MYC_ACTIV_PATHWAY	61	0.419613	1.66508	0.00243902	0.0284932	0.944	1899	tags=49%, list=30%, signal=70%		KEGG_LONG_TERM_POTENTIATION	32	-0.463917	-1.50381	0.0362976	0.141807	1	1265	tags=44%, list=20%, signal=54%		REACTOME_BRANCHED_CHAIN_AMINO_ACID_CATABOLISM	17	-0.717364	-1.99217	0	0.0055849	0.097	986	tags=59%, list=16%, signal=70%
REACTOME_INTERACTIONS_OF_VPR_WITH_HOST_CELLULAR_PROTEINS	31	0.490985	1.66112	0.00881057	0.029286	0.948	2346	tags=65%, list=37%, signal=102%		PID_AVB3_INTEGRIN_PATHWAY	37	-0.449009	-1.49521	0.0421245	0.148671	1	1070	tags=30%, list=17%, signal=36%		KEGG_VALINE_LEUCINE_AND_ISOLEUCINE_DEGRADATION	35	-0.600299	-1.99513	0	0.00548874	0.091	1290	tags=66%, list=20%, signal=82%
BIOCARTA_PROTEASOME_PATHWAY	27	0.496874	1.65564	0.00879121	0.0305711	0.955	2527	tags=81%, list=40%, signal=135%		PID_ECADHERIN_KERATINOCYTE_PATHWAY	18	-0.521328	-1.49088	0.0490196	0.151717	1	1677	tags=56%, list=27%, signal=75%
REACTOME_MRNA_SPLICING_MINOR_PATHWAY	38	0.466705	1.65444	0.00206186	0.0305843	0.956	2641	tags=66%, list=42%, signal=112%		KEGG_DILATED_CARDIOMYOPATHY	29	-0.471181	-1.48556	0.0415913	0.155538	1	1420	tags=45%, list=22%, signal=58%		Pyruvate metabolism/TCA cycle
REACTOME_HIV_INFECTION	152	0.362593	1.64721	0	0.0320921	0.961	2596	tags=56%, list=41%, signal=93%		KEGG_AMYOTROPHIC_LATERAL_SCLEROSIS_ALS	27	-0.476967	-1.48036	0.0497238	0.159299	1	874	tags=30%, list=14%, signal=34%		REACTOME_PYRUVATE_METABOLISM_AND_CITRIC_ACID_TCA_CYCLE	32	-0.62717	-2.07065	0	0.00253973	0.032	1624	tags=63%, list=26%, signal=84%
REACTOME_G1_PHASE	25	0.52274	1.63639	0.00842105	0.0351867	0.978	2418	tags=80%, list=38%, signal=129%		KEGG_ADIPOCYTOKINE_SIGNALING_PATHWAY	32	-0.453219	-1.47978	0.0462963	0.158395	1	895	tags=22%, list=14%, signal=25%		REACTOME_TCA_CYCLE_AND_RESPIRATORY_ELECTRON_TRANSPORT	97	-0.506054	-2.01106	0	0.00526863	0.068	2071	tags=61%, list=33%, signal=89%
REACTOME_CHROMOSOME_MAINTENANCE	61	0.421743	1.62813	0.00925926	0.037338	0.982	1878	tags=54%, list=30%, signal=76%		KEGG_T_CELL_RECEPTOR_SIGNALING_PATHWAY	50	-0.410031	-1.46405	0.0356506	0.173841	1	1303	tags=36%, list=21%, signal=45%		KEGG_ALZHEIMERS_DISEASE	96	-0.506166	-2.00851	0	0.00505874	0.07	1912	tags=55%, list=30%, signal=78%
REACTOME_METABOLISM_OF_NUCLEOTIDES	52	0.42867	1.61566	0.00851064	0.0411114	0.992	1090	tags=42%, list=17%, signal=51%		KEGG_GLYCOLYSIS_GLUCONEOGENESIS	37	-0.439601	-1.4616	0.0496183	0.175212	1	1270	tags=43%, list=20%, signal=54%
REACTOME_DEPOSITION_OF_NEW_CENPA_CONTAINING_NUCLEOSOMES_AT_THE_CENTROMERE	18	0.554218	1.61497	0.025	0.0409949	0.992	1878	tags=56%, list=30%, signal=79%		REACTOME_POST_TRANSLATIONAL_PROTEIN_MODIFICATION	81	-0.37901	-1.45693	0.0237226	0.178738	1	1565	tags=43%, list=25%, signal=57%		Lysosome
REACTOME_LAGGING_STRAND_SYNTHESIS	19	0.542204	1.60879	0.0223577	0.042776	0.992	1874	tags=84%, list=30%, signal=119%		REACTOME_TRNA_AMINOACYLATION	41	-0.434501	-1.45619	0.0552381	0.177833	1	1559	tags=44%, list=25%, signal=58%		REACTOME_GLYCOSAMINOGLYCAN_METABOLISM	31	-0.638383	-2.07312	0	0.00281502	0.03	1460	tags=65%, list=23%, signal=83%
REACTOME_AUTODEGRADATION_OF_CDH1_BY_CDH1_APC_C	49	0.439441	1.60787	0.00921659	0.0427417	0.993	2527	tags=69%, list=40%, signal=115%		PID_ERBB1_RECEPTOR_PROXIMAL_PATHWAY	29	-0.4544	-1.45241	0.0471698	0.180401	1	1191	tags=38%, list=19%, signal=47%		KEGG_LYSOSOME	68	-0.547716	-2.07092	0	0.00266533	0.031	1059	tags=41%, list=17%, signal=49%
REACTOME_RNA_POL_I_TRANSCRIPTION_INITIATION	16	0.570382	1.60388	0.0236052	0.0438221	0.995	1805	tags=56%, list=29%, signal=79%		KEGG_HISTIDINE_METABOLISM	15	-0.542487	-1.45014	0.0833333	0.181431	1	403	tags=33%, list=6%, signal=36%
REACTOME_HOST_INTERACTIONS_OF_HIV_FACTORS	101	0.374736	1.6007	0.00234192	0.0447761	0.997	2545	tags=58%, list=40%, signal=96%		REACTOME_ASPARAGINE_N_LINKED_GLYCOSYLATION	51	-0.413536	-1.44993	0.0303571	0.180033	1	1565	tags=45%, list=25%, signal=59%		Extracellular matrix regulation
REACTOME_SRP_DEPENDENT_COTRANSLATIONAL_PROTEIN_TARGETING_TO_MEMBRANE	100	0.372799	1.59811	0.00242718	0.0454065	0.997	2319	tags=70%, list=37%, signal=109%		PID_CD8_TCR_PATHWAY	20	-0.497522	-1.44065	0.0753564	0.189586	1	1191	tags=35%, list=19%, signal=43%		NABA_CORE_MATRISOME	33	-0.822657	-2.66881	0	0	0	624	tags=73%, list=10%, signal=80%
REACTOME_ABORTIVE_ELONGATION_OF_HIV1_TRANSCRIPT_IN_THE_ABSENCE_OF_TAT	15	0.562026	1.59699	0.0286299	0.0454444	0.998	2225	tags=73%, list=35%, signal=113%		REACTOME_SIGNALING_BY_GPCR	94	-0.355821	-1.44031	0.0184874	0.18837	1	1853	tags=48%, list=29%, signal=67%		NABA_ECM_GLYCOPROTEINS	27	-0.832033	-2.61248	0	0	0	610	tags=74%, list=10%, signal=82%
REACTOME_REGULATORY_RNA_PATHWAYS	17	0.55943	1.59629	0.0230608	0.045306	0.998	2225	tags=76%, list=35%, signal=118%		PID_ALPHA_SYNUCLEIN_PATHWAY	19	-0.513578	-1.43959	0.0787546	0.187633	1	1721	tags=53%, list=27%, signal=72%		NABA_MATRISOME	116	-0.610363	-2.47497	0	0	0	788	tags=50%, list=12%, signal=56%
REACTOME_SIGNALING_BY_WNT	53	0.419582	1.5881	0.00689655	0.048022	1	2527	tags=75%, list=40%, signal=125%		REACTOME_DIABETES_PATHWAYS	71	-0.381308	-1.43688	0.0455312	0.189214	1	1945	tags=45%, list=31%, signal=64%		KEGG_ECM_RECEPTOR_INTERACTION	25	-0.740456	-2.27563	0	0	0	958	tags=68%, list=15%, signal=80%
REACTOME_MEIOSIS	40	0.448728	1.56954	0.0237581	0.0546533	1	1300	tags=43%, list=21%, signal=53%		PID_ERBB4_PATHWAY	20	-0.500996	-1.43512	0.0795229	0.189537	1	907	tags=40%, list=14%, signal=47%		NABA_ECM_REGULATORS	36	-0.662311	-2.23285	0	0	0	752	tags=58%, list=12%, signal=66%
REACTOME_FORMATION_OF_RNA_POL_II_ELONGATION_COMPLEX_	31	0.464086	1.56341	0.0175824	0.05694	1	2225	tags=55%, list=35%, signal=84%		KEGG_ARGININE_AND_PROLINE_METABOLISM	31	-0.441207	-1.43404	0.065666	0.18908	1	1425	tags=52%, list=23%, signal=66%
REACTOME_GLOBAL_GENOMIC_NER_GG_NER	28	0.470395	1.54629	0.029724	0.0642667	1	1874	tags=61%, list=30%, signal=86%		KEGG_SPHINGOLIPID_METABOLISM	18	-0.507636	-1.43163	0.0801603	0.190602	1	2028	tags=78%, list=32%, signal=114%		Integrin pathway
REACTOME_RNA_POL_II_PRE_TRANSCRIPTION_EVENTS	42	0.42528	1.5284	0.0210084	0.0724634	1	2391	tags=52%, list=38%, signal=84%		REACTOME_UNFOLDED_PROTEIN_RESPONSE	51	-0.402306	-1.43002	0.0635209	0.19086	1	1738	tags=45%, list=27%, signal=62%		PID_INTEGRIN1_PATHWAY	23	-0.801589	-2.33776	0	0	0	891	tags=78%, list=14%, signal=91%
REACTOME_DOWNSTREAM_SIGNALING_EVENTS_OF_B_CELL_RECEPTOR_BCR	70	0.381016	1.52636	0.00456621	0.0728707	1	2597	tags=63%, list=41%, signal=105%		PID_BCR_5PATHWAY	37	-0.429	-1.42299	0.0641026	0.197414	1	931	tags=24%, list=15%, signal=28%		PID_INTEGRIN3_PATHWAY	16	-0.728316	-1.998	0	0.00556599	0.087	824	tags=56%, list=13%, signal=65%
REACTOME_FORMATION_OF_THE_HIV1_EARLY_ELONGATION_COMPLEX	23	0.498823	1.52279	0.0474041	0.0741734	1	2225	tags=61%, list=35%, signal=94%		BIOCARTA_FCER1_PATHWAY	21	-0.48263	-1.41013	0.0811321	0.211816	1	830	tags=33%, list=13%, signal=38%		REACTOME_INTEGRIN_CELL_SURFACE_INTERACTIONS	36	-0.645561	-2.11343	0	0.00143782	0.014	1070	tags=47%, list=17%, signal=57%
KEGG_DRUG_METABOLISM_OTHER_ENZYMES	16	0.539869	1.52237	0.0481696	0.0738267	1	877	tags=38%, list=14%, signal=43%		REACTOME_PLATELET_HOMEOSTASIS	26	-0.449043	-1.40168	0.073724	0.22116	1	872	tags=38%, list=14%, signal=44%		PID_INTEGRIN_A4B1_PATHWAY	23	-0.64875	-1.92781	0	0.0115912	0.209	1674	tags=65%, list=26%, signal=88%
REACTOME_ELONGATION_ARREST_AND_RECOVERY	21	0.503971	1.51101	0.0387931	0.0793496	1	2225	tags=62%, list=35%, signal=95%		REACTOME_GLYCEROPHOSPHOLIPID_BIOSYNTHESIS	36	-0.420078	-1.40075	0.0560748	0.220531	1	1343	tags=44%, list=21%, signal=56%
REACTOME_FORMATION_OF_TRANSCRIPTION_COUPLED_NER_TC_NER_REPAIR_COMPLEX	21	0.497708	1.50297	0.0424242	0.0833514	1	2225	tags=62%, list=35%, signal=95%		PID_EPHRINB_REV_PATHWAY	16	-0.505723	-1.39065	0.10142	0.232148	1	1218	tags=44%, list=19%, signal=54%		Cell adhesion
PID_AURORA_A_PATHWAY	20	0.503794	1.50244	0.0413386	0.08303	1	1212	tags=45%, list=19%, signal=55%		REACTOME_DARPP_32_EVENTS	16	-0.499014	-1.3779	0.0994264	0.248224	1	810	tags=31%, list=13%, signal=36%		REACTOME_CELL_CELL_COMMUNICATION	57	-0.583603	-2.1292	0	0.00161426	0.011	1169	tags=44%, list=18%, signal=53%
PID_MYC_PATHWAY	20	0.505511	1.49588	0.0371134	0.0859926	1	2424	tags=75%, list=38%, signal=121%		PID_AP1_PATHWAY	27	-0.435618	-1.3779	0.0992509	0.246277	1	369	tags=15%, list=6%, signal=16%		REACTOME_CELL_JUNCTION_ORGANIZATION	33	-0.648028	-2.12204	0.00181159	0.00153983	0.012	1169	tags=52%, list=18%, signal=63%
REACTOME_RNA_POL_II_TRANSCRIPTION_PRE_INITIATION_AND_PROMOTER_OPENING	30	0.450497	1.49364	0.0451745	0.0867884	1	2391	tags=57%, list=38%, signal=91%		KEGG_CHEMOKINE_SIGNALING_PATHWAY	64	-0.371532	-1.37472	0.0626087	0.24859	1	1833	tags=50%, list=29%, signal=70%		KEGG_CELL_ADHESION_MOLECULES_CAMS	20	-0.692068	-2.00529	0	0.00500671	0.074	1358	tags=60%, list=21%, signal=76%
REACTOME_MRNA_SPLICING	102	0.346006	1.45568	0.0211268	0.111443	1	2641	tags=52%, list=42%, signal=88%		KEGG_ADHERENS_JUNCTION	50	-0.382948	-1.36736	0.0689046	0.257436	1	1983	tags=48%, list=31%, signal=69%		REACTOME_CELL_SURFACE_INTERACTIONS_AT_THE_VASCULAR_WALL	36	-0.599251	-1.98319	0	0.00597326	0.109	1356	tags=56%, list=21%, signal=70%
REACTOME_MITOTIC_G2_G2_M_PHASES	55	0.383993	1.44504	0.0217391	0.118724	1	2254	tags=53%, list=36%, signal=81%		REACTOME_NEUROTRANSMITTER_RECEPTOR_BINDING_AND_DOWNSTREAM_TRANSMISSION_IN_THE_POSTSYNAPTIC_CELL	33	-0.417923	-1.36488	0.0895795	0.259061	1	1196	tags=42%, list=19%, signal=52%
PID_FOXO_PATHWAY	33	0.41687	1.44274	0.0496032	0.119703	1	1469	tags=36%, list=23%, signal=47%		BIOCARTA_MCALPAIN_PATHWAY	17	-0.485173	-1.35985	0.122873	0.264229	1	1721	tags=53%, list=27%, signal=73%
KEGG_PROGESTERONE_MEDIATED_OOCYTE_MATURATION	45	0.38721	1.43529	0.0453564	0.124476	1	1230	tags=33%, list=19%, signal=41%		BIOCARTA_BCR_PATHWAY	17	-0.491845	-1.3595	0.121807	0.262733	1	724	tags=29%, list=11%, signal=33%
REACTOME_DOUBLE_STRAND_BREAK_REPAIR	18	0.504544	1.43353	0.0765957	0.124917	1	1829	tags=67%, list=29%, signal=94%		BIOCARTA_FAS_PATHWAY	19	-0.472601	-1.35639	0.113636	0.265227	1	874	tags=32%, list=14%, signal=37%
BIOCARTA_VEGF_PATHWAY	18	0.490989	1.42672	0.0784708	0.129494	1	925	tags=44%, list=15%, signal=52%		PID_CXCR4_PATHWAY	58	-0.364225	-1.35547	0.0669145	0.264617	1	1600	tags=43%, list=25%, signal=57%
KEGG_MISMATCH_REPAIR	20	0.461915	1.41803	0.0672269	0.13531	1	2273	tags=85%, list=36%, signal=132%		BIOCARTA_FMLP_PATHWAY	20	-0.471068	-1.35314	0.128788	0.266269	1	956	tags=40%, list=15%, signal=47%
REACTOME_APC_C_CDC20_MEDIATED_DEGRADATION_OF_CYCLIN_B	15	0.51521	1.41198	0.0728347	0.139513	1	1610	tags=47%, list=25%, signal=62%		PID_SYNDECAN_2_PATHWAY	23	-0.449669	-1.34999	0.109848	0.269036	1	1818	tags=70%, list=29%, signal=97%
REACTOME_APC_CDC20_MEDIATED_DEGRADATION_OF_NEK2A	16	0.505033	1.41171	0.0790021	0.138612	1	1610	tags=44%, list=25%, signal=59%		REACTOME_AXON_GUIDANCE	116	-0.329102	-1.34965	0.0517241	0.267475	1	1753	tags=38%, list=28%, signal=52%
REACTOME_ASSOCIATION_OF_TRIC_CCT_WITH_TARGET_PROTEINS_DURING_BIOSYNTHESIS	17	0.485873	1.40914	0.0767677	0.140024	1	2020	tags=59%, list=32%, signal=86%		PID_ENDOTHELIN_PATHWAY	28	-0.431156	-1.34894	0.0949612	0.266458	1	1833	tags=61%, list=29%, signal=85%
PID_P53_REGULATION_PATHWAY	42	0.395706	1.39629	0.0680272	0.150235	1	1900	tags=48%, list=30%, signal=68%		PID_RAS_PATHWAY	16	-0.495676	-1.34302	0.120155	0.273075	1	1191	tags=44%, list=19%, signal=54%
KEGG_CYTOSOLIC_DNA_SENSING_PATHWAY	23	0.448001	1.38952	0.0788913	0.155435	1	1298	tags=43%, list=21%, signal=55%		KEGG_STARCH_AND_SUCROSE_METABOLISM	16	-0.5003	-1.34106	0.126654	0.273723	1	1053	tags=38%, list=17%, signal=45%
REACTOME_FORMATION_OF_INCISION_COMPLEX_IN_GG_NER	16	0.499985	1.38246	0.10395	0.16048	1	2069	tags=50%, list=33%, signal=74%		KEGG_BUTANOATE_METABOLISM	21	-0.467197	-1.33795	0.139764	0.276369	1	1290	tags=57%, list=20%, signal=72%
KEGG_P53_SIGNALING_PATHWAY	30	0.413937	1.38202	0.0672646	0.159821	1	1135	tags=40%, list=18%, signal=49%		BIOCARTA_CXCR4_PATHWAY	17	-0.48416	-1.33355	0.141199	0.281426	1	911	tags=41%, list=14%, signal=48%
REACTOME_RNA_POL_II_TRANSCRIPTION	81	0.33915	1.37553	0.0258824	0.164869	1	2641	tags=53%, list=42%, signal=90%		PID_FGF_PATHWAY	27	-0.431564	-1.32743	0.131086	0.288929	1	863	tags=30%, list=14%, signal=34%
REACTOME_TRIF_MEDIATED_TLR3_SIGNALING	43	0.374012	1.3744	0.0722101	0.164676	1	1230	tags=37%, list=19%, signal=46%		KEGG_APOPTOSIS	43	-0.380617	-1.32623	0.0883459	0.288854	1	1592	tags=37%, list=25%, signal=49%
REACTOME_NEGATIVE_REGULATORS_OF_RIG_I_MDA5_SIGNALING	17	0.480942	1.37385	0.102249	0.164082	1	722	tags=24%, list=11%, signal=26%		KEGG_PARKINSONS_DISEASE	80	-0.340982	-1.32251	0.0771993	0.29262	1	1963	tags=46%, list=31%, signal=66%
REACTOME_MRNA_CAPPING	24	0.438485	1.37116	0.0933941	0.16543	1	2225	tags=58%, list=35%, signal=90%		REACTOME_IL_2_SIGNALING	22	-0.449086	-1.32047	0.11946	0.293994	1	1265	tags=36%, list=20%, signal=45%
REACTOME_SYNTHESIS_AND_INTERCONVERSION_OF_NUCLEOTIDE_DI_AND_TRIPHOSPHATES	15	0.50445	1.37045	0.113734	0.16506	1	470	tags=40%, list=7%, signal=43%		PID_A6B1_A6B4_INTEGRIN_PATHWAY	29	-0.415515	-1.31891	0.126761	0.294571	1	1038	tags=28%, list=16%, signal=33%
REACTOME_CLASS_I_MHC_MEDIATED_ANTIGEN_PROCESSING_PRESENTATION	143	0.304327	1.3686	0.0272277	0.165857	1	2527	tags=59%, list=40%, signal=96%		KEGG_TYROSINE_METABOLISM	18	-0.47585	-1.31536	0.138	0.298196	1	511	tags=28%, list=8%, signal=30%
REACTOME_ANTIVIRAL_MECHANISM_BY_IFN_STIMULATED_GENES	54	0.356584	1.35656	0.0502183	0.17625	1	2097	tags=52%, list=33%, signal=77%		PID_PI3K_PLC_TRK_PATHWAY	25	-0.435898	-1.31102	0.126894	0.303124	1	1334	tags=32%, list=21%, signal=40%
KEGG_SYSTEMIC_LUPUS_ERYTHEMATOSUS	19	0.456767	1.34699	0.095339	0.184361	1	1841	tags=58%, list=29%, signal=81%		REACTOME_GPCR_DOWNSTREAM_SIGNALING	59	-0.355742	-1.30905	0.0921986	0.304422	1	1677	tags=44%, list=27%, signal=59%
REACTOME_PIP3_ACTIVATES_AKT_SIGNALING	18	0.455896	1.33051	0.125523	0.20128	1	535	tags=17%, list=8%, signal=18%		BIOCARTA_TCR_PATHWAY	22	-0.441086	-1.30539	0.138067	0.308188	1	830	tags=27%, list=13%, signal=31%
REACTOME_ENDOSOMAL_SORTING_COMPLEX_REQUIRED_FOR_TRANSPORT_ESCRT	22	0.433835	1.30883	0.133745	0.225616	1	2163	tags=55%, list=34%, signal=83%		BIOCARTA_GH_PATHWAY	16	-0.470626	-1.30025	0.13215	0.315115	1	830	tags=31%, list=13%, signal=36%
KEGG_HOMOLOGOUS_RECOMBINATION	16	0.461634	1.3088	0.140167	0.224161	1	1287	tags=50%, list=20%, signal=63%		REACTOME_MITOCHONDRIAL_PROTEIN_IMPORT	38	-0.385096	-1.2994	0.111722	0.314402	1	1781	tags=45%, list=28%, signal=62%
REACTOME_RNA_POL_I_TRANSCRIPTION_TERMINATION	15	0.471155	1.308	0.164271	0.223807	1	1805	tags=53%, list=29%, signal=74%		BIOCARTA_ECM_PATHWAY	19	-0.459007	-1.29557	0.164729	0.318629	1	1721	tags=58%, list=27%, signal=79%
PID_IL2_STAT5_PATHWAY	15	0.453438	1.28863	0.184049	0.247198	1	1899	tags=47%, list=30%, signal=67%		BIOCARTA_MYOSIN_PATHWAY	19	-0.452376	-1.29464	0.15511	0.317968	1	1671	tags=53%, list=26%, signal=71%
PID_BARD1_PATHWAY	21	0.420347	1.27595	0.149789	0.261932	1	1127	tags=33%, list=18%, signal=40%		ST_DIFFERENTIATION_PATHWAY_IN_PC12_CELLS	23	-0.44145	-1.2941	0.171815	0.316791	1	1070	tags=30%, list=17%, signal=36%
REACTOME_RIG_I_MDA5_MEDIATED_INDUCTION_OF_IFN_ALPHA_BETA_PATHWAYS	35	0.364636	1.26196	0.132911	0.279735	1	2098	tags=43%, list=33%, signal=64%		REACTOME_COSTIMULATION_BY_THE_CD28_FAMILY	27	-0.410537	-1.29163	0.143133	0.318871	1	1643	tags=44%, list=26%, signal=60%
PID_ATM_PATHWAY	26	0.389945	1.25228	0.177189	0.292076	1	1829	tags=38%, list=29%, signal=54%		KEGG_LONG_TERM_DEPRESSION	28	-0.418725	-1.28591	0.139313	0.326685	1	1862	tags=64%, list=29%, signal=91%
ST_FAS_SIGNALING_PATHWAY	39	0.351697	1.24885	0.157328	0.295152	1	1494	tags=41%, list=24%, signal=53%		BIOCARTA_CREB_PATHWAY	20	-0.44566	-1.28226	0.151394	0.330717	1	830	tags=30%, list=13%, signal=34%
REACTOME_ACTIVATED_TLR4_SIGNALLING	48	0.335142	1.23666	0.127059	0.311681	1	1234	tags=33%, list=20%, signal=41%		KEGG_FC_GAMMA_R_MEDIATED_PHAGOCYTOSIS	58	-0.348922	-1.28132	0.108014	0.330326	1	1637	tags=41%, list=26%, signal=55%
REACTOME_MAP_KINASE_ACTIVATION_IN_TLR_CASCADE	30	0.36966	1.22943	0.176344	0.321603	1	1230	tags=43%, list=19%, signal=54%		PID_MAPK_TRK_PATHWAY	22	-0.42807	-1.28084	0.165103	0.329089	1	1334	tags=41%, list=21%, signal=52%
PID_TAP63_PATHWAY	30	0.364533	1.21767	0.196617	0.338552	1	598	tags=20%, list=9%, signal=22%		PID_ARF6_TRAFFICKING_PATHWAY	31	-0.394845	-1.2807	0.126629	0.327306	1	1751	tags=48%, list=28%, signal=67%
PID_TELOMERASE_PATHWAY	46	0.330571	1.21702	0.176087	0.337586	1	1081	tags=24%, list=17%, signal=29%		BIOCARTA_PAR1_PATHWAY	22	-0.428278	-1.27839	0.157996	0.329056	1	1677	tags=55%, list=27%, signal=74%
REACTOME_TRAF6_MEDIATED_INDUCTION_OF_NFKB_AND_MAP_KINASES_UPON_TLR7_8_OR_9_ACTIVATION	43	0.337084	1.21674	0.149221	0.336076	1	1234	tags=35%, list=20%, signal=43%		PID_AR_NONGENOMIC_PATHWAY	19	-0.441117	-1.27589	0.17	0.331142	1	1265	tags=42%, list=20%, signal=52%
BIOCARTA_RACCYCD_PATHWAY	22	0.391313	1.2153	0.183223	0.336454	1	1070	tags=32%, list=17%, signal=38%		PID_ANGIOPOIETIN_RECEPTOR_PATHWAY	29	-0.394028	-1.27525	0.139746	0.330196	1	974	tags=28%, list=15%, signal=32%
PID_ATF2_PATHWAY	28	0.376319	1.21442	0.184946	0.335915	1	1310	tags=39%, list=21%, signal=49%		PID_VEGFR1_2_PATHWAY	53	-0.353851	-1.27213	0.130053	0.333487	1	1334	tags=36%, list=21%, signal=45%
KEGG_ANTIGEN_PROCESSING_AND_PRESENTATION	23	0.386696	1.20146	0.224949	0.355226	1	1012	tags=35%, list=16%, signal=41%		REACTOME_IL_3_5_AND_GM_CSF_SIGNALING	20	-0.447581	-1.27201	0.151013	0.331713	1	1838	tags=45%, list=29%, signal=63%
NABA_ECM_AFFILIATED	29	0.365059	1.20116	0.184946	0.353634	1	438	tags=17%, list=7%, signal=18%		PID_TCR_PATHWAY	27	-0.406529	-1.27194	0.157993	0.329844	1	1191	tags=30%, list=19%, signal=36%
REACTOME_NFKB_AND_MAP_KINASES_ACTIVATION_MEDIATED_BY_TLR4_SIGNALING_REPERTOIRE	41	0.327916	1.20066	0.200426	0.352389	1	1230	tags=34%, list=19%, signal=42%		KEGG_ALDOSTERONE_REGULATED_SODIUM_REABSORPTION	16	-0.461822	-1.26497	0.173004	0.33915	1	1037	tags=44%, list=16%, signal=52%
REACTOME_INNATE_IMMUNE_SYSTEM	93	0.281849	1.1918	0.128378	0.365224	1	1242	tags=27%, list=20%, signal=33%		REACTOME_RECYCLING_PATHWAY_OF_L1	20	-0.438555	-1.26464	0.166969	0.337722	1	719	tags=20%, list=11%, signal=22%
REACTOME_PURINE_METABOLISM	26	0.374358	1.18143	0.229039	0.380989	1	877	tags=31%, list=14%, signal=36%		PID_THROMBIN_PAR1_PATHWAY	27	-0.40266	-1.26154	0.163708	0.340763	1	1924	tags=63%, list=30%, signal=90%
REACTOME_MYD88_MAL_CASCADE_INITIATED_ON_PLASMA_MEMBRANE	44	0.331207	1.1799	0.197802	0.381197	1	1234	tags=34%, list=20%, signal=42%		BIOCARTA_TFF_PATHWAY	17	-0.461031	-1.2606	0.185255	0.340556	1	881	tags=29%, list=14%, signal=34%
BIOCARTA_IL1R_PATHWAY	16	0.418942	1.17906	0.228216	0.380552	1	1821	tags=44%, list=29%, signal=61%		KEGG_AMINOACYL_TRNA_BIOSYNTHESIS	39	-0.373074	-1.25715	0.144509	0.344887	1	1559	tags=44%, list=25%, signal=57%
REACTOME_SIGNALING_BY_THE_B_CELL_RECEPTOR_BCR	83	0.286211	1.16442	0.182039	0.403681	1	2597	tags=58%, list=41%, signal=97%		REACTOME_TRANSMISSION_ACROSS_CHEMICAL_SYNAPSES	45	-0.357787	-1.24933	0.170455	0.356583	1	1196	tags=40%, list=19%, signal=49%
REACTOME_PHASE_II_CONJUGATION	31	0.345075	1.16148	0.258333	0.406464	1	689	tags=32%, list=11%, signal=36%		PID_PI3KCI_PATHWAY	25	-0.412116	-1.24872	0.166963	0.355509	1	1838	tags=48%, list=29%, signal=67%
REACTOME_DESTABILIZATION_OF_MRNA_BY_KSRP	17	0.403427	1.1573	0.261053	0.411748	1	2819	tags=65%, list=45%, signal=116%		BIOCARTA_NFAT_PATHWAY	26	-0.406374	-1.24522	0.175238	0.359909	1	1303	tags=38%, list=21%, signal=48%
BIOCARTA_TEL_PATHWAY	15	0.419071	1.15644	0.249501	0.411035	1	2598	tags=67%, list=41%, signal=113%		REACTOME_NEURONAL_SYSTEM	55	-0.342986	-1.24148	0.140036	0.364473	1	1196	tags=36%, list=19%, signal=44%
REACTOME_PI_3K_CASCADE	21	0.372932	1.14439	0.265957	0.431218	1	922	tags=19%, list=15%, signal=22%		ST_ADRENERGIC	16	-0.456846	-1.2391	0.184049	0.366652	1	1721	tags=56%, list=27%, signal=77%
KEGG_FRUCTOSE_AND_MANNOSE_METABOLISM	23	0.365981	1.13789	0.301075	0.441203	1	483	tags=22%, list=8%, signal=23%		KEGG_SMALL_CELL_LUNG_CANCER	50	-0.348863	-1.23875	0.152134	0.36519	1	958	tags=30%, list=15%, signal=35%
PID_RETINOIC_ACID_PATHWAY	21	0.372542	1.13642	0.291925	0.44153	1	1893	tags=43%, list=30%, signal=61%		REACTOME_IRON_UPTAKE_AND_TRANSPORT	17	-0.435477	-1.22937	0.197343	0.379571	1	1035	tags=29%, list=16%, signal=35%
REACTOME_ER_PHAGOSOME_PATHWAY	47	0.308651	1.1257	0.264444	0.459848	1	2527	tags=70%, list=40%, signal=116%		KEGG_OXIDATIVE_PHOSPHORYLATION	81	-0.314174	-1.22615	0.145833	0.383232	1	2071	tags=52%, list=33%, signal=76%
ST_P38_MAPK_PATHWAY	22	0.37027	1.12202	0.298097	0.464589	1	1112	tags=32%, list=18%, signal=38%		PID_CXCR3_PATHWAY	26	-0.393494	-1.22107	0.201195	0.389948	1	1265	tags=46%, list=20%, signal=57%
REACTOME_RECRUITMENT_OF_MITOTIC_CENTROSOME_PROTEINS_AND_COMPLEXES	45	0.309061	1.1187	0.252822	0.468644	1	2590	tags=60%, list=41%, signal=101%		REACTOME_FATTY_ACID_TRIACYLGLYCEROL_AND_KETONE_BODY_METABOLISM	104	-0.301107	-1.22102	0.112116	0.387885	1	1171	tags=29%, list=19%, signal=35%
BIOCARTA_EIF_PATHWAY	15	0.412304	1.11838	0.299611	0.466703	1	2179	tags=60%, list=34%, signal=91%		REACTOME_SIGNALING_BY_PDGF	63	-0.326155	-1.21961	0.169776	0.388221	1	1820	tags=46%, list=29%, signal=64%
PID_NFKAPPAB_CANONICAL_PATHWAY	15	0.39822	1.11508	0.305263	0.470615	1	2098	tags=53%, list=33%, signal=80%		REACTOME_GASTRIN_CREB_SIGNALLING_PATHWAY_VIA_PKC_AND_MAPK	40	-0.364057	-1.21685	0.180633	0.391154	1	1334	tags=40%, list=21%, signal=50%
KEGG_OOCYTE_MEIOSIS	63	0.28321	1.11303	0.254197	0.472054	1	1230	tags=29%, list=19%, signal=35%		REACTOME_G_ALPHA1213_SIGNALLING_EVENTS	37	-0.368375	-1.21488	0.196262	0.392726	1	1677	tags=46%, list=27%, signal=62%
REACTOME_PI3K_EVENTS_IN_ERBB2_SIGNALING	25	0.3464	1.10991	0.30303	0.475897	1	922	tags=20%, list=15%, signal=23%		PID_RHOA_PATHWAY	31	-0.380006	-1.21309	0.208897	0.394035	1	86	tags=6%, list=1%, signal=7%
REACTOME_FACTORS_INVOLVED_IN_MEGAKARYOCYTE_DEVELOPMENT_AND_PLATELET_PRODUCTION	67	0.280345	1.10856	0.250569	0.476206	1	1301	tags=24%, list=21%, signal=30%		KEGG_VASOPRESSIN_REGULATED_WATER_REABSORPTION	23	-0.411308	-1.21068	0.19305	0.396625	1	1583	tags=48%, list=25%, signal=64%
REACTOME_TOLL_RECEPTOR_CASCADES	58	0.286487	1.10747	0.277185	0.475878	1	1242	tags=31%, list=20%, signal=38%		NABA_SECRETED_FACTORS	18	-0.437568	-1.20818	0.218692	0.399359	1	788	tags=39%, list=12%, signal=44%
PID_SMAD2_3NUCLEAR_PATHWAY	44	0.303189	1.10094	0.303371	0.486489	1	1488	tags=39%, list=24%, signal=50%		BIOCARTA_RAC1_PATHWAY	15	-0.457652	-1.2074	0.248509	0.398774	1	830	tags=20%, list=13%, signal=23%
REACTOME_CLEAVAGE_OF_GROWING_TRANSCRIPT_IN_THE_TERMINATION_REGION_	39	0.31447	1.09369	0.32043	0.498897	1	3041	tags=69%, list=48%, signal=133%		REACTOME_SIGNALING_BY_RHO_GTPASES	53	-0.332922	-1.2071	0.155914	0.397136	1	1677	tags=42%, list=27%, signal=56%
REACTOME_DESTABILIZATION_OF_MRNA_BY_BRF1	16	0.379367	1.08626	0.345168	0.512028	1	2636	tags=63%, list=42%, signal=107%		BIOCARTA_EDG1_PATHWAY	15	-0.451649	-1.20696	0.233663	0.395355	1	1721	tags=60%, list=27%, signal=82%
REACTOME_DESTABILIZATION_OF_MRNA_BY_TRISTETRAPROLIN_TTP	16	0.387947	1.08603	0.328918	0.509812	1	2694	tags=69%, list=43%, signal=119%		KEGG_HYPERTROPHIC_CARDIOMYOPATHY_HCM	29	-0.376775	-1.20582	0.201087	0.395169	1	1420	tags=34%, list=22%, signal=44%
BIOCARTA_STRESS_PATHWAY	19	0.370126	1.08208	0.348519	0.514902	1	2237	tags=58%, list=35%, signal=89%		REACTOME_AQUAPORIN_MEDIATED_TRANSPORT	16	-0.445445	-1.19974	0.225746	0.404094	1	1584	tags=75%, list=25%, signal=100%
PID_CMYB_PATHWAY	40	0.307692	1.07896	0.315565	0.518518	1	1482	tags=38%, list=23%, signal=49%		BIOCARTA_DEATH_PATHWAY	19	-0.423564	-1.1997	0.22288	0.402098	1	874	tags=26%, list=14%, signal=30%
REACTOME_SIGNALING_BY_SCF_KIT	47	0.286468	1.07334	0.323529	0.527303	1	922	tags=21%, list=15%, signal=25%		ST_G_ALPHA_I_PATHWAY	17	-0.433209	-1.19708	0.236364	0.404799	1	1721	tags=47%, list=27%, signal=64%
BIOCARTA_CARM_ER_PATHWAY	26	0.33171	1.06812	0.346693	0.535924	1	1933	tags=38%, list=31%, signal=55%		REACTOME_INTERFERON_SIGNALING	75	-0.313353	-1.19226	0.177281	0.411796	1	512	tags=11%, list=8%, signal=11%
REACTOME_TRIGLYCERIDE_BIOSYNTHESIS	26	0.321691	1.06406	0.383117	0.542037	1	380	tags=15%, list=6%, signal=16%		PID_NFAT_TFPATHWAY	15	-0.441255	-1.19199	0.259036	0.410244	1	529	tags=27%, list=8%, signal=29%
REACTOME_LOSS_OF_NLP_FROM_MITOTIC_CENTROSOMES	39	0.294118	1.05448	0.363426	0.560123	1	2590	tags=59%, list=41%, signal=99%		REACTOME_REGULATION_OF_INSULIN_SECRETION	34	-0.353292	-1.18516	0.217949	0.420441	1	1945	tags=59%, list=31%, signal=84%
REACTOME_SYNTHESIS_OF_PA	16	0.366947	1.05005	0.393762	0.566963	1	380	tags=19%, list=6%, signal=20%		BIOCARTA_AT1R_PATHWAY	22	-0.400286	-1.17969	0.238189	0.428558	1	1265	tags=36%, list=20%, signal=45%
REACTOME_METABOLISM_OF_VITAMINS_AND_COFACTORS	32	0.311768	1.04799	0.362887	0.568708	1	1427	tags=31%, list=23%, signal=40%		PID_NETRIN_PATHWAY	24	-0.397608	-1.17964	0.259542	0.42655	1	1721	tags=50%, list=27%, signal=68%
ST_ERK1_ERK2_MAPK_PATHWAY	21	0.342015	1.02568	0.403292	0.615986	1	1811	tags=38%, list=29%, signal=53%		REACTOME_SIGNALING_BY_ROBO_RECEPTOR	19	-0.418004	-1.17938	0.252874	0.424973	1	1008	tags=32%, list=16%, signal=37%
KEGG_BASE_EXCISION_REPAIR	22	0.330916	1.01791	0.427368	0.630943	1	1407	tags=41%, list=22%, signal=52%		PID_EPO_PATHWAY	20	-0.414928	-1.17721	0.227184	0.427161	1	255	tags=10%, list=4%, signal=10%
KEGG_RIG_I_LIKE_RECEPTOR_SIGNALING_PATHWAY	32	0.298652	1.01309	0.43469	0.639471	1	2237	tags=38%, list=35%, signal=58%		KEGG_GALACTOSE_METABOLISM	16	-0.421401	-1.17679	0.256262	0.425826	1	1201	tags=38%, list=19%, signal=46%
PID_P38_MKK3_6PATHWAY	15	0.37109	1.01083	0.415254	0.641608	1	1829	tags=47%, list=29%, signal=65%		KEGG_HUNTINGTONS_DISEASE	117	-0.284546	-1.17239	0.204778	0.431714	1	1912	tags=39%, list=30%, signal=55%
REACTOME_ACTIVATION_OF_GENES_BY_ATF4	15	0.357884	1.00138	0.434238	0.660265	1	2819	tags=73%, list=45%, signal=132%		REACTOME_METABOLISM_OF_AMINO_ACIDS_AND_DERIVATIVES	114	-0.285381	-1.1705	0.164623	0.433128	1	1204	tags=25%, list=19%, signal=31%
REACTOME_NUCLEAR_EVENTS_KINASE_AND_TRANSCRIPTION_FACTOR_ACTIVATION	17	0.35505	0.997905	0.462203	0.66547	1	1230	tags=41%, list=19%, signal=51%		BIOCARTA_UCALPAIN_PATHWAY	15	-0.439775	-1.16293	0.265226	0.445198	1	1677	tags=53%, list=27%, signal=72%
REACTOME_PI3K_EVENTS_IN_ERBB4_SIGNALING	21	0.327192	0.988175	0.477642	0.685875	1	922	tags=19%, list=15%, signal=22%		KEGG_TYPE_II_DIABETES_MELLITUS	18	-0.404771	-1.14676	0.279926	0.475062	1	1721	tags=50%, list=27%, signal=68%
KEGG_CHRONIC_MYELOID_LEUKEMIA	52	0.257554	0.987718	0.478972	0.683756	1	1077	tags=21%, list=17%, signal=25%		KEGG_INSULIN_SIGNALING_PATHWAY	77	-0.296587	-1.14373	0.227671	0.4787	1	2032	tags=42%, list=32%, signal=60%
REACTOME_MEIOTIC_SYNAPSIS	24	0.309218	0.986395	0.462343	0.683658	1	1300	tags=33%, list=21%, signal=42%		PID_FAK_PATHWAY	50	-0.319445	-1.12962	0.286477	0.505	1	2073	tags=56%, list=33%, signal=83%
REACTOME_DEADENYLATION_OF_MRNA	18	0.329577	0.97202	0.48723	0.715118	1	2432	tags=50%, list=38%, signal=81%		REACTOME_CIRCADIAN_CLOCK	26	-0.366662	-1.12176	0.28839	0.51945	1	227	tags=12%, list=4%, signal=12%
PID_TNF_PATHWAY	33	0.283167	0.961367	0.538947	0.73761	1	2237	tags=52%, list=35%, signal=79%		REACTOME_PRE_NOTCH_EXPRESSION_AND_PROCESSING	22	-0.375707	-1.11676	0.30101	0.527648	1	1864	tags=55%, list=29%, signal=77%
REACTOME_METABOLISM_OF_PROTEINS	286	0.191635	0.957122	0.623907	0.744615	1	2339	tags=49%, list=37%, signal=74%		PID_AJDISS_2PATHWAY	31	-0.347283	-1.11605	0.29783	0.526796	1	1862	tags=48%, list=29%, signal=68%
REACTOME_PROCESSING_OF_CAPPED_INTRONLESS_PRE_MRNA	20	0.311165	0.948307	0.523282	0.762735	1	3041	tags=80%, list=48%, signal=154%		REACTOME_CD28_CO_STIMULATION	17	-0.404425	-1.11313	0.319608	0.530427	1	1600	tags=41%, list=25%, signal=55%
KEGG_SELENOAMINO_ACID_METABOLISM	17	0.323456	0.945213	0.53913	0.766485	1	1778	tags=53%, list=28%, signal=73%		KEGG_NOTCH_SIGNALING_PATHWAY	20	-0.384143	-1.11283	0.32948	0.528628	1	2038	tags=60%, list=32%, signal=88%
REACTOME_PERK_REGULATED_GENE_EXPRESSION	17	0.319172	0.943987	0.528761	0.765966	1	2636	tags=65%, list=42%, signal=111%		KEGG_PRION_DISEASES	15	-0.411807	-1.11129	0.320076	0.529447	1	1813	tags=73%, list=29%, signal=103%
REACTOME_MAPK_TARGETS_NUCLEAR_EVENTS_MEDIATED_BY_MAP_KINASES	20	0.31789	0.942021	0.533191	0.767179	1	1230	tags=35%, list=19%, signal=43%		KEGG_REGULATION_OF_ACTIN_CYTOSKELETON	113	-0.271032	-1.11034	0.248299	0.529107	1	1729	tags=38%, list=27%, signal=51%
REACTOME_ANTIGEN_PROCESSING_CROSS_PRESENTATION	50	0.248026	0.931065	0.588101	0.791001	1	2527	tags=66%, list=40%, signal=109%		REACTOME_GLYCOLYSIS	17	-0.395201	-1.10371	0.331439	0.541078	1	1201	tags=35%, list=19%, signal=43%
KEGG_NON_SMALL_CELL_LUNG_CANCER	34	0.268861	0.925375	0.5762	0.801648	1	2085	tags=50%, list=33%, signal=74%		KEGG_EPITHELIAL_CELL_SIGNALING_IN_HELICOBACTER_PYLORI_INFECTION	42	-0.325897	-1.10278	0.301708	0.540721	1	1415	tags=31%, list=22%, signal=40%
PID_LKB1_PATHWAY	31	0.276466	0.922434	0.61488	0.80513	1	1077	tags=13%, list=17%, signal=15%		PID_REELIN_PATHWAY	19	-0.390659	-1.10113	0.324903	0.541779	1	1829	tags=58%, list=29%, signal=81%
PID_IL2_1PATHWAY	32	0.27126	0.91956	0.598699	0.808624	1	1048	tags=25%, list=17%, signal=30%		PID_VEGFR1_PATHWAY	16	-0.401731	-1.09894	0.315686	0.543729	1	974	tags=31%, list=15%, signal=37%
BIOCARTA_HCMV_PATHWAY	16	0.322995	0.915577	0.580972	0.814239	1	1821	tags=50%, list=29%, signal=70%		BIOCARTA_INTEGRIN_PATHWAY	31	-0.340874	-1.09562	0.324376	0.54874	1	2007	tags=52%, list=32%, signal=75%
REACTOME_PI3K_AKT_ACTIVATION	24	0.290273	0.914384	0.580851	0.813287	1	922	tags=17%, list=15%, signal=19%		PID_FCER1_PATHWAY	35	-0.325421	-1.09531	0.318099	0.546836	1	911	tags=23%, list=14%, signal=27%
PID_HNF3B_PATHWAY	19	0.307258	0.911401	0.593291	0.816742	1	789	tags=26%, list=12%, signal=30%		REACTOME_SIGNAL_TRANSDUCTION_BY_L1	26	-0.358034	-1.09433	0.324723	0.54656	1	1358	tags=31%, list=21%, signal=39%
PID_BMP_PATHWAY	15	0.332305	0.910285	0.586345	0.815862	1	1348	tags=27%, list=21%, signal=34%		BIOCARTA_PYK2_PATHWAY	23	-0.362481	-1.09026	0.337209	0.552873	1	761	tags=26%, list=12%, signal=30%
REACTOME_GAB1_SIGNALOSOME	24	0.285814	0.907781	0.623913	0.8182	1	922	tags=17%, list=15%, signal=19%		REACTOME_THE_ROLE_OF_NEF_IN_HIV1_REPLICATION_AND_DISEASE_PATHOGENESIS	15	-0.403392	-1.08963	0.346228	0.551727	1	3780	tags=100%, list=60%, signal=248%
KEGG_MELANOMA	27	0.278515	0.906269	0.59919	0.818192	1	1123	tags=30%, list=18%, signal=36%		PID_PDGFRB_PATHWAY	99	-0.274853	-1.08287	0.308362	0.563674	1	1753	tags=36%, list=28%, signal=50%
PID_HNF3A_PATHWAY	20	0.307611	0.905384	0.632323	0.81666	1	1965	tags=50%, list=31%, signal=72%		BIOCARTA_AGR_PATHWAY	22	-0.370311	-1.08126	0.338155	0.564869	1	1721	tags=41%, list=27%, signal=56%
ST_TUMOR_NECROSIS_FACTOR_PATHWAY	17	0.318316	0.900403	0.603272	0.824569	1	2597	tags=59%, list=41%, signal=100%		KEGG_CARDIAC_MUSCLE_CONTRACTION	31	-0.337599	-1.07524	0.374539	0.575192	1	2017	tags=58%, list=32%, signal=85%
BIOCARTA_TOLL_PATHWAY	18	0.304326	0.895671	0.592902	0.8319	1	1821	tags=39%, list=29%, signal=54%		KEGG_VIRAL_MYOCARDITIS	21	-0.367495	-1.07447	0.367113	0.57433	1	453	tags=19%, list=7%, signal=20%
REACTOME_NUCLEOTIDE_BINDING_DOMAIN_LEUCINE_RICH_REPEAT_CONTAINING_RECEPTOR_NLR_SIGNALING_PATHWAYS	21	0.296482	0.895573	0.621399	0.828482	1	1234	tags=29%, list=20%, signal=35%		PID_TRAIL_PATHWAY	18	-0.38356	-1.07432	0.365571	0.57224	1	830	tags=28%, list=13%, signal=32%
BIOCARTA_MPR_PATHWAY	23	0.291914	0.890067	0.626068	0.837397	1	2169	tags=52%, list=34%, signal=79%		PID_BETA_CATENIN_NUC_PATHWAY	32	-0.333317	-1.07425	0.360396	0.569912	1	1223	tags=22%, list=19%, signal=27%
BIOCARTA_WNT_PATHWAY	16	0.308984	0.878133	0.644309	0.860575	1	1349	tags=31%, list=21%, signal=40%		REACTOME_DEVELOPMENTAL_BIOLOGY	179	-0.24495	-1.07334	0.301347	0.569527	1	1008	tags=17%, list=16%, signal=20%
REACTOME_MRNA_3_END_PROCESSING	33	0.261576	0.871003	0.676991	0.872808	1	3041	tags=64%, list=48%, signal=122%		REACTOME_NETRIN1_SIGNALING	15	-0.390346	-1.07234	0.369048	0.569498	1	1586	tags=33%, list=25%, signal=44%
PID_IL1_PATHWAY	19	0.294063	0.866122	0.667396	0.880089	1	1972	tags=47%, list=31%, signal=69%		PID_P75_NTR_PATHWAY	35	-0.321199	-1.07062	0.337079	0.57059	1	1820	tags=40%, list=29%, signal=56%
KEGG_PENTOSE_PHOSPHATE_PATHWAY	19	0.292696	0.8658	0.660606	0.877032	1	1978	tags=58%, list=31%, signal=84%		PID_INSULIN_GLUCOSE_PATHWAY	18	-0.379553	-1.06232	0.391867	0.586377	1	1450	tags=28%, list=23%, signal=36%
PID_MTOR_4PATHWAY	51	0.228592	0.860265	0.731982	0.885516	1	1063	tags=22%, list=17%, signal=26%		BIOCARTA_ERK_PATHWAY	19	-0.373546	-1.06073	0.368015	0.587306	1	1265	tags=37%, list=20%, signal=46%
KEGG_PANCREATIC_CANCER	46	0.232658	0.860008	0.711061	0.882326	1	1077	tags=20%, list=17%, signal=23%		PID_ECADHERIN_NASCENT_AJ_PATHWAY	34	-0.325972	-1.0596	0.329524	0.587333	1	1739	tags=47%, list=27%, signal=65%
SIG_CD40PATHWAYMAP	18	0.297107	0.859661	0.651394	0.879231	1	1130	tags=33%, list=18%, signal=40%		PID_P53_DOWNSTREAM_PATHWAY	60	-0.291923	-1.05617	0.362319	0.592615	1	517	tags=12%, list=8%, signal=13%
REACTOME_APOPTOSIS	103	0.199968	0.845701	0.818653	0.904877	1	2386	tags=50%, list=38%, signal=78%		KEGG_FC_EPSILON_RI_SIGNALING_PATHWAY	34	-0.32571	-1.05572	0.379496	0.59107	1	1334	tags=35%, list=21%, signal=44%
BIOCARTA_MAPK_PATHWAY	56	0.220694	0.83715	0.780093	0.9193	1	1499	tags=27%, list=24%, signal=35%		KEGG_ALANINE_ASPARTATE_AND_GLUTAMATE_METABOLISM	20	-0.360696	-1.04748	0.402	0.606806	1	511	tags=25%, list=8%, signal=27%
PID_TCPTP_PATHWAY	29	0.253835	0.836366	0.732777	0.917092	1	1123	tags=24%, list=18%, signal=29%		KEGG_GLUTATHIONE_METABOLISM	30	-0.330391	-1.04673	0.391137	0.605953	1	602	tags=27%, list=10%, signal=29%
KEGG_TGF_BETA_SIGNALING_PATHWAY	31	0.250654	0.832822	0.727679	0.92026	1	1374	tags=26%, list=22%, signal=33%		PID_NECTIN_PATHWAY	23	-0.34123	-1.04445	0.398113	0.608533	1	1739	tags=48%, list=27%, signal=66%
BIOCARTA_GLEEVEC_PATHWAY	18	0.279776	0.831025	0.715164	0.920051	1	974	tags=22%, list=15%, signal=26%		PID_IL12_2PATHWAY	20	-0.374995	-1.04249	0.395833	0.610126	1	1077	tags=35%, list=17%, signal=42%
PID_WNT_NONCANONICAL_PATHWAY	17	0.284629	0.828522	0.739837	0.921425	1	2816	tags=53%, list=45%, signal=95%		PID_LYMPH_ANGIOGENESIS_PATHWAY	19	-0.360552	-1.0392	0.398077	0.614999	1	891	tags=32%, list=14%, signal=37%
REACTOME_DEADENYLATION_DEPENDENT_MRNA_DECAY	41	0.233577	0.826396	0.728448	0.921707	1	2636	tags=51%, list=42%, signal=87%		KEGG_NEUROTROPHIN_SIGNALING_PATHWAY	67	-0.278519	-1.03905	0.386861	0.612815	1	1814	tags=34%, list=29%, signal=48%
REACTOME_NOD1_2_SIGNALING_PATHWAY	15	0.293849	0.807968	0.724066	0.953062	1	1234	tags=27%, list=20%, signal=33%		PID_IL4_2PATHWAY	21	-0.356092	-1.037	0.40566	0.615012	1	830	tags=14%, list=13%, signal=16%
BIOCARTA_KERATINOCYTE_PATHWAY	26	0.249652	0.801773	0.803419	0.960616	1	2237	tags=50%, list=35%, signal=77%		PID_ECADHERIN_STABILIZATION_PATHWAY	32	-0.32059	-1.03628	0.382562	0.614124	1	1677	tags=50%, list=27%, signal=68%
REACTOME_IMMUNE_SYSTEM	417	0.157418	0.797774	1	0.964102	1	2133	tags=36%, list=34%, signal=51%		PID_MYC_REPRESS_PATHWAY	35	-0.31345	-1.03563	0.390716	0.613109	1	664	tags=23%, list=10%, signal=25%
PID_AR_TF_PATHWAY	34	0.231523	0.788262	0.811441	0.976555	1	1069	tags=21%, list=17%, signal=25%		BIOCARTA_IL2RB_PATHWAY	20	-0.359173	-1.03542	0.411405	0.611148	1	830	tags=15%, list=13%, signal=17%
REACTOME_IL1_SIGNALING	16	0.279784	0.787178	0.737475	0.974547	1	1462	tags=38%, list=23%, signal=49%		REACTOME_PROLONGED_ERK_ACTIVATION_EVENTS	15	-0.38541	-1.03537	0.428037	0.608845	1	1739	tags=53%, list=27%, signal=73%
PID_DELTA_NP63_PATHWAY	23	0.252533	0.783637	0.774704	0.976338	1	1829	tags=48%, list=29%, signal=67%		PID_TGFBR_PATHWAY	36	-0.312068	-1.03454	0.408425	0.608133	1	881	tags=17%, list=14%, signal=19%
REACTOME_SPHINGOLIPID_DE_NOVO_BIOSYNTHESIS	15	0.279016	0.78163	0.780198	0.975634	1	519	tags=13%, list=8%, signal=14%		PID_CDC42_REG_PATHWAY	19	-0.365549	-1.03229	0.421456	0.610562	1	1417	tags=42%, list=22%, signal=54%
KEGG_PATHOGENIC_ESCHERICHIA_COLI_INFECTION	36	0.230092	0.780659	0.821888	0.973478	1	2094	tags=39%, list=33%, signal=58%		REACTOME_BMAL1_CLOCK_NPAS2_ACTIVATES_CIRCADIAN_EXPRESSION	17	-0.375125	-1.02106	0.406977	0.632136	1	217	tags=12%, list=3%, signal=12%
BIOCARTA_BAD_PATHWAY	15	0.274079	0.773911	0.785124	0.980551	1	922	tags=20%, list=15%, signal=23%		REACTOME_CYTOSOLIC_TRNA_AMINOACYLATION	24	-0.332365	-1.0124	0.441288	0.649526	1	1559	tags=38%, list=25%, signal=50%
PID_RAC1_PATHWAY	42	0.213436	0.771529	0.855204	0.980396	1	2169	tags=40%, list=34%, signal=61%		KEGG_INOSITOL_PHOSPHATE_METABOLISM	32	-0.313574	-1.00812	0.436647	0.656271	1	830	tags=19%, list=13%, signal=21%
BIOCARTA_CHEMICAL_PATHWAY	18	0.265936	0.771078	0.782787	0.97725	1	614	tags=17%, list=10%, signal=18%		PID_PTP1B_PATHWAY	28	-0.322551	-1.00427	0.442593	0.66256	1	1677	tags=43%, list=27%, signal=58%
BIOCARTA_CDC42RAC_PATHWAY	15	0.279963	0.76746	0.789796	0.979193	1	2169	tags=60%, list=34%, signal=91%		REACTOME_GLUTATHIONE_CONJUGATION	15	-0.369846	-1.00164	0.457529	0.666031	1	602	tags=27%, list=10%, signal=29%
PID_IL6_7_PATHWAY	27	0.23353	0.76469	0.818182	0.97962	1	1482	tags=30%, list=23%, signal=39%		KEGG_GLYCEROLIPID_METABOLISM	21	-0.342207	-0.999926	0.453252	0.667199	1	1468	tags=33%, list=23%, signal=43%
PID_ERA_GENOMIC_PATHWAY	39	0.213449	0.755206	0.877462	0.989762	1	1893	tags=41%, list=30%, signal=58%		REACTOME_INTRINSIC_PATHWAY_FOR_APOPTOSIS	19	-0.345321	-0.984756	0.492278	0.698591	1	1117	tags=21%, list=18%, signal=25%
BIOCARTA_CERAMIDE_PATHWAY	18	0.253305	0.744385	0.810417	1	1	2237	tags=50%, list=35%, signal=77%		PID_MET_PATHWAY	63	-0.268396	-0.983673	0.483363	0.698358	1	1838	tags=37%, list=29%, signal=51%
PID_HDAC_CLASSII_PATHWAY	21	0.24602	0.744234	0.834728	0.997125	1	1832	tags=33%, list=29%, signal=47%		REACTOME_SIGNALING_BY_HIPPO	15	-0.3726	-0.978031	0.492784	0.708724	1	898	tags=33%, list=14%, signal=39%
REACTOME_TRANSCRIPTIONAL_REGULATION_OF_WHITE_ADIPOCYTE_DIFFERENTIATION	40	0.206531	0.743228	0.878261	0.994592	1	2905	tags=60%, list=46%, signal=110%		BIOCARTA_MET_PATHWAY	28	-0.311893	-0.977319	0.472663	0.70774	1	1911	tags=50%, list=30%, signal=71%
REACTOME_NOTCH1_INTRACELLULAR_DOMAIN_REGULATES_TRANSCRIPTION	26	0.228756	0.741642	0.857732	0.992907	1	2489	tags=50%, list=39%, signal=82%		PID_NCADHERIN_PATHWAY	26	-0.311706	-0.970154	0.462385	0.721251	1	1076	tags=27%, list=17%, signal=32%
REACTOME_MHC_CLASS_II_ANTIGEN_PRESENTATION	58	0.195553	0.74019	0.922705	0.99096	1	670	tags=10%, list=11%, signal=11%		PID_TRKR_PATHWAY	37	-0.286099	-0.96838	0.505495	0.722571	1	1814	tags=49%, list=29%, signal=68%
PID_P38_ALPHA_BETA_PATHWAY	17	0.251994	0.73632	0.841667	0.992089	1	1048	tags=24%, list=17%, signal=28%		PID_LIS1_PATHWAY	22	-0.327929	-0.96374	0.50096	0.730629	1	1829	tags=55%, list=29%, signal=76%
KEGG_NOD_LIKE_RECEPTOR_SIGNALING_PATHWAY	24	0.235391	0.725981	0.864173	1	1	1048	tags=17%, list=17%, signal=20%		REACTOME_TRANSPORT_TO_THE_GOLGI_AND_SUBSEQUENT_MODIFICATION	19	-0.331506	-0.95464	0.516068	0.749236	1	1532	tags=37%, list=24%, signal=48%
SIG_PIP3_SIGNALING_IN_CARDIAC_MYOCTES	42	0.202783	0.724294	0.915179	0.999203	1	1230	tags=17%, list=19%, signal=21%		KEGG_SNARE_INTERACTIONS_IN_VESICULAR_TRANSPORT	23	-0.318908	-0.948827	0.518447	0.760336	1	1782	tags=39%, list=28%, signal=54%
KEGG_ENDOCYTOSIS	107	0.167763	0.722477	0.972973	0.997649	1	1240	tags=20%, list=20%, signal=24%		ST_INTEGRIN_SIGNALING_PATHWAY	55	-0.262551	-0.945608	0.539655	0.764863	1	891	tags=16%, list=14%, signal=19%
BIOCARTA_HER2_PATHWAY	15	0.256038	0.722298	0.829374	0.994156	1	922	tags=20%, list=15%, signal=23%		REACTOME_DOWNSTREAM_SIGNAL_TRANSDUCTION	59	-0.253788	-0.944472	0.556797	0.764587	1	1813	tags=42%, list=29%, signal=59%
PID_SHP2_PATHWAY	23	0.232206	0.715563	0.892929	0.998301	1	1270	tags=22%, list=20%, signal=27%		KEGG_GLYCEROPHOSPHOLIPID_METABOLISM	35	-0.283467	-0.940231	0.522686	0.772035	1	914	tags=23%, list=14%, signal=27%
REACTOME_TGF_BETA_RECEPTOR_SIGNALING_ACTIVATES_SMADS	16	0.246375	0.707049	0.858252	1	1	1746	tags=38%, list=28%, signal=52%		REACTOME_SIGNALING_BY_EGFR_IN_CANCER	71	-0.245737	-0.937308	0.577586	0.77584	1	1721	tags=34%, list=27%, signal=46%
PID_AR_PATHWAY	41	0.194937	0.705013	0.941725	1	1	1659	tags=34%, list=26%, signal=46%		PID_FAS_PATHWAY	24	-0.31617	-0.936825	0.552063	0.77406	1	1070	tags=25%, list=17%, signal=30%
PID_PS1_PATHWAY	25	0.219223	0.700269	0.904471	1	1	905	tags=20%, list=14%, signal=23%		KEGG_GLIOMA	33	-0.285026	-0.932395	0.538462	0.781225	1	1265	tags=30%, list=20%, signal=38%
PID_HES_HEY_PATHWAY	25	0.217337	0.696314	0.923567	1	1	1301	tags=24%, list=21%, signal=30%		PID_P38_ALPHA_BETA_DOWNSTREAM_PATHWAY	22	-0.313695	-0.928976	0.573585	0.786156	1	127	tags=9%, list=2%, signal=9%
KEGG_PROSTATE_CANCER	46	0.187357	0.693635	0.962578	1	1	2085	tags=37%, list=33%, signal=55%		REACTOME_CYTOKINE_SIGNALING_IN_IMMUNE_SYSTEM	121	-0.221883	-0.92708	0.597582	0.787708	1	724	tags=11%, list=11%, signal=12%
REACTOME_PKB_MEDIATED_EVENTS	20	0.229378	0.692441	0.88961	0.999656	1	4877	tags=100%, list=77%, signal=436%		REACTOME_SIGNALING_BY_NOTCH	52	-0.254416	-0.924323	0.603943	0.79133	1	1901	tags=44%, list=30%, signal=63%
BIOCARTA_MTOR_PATHWAY	20	0.231582	0.691594	0.907787	0.996825	1	2574	tags=60%, list=41%, signal=101%		PID_IL8_CXCR2_PATHWAY	19	-0.318059	-0.922237	0.572233	0.793292	1	804	tags=26%, list=13%, signal=30%
ST_B_CELL_ANTIGEN_RECEPTOR	23	0.222255	0.686409	0.925054	0.998154	1	922	tags=17%, list=15%, signal=20%		KEGG_PHOSPHATIDYLINOSITOL_SIGNALING_SYSTEM	37	-0.273757	-0.92098	0.589189	0.793192	1	872	tags=19%, list=14%, signal=22%
REACTOME_SEMA4D_IN_SEMAPHORIN_SIGNALING	20	0.229061	0.684056	0.9217	0.99669	1	4879	tags=100%, list=77%, signal=436%		ST_GA13_PATHWAY	25	-0.307611	-0.920218	0.566914	0.791991	1	736	tags=16%, list=12%, signal=18%
PID_IL8_CXCR1_PATHWAY	15	0.243222	0.672091	0.893305	1	1	720	tags=20%, list=11%, signal=23%		KEGG_AMINO_SUGAR_AND_NUCLEOTIDE_SUGAR_METABOLISM	33	-0.283523	-0.919972	0.567219	0.789694	1	1053	tags=30%, list=17%, signal=36%
PID_SMAD2_3PATHWAY	16	0.237072	0.666902	0.90224	1	1	1821	tags=31%, list=29%, signal=44%		REACTOME_BIOSYNTHESIS_OF_THE_N_GLYCAN_PRECURSOR_DOLICHOL_LIPID_LINKED_OLIGOSACCHARIDE_LLO_AND_TRANSFER_TO_A_NASCENT_PROTEIN	16	-0.34335	-0.918035	0.582353	0.791206	1	949	tags=31%, list=15%, signal=37%
PID_IL3_PATHWAY	16	0.233563	0.665186	0.906883	1	1	1482	tags=19%, list=23%, signal=24%		PID_HIV_NEF_PATHWAY	20	-0.317532	-0.91429	0.581749	0.796875	1	874	tags=20%, list=14%, signal=23%
REACTOME_SEMA4D_INDUCED_CELL_MIGRATION_AND_GROWTH_CONE_COLLAPSE	17	0.228952	0.662189	0.924107	0.99938	1	4879	tags=100%, list=77%, signal=436%		REACTOME_INTEGRATION_OF_ENERGY_METABOLISM	47	-0.264856	-0.911976	0.590193	0.799185	1	1605	tags=40%, list=25%, signal=54%
PID_CERAMIDE_PATHWAY	36	0.184771	0.646241	0.955508	1	1	1239	tags=22%, list=20%, signal=27%		PID_RHOA_REG_PATHWAY	27	-0.29308	-0.90807	0.597194	0.805011	1	1051	tags=26%, list=17%, signal=31%
BIOCARTA_PDGF_PATHWAY	20	0.21352	0.641253	0.954262	1	1	974	tags=20%, list=15%, signal=24%		BIOCARTA_HIVNEF_PATHWAY	37	-0.273664	-0.896649	0.61326	0.827383	1	874	tags=19%, list=14%, signal=22%
BIOCARTA_CHREBP2_PATHWAY	28	0.193178	0.631491	0.960663	1	1	653	tags=11%, list=10%, signal=12%		PID_REG_GR_PATHWAY	45	-0.256357	-0.896456	0.629964	0.824846	1	228	tags=7%, list=4%, signal=7%
BIOCARTA_EGF_PATHWAY	21	0.205514	0.624829	0.959184	1	1	974	tags=19%, list=15%, signal=22%		REACTOME_PLATELET_AGGREGATION_PLUG_FORMATION	16	-0.326292	-0.895988	0.61017	0.823097	1	1674	tags=31%, list=26%, signal=42%
REACTOME_CELL_DEATH_SIGNALLING_VIA_NRAGE_NRIF_AND_NADE	31	0.179849	0.606285	0.982906	1	1	1756	tags=32%, list=28%, signal=44%		KEGG_MAPK_SIGNALING_PATHWAY	104	-0.21804	-0.89557	0.671378	0.821261	1	971	tags=16%, list=15%, signal=19%
PID_HDAC_CLASSI_PATHWAY	49	0.164593	0.603021	0.983796	1	1	1300	tags=16%, list=21%, signal=20%		PID_CASPASE_PATHWAY	31	-0.274399	-0.893598	0.632432	0.822722	1	874	tags=19%, list=14%, signal=22%
KEGG_BASAL_TRANSCRIPTION_FACTORS	23	0.19306	0.602641	0.969512	1	1	2640	tags=52%, list=42%, signal=89%		REACTOME_SMAD2_SMAD3_SMAD4_HETEROTRIMER_REGULATES_TRANSCRIPTION	20	-0.310997	-0.892037	0.610586	0.823331	1	482	tags=15%, list=8%, signal=16%
WNT_SIGNALING	31	0.180104	0.597163	0.977778	1	1	2168	tags=35%, list=34%, signal=54%		REACTOME_MEMBRANE_TRAFFICKING	86	-0.228573	-0.887171	0.698355	0.831149	1	1107	tags=17%, list=18%, signal=21%
PID_HEDGEHOG_GLI_PATHWAY	31	0.172516	0.580869	0.987234	1	1	612	tags=10%, list=10%, signal=11%		REACTOME_SIGNALING_BY_FGFR_MUTANTS	18	-0.318831	-0.884662	0.597633	0.833735	1	1617	tags=44%, list=26%, signal=60%
PID_PI3KCI_AKT_PATHWAY	28	0.177124	0.580726	0.982942	1	1	542	tags=7%, list=9%, signal=8%		REACTOME_APOPTOTIC_EXECUTION_PHASE	37	-0.263511	-0.883938	0.627486	0.832554	1	881	tags=24%, list=14%, signal=28%
PID_CDC42_PATHWAY	54	0.147993	0.567441	0.997596	1	1	2216	tags=39%, list=35%, signal=59%		REACTOME_INTEGRIN_ALPHAIIB_BETA3_SIGNALING	16	-0.326292	-0.88043	0.631164	0.837602	1	1674	tags=31%, list=26%, signal=42%
BIOCARTA_GSK3_PATHWAY	15	0.19802	0.560704	0.978218	1	1	2133	tags=40%, list=34%, signal=60%		REACTOME_SIGNALLING_TO_ERKS	25	-0.286665	-0.879997	0.62	0.835714	1	1739	tags=40%, list=27%, signal=55%
REACTOME_SIGNALING_BY_NOTCH1	35	0.152093	0.525737	0.995516	1	1	2489	tags=43%, list=39%, signal=70%		REACTOME_YAP1_AND_WWTR1_TAZ_STIMULATED_GENE_EXPRESSION	15	-0.331397	-0.878901	0.620352	0.835153	1	45	tags=7%, list=1%, signal=7%
BIOCARTA_NTHI_PATHWAY	16	0.181063	0.503586	0.989518	1	1	1077	tags=19%, list=17%, signal=23%		KEGG_WNT_SIGNALING_PATHWAY	61	-0.236196	-0.868622	0.706806	0.854298	1	1973	tags=43%, list=31%, signal=61%
ST_PHOSPHOINOSITIDE_3_KINASE_PATHWAY	27	0.151583	0.490139	0.995772	1	1	2758	tags=44%, list=44%, signal=78%		KEGG_TOLL_LIKE_RECEPTOR_SIGNALING_PATHWAY	37	-0.260215	-0.866073	0.670841	0.857006	1	830	tags=16%, list=13%, signal=19%
PID_ILK_PATHWAY	35	0.139768	0.479019	1	1	1	5444	tags=100%, list=86%, signal=715%		ST_T_CELL_SIGNAL_TRANSDUCTION	20	-0.297057	-0.861085	0.664694	0.864536	1	1009	tags=25%, list=16%, signal=30%
BIOCARTA_IGF1MTOR_PATHWAY	17	0.16658	0.474752	0.991525	1	1	2574	tags=47%, list=41%, signal=79%		REACTOME_SIGNALLING_BY_NGF	124	-0.208232	-0.858519	0.786992	0.867135	1	1739	tags=33%, list=27%, signal=45%
PID_IL2_PI3K_PATHWAY	20	0.150116	0.454575	0.997959	0.998067	1	2574	tags=45%, list=41%, signal=76%		KEGG_CYSTEINE_AND_METHIONINE_METABOLISM	20	-0.301944	-0.857078	0.649621	0.867504	1	511	tags=20%, list=8%, signal=22%
										KEGG_ACUTE_MYELOID_LEUKEMIA	34	-0.26619	-0.85635	0.688679	0.866088	1	1721	tags=38%, list=27%, signal=52%
										KEGG_ERBB_SIGNALING_PATHWAY	52	-0.240894	-0.854788	0.723022	0.866425	1	1303	tags=27%, list=21%, signal=34%
										KEGG_TIGHT_JUNCTION	69	-0.22522	-0.846817	0.75	0.879384	1	1764	tags=35%, list=28%, signal=48%
										REACTOME_ADAPTIVE_IMMUNE_SYSTEM	272	-0.183495	-0.843454	0.899844	0.883173	1	1250	tags=19%, list=20%, signal=23%
										BIOCARTA_RHO_PATHWAY	26	-0.272468	-0.840305	0.706478	0.886448	1	685	tags=12%, list=11%, signal=13%
										PID_HIF2PATHWAY	19	-0.29734	-0.838504	0.672447	0.887031	1	217	tags=11%, list=3%, signal=11%
										PID_ARF_3PATHWAY	17	-0.30157	-0.837719	0.677543	0.885895	1	4423	tags=100%, list=70%, signal=332%
										PID_ERBB2_ERBB3_PATHWAY	31	-0.262231	-0.836318	0.693517	0.885743	1	1813	tags=39%, list=29%, signal=54%
										REACTOME_TRANS_GOLGI_NETWORK_VESICLE_BUDDING	42	-0.241469	-0.832979	0.719577	0.889281	1	1063	tags=17%, list=17%, signal=20%
										KEGG_JAK_STAT_SIGNALING_PATHWAY	33	-0.251073	-0.816963	0.766798	0.917309	1	1077	tags=21%, list=17%, signal=25%
										REACTOME_GOLGI_ASSOCIATED_VESICLE_BIOGENESIS	36	-0.245881	-0.815707	0.770522	0.916787	1	950	tags=14%, list=15%, signal=16%
										REACTOME_SIGNALING_BY_ILS	51	-0.226725	-0.814829	0.781421	0.915335	1	1838	tags=39%, list=29%, signal=55%
										REACTOME_SYNTHESIS_OF_PIPS_AT_THE_PLASMA_MEMBRANE	20	-0.281418	-0.813249	0.721374	0.915109	1	1306	tags=30%, list=21%, signal=38%
										REACTOME_NGF_SIGNALLING_VIA_TRKA_FROM_THE_PLASMA_MEMBRANE	82	-0.213052	-0.806414	0.835897	0.924797	1	1739	tags=33%, list=27%, signal=45%
										REACTOME_DOWNSTREAM_SIGNALING_OF_ACTIVATED_FGFR	45	-0.228543	-0.801815	0.782301	0.930085	1	1584	tags=33%, list=25%, signal=44%
										REACTOME_PPARA_ACTIVATES_GENE_EXPRESSION	57	-0.219437	-0.800103	0.812854	0.930408	1	895	tags=16%, list=14%, signal=18%
										PID_IFNG_PATHWAY	29	-0.247107	-0.798537	0.768518	0.930246	1	1831	tags=41%, list=29%, signal=58%
										KEGG_THYROID_CANCER	18	-0.277744	-0.789056	0.75	0.943499	1	1265	tags=39%, list=20%, signal=48%
										REACTOME_SULFUR_AMINO_ACID_METABOLISM	20	-0.267945	-0.781141	0.767442	0.953725	1	465	tags=15%, list=7%, signal=16%
										PID_INSULIN_PATHWAY	32	-0.242898	-0.781133	0.789272	0.95077	1	974	tags=16%, list=15%, signal=18%
										ST_GAQ_PATHWAY	18	-0.274092	-0.769956	0.807767	0.965993	1	1637	tags=39%, list=26%, signal=52%
										PID_ERBB1_DOWNSTREAM_PATHWAY	83	-0.196388	-0.769202	0.885305	0.964291	1	1641	tags=28%, list=26%, signal=37%
										PID_PRL_SIGNALING_EVENTS_PATHWAY	17	-0.284965	-0.767828	0.77963	0.963492	1	724	tags=18%, list=11%, signal=20%
										REACTOME_SIGNALING_BY_FGFR1_FUSION_MUTANTS	15	-0.283441	-0.760985	0.774011	0.971158	1	1617	tags=40%, list=26%, signal=54%
										BIOCARTA_PPARA_PATHWAY	32	-0.229636	-0.760071	0.847426	0.969541	1	976	tags=22%, list=15%, signal=26%
										REACTOME_TRANSCRIPTIONAL_ACTIVITY_OF_SMAD2_SMAD3_SMAD4_HETEROTRIMER	27	-0.241787	-0.754934	0.803758	0.974109	1	482	tags=11%, list=8%, signal=12%
										REACTOME_SIGNALING_BY_FGFR1_MUTANTS	15	-0.283441	-0.754413	0.769384	0.97196	1	1617	tags=40%, list=26%, signal=54%
										PID_RET_PATHWAY	26	-0.24667	-0.751355	0.821293	0.973336	1	1813	tags=35%, list=29%, signal=48%
										REACTOME_SIGNALING_BY_FGFR	52	-0.206049	-0.742106	0.90128	0.983059	1	1584	tags=31%, list=25%, signal=41%
										REACTOME_EGFR_DOWNREGULATION	20	-0.255393	-0.741364	0.842803	0.981012	1	4715	tags=100%, list=75%, signal=392%
										REACTOME_SIGNALING_BY_TGF_BETA_RECEPTOR_COMPLEX	43	-0.212926	-0.738959	0.889465	0.981284	1	482	tags=9%, list=8%, signal=10%
										REACTOME_SIGNALING_BY_FGFR_IN_DISEASE	63	-0.197025	-0.736123	0.896321	0.982336	1	1617	tags=32%, list=26%, signal=42%
										PID_GMCSF_PATHWAY	22	-0.246431	-0.734888	0.851779	0.981169	1	1813	tags=45%, list=29%, signal=64%
										PID_NEPHRIN_NEPH1_PATHWAY	20	-0.258425	-0.733477	0.834646	0.980107	1	1280	tags=25%, list=20%, signal=31%
										KEGG_COLORECTAL_CANCER	38	-0.216086	-0.728341	0.86055	0.983931	1	1721	tags=37%, list=27%, signal=50%
										SIG_INSULIN_RECEPTOR_PATHWAY_IN_CARDIAC_MYOCYTES	39	-0.21339	-0.72506	0.885563	0.985039	1	936	tags=15%, list=15%, signal=18%
										REACTOME_SIGNALLING_TO_RAS	19	-0.253595	-0.724294	0.832685	0.983098	1	1265	tags=32%, list=20%, signal=39%
										REACTOME_SIGNALING_BY_ERBB2	59	-0.192362	-0.717983	0.919847	0.987596	1	1600	tags=31%, list=25%, signal=40%
										KEGG_ENDOMETRIAL_CANCER	32	-0.21642	-0.707307	0.902913	0.996703	1	1303	tags=28%, list=21%, signal=35%
										KEGG_PATHWAYS_IN_CANCER	143	-0.165852	-0.706771	0.974441	0.994349	1	971	tags=16%, list=15%, signal=19%
										SIG_CHEMOTAXIS	30	-0.225283	-0.704693	0.875226	0.993612	1	872	tags=13%, list=14%, signal=15%
										ST_JNK_MAPK_PATHWAY	19	-0.247119	-0.703571	0.884826	0.991762	1	947	tags=21%, list=15%, signal=25%
										PID_KIT_PATHWAY	28	-0.220509	-0.70336	0.907579	0.989106	1	31	tags=4%, list=0%, signal=4%
										BIOCARTA_P38MAPK_PATHWAY	27	-0.228336	-0.70142	0.890511	0.988222	1	947	tags=19%, list=15%, signal=22%
										REACTOME_P75_NTR_RECEPTOR_MEDIATED_SIGNALLING	44	-0.203632	-0.701408	0.908922	0.985377	1	1722	tags=34%, list=27%, signal=47%
										BIOCARTA_PTDINS_PATHWAY	19	-0.240991	-0.699008	0.85575	0.984989	1	1303	tags=21%, list=21%, signal=26%
										KEGG_GAP_JUNCTION	37	-0.207359	-0.691811	0.91573	0.989273	1	1833	tags=49%, list=29%, signal=68%
										PID_EPHA2_FWD_PATHWAY	16	-0.255889	-0.686799	0.868519	0.991387	1	1070	tags=25%, list=17%, signal=30%
										BIOCARTA_TNFR1_PATHWAY	21	-0.234324	-0.684939	0.887681	0.9902	1	874	tags=19%, list=14%, signal=22%
										SIG_PIP3_SIGNALING_IN_B_LYMPHOCYTES	18	-0.245107	-0.684767	0.879845	0.987561	1	1742	tags=39%, list=28%, signal=54%
										REACTOME_PI_METABOLISM	30	-0.215337	-0.683492	0.900935	0.985919	1	1368	tags=27%, list=22%, signal=34%
										REACTOME_SIGNALING_BY_ERBB4	50	-0.188922	-0.677821	0.93956	0.988415	1	1722	tags=32%, list=27%, signal=44%
										PID_NOTCH_PATHWAY	32	-0.209669	-0.6755	0.936902	0.987659	1	2038	tags=44%, list=32%, signal=64%
										PID_NFAT_3PATHWAY	37	-0.200429	-0.663536	0.946237	0.99438	1	874	tags=14%, list=14%, signal=16%
										PID_FRA_PATHWAY	17	-0.238425	-0.652267	0.901235	1	1	824	tags=18%, list=13%, signal=20%
										REACTOME_NRAGE_SIGNALS_DEATH_THROUGH_JNK	23	-0.222253	-0.648477	0.928952	1	1	1051	tags=22%, list=17%, signal=26%
										KEGG_BLADDER_CANCER	21	-0.21781	-0.635469	0.951267	1	1	1265	tags=29%, list=20%, signal=36%
										REACTOME_SIGNALING_BY_INSULIN_RECEPTOR	54	-0.175378	-0.630908	0.981651	1	1	1955	tags=31%, list=31%, signal=45%
										PID_ERBB1_INTERNALIZATION_PATHWAY	31	-0.198407	-0.62888	0.940299	1	1	1417	tags=29%, list=22%, signal=37%
										BIOCARTA_IGF1R_PATHWAY	18	-0.221418	-0.616398	0.944551	1	1	1862	tags=39%, list=29%, signal=55%
										REACTOME_GENERIC_TRANSCRIPTION_PATHWAY	70	-0.162344	-0.614041	0.990975	1	1	482	tags=6%, list=8%, signal=6%
										BIOCARTA_ACTINY_PATHWAY	17	-0.218329	-0.60516	0.952941	1	1	4948	tags=100%, list=78%, signal=458%
										BIOCARTA_RAS_PATHWAY	18	-0.218074	-0.603222	0.951311	1	1	1940	tags=28%, list=31%, signal=40%
										REACTOME_LYSOSOME_VESICLE_BIOGENESIS	16	-0.221465	-0.601642	0.950096	1	1	4928	tags=100%, list=78%, signal=452%
										PID_ARF6_PATHWAY	18	-0.217397	-0.600802	0.934579	1	1	1605	tags=39%, list=25%, signal=52%
										BIOCARTA_TPO_PATHWAY	16	-0.217722	-0.592069	0.949318	1	1	830	tags=19%, list=13%, signal=22%
										SIG_IL4RECEPTOR_IN_B_LYPHOCYTES	18	-0.20494	-0.57738	0.96846	1	1	1742	tags=28%, list=28%, signal=38%
										BIOCARTA_PTEN_PATHWAY	15	-0.21723	-0.573993	0.956778	1	1	830	tags=20%, list=13%, signal=23%
										REACTOME_INSULIN_RECEPTOR_SIGNALLING_CASCADE	43	-0.165134	-0.572638	0.990859	1	1	2032	tags=35%, list=32%, signal=51%
										BIOCARTA_EIF4_PATHWAY	19	-0.191627	-0.549721	0.977819	1	1	830	tags=16%, list=13%, signal=18%
										KEGG_RENAL_CELL_CARCINOMA	41	-0.154494	-0.521736	0.992467	1	1	2081	tags=39%, list=33%, signal=58%
										PID_RAC1_REG_PATHWAY	20	-0.183543	-0.51825	0.985714	1	1	1417	tags=30%, list=22%, signal=39%
										BIOCARTA_AKT_PATHWAY	16	-0.190293	-0.517422	0.986867	1	1	830	tags=13%, list=13%, signal=14%
										PID_IGF1_PATHWAY	24	-0.166698	-0.510213	0.990329	1	1	4610	tags=96%, list=73%, signal=352%
										REACTOME_SEMAPHORIN_INTERACTIONS	37	-0.13731	-0.463022	1	1	1	2083	tags=43%, list=33%, signal=64%
										REACTOME_PI3K_CASCADE	31	-0.141451	-0.458191	1	1	1	830	tags=10%, list=13%, signal=11%
										KEGG_MTOR_SIGNALING_PATHWAY	28	-0.140736	-0.448461	0.996364	1	1	1991	tags=32%, list=31%, signal=47%
										KEGG_RNA_DEGRADATION	50	-0.121327	-0.42716	0.998233	0.998741	1	65	tags=2%, list=1%, signal=2%
