# Supplementary material for: Compensatory metabolic networks in pancreatic cancers upon perturbation of glutamine metabolism
Source: Nat Commun. 2017 Jul 3;8:15965. doi: 10.1038/ncomms15965 (PMC5500878; doi:10.1038/ncomms15965)
Supplement: Supplementary Data 11 [file ncomms15965-s12.xlsx]

## Sheet: Supplementary_Data_11
Supplementary Data 11 - Results of the Connectivity Map 2.0 (CMAP) analysis. CMAP analysis for proteins that showed up- or downregulation in the three experiments for the MPDAC-4 DMSO vs. CB-839-24h vs. CB-839-72h treatment (from Supplementary Data 4, presented in Fig. 7e, f). CMAP analysis for the MPDAC-4 DMSO vs. CB-839-72h vs. CB-839-R (from Supplementary Data 9, presented in Fig. 7g,h). Data …
MPDAC-4 DMSO vs. CB-839-24h treatment (from Supplementary Data 4, presented in Fig. 7e)																																				MPDAC-4 DMSO vs. CB-839-72h treatment (from Supplementary Data 4, presented in Fig. 7f)
Experiement 1 CB-839-24h vs DMSO										Experiement 2 CB-839-24h vs DMSO										Experiement 3 CB-839-24h vs DMSO										MPDAC-4 CB-839-24h vs. DMSO overlap (experiments 1-3)						Experiment 1 CB-839-72h vs DMSO										Experiment 2 CB-839-72h vs DMSO
rank	cmap name	mean	n	enrichment	p	FDR	specificity	percent non-null		rank	cmap name	mean	n	enrichment	p	FDR	specificity	percent non-null		rank	cmap name	mean	n	enrichment	p	FDR	specificity	percent non-null			Mean score	SD				rank	cmap name	mean	n	enrichment	p	FDR	specificity	percent non-null		rank	cmap name	mean	n
1	5224221	0.912	2	0.999	0	0	0	100		1	phenoxybenzamine	0.713	4	0.986	0	0	0.0495	100		1	MG-262	0.846	3	0.996	0	0	0	100		5224221	-0.306667	0.0303462				1	Prestwick-675	-0.522	4	-0.952	0	0	0.0052	100		1	resveratrol	0.642	9
2	valinomycin	0.591	4	0.946	0	0	0.0116	100		2	gossypol	0.714	6	0.951	0	0	0	100		2	gossypol	0.795	6	0.973	0	0	0	100		MG-262	0.357333	0.0549019				2	trichostatin A	0.631	182	0.809	0	0	0.0379	90		2	vorinostat	0.59	12
3	hycanthone	-0.7	4	-0.942	0	0	0	100		3	resveratrol	0.571	9	0.793	0	0	0.0343	88		3	phenoxybenzamine	0.701	4	0.959	0	0	0.1238	100		semustine	0.384333	0.0538537				3	vorinostat	0.628	12	0.763	0	0	0.1457	83		3	trichostatin A	0.536	182
4	tanespimycin	0.257	62	0.396	0	0	0.171	61		4	MG-262	0.793	3	0.99	2e-05	0.002065	0.0108	100		4	resveratrol	0.589	9	0.817	0	0	0.0245	88		thioridazine	0.405333	0.00817856				4	wortmannin	0.393	18	0.652	0	0	0.0129	61		4	wortmannin	0.429	18
5	MG-262	0.722	3	0.968	4e-05	0.00266286	0.0541	100		5	rottlerin	0.652	3	0.968	4e-05	0.00236	0.0155	100		5	thioridazine	0.46	20	0.585	0	0	0.137	75		AG-013608	0.488	0.0476725				5	LY-294002	0.355	61	0.446	0	0	0.0872	59		5	sirolimus	0.325	44
6	alexidine	0.576	4	0.925	4e-05	0.00266286	0.0051	100		6	ciclopirox	0.749	4	0.929	4e-05	0.00236	0.0193	100		6	azacitidine	0.667	3	0.973	4e-05	0.00249143	0.024	100		15-delta prostaglandin J2	0.525333	0.0165193				6	alsterpaullone	0.743	3	0.973	4e-05	0.00082	0.0465	100		6	LY-294002	0.339	61
7	semustine	0.549	4	0.921	4e-05	0.00266286	0.017	100		7	thioridazine	0.354	20	0.534	4e-05	0.00236	0.2055	60		7	clotrimazole	0.664	5	0.92	4e-05	0.00249143	0.0111	100		clioquinol	0.560333	0.0203361				7	camptothecin	0.743	3	0.971	4e-05	0.00082	0.1205	100		7	tanespimycin	0.252	62
8	thioridazine	0.339	20	0.473	0.0001	0.005825	0.2968	60		8	daunorubicin	0.546	4	0.913	6e-05	0.002478	0.0354	100		8	monobenzone	0.58	4	0.912	6e-05	0.00290667	0	100		thapsigargin	0.577333	0.0228668				8	H-7	0.6	4	0.924	4e-05	0.00082	0.05	100		8	GW-8510	0.692	4
9	nifuroxazide	0.607	4	0.885	0.00018	0.008388	0.0059	100		9	lomustine	0.613	4	0.911	6e-05	0.002478	0.0294	100		9	ciclopirox	0.751	4	0.91	6e-05	0.00290667	0.029	100		Prestwick-675	0.651667	0.057737				9	azacitidine	0.687	3	0.957	0.0001	0.00182222	0.0337	100		9	geldanamycin	0.381	15
10	ethoxyquin	0.47	5	0.85	0.00018	0.008388	0	100		10	clotrimazole	0.668	5	0.877	6e-05	0.002478	0.0111	100		10	thapsigargin	0.719	3	0.961	0.0001	0.00373714	0.0892	100		gossypol	0.667667	0.127175				10	irinotecan	0.701	3	0.947	0.0002	0.00328	0.1136	100		10	doxorubicin	0.715	3
11	AG-013608	0.39	8	0.693	0.00028	0.0108733	0	87		11	azacitidine	0.625	3	0.96	0.0001	0.00344167	0.0337	100		11	GW-8510	0.572	4	0.893	0.00012	0.00373714	0.0939	100		dipyridamole	0.753333	0.112491				11	MS-275	0.777	2	0.987	0.00028	0.00382667	0.0303	100		11	thioridazine	0.322	20
12	15-delta prostaglandin J2	0.415	15	0.52	0.00028	0.0108733	0.2067	60		12	H-7	0.52	4	0.901	0.0001	0.00344167	0.0667	100		12	dipyridamole	0.528	6	0.798	0.00012	0.00373714	0	100		withaferin A	0.787	0.0508003				12	econazole	0.465	4	0.88	0.00028	0.00382667	0.0256	100		12	azacitidine	0.63	3
13	monorden	0.293	22	0.429	0.00032	0.0114708	0.0749	63		13	AG-013608	0.402	8	0.705	0.00018	0.00571846	0	87		13	15-delta prostaglandin J2	0.406	15	0.551	0.00012	0.00373714	0.1732	73								13	5707885	0.481	4	0.87	0.0004	0.00504615	0.0155	100		13	alsterpaullone	0.676	3
14	harmol	-0.486	4	-0.864	0.00062	0.0206371	0.0109	100		14	thapsigargin	0.658	3	0.945	0.00022	0.00605733	0.0955	100		14	LY-294002	0.137	61	0.264	0.00012	0.00373714	0.4497	52								14	amitriptyline	0.224	6	0.761	0.00046	0.005248	0.0097	50		14	H-7	0.532	4
15	clioquinol	0.544	5	0.8	0.00078	0.024232	0.0262	100		15	felodipine	0.462	7	0.734	0.00022	0.00605733	0.005	85		15	0173570-0000	0.575	6	0.782	0.00028	0.00813867	0.0171	83								15	Prestwick-1080	-0.262	4	-0.88	0.00048	0.005248	0	50		15	5707885	0.588	4
16	thapsigargin	0.578	3	0.919	0.00112	0.03262	0.121	100		16	parbendazole	-0.6	4	-0.893	0.00026	0.00671125	0	100		16	rottlerin	0.602	3	0.938	0.0004	0.00968889	0.0259	100								16	theobromine	-0.383	4	-0.872	0.00056	0.00574	0	75		16	quinostatin	0.743	2
17	Prestwick-675	-0.264	4	-0.831	0.00147	0.0402953	0.0567	50		17	15-delta prostaglandin J2	0.395	15	0.516	0.00032	0.00777412	0.2235	73		17	daunorubicin	0.507	4	0.869	0.0004	0.00968889	0.0404	100								17	quinostatin	0.73	2	0.978	0.00076	0.00710667	0.0332	100		17	anisomycin	-0.387	4
18	gossypol	0.494	6	0.712	0.00159	0.0411633	0.0444	83		18	semustine	0.605	4	0.871	0.00036	0.00826	0.0452	100		18	vidarabine	0.514	4	0.868	0.0004	0.00968889	0	100								18	scriptaid	0.596	3	0.925	0.00078	0.00710667	0.0602	100		18	sulfamerazine	-0.209	5
19	butein	0.61	2	0.967	0.00181	0.0421518	0	100		19	5707885	0.59	4	0.868	0.0004	0.00869474	0.0155	100		19	withaferin A	0.538	4	0.864	0.00046	0.010028	0.0895	100								19	resveratrol	0.499	9	0.6	0.00116	0.009922	0.201	66		19	pimozide	0.525	4
20	benzethonium chloride	0.567	3	0.901	0.00192	0.0421518	0.0263	100		20	dipyridamole	0.515	6	0.762	0.00046	0.009499	0	100		20	clioquinol	0.548	5	0.817	0.00046	0.010028	0.0209	100								20	fluphenazine	0.266	18	0.434	0.00121	0.009922	0.1865	50		20	mimosine	-0.522	3
21	mestranol	0.437	4	0.818	0.00195	0.0421518	0	100		21	fluphenazine	0.25	18	0.441	0.00089	0.01652	0.1814	50		21	H-7	0.499	4	0.859	0.00052	0.0107962	0.0889	100								21	lovastatin	0.312	4	0.826	0.00145	0.0109582	0	75		21	nortriptyline	0.595	4
22	thioguanosine	0.577	4	0.817	0.00199	0.0421518	0.0412	100		22	carbamazepine	0.348	8	0.647	0.0009	0.01652	0.0068	87		22	lomustine	0.626	4	0.855	0.00058	0.0112633	0.0529	100								22	thiethylperazine	0.337	4	0.825	0.00147	0.0109582	0.0055	75		22	methotrexate	0.477	8
23	isoconazole	0.416	5	0.749	0.00234	0.0469883	0	100		23	Prestwick-675	-0.324	4	-0.852	0.00092	0.01652	0.0412	50		23	felodipine	0.439	7	0.693	0.0006	0.0112633	0.005	85								23	loperamide	0.426	6	0.708	0.00171	0.012193	0.0202	83		23	securinine	-0.555	4
24	dipyridamole	0.421	6	0.688	0.00242	0.0469883	0.0134	83		24	clioquinol	0.589	5	0.787	0.00096	0.01652	0.0262	100		24	IC-86621	-0.498	4	-0.867	0.00062	0.0112633	0	100								24	nocodazole	-0.321	6	-0.689	0.00219	0.014965	0.0242	50		24	camptothecin	0.611	3
25	withaferin A	0.502	4	0.806	0.00265	0.0483923	0.1211	100		25	clidinium bromide	-0.458	4	-0.834	0.00137	0.0212619	0	75		25	irinotecan	0.559	3	0.923	0.00094	0.0163936	0.1409	100								25	PNU-0251126	0.396	6	0.682	0.00264	0.0173184	0.0432	83		25	staurosporine	0.508	4
26	diltiazem	-0.275	5	-0.736	0.0027	0.0483923	0.0052	60		26	pronetalol	-0.411	4	-0.834	0.00137	0.0212619	0	75		26	ionomycin	0.6	3	0.917	0.00116	0.0183743	0.0105	100								26	isotretinoin	0.365	4	0.801	0.003	0.0189231	0.0054	75		26	pinacidil	0.469	4
27	isoxicam	-0.445	5	-0.729	0.0031	0.0535037	0.0676	80		27	withaferin A	0.536	4	0.827	0.00139	0.0212619	0.1053	100		27	alsterpaullone	0.56	3	0.917	0.00118	0.0183743	0.0814	100								27	rifabutin	0.563	3	0.882	0.00324	0.01968	0.0573	100		27	loperamide	0.384	6
28	esculetin	0.446	3	0.881	0.00335	0.0557536	0.0064	100		28	mitoxantrone	0.533	3	0.909	0.00156	0.0222291	0.0292	100		28	mitoxantrone	0.519	3	0.916	0.00118	0.0183743	0.0234	100								28	molindone	-0.25	4	-0.79	0.00398	0.0233114	0.0104	50		28	16,16-dimethylprostaglandin E2	-0.418	3
29	nifedipine	0.411	7	0.622	0.00377	0.0604344	0	85		29	ciclosporin	0.408	6	0.712	0.00161	0.0222291	0.0185	83		29	5224221	0.664	2	0.972	0.00125	0.0187931	0.1062	100								29	cyclizine	0.384	4	0.779	0.00454	0.0256745	0.0066	75		29	irinotecan	0.599	3
30	ionomycin	0.521	3	0.871	0.00391	0.0604344	0.0211	100		30	5224221	0.684	2	0.968	0.00173	0.0222291	0.1173	100		30	etacrynic acid	0.555	3	0.913	0.00138	0.020056	0	100								30	dirithromycin	-0.284	3	-0.866	0.00491	0.0268413	0	66		30	5224221	0.678	2
31	fursultiamine	-0.422	4	-0.787	0.00412	0.0604344	0.0051	75		31	ionomycin	0.608	3	0.907	0.00174	0.0222291	0.0158	100		31	ivermectin	0.577	5	0.762	0.0018	0.0253161	0.0376	80								31	sulfathiazole	-0.285	5	-0.701	0.00519	0.0274568	0.016	60		31	rifabutin	0.556	3
32	Prestwick-981	-0.526	3	-0.872	0.00415	0.0604344	0	100		32	5182598	0.642	2	0.967	0.00181	0.0222291	0.0196	100		32	carbamazepine	0.329	8	0.616	0.00199	0.0262882	0.0068	87								32	monensin	0.305	6	0.65	0.00542	0.0277775	0.1323	50		32	CP-690334-01	0.346	8
33	0173570-0000	0.386	6	0.651	0.00536	0.0756897	0.0571	83		33	nifedipine	0.466	7	0.651	0.00182	0.0222291	0	85		33	Prestwick-675	-0.332	4	-0.818	0.00203	0.0262882	0.0567	50								33	diethylstilbestrol	-0.373	6	-0.638	0.00644	0.0320048	0.0246	66		33	trifluoperazine	0.324	16
34	tetroquinone	0.37	4	0.761	0.00623	0.0853876	0	100		34	methotrexate	0.444	8	0.619	0.00183	0.0222291	0.0241	75		34	ciclosporin	0.419	6	0.698	0.00205	0.0262882	0.0185	83								34	methotrexate	0.423	8	0.557	0.00718	0.0346329	0.0542	62		34	homochlorcyclizine	0.487	4
35	Prestwick-1080	-0.266	4	-0.759	0.00688	0.0902228	0.0391	50		35	carcinine	-0.283	4	-0.818	0.00203	0.023954	0	50		35	semustine	0.578	4	0.811	0.00241	0.0300217	0.0848	100								35	ciclosporin	0.199	6	0.632	0.00753	0.0352834	0.037	50		35	proscillaridin	-0.371	3
36	methylbenzethonium chloride	0.408	6	0.637	0.00697	0.0902228	0.0576	66		36	trifluridine	0.558	4	0.814	0.00231	0.0261195	0.0421	100		36	trifluoperazine	0.306	16	0.439	0.00251	0.0303989	0.3269	62								36	securinine	-0.614	4	-0.748	0.00806	0.0359027	0.057	75		36	0297417-0002B	0.627	3
37	amiodarone	0.4	5	0.685	0.00795	0.100127	0.0276	80		37	ivermectin	0.55	5	0.75	0.00234	0.0261195	0.0376	80		37	clomipramine	0.5	4	0.797	0.00328	0.0376749	0.0497	100								37	bendroflumethiazide	-0.215	6	-0.629	0.0081	0.0359027	0.0172	50		37	STOCK1N-28457	-0.301	3
38	clofilium tosylate	0.572	3	0.839	0.00823	0.100728	0.0056	100		38	iloprost	-0.511	3	-0.88	0.00345	0.0366405	0.0063	100		38	camptothecin	0.471	3	0.881	0.00331	0.0376749	0.2009	100								38	dihydroergocristine	0.216	4	0.734	0.00979	0.0422516	0.0165	50		38	dirithromycin	-0.29	3
39	ivermectin	0.405	5	0.681	0.00843	0.100728	0.0914	80		39	nicergoline	0.383	5	0.728	0.00346	0.0366405	0.0055	100		39	prochlorperazine	0.257	16	0.428	0.00337	0.0376749	0.267	62								39	mycophenolic acid	0.465	3	0.829	0.01012	0.0425559	0.0854	66		39	benzamil	0.411	6
40	isopropamide iodide	-0.501	4	-0.736	0.00959	0.108697	0.0057	75		40	trifluoperazine	0.332	16	0.424	0.00389	0.0393727	0.3606	56		40	parbendazole	-0.452	4	-0.791	0.00384	0.041856	0	75								40	depudecin	0.62	2	0.926	0.01066	0.043706	0.0063	100		40	clotrimazole	0.394	5
41	amiprilose	0.38	4	0.735	0.00959	0.108697	0.007	100		41	clomipramine	0.458	4	0.785	0.0041	0.0393727	0.0553	100		41	5182598	0.639	2	0.952	0.00414	0.0440254	0.0523	100								41	harmol	-0.43	4	-0.727	0.01132	0.0444707	0.071	75		41	raloxifene	0.312	7
42	STOCK1N-35215	0.43	3	0.83	0.01	0.108697	0.0169	100		42	2,6-dimethylpiperidine	-0.263	5	-0.716	0.00411	0.0393727	0	60		42	econazole	0.534	4	0.781	0.00428	0.0444305	0.0718	100								42	N6-methyladenosine	-0.432	4	-0.726	0.01148	0.0444707	0.0069	75		42	lycorine	-0.498	5
43	mefloquine	0.442	5	0.672	0.01003	0.108697	0.1667	80		43	isradipine	0.463	4	0.782	0.00418	0.0393727	0	100		43	chloropyramine	0.432	4	0.772	0.00515	0.0516418	0.0125	100								43	0175029-0000	0.472	6	0.606	0.01166	0.0444707	0.2882	66		43	isotretinoin	0.375	4
44	phenoxybenzamine	0.543	4	0.731	0.0104	0.110145	0.3218	75		44	0198306-0000	0.467	4	0.781	0.00428	0.0393727	0.0074	100		44	pronetalol	-0.269	4	-0.775	0.00527	0.0516418	0.005	50								44	ciclopirox	0.561	4	0.722	0.01204	0.0448764	0.1063	75		44	oxyphenbutazone	0.426	4
45	clotrimazole	0.425	5	0.667	0.01089	0.112772	0.0944	60		45	loperamide	0.257	6	0.662	0.00429	0.0393727	0.0606	50		45	phenformin	0.29	7	0.604	0.00533	0.0516418	0	71								45	ciprofloxacin	-0.34	5	-0.651	0.0127	0.0462844	0.0109	60		45	carcinine	-0.352	4
46	monobenzone	0.377	4	0.724	0.01158	0.116004	0.0183	100		46	lycorine	-0.416	5	-0.71	0.00443	0.0397737	0.1533	60		46	pyrvinium	0.507	6	0.645	0.00586	0.0555426	0.2047	66								46	GW-8510	0.554	4	0.711	0.01412	0.0503409	0.2818	75		46	betahistine	-0.219	4
47	proadifen	0.463	4	0.723	0.0117	0.116004	0.0508	100		47	proscillaridin	-0.417	3	-0.864	0.00505	0.0443755	0.0364	66		47	cefalonium	-0.301	3	-0.854	0.00617	0.0572366	0	66								47	pregnenolone	-0.389	4	-0.708	0.01514	0.0528289	0.0382	75		47	theobromine	-0.205	4
48	parthenolide	0.477	4	0.722	0.01202	0.116694	0.2096	75		48	Prestwick-1080	-0.335	4	-0.775	0.00523	0.0449998	0.0335	50		48	AG-013608	0.28	8	0.561	0.00648	0.05886	0.0213	62								48	mercaptopurine	0.543	2	0.908	0.01762	0.058712	0.0301	100		48	CP-645525-01	0.53	3
49	alvespimycin	0.297	12	0.437	0.01301	0.119635	0.1954	58		49	pyrvinium	0.514	6	0.648	0.00548	0.0461886	0.1861	66		49	antimycin A	0.442	5	0.685	0.00783	0.069671	0.0506	80								49	daunorubicin	0.52	4	0.696	0.01776	0.058712	0.1515	75		49	fluphenazine	0.253	18
50	sulfanilamide	-0.439	4	-0.715	0.01337	0.119635	0.0056	75		50	prochlorperazine	0.28	16	0.412	0.0056	0.046256	0.3107	62		50	mercaptopurine	0.552	2	0.933	0.00849	0.0730941	0.0121	100								50	vinburnine	-0.355	4	-0.697	0.0179	0.058712	0.0284	75		50	antimycin A	0.436	5
51	amikacin	-0.424	4	-0.714	0.01355	0.119635	0.0151	50		51	kaempferol	0.47	4	0.764	0.00587	0.0475355	0.0052	100		51	kaempferol	0.465	4	0.741	0.00855	0.0730941	0.0104	100								51	doxylamine	-0.262	5	-0.628	0.01838	0.0591043	0.1123	60		51	ouabain	-0.29	4
52	clofazimine	0.332	5	0.654	0.01356	0.119635	0.0495	80		52	antimycin A	0.461	5	0.698	0.00605	0.048051	0.0337	80		52	loperamide	0.324	6	0.621	0.00914	0.0766354	0.0859	66								52	CP-944629	0.265	4	0.69	0.01908	0.0592566	0.0077	50		52	tomatidine	-0.262	4
53	apramycin	-0.269	4	-0.713	0.01377	0.119635	0.0521	50		53	mercaptopurine	0.572	2	0.939	0.00718	0.0559498	0.006	100		53	butein	0.607	2	0.929	0.0096	0.0789736	0.0059	100								53	thapsigargin	-0.435	3	-0.789	0.01915	0.0592566	0.1742	66		53	naringenin	0.233	4
54	levcycloserine	-0.234	4	-0.711	0.0141	0.119635	0.0567	50		54	sulmazole	-0.337	3	-0.844	0.00771	0.0589672	0.0283	66		54	mebeverine	-0.348	4	-0.733	0.01017	0.0821133	0.012	75								54	Chicago Sky Blue 6B	0.229	4	0.678	0.02349	0.07134	0.0727	50		54	Prestwick-675	-0.454	4
55	dequalinium chloride	0.476	4	0.711	0.01412	0.119635	0.0217	75		55	finasteride	0.17	6	0.627	0.00838	0.0614428	0.0541	50		55	zidovudine	0.441	4	0.73	0.01046	0.0827621	0.0123	100								55	hydroquinine	-0.262	4	-0.661	0.02998	0.0893949	0.0426	50		55	gossypol	0.427	6
56	lomustine	0.434	4	0.709	0.01476	0.121803	0.1647	75		56	mefloquine	0.359	5	0.681	0.00843	0.0614428	0.1618	80		56	0317956-0000	0.238	8	0.539	0.01063	0.0827621	0.0148	62								56	hycanthone	0.418	4	0.659	0.03117	0.0912836	0.1917	75		56	metitepine	0.236	4
57	etacrynic acid	0.525	3	0.804	0.01508	0.121803	0.0207	100		57	methylbenzethonium chloride	0.25	6	0.626	0.00848	0.0614428	0.0681	66		57	valinomycin	0.512	4	0.721	0.01229	0.0935145	0.1512	75								57	(+)-chelidonine	-0.292	4	-0.649	0.03593	0.103378	0.0461	50		57	ciclosporin	0.31	6
58	amrinone	-0.404	4	-0.707	0.01516	0.121803	0.0398	75		58	harmol	-0.511	4	-0.741	0.00887	0.0631605	0.0546	75		58	2,6-dimethylpiperidine	-0.257	5	-0.653	0.01244	0.0935145	0.0054	60								58	nifurtimox	-0.286	4	-0.647	0.03702	0.104677	0.0833	50		58	STOCK1N-35874	-0.46	2
59	phenformin	0.291	7	0.547	0.01639	0.127606	0	71		59	pregnenolone	0.405	4	0.739	0.00903	0.06321	0.0065	100		59	methotrexate	0.413	8	0.527	0.01368	0.0963288	0.0723	62								59	leflunomide	0.227	4	0.641	0.04042	0.110645	0.0678	50		59	MS-275	0.584	2
60	conessine	-0.272	4	-0.702	0.01643	0.127606	0.0055	50		60	disulfiram	0.432	5	0.673	0.00979	0.0673878	0.1156	80		60	disulfiram	0.415	5	0.653	0.01382	0.0963288	0.133	80								60	STOCK1N-35874	-0.293	2	-0.858	0.04048	0.110645	0.0729	50		60	cyclizine	0.355	4
61	miconazole	0.401	5	0.641	0.01706	0.128601	0	80		61	ethoxyquin	0.36	5	0.667	0.01083	0.0724748	0.0058	80		61	dicycloverine	0.315	5	0.653	0.01388	0.0963288	0.0276	80								61	tiratricol	-0.274	4	-0.634	0.04368	0.117052	0.0765	50		61	11-deoxy-16,16-dimethylprostaglandin E2	-0.24	4
62	clomifene	0.434	4	0.698	0.01711	0.128601	0.0632	75		62	valinomycin	0.522	4	0.728	0.01088	0.0724748	0.1454	75		62	5248896	0.549	2	0.916	0.01392	0.0963288	0.025	100								62	nortriptyline	0.427	4	0.633	0.04482	0.117052	0.2057	75		62	alfaxalone	0.452	3
63	mifepristone	0.407	4	0.694	0.01842	0.135705	0.013	75		63	amikacin	-0.412	4	-0.725	0.01166	0.0764378	0.0101	75		63	nifuroxazide	0.489	4	0.712	0.014	0.0963288	0.0702	75								63	fluoxetine	0.395	4	0.63	0.04663	0.117052	0.099	75		63	AG-013608	0.308	8
64	0175029-0000	0.195	6	0.581	0.01865	0.135705	0.3294	50		64	beta-escin	0.323	6	0.604	0.01202	0.0775666	0.1152	83		64	glycocholic acid	-0.384	4	-0.711	0.01414	0.0963288	0.0058	75								64	quinisocaine	0.378	4	0.629	0.04697	0.117052	0.0909	75		64	flavoxate	-0.202	4
65	clofibrate	0.471	2	0.903	0.01905	0.135705	0.0182	100		65	proadifen	0.439	4	0.721	0.01221	0.0775805	0.0508	100		65	nifedipine	0.409	7	0.551	0.01533	0.102829	0.0329	71								65	ketorolac	-0.247	4	-0.628	0.04701	0.117052	0.0722	50		65	isopropamide iodide	-0.259	4
66	(+)-isoprenaline	-0.195	4	-0.692	0.01922	0.135705	0	50		66	blebbistatin	0.526	2	0.919	0.0128	0.080097	0.0183	100		66	methylbenzethonium chloride	0.273	6	0.59	0.01579	0.10431	0.0942	66								66	nimodipine	0.171	4	0.629	0.04729	0.117052	0.0741	50		66	semustine	0.514	4
67	rotenone	0.246	4	0.687	0.02035	0.136942	0.0292	75		67	norcyclobenzaprine	0.328	4	0.713	0.01377	0.0846043	0.071	75		67	Prestwick-1080	-0.445	4	-0.703	0.01605	0.104445	0.0615	75								67	suxibuzone	-0.228	4	-0.627	0.04782	0.117052	0.0229	50		67	imatinib	-0.39	2
68	cloperastine	0.377	6	0.577	0.02052	0.136942	0.1658	66		68	alexidine	0.482	4	0.712	0.01393	0.0846043	0.0769	75		68	mefloquine	0.347	5	0.642	0.01672	0.10593	0.1961	80								68	cicloheximide	-0.266	4	-0.616	0.05488	0.130677	0.2519	50		68	ceftazidime	0.448	3
69	cefamandole	-0.493	4	-0.686	0.02095	0.136942	0.0333	75		69	erastin	0.367	4	0.708	0.01494	0.0889986	0.0393	75		69	5707885	0.47	4	0.699	0.01693	0.10593	0.1192	75								69	anisomycin	-0.267	4	-0.616	0.05498	0.130677	0.2458	50		69	altizide	-0.328	4
70	CP-319743	0.255	4	0.685	0.02103	0.136942	0.0244	50		70	dyclonine	0.305	4	0.707	0.01518	0.0889986	0.0284	75		70	abamectin	0.35	4	0.698	0.01721	0.10593	0.02	75								70	triprolidine	-0.229	4	-0.612	0.05753	0.133302	0.0503	50		70	flupentixol	0.467	4
71	pyrvinium	0.455	6	0.574	0.02173	0.136942	0.3256	66		71	abamectin	0.403	4	0.706	0.0153	0.0889986	0.02	75		71	alexidine	0.498	4	0.698	0.01725	0.10593	0.1026	75								71	flupentixol	0.389	4	0.613	0.05771	0.133302	0.1551	75		71	tamoxifen	0.356	7
72	econazole	0.341	4	0.682	0.0218	0.136942	0.1436	75		72	econazole	0.378	4	0.705	0.0157	0.0900569	0.1282	75		72	erastin	0.383	4	0.697	0.01763	0.10629	0.0506	75								72	sulfapyridine	0.382	4	0.61	0.05928	0.135027	0.0754	75		72	equilin	0.346	5
73	Y-27632	-0.544	2	-0.895	0.02185	0.136942	0.0164	100		73	CP-319743	0.412	4	0.698	0.01711	0.0959812	0.0195	75		73	thiostrepton	0.38	4	0.695	0.018	0.10629	0.152	75								73	droperidol	-0.245	4	-0.604	0.06344	0.140318	0.0444	50		73	piretanide	-0.318	4
74	pramocaine	0.271	5	0.624	0.02195	0.136942	0.0267	80		74	isopropamide iodide	-0.242	4	-0.699	0.01737	0.0959812	0.0114	50		74	norcyclobenzaprine	0.319	4	0.695	0.01804	0.10629	0.0929	75								74	simvastatin	0.32	4	0.604	0.0636	0.140318	0.0803	75		74	0175029-0000	0.448	6
75	terazosin	-0.505	4	-0.683	0.02204	0.136942	0.0896	75		75	C-75	0.264	4	0.697	0.01743	0.0959812	0.0326	75		75	azathioprine	0.336	7	0.54	0.01836	0.106733	0.0248	71								75	fenbendazole	-0.216	4	-0.604	0.06417	0.140318	0.0413	50		75	mycophenolic acid	0.422	3
76	glafenine	0.418	4	0.679	0.02284	0.140045	0.0497	75		76	miconazole	0.431	5	0.637	0.01786	0.097055	0.0055	80		76	vanoxerine	0.29	4	0.692	0.01884	0.107698	0.0521	75								76	naltrexone	-0.333	5	-0.542	0.0652	0.140695	0.1236	60		76	phenazopyridine	0.445	4
77	fluticasone	-0.395	4	-0.679	0.02333	0.140255	0.1083	75		77	parthenolide	0.41	4	0.693	0.01852	0.0993345	0.2635	75		77	butoconazole	0.437	4	0.691	0.01902	0.107698	0.0332	75								77	propofol	0.335	4	0.599	0.0671	0.142914	0.0608	75		77	(+)-isoprenaline	-0.42	4
78	5155877	0.334	4	0.677	0.02387	0.140255	0.1313	75		78	ketorolac	-0.222	4	-0.693	0.01892	0.100179	0.0361	50		78	CP-319743	0.381	4	0.688	0.01969	0.109221	0.0244	75								78	diphemanil metilsulfate	-0.316	5	-0.538	0.06869	0.144425	0.0699	60		78	daunorubicin	0.458	4
79	tacrine	-0.46	4	-0.677	0.02435	0.140255	0.0196	75		79	monobenzone	0.429	4	0.688	0.01993	0.103302	0.0427	75		79	ethoxyquin	0.316	5	0.63	0.01979	0.109221	0.0172	80								79	raloxifene	0.245	7	0.459	0.07323	0.152022	0.1709	57		79	dimenhydrinate	0.171	4
80	benfluorex	0.361	4	0.675	0.02445	0.140255	0.0581	75		80	vanoxerine	0.274	4	0.688	0.02001	0.103302	0.0521	75		80	dyclonine	0.33	4	0.687	0.02035	0.110908	0.0341	75								80	dicycloverine	-0.195	5	-0.529	0.07642	0.15458	0.1145	60		80	0173570-0000	0.421	6
81	nocodazole	0.347	6	0.566	0.02459	0.140255	0.1489	83		81	quinpirole	-0.523	4	-0.687	0.02067	0.105391	0.0444	75		81	beta-escin	0.407	6	0.577	0.02064	0.111099	0.1309	83								81	mafenide	-0.298	5	-0.529	0.0766	0.15458	0.0898	60		81	iopanoic acid	-0.248	4
82	quinidine	0.399	3	0.769	0.02468	0.140255	0.0137	100		82	mifepristone	0.449	4	0.684	0.02129	0.107229	0.013	75		82	sulmazole	-0.355	3	-0.782	0.02129	0.111491	0.0509	66								82	vanoxerine	0.21	4	0.586	0.07806	0.15458	0.1823	50		82	ethionamide	0.276	3
83	clonidine	-0.186	4	-0.671	0.02604	0.1462	0	50		83	butoconazole	0.438	4	0.682	0.02184	0.108674	0.0387	75		83	harmol	-0.427	4	-0.685	0.02142	0.111491	0.0984	75								83	lidoflazine	0.344	3	0.659	0.07924	0.15458	0.08	66		83	SC-58125	-0.257	4
84	piperlongumine	0.477	2	0.887	0.02648	0.146901	0.1364	100		84	IC-86621	-0.458	4	-0.68	0.02316	0.112822	0.0201	75		84	mestranol	0.349	4	0.684	0.02148	0.111491	0.0112	75								84	syrosingopine	0.361	4	0.584	0.07965	0.15458	0.3256	50		84	fosfosal	-0.213	4
85	oxprenolol	-0.413	4	-0.665	0.02847	0.155026	0.0347	75		85	oxyphenbutazone	0.383	4	0.678	0.02322	0.112822	0.1399	75		85	isotretinoin	0.342	4	0.681	0.02238	0.114796	0.0376	75								85	propranolol	0.271	4	0.583	0.08098	0.15458	0.0455	50		85	ethaverine	0.46	4
86	IC-86621	-0.413	4	-0.664	0.02861	0.155026	0.0201	75		86	butein	0.481	2	0.893	0.02386	0.114583	0.0175	100		86	nystatin	0.379	3	0.772	0.02382	0.118959	0.0578	100								86	doxorubicin	0.544	3	0.657	0.08106	0.15458	0.3352	66		86	depudecin	0.561	2
87	praziquantel	-0.447	4	-0.662	0.0292	0.155851	0.0063	75		87	bepridil	0.363	4	0.673	0.02512	0.118456	0.1722	75		87	digitoxigenin	-0.248	4	-0.678	0.02385	0.118959	0.0784	50								87	debrisoquine	0.218	4	0.581	0.08228	0.155103	0.0272	50		87	yohimbic acid	0.27	3
88	brinzolamide	-0.416	4	-0.661	0.02972	0.155851	0.0541	50		88	nifuroxazide	0.388	4	0.672	0.02524	0.118456	0.0819	75		88	fosfosal	-0.218	4	-0.677	0.02401	0.118959	0.0292	50								88	SC-560	-0.39	3	-0.64	0.09476	0.176598	0.1636	66		88	thiamazole	0.22	6
89	benperidol	0.251	4	0.661	0.03	0.155851	0.0269	75		89	5279552	0.535	2	0.887	0.02648	0.119594	0.0208	100		89	tribenoside	0.21	4	0.672	0.0255	0.124921	0.0476	50								89	erastin	0.226	4	0.562	0.10058	0.185338	0.1742	50		89	proxyphylline	-0.261	4
90	homochlorcyclizine	0.358	4	0.661	0.0301	0.155851	0.1087	75		90	noretynodrel	0.27	4	0.669	0.0266	0.119594	0.0791	75		90	parthenolide	0.41	4	0.671	0.02586	0.125277	0.2874	75								90	piperacetazine	0.284	4	0.558	0.10519	0.19168	0.1714	50		90	corticosterone	0.24	4
91	felodipine	0.297	7	0.511	0.03088	0.158133	0.1089	57		91	5248896	0.56	2	0.886	0.02672	0.119594	0.0375	100		91	nadolol	-0.393	4	-0.669	0.02686	0.128128	0.2462	75								91	staurosporine	0.298	4	0.552	0.11148	0.200909	0.1446	50		91	oxybenzone	0.206	4
92	capsaicin	0.381	4	0.658	0.03157	0.159779	0.0078	75		92	SR-95639A	0.277	4	0.668	0.02715	0.119594	0.0182	75		92	blebbistatin	0.511	2	0.885	0.02714	0.128128	0.061	100								92	pyrimethamine	0.316	5	0.494	0.1209	0.213658	0.2099	60		92	aceclofenac	-0.154	4
93	bromperidol	0.377	3	0.746	0.03201	0.159779	0.0343	100		93	dequalinium chloride	0.476	4	0.667	0.02721	0.119594	0.0725	75		93	hydroquinine	-0.394	4	-0.668	0.02733	0.128128	0.0355	75								93	iloprost	-0.32	3	-0.616	0.12116	0.213658	0.2438	66		93	CP-944629	0.387	4
94	nabumetone	0.299	4	0.656	0.03223	0.159779	0.039	75		94	anabasine	-0.453	3	-0.763	0.02722	0.119594	0.0167	66		94	moroxydine	-0.355	5	-0.603	0.02786	0.129223	0.024	60								94	trihexyphenidyl	-0.319	3	-0.611	0.12649	0.220685	0.3083	66		94	protriptyline	0.407	4
95	spiperone	0.528	2	0.872	0.03316	0.162659	0.096	100		95	mycophenolic acid	0.456	3	0.758	0.028	0.121726	0.1709	100		95	trifluridine	0.439	4	0.664	0.02888	0.132544	0.1105	75								95	tamoxifen	0.172	7	0.417	0.12872	0.222211	0.1398	57		95	benzethonium chloride	0.372	3
96	metolazone	0.302	5	0.594	0.03434	0.166692	0.015	80		96	mestranol	0.388	4	0.665	0.02835	0.121964	0.0281	75		96	mifepristone	0.424	4	0.661	0.02994	0.135978	0.0325	75								96	perphenazine	0.294	5	0.484	0.13534	0.231206	0.4227	60		96	clofilium tosylate	0.38	3
97	loxapine	0.377	4	0.65	0.03535	0.169826	0.016	75		97	thiostrepton	0.497	4	0.663	0.02926	0.124406	0.1863	75		97	bromperidol	0.357	3	0.751	0.03031	0.136239	0.0343	100								97	nitrofurantoin	0.302	5	0.481	0.14034	0.23693	0.1333	60		97	tolnaftate	0.243	5
98	pipenzolate bromide	-0.237	4	-0.647	0.0369	0.175463	0.0743	50		98	clomifene	0.287	4	0.662	0.02952	0.124406	0.069	75		98	sotalol	-0.225	4	-0.659	0.03079	0.136984	0.04	50								98	desipramine	0.258	4	0.528	0.14158	0.23693	0.4105	50		98	(+)-chelidonine	-0.229	4
99	palmatine	-0.251	4	-0.646	0.03766	0.177268	0.0368	50		99	hycanthone	-0.278	4	-0.66	0.03046	0.126558	0.0504	50		99	primaquine	0.389	4	0.658	0.03157	0.138866	0.0637	75								99	suprofen	-0.244	4	-0.527	0.14566	0.240293	0.1768	50		99	spaglumic acid	0.485	2
100	cyanocobalamin	-0.249	4	-0.644	0.03847	0.178588	0.0432	50		100	3-acetylcoumarin	0.339	5	0.601	0.03086	0.126558	0.032	80		100	cinchonidine	-0.39	4	-0.657	0.03185	0.138866	0.0206	75								100	alpha-yohimbine	-0.28	3	-0.596	0.14652	0.240293	0.1379	66		100	cefsulodin	-0.214	4
101	zoxazolamine	0.402	4	0.643	0.03899	0.178588	0.0351	75		101	nystatin	0.359	3	0.75	0.03095	0.126558	0.0694	100		101	ouabain	-0.266	4	-0.655	0.03288	0.141937	0.0965	50								101	tetraethylenepentamine	-0.164	6	-0.436	0.14922	0.242298	0.1771	50		101	mercaptopurine	0.477	2
102	alcuronium chloride	-0.469	2	-0.86	0.03909	0.178588	0.0226	100		102	homochlorcyclizine	0.481	4	0.659	0.03129	0.126694	0.1141	75		102	miconazole	0.403	5	0.592	0.03475	0.148539	0.0383	80								102	harmalol	-0.304	3	-0.591	0.15405	0.244928	0.1561	66		102	dipyridamole	0.333	6
103	estropipate	-0.244	4	-0.641	0.03965	0.179007	0.0276	50		103	molindone	-0.261	4	-0.656	0.03195	0.127474	0.1094	50		103	streptomycin	-0.338	4	-0.65	0.03555	0.150483	0.0546	75								103	metergoline	0.233	4	0.519	0.15413	0.244928	0.3452	50		103	hydroquinine	-0.229	4
104	riluzole	0.346	5	0.581	0.03995	0.179007	0.0195	80		104	moroxydine	-0.381	5	-0.593	0.0321	0.127474	0.0359	60		104	selegiline	0.349	4	0.645	0.03823	0.160272	0.0129	75								104	rottlerin	0.399	3	0.591	0.15532	0.244928	0.5181	66		104	propoxycaine	-0.185	4
105	trazodone	0.449	3	0.722	0.0423	0.187731	0.1194	100		105	phenazopyridine	0.314	4	0.656	0.03262	0.128305	0.1104	75		105	noretynodrel	0.262	4	0.643	0.03943	0.163728	0.0904	75								105	mitoxantrone	0.435	3	0.583	0.16703	0.258501	0.3918	66		105	PNU-0251126	0.342	6
106	hydroquinine	-0.253	4	-0.635	0.04303	0.187924	0.0497	50		106	nadide	-0.382	4	-0.654	0.03322	0.129433	0.0523	75		106	cinchonine	-0.359	4	-0.64	0.04008	0.164857	0.1914	75								106	fasudil	-0.242	2	-0.711	0.16708	0.258501	0.0904	50		106	econazole	0.372	4
107	verteporfin	-0.428	3	-0.724	0.04315	0.187924	0.1221	66		107	isotretinoin	0.296	4	0.647	0.0373	0.142944	0.0753	75		107	5155877	0.427	4	0.64	0.04076	0.166087	0.175	75								107	benfluorex	-0.155	4	-0.51	0.16899	0.259013	0.0857	50		107	ethoxyquin	0.307	5
108	ceftazidime	0.321	3	0.714	0.04577	0.197489	0.0392	100		108	cloperastine	0.293	6	0.538	0.03738	0.142944	0.2176	66		108	molindone	-0.258	4	-0.636	0.04215	0.17004	0.151	50								108	0173570-0000	0.337	6	0.42	0.17683	0.26852	0.3829	50		108	meclocycline	0.218	4
109	N-acetylmuramic acid	-0.282	4	-0.629	0.04673	0.199781	0.0343	50		109	4,5-dianilinophthalimide	0.451	2	0.863	0.03811	0.144398	0.0407	100		109	5279552	0.495	2	0.855	0.04251	0.17004	0.0486	100								109	(+/-)-catechin	-0.207	4	-0.504	0.17894	0.269231	0.1795	50		109	pralidoxime	0.296	4
110	CP-863187	-0.377	4	-0.627	0.04794	0.202589	0.1	75		110	5155877	0.41	4	0.64	0.04078	0.15311	0.175	75		110	phenazopyridine	0.31	4	0.629	0.04737	0.185453	0.1429	75								110	etoposide	0.485	4	0.5	0.18288	0.272657	0.4256	50		110	isoetarine	-0.242	4
111	anabasine	-0.328	3	-0.712	0.04861	0.202589	0.0389	66		111	nortriptyline	0.4	4	0.637	0.04225	0.1572	0.1886	75		111	quinostatin	0.475	2	0.847	0.04748	0.185453	0.221	100								111	metitepine	0.234	4	0.495	0.1902	0.279903	0.33	50		111	amodiaquine	0.34	4
112	DL-thiorphan	0.404	2	0.843	0.04958	0.202589	0.1691	100		112	corticosterone	-0.29	4	-0.633	0.04424	0.161573	0.0339	75		112	N-acetylmuramic acid	-0.292	4	-0.627	0.04776	0.185453	0.0343	50								112	meclozine	0.291	5	0.452	0.19239	0.279903	0.2418	60		112	metanephrine	-0.267	5
113	niclosamide	0.345	5	0.565	0.04984	0.202589	0.3141	60		113	selegiline	0.348	4	0.634	0.0445	0.161573	0.0194	75		113	benzamil	0.309	6	0.521	0.04817	0.185453	0.0828	50								113	CP-319743	0.236	4	0.494	0.19286	0.279903	0.2	50		113	monastrol	0.241	8
114	sulfasalazine	0.239	5	0.565	0.05005	0.202589	0.0233	80		114	ethaverine	0.402	4	0.633	0.04496	0.161573	0.0516	75		114	clofibrate	0.422	2	0.845	0.04849	0.185453	0.0364	100								114	ramifenazone	0.238	4	0.491	0.1978	0.284554	0.1742	50		114	scriptaid	0.327	3
115	isotretinoin	0.355	4	0.623	0.05037	0.202589	0.1022	75		115	5230742	0.469	2	0.851	0.04499	0.161573	0.0388	100		115	hexestrol	0.243	4	0.626	0.04916	0.186381	0.1714	75								115	ionomycin	0.334	3	0.558	0.2101	0.297462	0.3526	66		115	suxibuzone	-0.174	4
116	astemizole	0.387	5	0.564	0.05043	0.202589	0.5024	60		116	astemizole	0.4	5	0.572	0.04552	0.162067	0.4834	60		116	retrorsine	-0.244	4	-0.622	0.05093	0.191427	0.0828	50								116	CP-645525-01	0.384	3	0.558	0.2104	0.297462	0.3258	66		116	cloperastine	0.318	6
117	cloxacillin	-0.434	4	-0.621	0.05132	0.204171	0.097	75		117	clorgiline	0.401	4	0.63	0.04645	0.162575	0.1016	75		117	Prestwick-642	-0.337	4	-0.621	0.05154	0.192064	0.2276	75								117	rifampicin	-0.308	4	-0.484	0.21383	0.299728	0.3357	50		117	piperacetazine	0.214	4
118	clomipramine	0.213	4	0.621	0.0517	0.204171	0.1989	50		118	sulfanilamide	-0.341	4	-0.629	0.04645	0.162575	0.0333	75		118	3-acetylcoumarin	0.298	5	0.561	0.05241	0.19239	0.072	80								118	SC-58125	-0.199	4	-0.481	0.22083	0.306916	0.1799	50		118	sulfapyridine	0.348	4
119	tranexamic acid	0.301	5	0.559	0.05357	0.208468	0.319	80		119	spiperone	0.64	2	0.847	0.0475	0.163868	0.1162	100		119	niclosamide	0.392	5	0.561	0.05251	0.19239	0.3194	60								119	praziquantel	-0.226	4	-0.476	0.23112	0.318518	0.1688	50		119	quinisocaine	0.392	4
120	nadide	-0.367	4	-0.617	0.05395	0.208468	0.0872	75		120	suxibuzone	-0.223	4	-0.627	0.04776	0.163868	0.0229	50		120	MS-275	0.421	2	0.838	0.05324	0.193439	0.2035	100								120	suloctidil	-0.162	4	-0.474	0.23583	0.322301	0.2935	50		120	CAY-10397	-0.365	3
121	ketorolac	-0.339	4	-0.617	0.05413	0.208468	0.0876	50		121	lysergol	-0.26	4	-0.625	0.04852	0.163868	0.0387	50		121	bepridil	0.45	4	0.615	0.05652	0.203148	0.2611	75								121	STOCK1N-35696	-0.325	2	-0.644	0.25405	0.342533	0.3219	50		121	benzydamine	0.197	4
122	azathioprine	0.324	7	0.477	0.05539	0.211572	0.0683	71		122	F0447-0125	0.233	4	0.626	0.04916	0.163868	0.1231	50		122	suxibuzone	-0.249	4	-0.613	0.05709	0.203148	0.0343	50								122	demecarium bromide	-0.275	4	-0.465	0.2557	0.342533	0.4709	50		122	etidronic acid	-0.084	4
123	hydralazine	0.248	6	0.51	0.05699	0.215913	0.065	66		123	vidarabine	0.385	4	0.626	0.04916	0.163868	0.0658	75		123	flunarizine	0.391	4	0.613	0.05731	0.203148	0.1088	75								123	cinchonine	-0.266	4	-0.464	0.2569	0.342533	0.4753	50		123	isoxicam	-0.258	5
124	kaempferol	0.34	4	0.611	0.05906	0.220056	0.0885	75		124	estropipate	-0.321	4	-0.624	0.0492	0.163868	0.0345	50		124	clorgiline	0.354	4	0.612	0.05801	0.203971	0.1283	75								124	dipyridamole	0.278	6	0.384	0.26094	0.345114	0.5034	50		124	simvastatin	0.278	4
125	etanidazole	-0.248	4	-0.61	0.05928	0.220056	0.1038	75		125	cisapride	0.256	4	0.625	0.04965	0.164044	0.0182	75		125	bromopride	0.243	6	0.507	0.05902	0.20466	0.0352	66								125	cefapirin	-0.11	4	-0.457	0.27468	0.36038	0.3352	50		125	mefloquine	0.33	5
126	thiostrepton	0.299	4	0.61	0.0595	0.220056	0.2598	75		126	oxybutynin	0.359	4	0.624	0.05005	0.164053	0.053	75		126	astemizole	0.41	5	0.55	0.0604	0.20466	0.5308	60								126	AG-028671	0.307	3	0.519	0.28878	0.373274	0.2938	66		126	monobenzone	0.363	4
127	domperidone	0.246	4	0.607	0.06153	0.225771	0.0164	50		127	chloropyramine	0.364	4	0.621	0.0517	0.168127	0.0438	75		127	oxamniquine	-0.242	4	-0.608	0.06065	0.20466	0.0423	50								127	(-)-isoprenaline	0.234	4	0.448	0.28906	0.373274	0.3256	50		127	desipramine	0.336	4
128	cefapirin	-0.332	4	-0.606	0.06225	0.226629	0.0714	75		128	STOCK1N-35215	0.43	3	0.7	0.05286	0.168853	0.0955	66		128	diclofenamide	-0.171	4	-0.607	0.06145	0.20466	0.0355	50								128	W-13	0.196	2	0.618	0.29335	0.374797	0.3436	50		128	triprolidine	-0.202	4
129	flunarizine	0.374	4	0.604	0.06419	0.228693	0.1361	75		129	4-hydroxyphenazone	0.316	5	0.56	0.05299	0.168853	0.053	80		129	florfenicol	-0.332	4	-0.607	0.06145	0.20466	0.0566	50								129	hydroxyachillin	0.182	4	0.446	0.29481	0.374797	0.1103	50		129	mitoxantrone	0.422	3
130	mefexamide	-0.381	4	-0.603	0.06445	0.228693	0.0805	75		130	(+)-isoprenaline	-0.484	4	-0.618	0.05315	0.168853	0.0252	75		130	procarbazine	0.279	3	0.684	0.06219	0.20466	0.0745	66								130	ethaverine	0.32	4	0.445	0.29764	0.375484	0.4323	50		130	tetraethylenepentamine	-0.19	6
131	racecadotril	0.328	4	0.603	0.06477	0.228693	0.0449	75		131	spiramycin	-0.257	6	-0.514	0.05443	0.171566	0.0136	50		131	zardaverine	-0.252	4	-0.606	0.06246	0.20466	0.1092	50								131	epitiostanol	-0.263	4	-0.445	0.304	0.38058	0.3827	50		131	ciclopirox	0.236	4
132	rottlerin	0.407	3	0.68	0.06478	0.228693	0.3057	66		132	nabumetone	0.324	4	0.617	0.05506	0.171566	0.0779	75		132	4,5-dianilinophthalimide	0.434	2	0.824	0.06281	0.20466	0.0813	100								132	ellipticine	0.322	4	0.44	0.31065	0.385959	0.6077	50		132	etacrynic acid	0.462	3
133	hesperidin	-0.242	4	-0.599	0.0674	0.236153	0.0343	50		133	quinostatin	0.463	2	0.834	0.05525	0.171566	0.2376	100		133	prenylamine	0.431	4	0.605	0.06284	0.20466	0.3941	75								133	perhexiline	0.324	4	0.433	0.32985	0.406732	0.6529	50		133	fluoxetine	0.297	4
134	sulpiride	0.32	5	0.542	0.06805	0.236651	0.0345	80		134	clofilium tosylate	0.466	3	0.694	0.05623	0.173306	0.0618	66		134	isoxicam	-0.356	5	-0.544	0.0629	0.20466	0.2838	60								134	loxapine	-0.234	4	-0.433	0.33621	0.411481	0.2419	50		134	maprotiline	0.21	4
135	drofenine	0.262	4	0.597	0.06901	0.238212	0.0719	75		135	chlorcyclizine	0.34	6	0.51	0.05697	0.174286	0.145	66		135	proadifen	0.299	4	0.601	0.06614	0.209579	0.2234	75								135	oxybenzone	-0.191	4	-0.424	0.36159	0.436692	0.5141	50		135	5211181	0.308	2
136	isocorydine	-0.333	4	-0.596	0.07026	0.239939	0.0204	75		136	PNU-0230031	0.294	8	0.443	0.05873	0.17756	0.0167	62		136	conessine	-0.278	4	-0.601	0.06634	0.209579	0.0275	50								136	semustine	0.28	4	0.421	0.36422	0.436692	0.5763	50		136	niclosamide	0.302	5
137	cinchonine	-0.198	4	-0.596	0.07054	0.239939	0.2469	75		137	fluticasone	-0.312	4	-0.61	0.0589	0.17756	0.1465	50		137	chlorcyclizine	0.238	6	0.499	0.06651	0.209579	0.17	66								137	trifluridine	0.305	4	0.42	0.36559	0.436692	0.5947	50		137	meclozine	0.319	5
138	midecamycin	0.215	5	0.537	0.07181	0.242489	0.0084	80		138	betulin	0.261	3	0.685	0.06169	0.183638	0.0506	66		138	clofilium tosylate	0.404	3	0.677	0.0669	0.209579	0.073	66								138	Prestwick-857	-0.201	4	-0.422	0.36746	0.436692	0.5287	50		138	rottlerin	0.454	3
139	lynestrenol	0.3	5	0.535	0.0733	0.242517	0.095	60		139	eticlopride	0.15	4	0.607	0.06199	0.183638	0.2222	50		139	ethaverine	0.37	4	0.599	0.06722	0.209579	0.1032	75								139	SR-95639A	0.232	4	0.412	0.39191	0.459657	0.3333	50		139	aminoglutethimide	0.253	3
140	vidarabine	0.369	4	0.591	0.0736	0.242517	0.0987	75		140	florfenicol	-0.279	4	-0.606	0.06225	0.183638	0.0566	50		140	sulconazole	0.367	4	0.599	0.06742	0.209579	0.1875	75								140	oxymetazoline	0.211	4	0.412	0.39239	0.459657	0.3904	50		140	epivincamine	-0.278	4
141	F0447-0125	0.31	4	0.591	0.07376	0.242517	0.1692	75		141	MS-275	0.415	2	0.822	0.06392	0.187227	0.2121	100		141	Prestwick-967	-0.266	4	-0.599	0.06793	0.209579	0.0769	50								141	nicardipine	0.241	4	0.388	0.46824	0.54462	0.4268	50		141	harmalol	-0.152	3
142	calmidazolium	0.53	2	0.809	0.0739	0.242517	0.2105	100		142	oxamniquine	-0.319	4	-0.602	0.06565	0.19024	0.0529	50		142	STOCK1N-35874	0.419	2	0.816	0.06841	0.209579	0.1118	100								142	kanamycin	0.225	4	0.38	0.49277	0.569115	0.4676	50		142	propranolol	0.203	4
143	quinpirole	-0.322	4	-0.59	0.07571	0.24575	0.1185	50		143	hesperidin	-0.252	4	-0.601	0.06587	0.19024	0.0343	50		143	amiodarone	0.43	5	0.54	0.06917	0.209579	0.1448	80								143	benzydamine	0.086	4	0.374	0.51451	0.590067	0.5629	50		143	amiodarone	0.344	5
144	etiocholanolone	0.202	6	0.489	0.07594	0.24575	0.3861	50		144	proguanil	0.217	3	0.677	0.06682	0.191643	0.0961	66		144	clemizole	0.357	5	0.54	0.06951	0.209579	0.1697	80								144	niflumic acid	0.219	4	0.367	0.53783	0.61183	0.4485	50		144	antazoline	0.173	4
145	metronidazole	-0.308	5	-0.528	0.07756	0.248576	0.2552	60		145	zidovudine	0.382	4	0.594	0.07122	0.2005	0.0552	75		145	Prestwick-920	-0.228	4	-0.597	0.0699	0.209579	0.0565	50								145	dobutamine	0.22	4	0.366	0.5419	0.61183	0.4943	50		145	NU-1025	-0.131	2
146	propafenone	0.165	4	0.586	0.07788	0.248576	0.1733	50		146	primaquine	0.388	4	0.594	0.07142	0.2005	0.1569	75		146	bacampicillin	-0.202	4	-0.596	0.07018	0.209579	0.0667	50								146	propafenone	0.215	4	0.365	0.54578	0.61183	0.6867	50		146	metergoline	0.281	4
147	methapyrilene	-0.257	4	-0.586	0.07947	0.250664	0.067	50		147	isoxicam	-0.391	5	-0.534	0.07183	0.2005	0.3041	60		147	5230742	0.479	2	0.813	0.07124	0.211297	0.0388	100								147	(-)-atenolol	0.22	4	0.364	0.54913	0.61183	0.5147	50		147	nifuroxazide	0.417	4
148	menadione	-0.26	2	-0.798	0.07961	0.250664	0.1724	50		148	benzamil	0.264	6	0.493	0.07185	0.2005	0.1274	50		148	fluspirilene	0.303	4	0.592	0.07253	0.211908	0.1508	75								148	sulfinpyrazone	0.197	4	0.363	0.55267	0.61183	0.453	50		148	syrosingopine	0.342	4
149	C-75	0.212	4	0.582	0.08192	0.256206	0.1359	75		149	acetazolamide	0.128	4	0.592	0.07321	0.202924	0.0229	75		149	epiandrosterone	0.253	4	0.592	0.07295	0.211908	0.1236	75								149	tetrandrine	0.23	4	0.362	0.55587	0.61183	0.7304	50		149	ketorolac	-0.264	4
150	bupivacaine	-0.228	4	-0.582	0.08381	0.26037	0.0679	50		150	BCB000038	-0.181	4	-0.59	0.07607	0.207513	0.0952	50		150	spiramycin	-0.239	6	-0.493	0.07314	0.211908	0.034	50								150	ascorbic acid	0.205	4	0.36	0.56227	0.614749	0.5417	50		150	phenazone	-0.157	3
151	sulfadimethoxine	-0.375	5	-0.519	0.08595	0.264516	0.4074	60		151	hexestrol	0.196	4	0.588	0.07647	0.207513	0.2514	75		151	oxybutynin	0.222	4	0.591	0.07339	0.211908	0.1126	75								151	cromoglicic acid	-0.051	2	-0.479	0.58048	0.627155	0.5746	50		151	hesperetin	0.31	5
152	hexestrol	0.256	4	0.577	0.08628	0.264516	0.2571	75		152	digitoxigenin	-0.34	4	-0.589	0.07711	0.207513	0.1471	50		152	STOCK1N-35215	0.422	3	0.666	0.07449	0.213184	0.1011	66								152	arachidonyltrifluoromethane	-0.275	2	-0.477	0.58485	0.627155	0.5948	50		152	SC-560	-0.258	3
153	guanadrel	-0.359	5	-0.518	0.08747	0.266255	0.2536	60		153	amiodarone	0.34	5	0.531	0.07724	0.207513	0.1724	60		153	spiperone	0.684	2	0.808	0.07481	0.213184	0.1566	100								153	pentoxyverine	0.234	4	0.354	0.58509	0.627155	0.5913	50		153	erastin	0.23	4
154	piperacillin	0.263	5	0.521	0.08799	0.266255	0.0696	80		154	papaverine	0.33	4	0.587	0.07766	0.207513	0.085	75		154	chloropyrazine	0.153	4	0.588	0.07625	0.214029	0.2152	50								154	chlorphenesin	0.221	4	0.349	0.60317	0.642337	0.5472	50		154	lovastatin	0.104	4
155	iopamidol	-0.332	4	-0.576	0.08904	0.267694	0.2353	50		155	sulconazole	0.362	4	0.586	0.07788	0.207513	0.225	75		155	ramifenazone	0.224	4	0.588	0.07647	0.214029	0.0387	75								155	exisulind	0.204	2	0.47	0.61092	0.644728	0.6015	50		155	nicergoline	0.282	5
156	pergolide	-0.157	4	-0.575	0.09002	0.267789	0.0741	50		156	isoconazole	0.226	5	0.529	0.07936	0.210101	0.1211	60		156	nabumetone	0.309	4	0.587	0.07683	0.214029	0.1104	75								156	mepacrine	0.045	2	-0.469	0.61762	0.644728	0.5417	50		156	etoposide	0.476	4
157	glimepiride	-0.262	4	-0.575	0.09037	0.267789	0.0343	50		157	0316684-0000	0.207	4	0.582	0.08154	0.214497	0.0449	50		157	F0447-0125	0.19	4	0.587	0.07707	0.214029	0.1692	50								157	hemicholinium	0.077	4	0.344	0.61917	0.644728	0.5303	50		157	thioproperazine	0.306	5
158	colistin	0.214	4	0.572	0.09117	0.267789	0.2802	50		158	clofibrate	0.422	2	0.796	0.08334	0.217844	0.0546	100		158	amiprilose	0.256	4	0.585	0.07915	0.218414	0.0352	75								158	isoetarine	0.082	4	0.344	0.62114	0.644728	0.6133	50		158	astemizole	0.284	5
159	etamsylate	-0.143	4	-0.574	0.09137	0.267789	0.2277	50		159	buflomedil	0.342	4	0.576	0.08683	0.223815	0.062	75		159	eticlopride	0.169	4	0.579	0.08399	0.230312	0.3278	50								159	rolipram	0.175	4	0.341	0.63106	0.647349	0.6313	50		159	chlorprothixene	0.195	4
160	bromocriptine	0.316	5	0.517	0.09262	0.269756	0.1702	60		160	pizotifen	0.28	4	0.576	0.08693	0.223815	0.1735	50		160	betamethasone	-0.324	3	-0.651	0.08503	0.231707	0.0769	66								160	nifuroxazide	0.106	4	0.341	0.63156	0.647349	0.7544	50		160	ritodrine	-0.276	4
161	blebbistatin	0.398	2	0.785	0.09334	0.270164	0.2439	100		161	ceftazidime	0.215	3	0.65	0.08725	0.223815	0.0784	66		161	tetraethylenepentamine	-0.259	6	-0.48	0.08601	0.232921	0.0857	50								161	5279552	-0.015	2	-0.462	0.64241	0.65438	0.6131	50		161	pyrvinium	0.31	6
162	estrone	0.344	4	0.564	0.09773	0.277532	0.0797	75		162	azathioprine	0.278	7	0.444	0.09002	0.225981	0.0808	57		162	6-bromoindirubin-3'-oxime	0.332	7	0.446	0.08748	0.234771	0.1531	71								162	AH-6809	0.244	2	0.444	0.69923	0.707862	0.6617	50		162	aciclovir	-0.14	6
163	phenazopyridine	0.304	4	0.564	0.09803	0.277532	0.2143	75		163	betamethasone	-0.339	3	-0.645	0.09028	0.225981	0.0769	66		163	7-aminocephalosporanic acid	-0.161	4	-0.577	0.08777	0.234771	0.1056	50								163	spiperone	0.287	2	0.435	0.72583	0.730283	0.803	50		163	iloprost	-0.319	3
164	megestrol	0.175	4	0.564	0.09875	0.277532	0.1939	50		164	propofol	0.327	4	0.572	0.09035	0.225981	0.0811	75		164	ciprofloxacin	-0.246	5	-0.517	0.0886	0.235546	0.1093	60								164	MK-886	0.054	2	-0.418	0.77291	0.77291	0.7219	50		164	clopamide	0.14	4
165	tamoxifen	0.166	7	0.437	0.0997	0.277532	0.1129	57		165	novobiocin	0.197	9	0.393	0.09082	0.225981	0.0923	66		165	cloperastine	0.316	6	0.476	0.08943	0.236312	0.399	66								165	HC toxin	0.761	1	0.987	---		---	100		165	kaempferol	0.208	4
166	betamethasone	-0.407	3	-0.634	0.09997	0.277532	0.0839	66		166	levobunolol	0.151	4	0.572	0.09083	0.225981	0.1731	50		166	clopamide	-0.233	4	-0.574	0.09085	0.238113	0.108	50								166	5109870	0.76	1	0.986	---		---	100		166	15(S)-15-methylprostaglandin E2	0.179	4
167	vancomycin	0.18	4	0.563	0.09998	0.277532	0.3234	50		167	cefaclor	0.202	4	0.564	0.09893	0.244432	0.0694	50		167	pizotifen	0.258	4	0.571	0.09171	0.238113	0.1888	50								167	demecolcine	-0.582	1	-0.986	---		---	100		167	diethylstilbestrol	-0.179	6
168	finasteride	0.195	6	0.467	0.10037	0.277532	0.3446	50		168	ciprofloxacin	-0.304	5	-0.508	0.09943	0.244432	0.1148	60		168	trichlormethiazide	-0.129	4	-0.573	0.09175	0.238113	0.0774	50								168	fisetin	0.752	1	0.985	---		---	100		168	novobiocin	0.181	9
169	meclozine	0.229	5	0.51	0.10065	0.277532	0.1307	60		169	mebeverine	-0.217	4	-0.559	0.10627	0.259701	0.1437	50		169	calmidazolium	0.435	2	0.783	0.09466	0.242878	0.2316	100								169	tyrphostin AG-825	0.739	1	0.983	---		---	100		169	0316684-0000	0.136	4
170	chlorhexidine	0.211	5	0.507	0.1041	0.281716	0.1844	60		170	vigabatrin	-0.409	3	-0.624	0.11115	0.268861	0.1972	66		170	flutamide	0.33	5	0.515	0.0947	0.242878	0.0823	80								170	cytochalasin B	0.716	1	0.976	---		---	100		170	nitrofural	0.148	4
171	quercetin	0.269	6	0.464	0.10435	0.281716	0.129	66		171	oxolamine	0.161	4	0.552	0.11132	0.268861	0.2857	50		171	fasudil	-0.185	2	-0.78	0.09527	0.242911	0.0396	50								171	5213008	-0.533	1	-0.971	---		---	100		171	ivermectin	0.312	5
172	dyclonine	0.316	4	0.558	0.10468	0.281716	0.125	75		172	0173570-0000	0.344	6	0.456	0.11579	0.278031	0.2914	50		172	benzethonium chloride	0.421	3	0.639	0.09649	0.243587	0.1632	66								172	5162773	-0.507	1	-0.964	---		---	100		172	arachidonyltrifluoromethane	-0.197	2
173	ambroxol	-0.258	4	-0.56	0.10503	0.281716	0.2704	50		173	hydroquinine	-0.33	4	-0.55	0.11725	0.279345	0.1489	50		173	nortriptyline	0.375	4	0.565	0.09714	0.243587	0.3143	75								173	tyrphostin AG-1478	0.634	1	0.955	---		---	100		173	trifluridine	0.325	4
174	nimodipine	0.312	4	0.558	0.10519	0.281716	0.1543	75		174	deptropine	0.37	4	0.547	0.11769	0.279345	0.1685	75		174	metformin	-0.197	10	-0.37	0.09722	0.243587	0.1192	50								174	5114445	0.583	1	0.94	---		---	100		174	rifampicin	-0.311	4
175	alpha-yohimbine	-0.358	3	-0.628	0.1065	0.283594	0.0966	66		175	probucol	-0.195	6	-0.454	0.12044	0.284238	0.092	50		175	strophanthidin	-0.162	4	-0.567	0.09777	0.243587	0.0899	50								175	dimethyloxalylglycine	0.547	1	0.924	---		---	100		175	arachidonic acid	0.322	3
176	yohimbic acid	0.309	3	0.627	0.10859	0.286077	0.169	66		176	midodrine	-0.359	5	-0.491	0.12186	0.285956	0.2932	60		176	isoconazole	0.191	5	0.51	0.10011	0.248	0.1526	60								176	gefitinib	0.54	1	0.921	---		---	100		176	fendiline	0.368	3
177	mafenide	-0.354	5	-0.501	0.10866	0.286077	0.1497	60		177	iproniazid	-0.226	5	-0.49	0.12404	0.289427	0.2105	60		177	cefepime	0.224	4	0.562	0.10126	0.249431	0.0839	50								177	celastrol	0	1	-0.918	---		---	0		177	fasudil	-0.187	2
178	pizotifen	0.327	4	0.553	0.11047	0.289208	0.2143	75		178	alimemazine	-0.102	4	-0.543	0.12515	0.290376	0.102	50		178	pyrimethamine	0.234	5	0.506	0.10552	0.257846	0.179	60								178	5182598	0	2	-0.916	---		---	0		178	AG-028671	0.211	3
179	mebendazole	0.32	5	0.5	0.11389	0.296496	0.4641	60		179	chlorprothixene	0.224	4	0.536	0.13147	0.303336	0.2103	50		179	homochlorcyclizine	0.422	4	0.557	0.10605	0.257846	0.2609	75								179	5666823	0.522	1	0.914	---		---	100		179	SC-19220	0.246	4
180	Prestwick-674	0.24	6	0.456	0.11513	0.297699	0.1438	50		180	diclofenac	0.235	5	0.485	0.13403	0.307524	0.0781	60		180	vorinostat	0.156	12	0.334	0.10645	0.257846	0.8141	58								180	MG-132	0	1	-0.908	---		---	0		180	iopromide	-0.253	4
181	famprofazone	0.158	6	0.456	0.11563	0.297699	0.2681	66		181	Prestwick-674	0.268	6	0.443	0.13506	0.307594	0.1644	66		181	tiratricol	-0.295	4	-0.556	0.10981	0.263636	0.1647	50								181	oxamic acid	0.498	1	0.904	---		---	100		181	apomorphine	0.293	5
182	dirithromycin	-0.303	3	-0.619	0.11676	0.298957	0.067	66		182	valdecoxib	0.219	3	0.605	0.13555	0.307594	0.1006	66		182	oxedrine	0.179	4	0.553	0.11005	0.263636	0.1366	75								182	1,5-isoquinolinediol	0.476	1	0.893	---		---	100		182	bufexamac	0.287	4
183	sulfadimidine	0.29	6	0.454	0.11799	0.299405	0.0942	66		183	aconitine	0.177	4	0.532	0.13748	0.310269	0.098	50		183	clomifene	0.252	4	0.553	0.1107	0.263744	0.1897	75								183	tioguanine	0.475	1	0.893	---		---	100		183	lysergol	0.207	4
184	5252917	0.484	2	0.757	0.11822	0.299405	0.2123	100		184	iopanoic acid	-0.195	4	-0.532	0.13953	0.313184	0.135	50		184	terfenadine	0.391	3	0.624	0.11217	0.264343	0.532	66								184	5140203	0.463	1	0.886	---		---	100		184	Prestwick-857	0.083	4
185	5255229	0.363	2	0.756	0.11933	0.300583	0.1053	100		185	alsterpaullone	0.399	3	0.6	0.1422	0.317452	0.5639	66		185	CP-690334-01	0.251	8	0.401	0.11236	0.264343	0.3758	62								185	5286656	0	1	-0.877	---		---	0		185	reserpine	0.356	3
186	quinostatin	0.342	2	0.752	0.12307	0.308333	0.3039	100		186	enilconazole	0.296	4	0.526	0.14436	0.320541	0.1258	75		186	(+)-isoprenaline	-0.339	4	-0.553	0.11277	0.264343	0.0504	50								186	Y-27632	0	2	-0.866	---		---	0		186	cefadroxil	0.211	4
187	iloprost	-0.43	3	-0.614	0.12373	0.308333	0.2438	66		187	azacyclonol	0.347	5	0.476	0.14817	0.325553	0.3714	60		187	mecamylamine	-0.311	3	-0.62	0.11528	0.267769	0.153	66								187	HNMPA-(AM)3	0.388	1	0.857	---		---	100		187	SR-95639A	0.242	4
188	bretylium tosilate	-0.254	4	-0.542	0.12638	0.313261	0.1319	50		188	TTNPB	-0.258	2	-0.727	0.14824	0.325553	0.1457	50		188	mycophenolic acid	0.315	3	0.621	0.11546	0.267769	0.4221	66								188	5152487	0	1	-0.85	---		---	0		188	carbamazepine	0.251	8
189	idazoxan	0.302	4	0.538	0.12891	0.317076	0.0938	75		189	pyrimethamine	0.333	5	0.475	0.14907	0.325553	0.2407	60		189	bisacodyl	0.303	4	0.547	0.11681	0.269466	0.2872	75								189	8-azaguanine	0	4	-0.842	---		---	0		189	cromoglicic acid	-0.292	2
190	L-methionine sulfoximine	0.149	4	0.538	0.12928	0.317076	0.073	75		190	metoprolol	-0.294	4	-0.524	0.14977	0.325553	0.1832	50		190	alfadolone	-0.387	3	-0.618	0.11798	0.270733	0.0986	66								190	moxisylyte	-0.236	5	-0.841	---		---	40		190	selegiline	0.212	4
191	mebeverine	-0.213	4	-0.536	0.1342	0.32742	0.1677	50		191	canadine	-0.29	4	-0.522	0.1529	0.329583	0.4161	50		191	C-75	0.204	4	0.545	0.12037	0.274771	0.1848	50								191	sanguinarine	0	2	-0.84	---		---	0		191	thiethylperazine	0.219	4
192	edrophonium chloride	-0.216	5	-0.482	0.13718	0.332947	0.2574	60		192	fluspirilene	0.358	4	0.519	0.15322	0.329583	0.3216	75		192	metoprolol	-0.232	4	-0.543	0.12485	0.283514	0.1679	50								192	apramycin	-0.147	4	-0.833	---		---	25		192	quinidine	0.348	3
193	isoetarine	0.295	4	0.527	0.14331	0.344864	0.0933	75		193	metolazone	0.248	5	0.472	0.15458	0.329783	0.0902	60		193	flupentixol	0.356	4	0.539	0.12775	0.288596	0.2032	75								193	apigenin	0	4	-0.826	---		---	0		193	terfenadine	0.328	3
194	N-acetyl-L-leucine	0.319	4	0.527	0.14357	0.344864	0.2261	75		194	isoetarine	0.144	4	0.518	0.15491	0.329783	0.1067	75		194	isradipine	0.353	4	0.538	0.12905	0.29003	0.0556	75								194	MG-262	0	3	-0.825	---		---	0		194	pyrimethamine	0.276	5
195	SB-202190	0.243	5	0.475	0.14907	0.356239	0.0642	60		195	quercetin	0.36	6	0.429	0.15941	0.337622	0.2473	66		195	PNU-0251126	0.353	6	0.445	0.13124	0.293439	0.3333	66								195	DL-PPMP	0	1	0.825	---		---	0		195	valinomycin	0.273	4
196	droperidol	-0.329	4	-0.522	0.15324	0.360652	0.15	50		196	meclocycline	0.219	4	0.514	0.16091	0.33906	0.2389	50		196	iloprost	-0.369	3	-0.6	0.14115	0.313987	0.2625	66								196	cetirizine	0	4	-0.825	---		---	0		196	mifepristone	0.313	4
197	propantheline bromide	-0.288	4	-0.521	0.15409	0.360652	0.12	50		197	tiratricol	-0.319	4	-0.515	0.16201	0.339645	0.2177	50		197	papaverine	0.301	4	0.528	0.14245	0.314559	0.1634	75								197	menadione	0	2	-0.816	---		---	0		197	crotamiton	-0.218	4
198	pirlindole	-0.405	3	-0.591	0.15421	0.360652	0.1088	66		198	CP-645525-01	0.282	3	0.583	0.16731	0.348324	0.2697	66		198	perhexiline	0.316	4	0.527	0.14285	0.314559	0.4404	75								198	BW-B70C	0	1	0.815	---		---	0		198	thioguanosine	0.351	4
199	Prestwick-967	-0.219	4	-0.521	0.15429	0.360652	0.1978	50		199	nisoxetine	0.216	4	0.509	0.16792	0.348324	0.2095	50		199	citalopram	0.25	4	0.525	0.14566	0.319134	0.1905	75								199	5252917	0	2	-0.813	---		---	0		199	hemicholinium	-0.102	4
200	pyrimethamine	0.261	5	0.472	0.15518	0.360652	0.2469	60		200	SC-560	0.253	3	0.582	0.16868	0.348324	0.3674	66		200	vigabatrin	-0.357	3	-0.595	0.14772	0.32203	0.2958	66								200	adiphenine	0	5	0.81	---		---	0		200	5248896	-0.225	2
201	enalapril	-0.296	4	-0.52	0.15556	0.360652	0.0473	50		201	melatonin	-0.263	4	-0.51	0.16975	0.348637	0.2436	50		201	guanabenz	-0.314	5	-0.474	0.14993	0.325221	0.3308	60								201	bromperidol	-0.143	3	-0.809	---		---	33		201	PNU-0293363	0.308	3
202	diphenhydramine	-0.33	5	-0.469	0.1577	0.362608	0.3259	60		202	milrinone	0.339	3	0.581	0.17052	0.348637	0.3333	66		202	tacrine	-0.373	4	-0.522	0.15214	0.328381	0.0523	50								202	levomepromazine	0.183	4	0.797	---		---	25		202	pizotifen	0.228	4
203	lanatoside C	-0.179	6	-0.431	0.15796	0.362608	0.2979	50		203	propafenone	0.301	4	0.506	0.1738	0.353593	0.3267	75		203	TTNPB	-0.323	2	-0.72	0.15561	0.334217	0.1523	50								203	cefoperazone	0.184	3	0.797	---		---	33		203	butacaine	-0.117	4
204	cefaclor	0.17	4	0.514	0.1604	0.366404	0.1389	50		204	rescinnamine	0.356	3	0.578	0.17545	0.353911	0.2984	66		204	azacyclonol	0.347	5	0.47	0.15756	0.334429	0.3762	60								204	5186324	0	1	0.79	---		---	0		204	ambroxol	-0.252	4
205	Prestwick-691	0.235	3	0.586	0.16243	0.369231	0.475	66		205	irinotecan	0.359	3	0.578	0.17567	0.353911	0.5636	66		205	midodrine	-0.32	5	-0.469	0.1577	0.334429	0.3308	60								205	blebbistatin	0	2	-0.79	---		---	0		205	tonzonium bromide	0.318	4
206	benzbromarone	-0.244	3	-0.585	0.16389	0.370741	0.3208	66		206	idazoxan	0.28	4	0.503	0.1785	0.357867	0.1484	75		206	canadine	-0.249	4	-0.518	0.15801	0.334429	0.4295	50								206	5186223	0	1	0.788	---		---	0		206	nadide	-0.254	4
207	moxonidine	-0.402	3	-0.584	0.16479	0.370977	0.1436	66		207	0225151-0000	0.25	3	0.575	0.18085	0.360541	0.1038	66		207	isopropamide iodide	-0.09	4	-0.517	0.15974	0.336457	0.1257	50								207	proscillaridin	0	3	-0.782	---		---	0		207	etifenin	-0.126	4
208	oxybutynin	0.349	4	0.51	0.16692	0.373965	0.2384	75		208	dinoprostone	0.31	4	0.501	0.18158	0.360541	0.3086	75		208	dydrogesterone	0.169	4	0.513	0.16191	0.339388	0.1299	75								208	digoxin	-0.106	4	-0.775	---		---	25		208	enilconazole	-0.12	4
209	pipemidic acid	-0.214	3	-0.581	0.16898	0.376084	0.1828	66		209	tacrine	-0.364	4	-0.501	0.18309	0.360549	0.0719	50		209	propofol	0.299	4	0.511	0.16465	0.34348	0.1622	75								209	khellin	0.213	5	0.768	---		---	40		209	harmol	0.03	4
210	3-hydroxy-DL-kynurenine	0.284	6	0.424	0.16948	0.376084	0.1353	66		210	danazol	0.361	4	0.5	0.18333	0.360549	0.1576	75		210	propranolol	0.182	4	0.509	0.16746	0.347679	0.1288	50								210	piperlongumine	0	2	-0.767	---		---	0		210	ellipticine	0.285	4
211	betonicine	0.164	6	0.424	0.1703	0.376113	0.2208	50		211	chlormezanone	0.135	4	0.494	0.19133	0.3732	0.1856	50		211	chlormezanone	0.188	4	0.508	0.16931	0.349854	0.1557	50								211	canrenoic acid	-0.126	4	-0.767	---		---	25		211	perhexiline	0.318	4
212	vigabatrin	-0.331	3	-0.579	0.17288	0.38001	0.3099	66		212	flurbiprofen	0.172	5	0.452	0.19157	0.3732	0.2414	60		212	chlorphenamine	-0.21	4	-0.508	0.17261	0.35499	0.1658	50								212	5149715	0	1	0.763	---		---	0		212	trichlormethiazide	0.195	4
213	rifabutin	0.231	3	0.577	0.17711	0.386737	0.4896	66		213	thioguanosine	0.392	4	0.494	0.19286	0.373949	0.5235	50		213	PHA-00846566E	-0.295	3	-0.577	0.17631	0.360897	0.1591	66								213	decitabine	0	1	0.762	---		---	0		213	nicardipine	0.269	4
214	noscapine	-0.173	4	-0.504	0.17846	0.386737	0.0942	50		214	benzocaine	0.139	4	0.493	0.19427	0.374409	0.3681	50		214	NU-1025	0.285	2	0.701	0.17871	0.364101	0.1508	100								214	Prestwick-1082	0	3	0.761	---		---	0		214	dinoprostone	-0.196	4
215	clemizole	0.197	5	0.459	0.17867	0.386737	0.3091	60		215	puromycin	0.372	4	0.493	0.19491	0.374409	0.6405	50		215	gabapentin	0.291	4	0.5	0.18264	0.370377	0.1136	75								215	methacholine chloride	0	3	-0.759	---		---	0		215	phenylpropanolamine	-0.067	4
216	amphotericin B	-0.203	4	-0.504	0.17926	0.386737	0.1731	50		216	benzydamine	0.316	4	0.492	0.19591	0.374587	0.2517	75		216	enilconazole	0.276	4	0.498	0.18618	0.374357	0.1523	75								216	dexverapamil	0	1	-0.759	---		---	0		216	naftifine	0.26	4
217	metoclopramide	0.189	6	0.416	0.1839	0.393513	0.0725	50		217	5253409	0.34	2	0.686	0.19713	0.374883	0.2154	50		217	danazol	0.382	4	0.498	0.18632	0.374357	0.1636	75								217	delsoline	-0.087	4	-0.759	---		---	25		217	methylbenzethonium chloride	0.186	6
218	sulconazole	0.205	4	0.499	0.18409	0.393513	0.3688	75		218	ebselen	0.171	3	0.565	0.19788	0.374883	0.4257	66		218	rescinnamine	0.345	3	0.567	0.1948	0.387444	0.3298	66								218	pararosaniline	0	1	-0.757	---		---	0		218	H-89	0.14	3
219	Prestwick-689	-0.297	4	-0.498	0.18787	0.396873	0.2286	50		219	oxymetazoline	0.224	4	0.49	0.19969	0.376584	0.1849	75		219	thioguanosine	0.404	4	0.492	0.19549	0.387444	0.5294	50								219	Prestwick-1084	0	4	-0.755	---		---	0		219	ascorbic acid	0.256	4
220	BAS-012416453	0.243	3	0.57	0.18797	0.396873	0.1242	66		220	pentamidine	0.161	5	0.447	0.20218	0.379547	0.1832	60		220	clonidine	-0.31	4	-0.494	0.1964	0.387444	0.1333	50								220	DL-thiorphan	0	2	-0.746	---		---	0		220	withaferin A	0.274	4
221	sodium phenylbutyrate	0.19	7	0.386	0.18968	0.396873	0.2704	57		221	hydralazine	0.241	6	0.407	0.20512	0.382471	0.1789	66		221	dinoprostone	0.328	4	0.491	0.1974	0.387444	0.3395	75								221	ouabain	-0.15	4	-0.739	---		---	25		221	phensuximide	-0.102	4
222	pheneticillin	0.181	4	0.495	0.19079	0.396873	0.478	50		222	doxorubicin	0.339	3	0.561	0.20559	0.382471	0.5698	66		222	doxorubicin	0.329	3	0.565	0.19788	0.387444	0.5587	66								222	meticrane	0	5	-0.738	---		---	0		222	pimethixene	0.298	3
223	ginkgolide A	0.148	4	0.494	0.19215	0.396873	0.3125	75		223	promazine	0.189	6	0.406	0.2074	0.383611	0.3	66		223	harpagoside	0.197	4	0.489	0.2008	0.387444	0.3419	50								223	proxyphylline	-0.096	4	-0.736	---		---	25		223	oxolamine	0.189	4
224	aciclovir	-0.248	6	-0.413	0.19354	0.396873	0.3907	50		224	lincomycin	-0.216	3	-0.559	0.20806	0.383611	0.2487	66		224	ebselen	0.16	3	0.563	0.20105	0.387444	0.4257	66								224	12,13-EODE	0	1	0.735	---		---	0		224	CP-319743	0.228	4
225	ketanserin	0.267	4	0.493	0.19358	0.396873	0.1825	75		225	etacrynic acid	0.366	3	0.558	0.20952	0.384586	0.2828	66		225	metolazone	0.261	5	0.447	0.20164	0.387444	0.1128	60								225	5224221	0	2	-0.734	---		---	0		225	guaifenesin	0.249	6
226	articaine	-0.372	3	-0.566	0.1943	0.396873	0.1189	66		226	metergoline	0.28	4	0.483	0.21142	0.385673	0.4366	50		226	mebendazole	0.231	5	0.447	0.20182	0.387444	0.5646	60								226	chrysin	0	3	-0.733	---		---	0		226	megestrol	-0.23	4
227	guanabenz	-0.359	5	-0.449	0.19433	0.396873	0.3615	60		227	nizatidine	-0.235	4	-0.485	0.21198	0.385673	0.3333	50		227	sulfaquinoxaline	-0.216	3	-0.562	0.20317	0.387444	0.2407	66								227	maprotiline	0.132	4	0.733	---		---	25		227	norcyclobenzaprine	0.26	4
228	testosterone	0.258	5	0.451	0.19435	0.396873	0.1847	60		228	5211181	0.257	2	0.668	0.22023	0.398925	0.1977	50		228	quinpirole	-0.394	4	-0.489	0.20341	0.387444	0.3704	50								228	mepenzolate bromide	-0.101	5	-0.733	---		---	20		228	clofibrate	0.175	2
229	guanfacine	0.277	5	0.45	0.19503	0.396873	0.1985	60		229	methacholine chloride	0.325	3	0.551	0.22246	0.399555	0.2397	66		229	5253409	0.305	2	0.678	0.20687	0.387444	0.2359	50								229	STOCK1N-35215	-0.145	3	-0.73	---		---	33		229	acetohexamide	0.22	4
230	W-13	-0.337	2	-0.683	0.20035	0.403807	0.1678	50		230	cefapirin	-0.243	4	-0.48	0.22268	0.399555	0.2857	50		230	rilmenidine	0.132	4	0.485	0.20721	0.387444	0.2289	50								230	luteolin	0	4	-0.73	---		---	0		230	STOCK1N-35696	-0.156	2
231	puromycin	0.359	4	0.489	0.2008	0.403807	0.6461	50		231	trimipramine	0.355	4	0.477	0.22348	0.399555	0.3243	50		231	trimipramine	0.369	4	0.485	0.20721	0.387444	0.3027	50								231	topiramate	0	1	0.727	---		---	0		231	pregnenolone	0.073	4
232	lobelanidine	0.294	4	0.489	0.2011	0.403807	0.1208	75		232	Prestwick-983	-0.376	3	-0.55	0.22448	0.399613	0.3082	66		232	doxycycline	0.267	5	0.444	0.20733	0.387444	0.1852	60								232	levcycloserine	0	4	-0.725	---		---	0		232	zoxazolamine	0.263	4
233	dienestrol	0.303	3	0.562	0.20221	0.403807	0.3315	66		233	benzonatate	0.234	5	0.431	0.23585	0.418052	0.0963	60		233	melatonin	-0.23	4	-0.487	0.20766	0.387444	0.2949	50								233	mebendazole	-0.202	5	-0.722	---		---	40		233	amphotericin B	0.151	4
234	butoconazole	0.26	4	0.488	0.20277	0.403807	0.2818	50		234	terazosin	-0.344	4	-0.473	0.23687	0.418065	0.4254	50		234	nisoxetine	0.199	4	0.485	0.20794	0.387444	0.2432	50								234	5248896	0	2	-0.72	---		---	0		234	clomipramine	0.26	4
235	xylazine	0.262	4	0.486	0.20538	0.407264	0.2049	75		235	quipazine	-0.165	4	-0.471	0.24094	0.422957	0.2704	50		235	PNU-0230031	0.271	8	0.353	0.21221	0.39325	0.1583	50								235	lycorine	-0.381	5	-0.719	---		---	40		235	0198306-0000	0.254	4
236	clorsulon	0.207	4	0.485	0.20695	0.408639	0.5146	50		236	0297417-0002B	0.338	3	0.542	0.24169	0.422957	0.6053	66		236	pimethixene	0.285	3	0.556	0.21286	0.39325	0.2941	66								236	phenyl biguanide	0	1	0.717	---		---	0		236	quercetin	0.27	6
237	zaprinast	-0.212	4	-0.484	0.21282	0.418456	0.2454	50		237	nimesulide	0.087	4	0.466	0.24699	0.430409	0.2803	75		237	promazine	0.225	6	0.403	0.21406	0.393798	0.3059	66								237	harmine	-0.18	4	-0.717	---		---	25		237	practolol	0.269	4
238	suprofen	-0.22	4	-0.482	0.21799	0.425132	0.2683	50		238	clonidine	-0.316	4	-0.467	0.25007	0.43221	0.1407	50		238	benzydamine	0.281	4	0.479	0.21862	0.398876	0.2782	75								238	azapropazone	0.171	3	0.715	---		---	33		238	oxybuprocaine	0.237	4
239	spaglumic acid	0.262	2	0.67	0.21804	0.425132	0.2778	50		239	syrosingopine	0.281	4	0.465	0.25093	0.43221	0.5721	50		239	CP-645525-01	0.282	3	0.553	0.21865	0.398876	0.3258	66								239	5151277	0	1	0.713	---		---	0		239	butein	0.236	2
240	streptozocin	-0.329	4	-0.481	0.21952	0.426235	0.4028	50		240	colforsin	0.14	5	0.424	0.25127	0.43221	0.3518	60		240	gallamine triethiodide	0.26	5	0.439	0.22017	0.399184	0.1789	60								240	phenoxybenzamine	0	4	-0.712	---		---	0		240	MK-886	-0.148	2
241	5182598	0.386	2	0.666	0.22235	0.429938	0.4052	50		241	lomefloxacin	0.209	6	0.388	0.25221	0.43221	0.2735	66		241	dequalinium chloride	0.351	4	0.478	0.22065	0.399184	0.3478	50								241	viomycin	0	4	0.706	---		---	0		241	ethosuximide	0.237	4
242	SC-58125	0.186	4	0.477	0.22348	0.430338	0.185	75		242	digoxin	-0.244	4	-0.465	0.25411	0.433667	0.2959	50		242	hesperetin	0.142	5	0.437	0.22377	0.403156	0.1789	60								242	Prestwick-691	0	3	0.705	---		---	0		242	propafenone	0.247	4
243	benzonatate	0.238	5	0.436	0.22529	0.432038	0.0963	60		243	praziquantel	0.162	4	0.462	0.25527	0.433854	0.1908	50		243	butacaine	-0.083	4	-0.479	0.22557	0.404726	0.2811	50								243	nialamide	-0.125	4	-0.704	---		---	25		243	carbinoxamine	0.124	4
244	desoxycortone	-0.289	4	-0.478	0.2266	0.432452	0.2772	50		244	fasudil	-0.201	2	-0.642	0.25826	0.437137	0.1921	50		244	0297417-0002B	0.347	3	0.547	0.22997	0.41093	0.5842	66								244	verteporfin	0	3	-0.702	---		---	0		244	propofol	0.226	4
245	tolfenamic acid	0.152	4	0.475	0.22764	0.432452	0.2324	75		245	dihydroergocristine	-0.311	4	-0.462	0.26135	0.440561	0.3692	50		245	docosahexaenoic acid ethyl ester	0.278	2	0.659	0.23309	0.413668	0.2526	50								245	tiabendazole	-0.11	4	-0.702	---		---	25		245	alimemazine	0.238	4
246	5194442	0.296	4	0.475	0.22829	0.432452	0.2968	75		246	pimozide	0.106	4	0.459	0.26432	0.443757	0.4975	50		246	testosterone	0.262	5	0.432	0.2334	0.413668	0.2166	60								246	dequalinium chloride	0	4	-0.702	---		---	0		246	lithocholic acid	0.205	6
247	flutamide	0.257	5	0.433	0.23146	0.436682	0.2532	60		247	naftifine	0.31	4	0.458	0.26633	0.444058	0.3082	50		247	puromycin	0.336	4	0.471	0.23541	0.414042	0.6685	50								247	diloxanide	0.113	4	0.699	---		---	25		247	chlorphenesin	0.083	4
248	0179445-0000	0.201	8	0.345	0.23516	0.439414	0.3293	62		248	esculetin	0.311	3	0.529	0.26665	0.444058	0.4231	66		248	diclofenac	0.241	5	0.431	0.23551	0.414042	0.1328	60								248	piperidolate	0	3	-0.698	---		---	0		248	bepridil	0.232	4
249	nilutamide	0.275	4	0.471	0.23617	0.439414	0.2619	75		249	protriptyline	0.249	4	0.457	0.26945	0.44566	0.4302	50		249	leflunomide	0.151	4	0.47	0.23826	0.417194	0.3785	50								249	morantel	0	5	-0.695	---		---	0		249	cisapride	0.127	4
250	tetrahydroalstonine	0.22	4	0.471	0.23617	0.439414	0.2439	50		250	doxepin	0.279	3	0.528	0.26977	0.44566	0.2803	66		250	chrysin	0.324	3	0.541	0.24345	0.424577	0.4912	66								250	cefamandole	0	4	0.691	---		---	0		250	promethazine	0.204	4
251	sulfaquinoxaline	-0.301	3	-0.543	0.23668	0.439414	0.284	66		251	prasterone	0.243	4	0.455	0.27409	0.450993	0.2995	50		251	naftifine	0.306	4	0.464	0.25147	0.436816	0.2893	50								251	5255229	0	2	-0.69	---		---	0		251	mepacrine	0.047	2
252	fendiline	0.323	3	0.544	0.23766	0.439482	0.343	66		252	tonzonium bromide	0.085	4	0.452	0.28053	0.459757	0.5051	50		252	bucladesine	-0.139	6	-0.388	0.25363	0.437951	0.2978	50								252	isoflupredone	0	3	0.682	---		---	0		252	fluspirilene	0.231	4
253	naftifine	0.325	4	0.469	0.24146	0.44317	0.2704	50		253	lovastatin	0.193	4	0.449	0.28708	0.466787	0.5519	50		253	Prestwick-983	-0.349	3	-0.534	0.25501	0.437951	0.3425	66								253	folic acid	0.125	4	0.679	---		---	25		253	clonidine	0.062	4
254	trimipramine	0.297	4	0.468	0.24226	0.44317	0.3351	50		254	tetrahydroalstonine	0.242	4	0.449	0.28789	0.466787	0.311	50		254	meclocycline	0.211	4	0.462	0.25718	0.437951	0.3556	50								254	ikarugamycin	0.144	3	0.678	---		---	33		254	propantheline bromide	0.224	4
255	tonzonium bromide	0.195	4	0.468	0.24325	0.44317	0.4898	50		255	tetraethylenepentamine	-0.227	6	-0.375	0.28821	0.466787	0.3143	50		255	5211181	0.23	2	0.642	0.25741	0.437951	0.2316	50								255	5230742	0	2	-0.678	---		---	0		255	N6-methyladenosine	0.216	4
256	ticarcillin	-0.393	3	-0.54	0.24449	0.44317	0.2112	66		256	amoxapine	0.258	5	0.407	0.29098	0.469433	0.3462	60		256	amoxapine	0.258	5	0.421	0.25786	0.437951	0.3269	60								256	thioguanosine	0	4	-0.677	---		---	0		256	prenylamine	0.197	4
257	methoxsalen	-0.228	3	-0.539	0.24479	0.44317	0.2012	66		257	carbenoxolone	-0.292	4	-0.449	0.29378	0.470055	0.3333	50		257	sulfapyridine	0.267	4	0.461	0.25815	0.437951	0.2613	75								257	tyloxapol	0	4	-0.676	---		---	0		257	papaverine	0.197	4
258	nisoxetine	0.197	4	0.467	0.24536	0.44317	0.2905	50		258	prenylamine	0.292	4	0.446	0.29575	0.470055	0.67	50		258	probucol	-0.139	6	-0.385	0.26268	0.442262	0.2454	50								258	1,4-chrysenequinone	0	2	-0.674	---		---	0		258	aminohippuric acid	0.192	4
259	ikarugamycin	0.25	3	0.539	0.2479	0.44503	0.5611	66		259	trimethadione	0.053	4	0.445	0.29724	0.470055	0.2986	50		259	ronidazole	0.304	3	0.531	0.26272	0.442262	0.3465	66								259	betahistine	0	4	-0.672	---		---	0		259	blebbistatin	0.253	2
260	pepstatin	-0.26	4	-0.468	0.2483	0.44503	0.2202	50		260	piperine	-0.232	4	-0.447	0.29762	0.470055	0.2235	50		260	riluzole	0.123	5	0.418	0.26508	0.444519	0.2338	60								260	triflupromazine	0.139	4	0.671	---		---	25		260	solanine	0.139	4
261	iodixanol	0.247	3	0.537	0.25002	0.446396	0.2469	66		261	spaglumic acid	0.272	2	0.612	0.30178	0.470055	0.3413	50		261	disopyramide	-0.235	4	-0.459	0.26881	0.448093	0.2722	50								261	iohexol	0.11	4	0.67	---		---	25		261	5252917	0.191	2
262	bumetanide	-0.294	4	-0.466	0.2534	0.450455	0.4392	50		262	bromocriptine	0.151	5	0.403	0.30249	0.470055	0.4326	60		262	pregnenolone	0.261	4	0.456	0.27076	0.448093	0.4	75								262	2-aminobenzenesulfonamide	0.097	4	0.668	---		---	25		262	tyrphostin AG-1478	0.732	1
263	proscillaridin	-0.365	3	-0.534	0.25477	0.450455	0.3909	66		263	orciprenaline	-0.167	4	-0.445	0.30267	0.470055	0.3071	50		263	mefexamide	0.183	4	0.456	0.27146	0.448093	0.3252	50								263	pivampicillin	-0.106	4	-0.662	---		---	25		263	5162773	-0.581	1
264	5253409	0.35	2	0.643	0.25607	0.450455	0.2821	50		264	flutamide	0.273	5	0.403	0.30367	0.470055	0.3291	60		264	meclozine	0.285	5	0.415	0.27227	0.448093	0.3072	60								264	nadolol	0	4	0.662	---		---	0		264	(-)-catechin	-0.581	1
265	tribenoside	0.283	4	0.462	0.25616	0.450455	0.3968	50		265	sulindac	0.103	7	0.343	0.3045	0.470055	0.4208	57		265	pepstatin	-0.226	4	-0.458	0.27235	0.448093	0.2441	50								265	aminocaproic acid	-0.132	3	-0.66	---		---	33		265	5109870	0.689	1
266	7-aminocephalosporanic acid	-0.192	4	-0.464	0.25761	0.451302	0.3168	50		266	spironolactone	0.116	5	0.402	0.3051	0.470055	0.3585	60		266	lomefloxacin	0.22	6	0.379	0.27641	0.453063	0.3504	66								266	(-)-catechin	0	1	-0.66	---		---	0		266	topiramate	-0.546	1
267	suloctidil	0.291	4	0.46	0.26143	0.454959	0.6046	50		267	docosahexaenoic acid ethyl ester	0.359	2	0.609	0.30677	0.470055	0.3299	50		267	spaglumic acid	0.269	2	0.627	0.27822	0.454322	0.3095	50								267	difenidol	0	3	-0.659	---		---	0		267	gefitinib	0.657	1
268	chlorambucil	-0.187	4	-0.462	0.26165	0.454959	0.3182	50		268	scriptaid	0.235	3	0.511	0.30679	0.470055	0.6852	66		268	deferoxamine	0.286	8	0.33	0.28117	0.457426	0.4631	62								268	Prestwick-692	0	4	0.658	---		---	0		268	fisetin	0.652	1
269	indoprofen	0.134	4	0.459	0.26374	0.456888	0.5679	75		269	flecainide	-0.156	6	-0.369	0.3072	0.470055	0.1594	50		269	oxyphenbutazone	0.308	4	0.451	0.28286	0.458465	0.4767	50								269	clemastine	0.189	3	0.658	---		---	33		269	5213008	-0.512	1
270	MK-886	0.187	2	0.633	0.26979	0.464126	0.2422	50		270	gallamine triethiodide	0.143	5	0.401	0.3073	0.470055	0.2683	60		270	10-methoxyharmalan	0.157	4	0.448	0.28906	0.466778	0.289	50								270	beta-escin	0	6	-0.657	---		---	0		270	HC toxin	0.629	1
271	albendazole	0.376	3	0.528	0.26991	0.464126	0.3721	66		271	fluoxetine	0.075	4	0.44	0.31065	0.471822	0.4427	50		271	minocycline	0.347	5	0.408	0.29056	0.467469	0.2051	60								271	calcium folinate	0	5	0.656	---		---	0		271	BW-B70C	0.627	1
272	vanoxerine	0.27	4	0.455	0.27243	0.466737	0.4219	50		272	riluzole	0.078	5	0.4	0.31074	0.471822	0.2532	60		272	syrosingopine	0.293	4	0.446	0.29543	0.473557	0.6047	50								272	talampicillin	0	4	-0.655	---		---	0		272	1,5-isoquinolinediol	0.611	1
273	ethaverine	0.27	4	0.454	0.2757	0.467207	0.4065	50		273	meclozine	0.331	5	0.399	0.31213	0.472197	0.3529	60		273	pimozide	0.148	4	0.444	0.29999	0.4789	0.5377	50								273	ginkgolide A	0	4	-0.653	---		---	0		273	U0125	-0.468	1
274	hecogenin	0.265	4	0.454	0.2757	0.467207	0.2061	75		274	cinchonine	-0.28	4	-0.44	0.31604	0.476367	0.537	50		274	verapamil	0.201	6	0.37	0.30096	0.4789	0.2303	50								274	gentamicin	0	4	0.652	---		---	0		274	tyrphostin AG-825	0.58	1
275	biotin	-0.303	3	-0.524	0.27694	0.467207	0.1648	66		275	5194442	0.27	4	0.438	0.31765	0.477053	0.3355	50		275	gliquidone	0.219	4	0.443	0.30323	0.480757	0.2152	50								275	vinblastine	0	3	0.648	---		---	0		275	oligomycin	0.535	1
276	esculin	-0.262	4	-0.455	0.27785	0.467207	0.3456	50		276	alcuronium chloride	-0.213	2	-0.602	0.31888	0.477165	0.3616	50		276	bromocriptine	0.159	5	0.401	0.30624	0.483003	0.4326	60								276	solanine	-0.099	4	-0.647	---		---	25		276	5666823	0.515	1
277	lithocholic acid	0.223	6	0.378	0.27871	0.467207	0.3276	66		277	cefamandole	-0.296	4	-0.439	0.32042	0.477738	0.5167	50		277	mexiletine	-0.069	6	-0.369	0.3072	0.483003	0.2941	50								277	trapidil	0.134	3	0.645	---		---	33		277	demecolcine	0.515	1
278	piperidolate	0.302	3	0.524	0.27872	0.467207	0.3559	66		278	butyl hydroxybenzoate	0.215	5	0.394	0.3268	0.482431	0.2727	60		278	dienestrol	0.285	3	0.51	0.30797	0.483003	0.4832	66								278	pentetrazol	-0.104	4	-0.645	---		---	25		278	PHA-00665752	0.512	1
279	levonorgestrel	0.279	6	0.376	0.28225	0.471428	0.5426	66		279	nitrendipine	0.232	5	0.394	0.3268	0.482431	0.3356	60		279	quinisocaine	0.3	4	0.44	0.31111	0.485097	0.4118	50								279	tacrolimus	0	3	0.645	---		---	0		279	phenyl biguanide	0.512	1
280	flupentixol	0.3	4	0.45	0.28459	0.472643	0.3904	50		280	pentetic acid	0.254	5	0.394	0.32765	0.482431	0.3487	60		280	nicergoline	0.243	5	0.4	0.31153	0.485097	0.3702	60								280	repaglinide	0	4	-0.644	---		---	0		280	2-deoxy-D-glucose	0.479	1
281	tropicamide	0.235	6	0.375	0.28557	0.472643	0.2609	66		281	verteporfin	0.315	3	0.502	0.32824	0.482431	0.5286	66		281	3-acetamidocoumarin	-0.306	4	-0.441	0.31359	0.486567	0.6494	50								281	mebhydrolin	0.128	4	0.643	---		---	25		281	oxamic acid	0.454	1
282	kanamycin	-0.254	4	-0.452	0.28602	0.472643	0.289	50		282	flunarizine	0.305	4	0.429	0.34254	0.501663	0.415	50		282	nimesulide	0.136	4	0.437	0.3194	0.493824	0.3758	50								282	nystatin	0.187	3	0.643	---		---	33		282	5182598	0	2
283	gentamicin	-0.269	4	-0.451	0.28729	0.473064	0.5395	50		283	flavoxate	-0.131	4	-0.429	0.34514	0.503685	0.3394	50		283	cisapride	0.19	4	0.437	0.32058	0.493897	0.2485	50								283	bisacodyl	0	4	-0.642	---		---	0		283	dimethyloxalylglycine	0.448	1
284	metoprolol	-0.315	4	-0.45	0.29133	0.478027	0.3359	50		284	dexpropranolol	0.28	3	0.493	0.34869	0.507074	0.3879	66		284	proxymetacaine	-0.196	4	-0.435	0.32919	0.505376	0.2727	50								284	PF-00539745-00	0	3	0.642	---		---	0		284	apramycin	-0.125	4
285	ursolic acid	0.208	4	0.445	0.29639	0.484039	0.3886	50		285	procyclidine	0.283	4	0.425	0.35354	0.512323	0.4058	50		285	dihydroergocristine	-0.311	4	-0.434	0.33271	0.507902	0.4769	50								285	protoveratrine A	-0.024	4	-0.641	---		---	25		285	Y-27632	0	2
286	suramin sodium	-0.212	4	-0.447	0.29726	0.484039	0.3072	50		286	benfluorex	0.247	4	0.421	0.36422	0.524697	0.4128	50		286	sparteine	-0.14	4	-0.434	0.33331	0.507902	0.3179	50								286	Prestwick-664	-0.064	6	-0.641	---		---	16		286	pararosaniline	0.406	1
287	reserpine	0.305	3	0.515	0.29811	0.484039	0.2945	66		287	tiabendazole	0.266	4	0.421	0.36462	0.524697	0.3396	50		287	spironolactone	0.105	5	0.391	0.33433	0.507902	0.3774	60								287	doxazosin	0	4	-0.639	---		---	0		287	sanguinarine	0	2
288	progesterone	-0.179	4	-0.445	0.3019	0.487946	0.2685	50		288	dinoprost	-0.078	4	-0.421	0.36949	0.529859	0.3873	50		288	prasterone	0.126	4	0.43	0.33828	0.512118	0.385	50								288	meptazinol	-0.158	4	-0.639	---		---	25		288	doxazosin	-0.106	4
289	dicoumarol	0.226	6	0.369	0.30261	0.487946	0.1591	66		289	cloxacillin	-0.313	4	-0.421	0.371	0.530183	0.503	50		289	suloctidil	0.134	4	0.43	0.34057	0.513801	0.6591	50								289	ornidazole	-0.088	5	-0.638	---		---	20		289	corynanthine	-0.133	3
290	chrysin	0.275	3	0.51	0.30929	0.496474	0.5263	66		290	flupentixol	0.255	4	0.418	0.37252	0.53052	0.4439	50		290	metrifonate	0.197	5	0.388	0.34261	0.515096	0.1983	60								290	ronidazole	0	3	-0.638	---		---	0		290	5151277	0.386	1
291	prenylamine	0.273	4	0.44	0.31003	0.496474	0.6847	50		291	quinisocaine	0.267	4	0.416	0.37749	0.53575	0.4759	50		291	SR-95639A	0.188	4	0.427	0.34811	0.521567	0.2909	50								291	podophyllotoxin	0	4	0.637	---		---	0		291	tioguanine	0.372	1
292	5279552	0.217	2	0.604	0.31474	0.501658	0.3125	50		292	gliquidone	0.102	4	0.415	0.38077	0.538555	0.2911	50		292	tonzonium bromide	0.032	4	0.425	0.3525	0.524896	0.5969	50								292	thiamphenicol	0	5	0.636	---		---	0		292	moxonidine	-0.156	3
293	trimethylcolchicinic acid	0.157	4	0.439	0.31542	0.501658	0.2675	50		293	cyclizine	0.213	4	0.415	0.38242	0.539043	0.3974	50		293	nadide	-0.223	4	-0.427	0.35274	0.524896	0.3314	50								293	quinethazone	-0.115	4	-0.635	---		---	25		293	celastrol	0	1
294	hydroxyachillin	0.028	4	0.438	0.31725	0.502852	0.1586	50		294	calmidazolium	0.246	2	0.56	0.38811	0.542021	0.6368	50		294	verteporfin	0.309	3	0.49	0.3555	0.527204	0.55	66								294	phthalylsulfathiazole	0	5	-0.633	---		---	0		294	harmine	-0.147	4
295	budesonide	-0.123	4	-0.439	0.31877	0.503549	0.4225	50		295	6-bromoindirubin-3'-oxime	0.243	7	0.319	0.38812	0.542021	0.5306	57		295	luteolin	0.263	4	0.423	0.35791	0.528979	0.6131	50								295	merbromin	0.096	5	0.633	---		---	20		295	HNMPA-(AM)3	0.311	1
296	fasudil	-0.286	2	-0.6	0.3223	0.507405	0.2599	50		296	saquinavir	0.218	4	0.413	0.38889	0.542021	0.3015	50		296	0179445-0000	0.218	8	0.307	0.36407	0.535113	0.5	50								296	atracurium besilate	0	3	0.631	---		---	0		296	menadione	0	2
297	streptomycin	-0.218	4	-0.437	0.32543	0.510607	0.4667	50		297	conessine	-0.175	4	-0.414	0.39116	0.542021	0.3132	50		297	pergolide	-0.296	4	-0.423	0.36549	0.535113	0.4222	50								297	omeprazole	0	4	-0.63	---		---	0		297	cephaeline	-0.079	5
298	iocetamic acid	0.169	4	0.434	0.32849	0.511202	0.3864	50		298	clemizole	0.252	5	0.373	0.39175	0.542021	0.6	60		298	edrophonium chloride	0.225	5	0.381	0.366	0.535113	0.3182	60								298	cefsulodin	-0.072	4	-0.629	---		---	25		298	cetirizine	0	4
299	bepridil	0.278	4	0.434	0.32889	0.511202	0.6278	50		299	disopyramide	-0.221	4	-0.413	0.39311	0.542021	0.4438	50		299	pralidoxime	-0.146	4	-0.422	0.36697	0.535113	0.4152	50								299	allantoin	-0.241	5	-0.629	---		---	40		299	moxisylyte	-0.2	5
300	ronidazole	0.305	3	0.501	0.3291	0.511202	0.4059	66		300	nicardipine	0.271	4	0.411	0.39372	0.542021	0.3248	50		300	brinzolamide	-0.179	4	-0.42	0.37291	0.54051	0.4162	50								300	torasemide	-0.127	4	-0.628	---		---	25		300	5114445	0	1
301	norcyclobenzaprine	0.212	4	0.432	0.3343	0.516114	0.5301	50		301	fusidic acid	-0.149	4	-0.412	0.39714	0.544913	0.3837	50		301	praziquantel	0.184	4	0.417	0.37403	0.54051	0.3553	50								301	famprofazone	-0.057	6	-0.628	---		---	16		301	verteporfin	0	3
302	ouabain	-0.213	4	-0.433	0.33492	0.516114	0.4211	50		302	amphotericin B	0.173	4	0.407	0.40685	0.552689	0.4551	50		302	milrinone	0.265	3	0.482	0.37439	0.54051	0.4921	66								302	griseofulvin	-0.201	5	-0.627	---		---	40		302	decitabine	0	1
303	perhexiline	0.174	4	0.431	0.33611	0.516114	0.658	50		303	STOCK1N-35874	0.203	2	0.548	0.40749	0.552689	0.4658	50		303	trimethadione	0.178	4	0.416	0.37697	0.542439	0.3542	50								303	Gly-His-Lys	0	3	0.627	---		---	0		303	apigenin	0	4
304	isradipine	0.201	4	0.431	0.33731	0.516114	0.2857	50		304	flumequine	-0.222	4	-0.408	0.40795	0.552689	0.4444	50		304	metrizamide	-0.219	4	-0.417	0.38232	0.546673	0.4398	50								304	levamisole	0	4	-0.626	---		---	0		304	lorglumide	0	5
305	pimozide	0.276	4	0.431	0.3378	0.516114	0.5779	50		305	Prestwick-559	0.259	3	0.469	0.40816	0.552689	0.5102	66		305	terconazole	0.07	4	0.415	0.38242	0.546673	0.4426	50								305	hydrocotarnine	-0.121	4	-0.625	---		---	25		305	dexverapamil	0	1
306	chloroquine	-0.071	4	-0.431	0.34134	0.519818	0.3352	50		306	etoposide	0.318	4	0.406	0.41081	0.554459	0.7026	50		306	flumequine	-0.209	4	-0.415	0.38821	0.553136	0.4152	50								306	sulindac sulfide	0	1	0.624	---		---	0		306	5186223	0	1
307	quinisocaine	0.245	4	0.427	0.34582	0.523372	0.4439	50		307	propoxycaine	0.159	4	0.405	0.41238	0.554765	0.3553	50		307	gentamicin	-0.18	4	-0.414	0.39064	0.554785	0.6316	50								307	timolol	0	4	0.623	---		---	0		307	cytochalasin B	0	1
308	calycanthine	-0.222	4	-0.429	0.34592	0.523372	0.2937	50		308	tinidazole	0.206	6	0.334	0.41731	0.558085	0.3212	50		308	scriptaid	0.225	3	0.474	0.39578	0.558912	0.7454	66								308	liothyronine	0	4	-0.623	---		---	0		308	8-azaguanine	-0.147	4
309	LM-1685	0.351	3	0.493	0.34791	0.52468	0.328	66		309	viomycin	-0.259	4	-0.405	0.41755	0.558085	0.7554	50		309	pentetic acid	0.12	5	0.371	0.39611	0.558912	0.4145	60								309	etomidate	0	3	-0.622	---		---	0		309	5140203	0	1
310	hesperetin	0.101	5	0.386	0.35084	0.527392	0.3171	60		310	isometheptene	-0.19	4	-0.405	0.41992	0.559442	0.6069	50		310	etoposide	0.317	4	0.41	0.39776	0.55943	0.6821	50								310	cantharidin	0	1	-0.62	---		---	0		310	levcycloserine	0	4
311	Prestwick-1103	-0.221	4	-0.427	0.35274	0.528543	0.6159	50		311	iodixanol	0.224	3	0.463	0.42272	0.561361	0.4691	66		311	0198306-0000	0.267	4	0.409	0.4007	0.561753	0.3529	50								311	gemfibrozil	-0.093	5	-0.619	---		---	20		311	levomepromazine	0.176	4
312	carbachol	0.21	4	0.423	0.35831	0.535168	0.4892	50		312	cyproterone	0.254	4	0.401	0.42575	0.563573	0.496	50		312	terazosin	-0.292	4	-0.41	0.40363	0.564047	0.6119	50								312	thiamine	0.132	3	0.619	---		---	33		312	monensin	0.149	6
313	3-acetamidocoumarin	-0.218	4	-0.424	0.36253	0.539328	0.7078	50		313	bumetanide	-0.284	4	-0.402	0.42863	0.565572	0.6081	50		313	benperidol	-0.098	4	-0.409	0.40604	0.565602	0.3742	50								313	gramine	-0.123	4	-0.618	---		---	25		313	azapropazone	0.127	3
314	medrysone	0.143	6	0.349	0.36341	0.539328	0.5984	50		314	thiethylperazine	-0.245	4	-0.4	0.4345	0.569313	0.3154	50		314	physostigmine	0.195	4	0.404	0.41513	0.576423	0.3006	50								314	zomepirac	-0.113	4	-0.618	---		---	25		314	digoxin	0	4
315	cycloserine	-0.248	4	-0.423	0.36458	0.539347	0.6044	50		315	gemfibrozil	0.218	5	0.36	0.4346	0.569313	0.3033	60		315	procyclidine	0.267	4	0.404	0.41692	0.57707	0.471	50								315	glibenclamide	-0.08	4	-0.617	---		---	25		315	mecamylamine	-0.256	3
316	butyl hydroxybenzoate	0.24	5	0.38	0.36878	0.542568	0.3333	60		316	etomidate	0.278	3	0.458	0.4356	0.569313	0.4587	66		316	adipiodone	0.039	4	0.401	0.42509	0.586517	0.3384	50								316	thiostrepton	0	4	-0.617	---		---	0		316	cinoxacin	-0.118	4
317	oxedrine	0.266	4	0.419	0.36943	0.542568	0.3716	50		317	cinchonidine	-0.188	4	-0.398	0.43938	0.572441	0.3493	50		317	chlorprothixene	0.087	4	0.4	0.4307	0.59152	0.5608	50								317	butyl hydroxybenzoate	-0.203	5	-0.616	---		---	40		317	ikarugamycin	0	3
318	pregnenolone	0.214	4	0.419	0.37025	0.542568	0.4968	50		318	terbutaline	-0.09	4	-0.396	0.44751	0.579116	0.2905	50		318	tinidazole	0.213	6	0.33	0.43143	0.59152	0.3431	50								318	isocarboxazid	0.089	5	0.615	---		---	20		318	DL-thiorphan	0	2
319	fenbendazole	0.17	4	0.418	0.3721	0.54305	0.5288	50		319	ketoprofen	0.19	6	0.325	0.4477	0.579116	0.4077	50		319	isometheptene	-0.224	4	-0.398	0.43938	0.600532	0.6069	50								319	oxybuprocaine	-0.117	4	-0.615	---		---	25		319	lanatoside C	-0.214	6
320	monastrol	0.148	8	0.304	0.37291	0.54305	0.4438	50		320	luteolin	0.283	4	0.394	0.44871	0.579116	0.6642	50		320	staurosporine	0.141	4	0.396	0.44407	0.605045	0.4819	50								320	atractyloside	0	5	0.614	---		---	0		320	adiphenine	0	5
321	PNU-0230031	0.13	8	0.304	0.37468	0.543078	0.3167	50		321	oxedrine	0.108	4	0.391	0.45945	0.59113	0.4536	50		321	nicardipine	0.246	4	0.395	0.44578	0.605483	0.4013	50								321	etynodiol	0.09	4	0.613	---		---	25		321	5286656	0	1
322	vinburnine	-0.111	4	-0.419	0.37526	0.543078	0.3972	50		322	brinzolamide	-0.201	4	-0.39	0.46532	0.596823	0.5081	50		322	fusidic acid	-0.178	4	-0.396	0.44815	0.606121	0.4214	50								322	acemetacin	0.108	4	0.612	---		---	25		322	MG-132	0	1
323	colecalciferol	-0.078	4	-0.418	0.3789	0.545824	0.3207	50		323	apomorphine	0.251	5	0.351	0.46797	0.597107	0.5191	60		323	ceftazidime	0.266	3	0.452	0.44996	0.606121	0.4444	66								323	pargyline	0	4	-0.61	---		---	0		323	dacarbazine	-0.126	4
324	trimethadione	0.208	4	0.416	0.3795	0.545824	0.375	50		324	lorglumide	0.228	5	0.35	0.46917	0.597107	0.6325	60		324	dropropizine	-0.221	4	-0.395	0.45042	0.606121	0.4696	50								324	ifenprodil	0	4	-0.61	---		---	0		324	cefoperazone	0.132	3
325	cinchocaine	0.087	5	0.375	0.38282	0.548905	0.438	60		325	trapidil	0.071	3	0.444	0.47214	0.597107	0.5933	66		325	propoxycaine	0.139	4	0.393	0.45187	0.606201	0.3816	50								325	tomatidine	-0.122	4	-0.609	---		---	25		325	morantel	0	5
326	5248896	0.248	2	0.56	0.38689	0.551433	0.5188	50		326	indoprofen	-0.244	4	-0.388	0.47272	0.597107	0.5933	50		326	corticosterone	-0.172	4	-0.393	0.4574	0.611737	0.4492	50								326	tranexamic acid	0	5	0.606	---		---	0		326	cantharidin	0	1
327	loracarbef	0.197	4	0.413	0.38889	0.551433	0.4132	50		327	PNU-0251126	0.261	6	0.319	0.47277	0.597107	0.6358	50		327	chloroquine	-0.134	4	-0.392	0.45965	0.612867	0.483	50								327	sulfaguanidine	-0.233	5	-0.606	---		---	40		327	omeprazole	0	4
328	bambuterol	-0.206	4	-0.414	0.38919	0.551433	0.4721	50		328	sertaconazole	0.239	4	0.386	0.47536	0.597883	0.432	50		328	exisulind	-0.198	2	-0.517	0.46487	0.617937	0.3678	50								328	carmustine	-0.244	3	-0.606	---		---	33		328	anabasine	-0.138	3
329	tiletamine	0.156	4	0.412	0.39151	0.551433	0.4706	50		329	clebopride	-0.137	4	-0.387	0.47628	0.597883	0.4868	50		329	cyclizine	0.192	4	0.387	0.47198	0.624951	0.4702	50								329	felbinac	0	4	0.605	---		---	0		329	atropine	-0.117	4
330	monocrotaline	0.23	4	0.411	0.39289	0.551433	0.296	50		330	corbadrine	0.082	4	0.383	0.48314	0.604657	0.5762	50		330	nitrendipine	0.21	5	0.349	0.47318	0.624951	0.4698	60								330	eucatropine	0	6	-0.605	---		---	0		330	DL-PPMP	0	1
331	fluspirilene	0.198	4	0.411	0.39527	0.551433	0.608	50		331	aminocaproic acid	0.285	3	0.439	0.48564	0.605244	0.4828	66		331	ketoconazole	-0.062	4	-0.387	0.47681	0.624951	0.3603	50								331	alcuronium chloride	0	2	-0.604	---		---	0		331	medrysone	0	6
332	chenodeoxycholic acid	-0.276	4	-0.412	0.39603	0.551433	0.7	50		332	adrenosterone	-0.099	4	-0.384	0.48654	0.605244	0.5862	50		332	glimepiride	-0.056	4	-0.387	0.47749	0.624951	0.3771	50								332	Prestwick-1103	0	4	0.603	---		---	0		332	5149715	0	1
333	propidium iodide	-0.142	4	-0.412	0.39714	0.551433	0.2782	50		333	streptomycin	-0.22	4	-0.38	0.49822	0.616953	0.6242	50		333	primidone	0.193	4	0.385	0.47793	0.624951	0.3828	50								333	TTNPB	0	2	0.603	---		---	0		333	canrenoic acid	-0.096	4
334	timolol	-0.328	4	-0.412	0.39714	0.551433	0.5821	50		334	glafenine	0.142	4	0.379	0.49894	0.616953	0.5036	50		334	tetrahydroalstonine	0.143	4	0.384	0.47998	0.624951	0.5366	50								334	azaperone	0	4	-0.603	---		---	0		334	BCB000039	-0.136	3
335	dexamethasone	0.221	8	0.298	0.39732	0.551433	0.3886	50		335	pivmecillinam	-0.133	4	-0.378	0.50687	0.624887	0.6464	50		335	spectinomycin	-0.213	4	-0.386	0.48018	0.624951	0.3631	50								335	sulfadimethoxine	0	5	0.601	---		---	0		335	calcium pantothenate	0	4
336	trihexyphenidyl	0.257	3	0.473	0.3976	0.551433	0.7654	66		336	alfaxalone	0.25	3	0.428	0.51558	0.633734	0.4839	66		336	berberine	0.241	4	0.383	0.4834	0.626003	0.5214	50								336	Prestwick-983	0	3	0.599	---		---	0		336	difenidol	-0.094	3
337	nitrendipine	0.099	5	0.37	0.39964	0.551438	0.4027	60		337	N-acetylmuramic acid	-0.159	4	-0.374	0.52092	0.638398	0.4521	50		337	viomycin	-0.245	4	-0.385	0.48386	0.626003	0.777	50								337	chlorambucil	-0.094	4	-0.598	---		---	25		337	ginkgolide A	0	4
338	thalidomide	0.201	7	0.316	0.39997	0.551438	0.381	57		338	promethazine	0.238	4	0.372	0.52289	0.638916	0.6528	50		338	Chicago Sky Blue 6B	-0.151	4	-0.383	0.48823	0.629788	0.6191	50								338	vancomycin	0	4	0.598	---		---	0		338	piperlongumine	0	2
339	florfenicol	-0.087	4	-0.41	0.40279	0.552006	0.4025	50		339	mepacrine	-0.204	2	-0.492	0.52942	0.644987	0.4167	50		339	dinoprost	-0.134	4	-0.382	0.49239	0.632995	0.4859	50								339	amantadine	0.078	4	0.598	---		---	25		339	sulindac sulfide	0	1
340	amiloride	0.255	5	0.369	0.40395	0.552006	0.3333	60		340	chlorpropamide	0.133	6	0.305	0.53224	0.646375	0.5462	50		340	sertaconazole	0.236	4	0.38	0.49362	0.632995	0.44	50								340	emetine	-0.116	4	-0.596	---		---	25		340	penbutolol	0.129	3
341	STOCK1N-35874	0.234	2	0.55	0.40507	0.552006	0.4596	50		341	alverine	0.213	4	0.369	0.53369	0.646375	0.5217	50		341	piperacetazine	0.125	4	0.378	0.50186	0.640971	0.6114	50								341	naringenin	0	4	0.595	---		---	0		341	tetracycline	0.171	5
342	bacampicillin	0.074	4	0.407	0.40512	0.552006	0.4181	50		342	xylometazoline	0.214	4	0.367	0.54021	0.652324	0.5649	50		342	foliosidine	0.191	6	0.312	0.50306	0.640971	0.625	50								342	etiocholanolone	0	6	0.593	---		---	0		342	thapsigargin	0	3
343	milrinone	0.253	3	0.469	0.40784	0.553971	0.5159	66		343	fenoterol	0.037	3	0.418	0.54274	0.652324	0.6918	66		343	budesonide	0.102	4	0.377	0.50425	0.640971	0.56	50								343	splitomicin	0	1	0.593	---		---	0		343	delsoline	0	4
344	imipramine	0.239	4	0.406	0.40894	0.553971	0.4114	50		344	chloroquine	-0.09	4	-0.367	0.54334	0.652324	0.5511	50		344	arecoline	-0.111	4	-0.376	0.51119	0.646612	0.6975	50								344	xylometazoline	0	4	-0.592	---		---	0		344	N-phenylanthranilic acid	0	1
345	5211181	0.203	2	0.546	0.41027	0.554042	0.3955	50		345	securinine	-0.221	4	-0.366	0.54807	0.654915	0.7405	50		345	nitrofural	0.192	4	0.375	0.51191	0.646612	0.5294	50								345	ebselen	0	3	-0.589	---		---	0		345	pivampicillin	-0.115	4
346	urapidil	0.021	4	0.405	0.41137	0.554042	0.4155	50		346	picotamide	0.249	5	0.33	0.54867	0.654915	0.5076	60		346	progesterone	-0.208	4	-0.376	0.5139	0.646612	0.5302	50								346	3-aminobenzamide	0	1	-0.589	---		---	0		346	methylergometrine	-0.107	4
347	H-89	-0.032	3	0.465	0.41593	0.558569	0.3386	66		347	etamivan	0.221	4	0.361	0.55927	0.665179	0.5536	50		347	Prestwick-674	0.196	6	0.309	0.51462	0.646612	0.6096	50								347	cyclic adenosine monophosphate	0.097	4	0.589	---		---	25		347	nialamide	-0.127	4
348	arachidonic acid	0.081	3	0.46	0.42979	0.575523	0.4808	66		348	famprofazone	0.245	6	0.298	0.56049	0.665179	0.7899	50		348	trazodone	0.228	3	0.427	0.51817	0.649201	0.6567	66								348	trimethobenzamide	0.115	5	0.589	---		---	20		348	halofantrine	0.106	3
349	metitepine	-0.306	4	-0.4	0.43397	0.579456	0.5044	50		349	loracarbef	0.142	4	0.36	0.56444	0.667948	0.6198	50		349	mepacrine	-0.197	2	-0.494	0.52376	0.652854	0.4167	50								349	levonorgestrel	0	6	-0.588	---		---	0		349	Prestwick-691	0	3
350	adrenosterone	-0.211	4	-0.399	0.43591	0.580383	0.5287	50		350	clindamycin	0.076	5	0.324	0.57108	0.673874	0.5507	60		350	ifenprodil	0.257	4	0.371	0.52408	0.652854	0.6159	50								350	nalbuphine	-0.242	5	-0.587	---		---	40		350	dimethadione	-0.121	4
351	ethotoin	0.17	6	0.328	0.43723	0.580482	0.5041	50		351	epiandrosterone	0.064	4	0.357	0.5729	0.674096	0.6405	50		351	triprolidine	-0.106	4	-0.372	0.52645	0.653938	0.522	50								351	berberine	-0.096	4	-0.586	---		---	25		351	nimodipine	0.083	4
352	nizatidine	-0.146	4	-0.398	0.44007	0.582593	0.5311	50		352	STOCK1N-35696	-0.059	2	-0.48	0.57607	0.6759	0.6027	50		352	benfluorex	0.23	4	0.37	0.53005	0.656539	0.5756	50								352	Prestwick-860	0	4	-0.583	---		---	0		352	nadolol	0	4
353	phenindione	0.161	4	0.394	0.44783	0.591186	0.5197	50		353	11-deoxy-16,16-dimethylprostaglandin E2	0.052	4	0.354	0.58509	0.684539	0.6994	50		353	digoxin	-0.112	4	-0.369	0.53606	0.662102	0.602	50								353	nicotinic acid	-0.136	4	-0.583	---		---	25		353	cicloheximide	-0.118	4
354	clorgiline	0.232	4	0.392	0.45426	0.596205	0.6043	50		354	sulfapyridine	0.157	4	0.351	0.59474	0.693863	0.5779	50		354	levothyroxine sodium	0.119	4	0.364	0.54913	0.67509	0.5238	50								354	indoprofen	0	4	0.583	---		---	0		354	5186324	0	1
355	CAY-10397	0.046	3	0.451	0.45453	0.596205	0.2977	66		355	primidone	0.056	4	0.349	0.60079	0.698947	0.5547	50		355	sulpiride	0.164	5	0.329	0.5508	0.67509	0.4741	60								355	finasteride	0.078	6	0.582	---		---	16		355	meticrane	-0.097	5
356	rolipram	0.091	4	0.392	0.45547	0.596205	0.3813	50		356	physostigmine	0.158	4	0.348	0.6058	0.702331	0.4771	50		356	piperidolate	0.232	3	0.416	0.55122	0.67509	0.6102	66								356	diphenhydramine	-0.103	5	0.582	---		---	0		356	etomidate	0	3
357	prasterone	0.048	4	0.391	0.4573	0.596924	0.5027	50		357	staurosporine	0.106	4	0.347	0.60769	0.702331	0.6205	50		357	5194442	0.238	4	0.363	0.55434	0.676786	0.5936	50								357	exemestane	0	1	-0.581	---		---	0		357	atovaquone	-0.143	3
358	doxepin	0.243	3	0.444	0.473	0.614589	0.4968	66		358	berberine	0.129	4	0.347	0.6088	0.702331	0.6214	50		358	PHA-00767505E	-0.124	4	-0.364	0.55571	0.676786	0.5987	50								358	skimmianine	0	4	-0.58	---		---	0		358	isoflupredone	0	3
359	ozagrel	-0.047	4	-0.387	0.47465	0.614589	0.4393	50		359	zoxazolamine	0.22	4	0.346	0.61358	0.705873	0.5263	50		359	promethazine	0.256	4	0.361	0.55873	0.678471	0.6806	50								359	estriol	0	4	-0.58	---		---	0		359	chlorambucil	0	4
360	imatinib	-0.355	2	-0.512	0.47479	0.614589	0.5133	50		360	imatinib	-0.298	2	-0.467	0.62235	0.713974	0.6133	50		360	propafenone	0.219	4	0.36	0.56335	0.678471	0.7067	50								360	CP-320650-01	0	8	0.579	---		---	0		360	levocabastine	-0.144	4
361	docosahexaenoic acid ethyl ester	0.364	2	0.507	0.48455	0.625486	0.5103	50		361	pridinol	0.183	4	0.341	0.62925	0.718529	0.648	50		361	vincamine	0.222	6	0.298	0.56404	0.678471	0.7676	50								361	netilmicin	0.113	4	0.579	---		---	25		361	emetine	-0.115	4
362	propranolol	0.134	4	0.381	0.48911	0.629628	0.4091	50		362	AH-23848	0.209	3	0.387	0.63048	0.718529	0.6436	66		362	BAS-012416453	0.111	3	0.41	0.56538	0.678471	0.4771	66								362	digitoxigenin	-0.111	4	-0.578	---		---	25		362	naringin	-0.117	4
363	seneciphylline	0.199	4	0.38	0.49319	0.632582	0.4899	50		363	1,4-chrysenequinone	0.303	2	0.464	0.63154	0.718529	0.788	50		363	heliotrine	0.105	6	0.297	0.56611	0.678471	0.5315	50								363	heptaminol	0	5	0.578	---		---	0		363	PF-00539745-00	0	3
364	selegiline	0.208	4	0.38	0.49412	0.632582	0.3548	50		364	carbinoxamine	0.073	4	0.339	0.63835	0.724282	0.617	50		364	bretylium tosilate	0.145	4	0.359	0.56643	0.678471	0.5769	50								364	lisinopril	0	3	-0.577	---		---	0		364	methocarbamol	-0.147	3
365	fenoterol	0.264	3	0.436	0.49555	0.632675	0.6478	66		365	mometasone	0.148	4	0.337	0.6425	0.726431	0.7795	50		365	oxetacaine	0.048	5	0.324	0.5723	0.682518	0.6667	60								365	fluorometholone	0	4	-0.575	---		---	0		365	meptazinol	-0.161	4
366	oleandomycin	0.087	5	0.342	0.49839	0.634562	0.4922	60		366	harpagoside	0.077	4	0.337	0.64533	0.726431	0.8065	50		366	deptropine	0.282	4	0.357	0.57334	0.682518	0.7079	50								366	riboflavin	0	4	-0.574	---		---	0		366	felbinac	0	4
367	benzydamine	0.079	4	0.378	0.50186	0.637239	0.5431	50		367	bisacodyl	0.209	4	0.336	0.64728	0.726431	0.8085	50		367	Prestwick-559	0.23	3	0.407	0.57485	0.682518	0.6803	66								367	carbachol	0	4	-0.574	---		---	0		367	clemastine	0.193	3
368	N6-methyladenosine	0.229	4	0.376	0.50876	0.644245	0.5808	50		368	demecarium bromide	0.005	4	0.336	0.64728	0.726431	0.7643	50		368	imatinib	-0.32	2	-0.48	0.57607	0.682518	0.58	50								368	lorglumide	0	5	-0.574	---		---	0		368	vancomycin	0	4
369	pivmecillinam	-0.242	4	-0.376	0.51242	0.647121	0.6519	50		369	Prestwick-1085	0.229	4	0.334	0.65414	0.73214	0.5804	50		369	phenylpropanolamine	0.046	4	0.353	0.58865	0.695532	0.4865	50								369	piracetam	-0.107	4	-0.573	---		---	25		369	tyloxapol	0	4
370	papaverine	0.21	4	0.374	0.51485	0.648433	0.4706	50		370	proxymetacaine	0.096	4	0.333	0.65933	0.735955	0.584	50		370	buflomedil	0.25	4	0.351	0.59583	0.699616	0.5814	50								370	pirlindole	0.197	3	0.572	---		---	33		370	luteolin	0	4
371	epitiostanol	-0.259	4	-0.374	0.51821	0.650905	0.5741	50		371	ganciclovir	0.057	4	0.332	0.66134	0.736209	0.6296	50		371	quercetin	0.295	6	0.29	0.59636	0.699616	0.6828	50								371	rimexolone	0	4	-0.572	---		---	0		371	allantoin	-0.254	5
372	bicuculline	-0.188	4	-0.373	0.52171	0.653262	0.548	50		372	tolfenamic acid	0.206	4	0.329	0.66958	0.743378	0.6901	50		372	apomorphine	0.242	5	0.317	0.59692	0.699616	0.6183	60								372	phenanthridinone	0	1	-0.571	---		---	0		372	methazolamide	0	4
373	luteolin	0.224	4	0.372	0.52289	0.653262	0.7226	50		373	oxybenzone	0.043	4	0.329	0.67153	0.743544	0.8235	50		373	1,4-chrysenequinone	0.308	2	0.469	0.61688	0.721072	0.7717	50								373	methyldopate	0	4	0.571	---		---	0		373	protoveratrine A	0.04	4
374	practolol	0.217	4	0.37	0.52955	0.659814	0.6293	50		374	ritodrine	-0.008	4	0.32	0.70101	0.77411	0.6228	50		374	alfaxalone	0.236	3	0.391	0.62014	0.722944	0.5645	66								374	iproniazid	0.107	5	0.571	---		---	20		374	alcuronium chloride	0	2
375	nortriptyline	0.11	4	0.369	0.53261	0.660406	0.7257	50		375	vincamine	0.139	6	0.265	0.70599	0.776506	0.8803	50		375	chlorpropamide	0.09	6	0.284	0.62199	0.723167	0.6462	50								375	tomelukast	0	1	0.571	---		---	0		375	canadine	0.089	4
376	6-bromoindirubin-3'-oxime	0.22	7	0.284	0.53286	0.660406	0.6939	57		376	5255229	0.271	2	0.441	0.70774	0.776506	0.6421	50		376	estrone	0.235	4	0.34	0.63389	0.731836	0.529	50								376	metronidazole	0	5	0.571	---		---	0		376	griseofulvin	-0.239	5
377	betulin	0.256	3	0.421	0.53577	0.662252	0.5317	66		377	pargyline	0.21	4	0.317	0.71062	0.776506	0.7874	50		377	thiamine	0.037	3	0.386	0.63408	0.731836	0.7177	66								377	oligomycin	0	1	0.57	---		---	0		377	sulfametoxydiazine	0	4
378	hydroflumethiazide	0.22	5	0.332	0.53764	0.662805	0.4492	60		378	piperlongumine	0.269	2	0.44	0.7107	0.776506	0.7662	50		378	hemicholinium	0.066	4	0.34	0.6349	0.731836	0.5606	50								378	sulfadoxine	0	3	-0.57	---		---	0		378	2,6-dimethylpiperidine	-0.059	5
379	hexetidine	-0.111	4	-0.366	0.54807	0.67388	0.6923	50		379	arachidonyltrifluoromethane	0.184	2	0.437	0.71965	0.78421	0.8428	50		379	dexpanthenol	0.187	4	0.339	0.63616	0.731836	0.6423	50								379	aciclovir	0.113	6	0.57	---		---	16		379	AH-6809	0	2
380	cinnarizine	0.1	4	0.364	0.54978	0.674204	0.4964	50		380	amantadine	0.168	4	0.313	0.72492	0.787874	0.8365	50		380	medrysone	0.199	6	0.28	0.63933	0.733201	0.8189	50								380	santonin	-0.122	4	-0.569	---		---	25		380	propylthiouracil	-0.09	4
381	idoxuridine	0.2	5	0.328	0.5563	0.680409	0.5749	60		381	paromomycin	0.094	4	0.309	0.73928	0.797293	0.6886	50		381	monocrotaline	0.212	4	0.338	0.64071	0.733201	0.616	50								381	lisuride	0	5	0.569	---		---	0		381	nipecotic acid	0	4
382	digoxin	-0.179	4	-0.363	0.56039	0.683212	0.6224	50		382	homosalate	0.191	4	0.308	0.74175	0.797293	0.7347	50		382	hydralazine	0.211	6	0.278	0.65099	0.743015	0.6098	50								382	fluvoxamine	-0.162	4	-0.569	---		---	25		382	scopoletin	0	2
383	neomycin	0.126	5	0.327	0.56157	0.683212	0.5645	60		383	heliotrine	0.104	6	0.256	0.7429	0.797293	0.7478	50		383	11-deoxy-16,16-dimethylprostaglandin E2	0.112	4	0.331	0.66544	0.757524	0.7669	50								383	hydrocortisone	-0.165	3	-0.568	---		---	33		383	chrysin	0	3
384	zidovudine	0.213	4	0.36	0.56299	0.683212	0.6258	50		384	tropicamide	0.174	6	0.256	0.74359	0.797293	0.7101	50		384	SC-560	0.091	3	0.373	0.67144	0.762364	0.8095	66								384	terazosin	0	4	0.567	---		---	0		384	Prestwick-1082	0	3
385	furosemide	-0.171	4	-0.361	0.56621	0.685335	0.6259	50		385	PHA-00816795	0.262	2	0.428	0.74468	0.797293	0.5086	50		385	Prestwick-1085	0.214	4	0.328	0.67348	0.762694	0.6084	50								385	meclofenamic acid	0.058	5	0.567	---		---	20		385	talampicillin	0	4
386	phenylpropanolamine	0.013	4	0.358	0.56872	0.686031	0.4797	50		386	colecalciferol	0.226	4	0.306	0.74658	0.797293	0.7344	50		386	etifenin	0.209	4	0.327	0.67678	0.762855	0.6957	50								386	chenodeoxycholic acid	0	4	0.566	---		---	0		386	etodolac	0	5
387	carbenoxolone	-0.11	4	-0.36	0.56973	0.686031	0.6101	50		387	estriol	0.229	4	0.306	0.7471	0.797293	0.7909	50		387	trapidil	0.071	3	0.371	0.67769	0.762855	0.7933	66								387	phenindione	0	4	-0.566	---		---	0		387	ranitidine	-0.133	5
388	rifampicin	-0.013	4	-0.358	0.57471	0.687861	0.6214	50		388	iobenguane	0.045	4	0.303	0.75508	0.803732	0.6729	50		388	tiabendazole	0.222	4	0.327	0.67909	0.762855	0.6509	50								388	medrysone	0	6	-0.566	---		---	0		388	gentamicin	0	4
389	aminohippuric acid	0.24	4	0.356	0.57743	0.687861	0.5417	50		389	NU-1025	0.095	2	0.423	0.76041	0.807325	0.7064	50		389	gliclazide	0.207	4	0.325	0.68394	0.762855	0.8214	50								389	chloropyrazine	0	4	0.565	---		---	0		389	5152487	0	1
390	rolitetracycline	0.23	4	0.356	0.57861	0.687861	0.6316	50		390	benperidol	0.234	4	0.298	0.77213	0.817666	0.745	50		390	STOCK1N-35696	0.023	2	0.448	0.68442	0.762855	0.8434	50								390	norethisterone	0	4	-0.565	---		---	0		390	florfenicol	-0.121	4
391	cyclic adenosine monophosphate	-0.181	4	-0.357	0.57863	0.687861	0.7922	50		391	chloramphenicol	0.193	4	0.297	0.77441	0.817983	0.7708	50		391	tolfenamic acid	0.083	4	0.325	0.68535	0.762855	0.6972	50								391	cycloserine	0	4	-0.564	---		---	0		391	trapidil	0.13	3
392	strophanthidin	-0.284	4	-0.357	0.57863	0.687861	0.6067	50		392	L-methionine sulfoximine	0.178	4	0.293	0.78679	0.828939	0.7372	50		392	chlorphenesin	0.212	4	0.325	0.68587	0.762855	0.6793	50								392	puromycin	0	4	-0.564	---		---	0		392	fenoterol	-0.132	3
393	lorglumide	0.235	5	0.321	0.58216	0.688651	0.7436	60		393	levothyroxine sodium	0.139	4	0.283	0.81915	0.858183	0.8231	50		393	amphotericin B	0.164	4	0.321	0.69606	0.772152	0.6923	50								393	dopamine	0	1	0.564	---		---	0		393	skimmianine	0	4
394	adenosine phosphate	-0.116	4	-0.356	0.58225	0.688651	0.5629	50		394	velnacrine	0.095	4	0.282	0.82045	0.858183	0.7692	50		394	glafenine	0.112	4	0.321	0.69777	0.772152	0.6879	50								394	PHA-00745360	0	8	0.564	---		---	0		394	podophyllotoxin	0	4
395	amantadine	0.177	4	0.352	0.59009	0.696157	0.7107	50		395	estrone	0.228	4	0.282	0.82078	0.858183	0.7609	50		395	cefadroxil	0.076	4	0.315	0.71722	0.791263	0.7232	50								395	pridinol	-0.038	4	-0.563	---		---	25		395	bumetanide	0	4
396	chlorpropamide	0.084	6	0.291	0.59364	0.698108	0.6077	50		396	dorzolamide	0.072	4	0.275	0.84143	0.877552	0.8253	50		396	capsaicin	0.229	4	0.315	0.71867	0.791263	0.6512	50								396	imatinib	0	2	0.562	---		---	0		396	Prestwick-664	-0.081	6
397	11-deoxy-16,16-dimethylprostaglandin E2	0.197	4	0.351	0.59474	0.698108	0.7055	50		397	SR-95531	0.034	4	0.266	0.86503	0.899893	0.8658	50		397	homosalate	0.185	4	0.308	0.7397	0.812366	0.7347	50								397	2-deoxy-D-glucose	0	1	0.562	---		---	0		397	natamycin	0	4
398	STOCK1N-35696	-0.115	2	-0.473	0.59988	0.701231	0.6164	50		398	W-13	0.108	2	0.378	0.86876	0.90129	0.9264	50		398	arachidonyltrifluoromethane	0.2	2	0.429	0.74391	0.814937	0.8742	50								398	ribavirin	0.082	4	0.562	---		---	25		398	fluocinonide	-0.087	5
399	tinidazole	0.091	6	0.289	0.60041	0.701231	0.5329	50		399	progesterone	0.031	4	0.264	0.87239	0.90129	0.8405	50		399	ritodrine	-0.02	4	0.3	0.76562	0.836617	0.6767	50								399	bezafibrate	0	4	-0.562	---		---	0		399	nifurtimox	-0.127	4
400	eucatropine	0.232	6	0.289	0.60252	0.701936	0.7	50		400	depudecin	0.003	2	-0.376	0.87292	0.90129	0.8224	50		400	carbachol	0.24	4	0.299	0.76825	0.837393	0.8273	50								400	fludrocortisone	0.041	8	0.561	---		---	12		400	fusaric acid	-0.104	4
401	rimexolone	0.244	4	0.348	0.60524	0.70218	0.6891	50		401	scopolamine	0.084	4	0.258	0.88659	0.911787	0.9273	50		401	famprofazone	0.226	6	0.25	0.77081	0.838088	0.913	50								401	progesterone	-0.03	4	-0.561	---		---	25		401	exemestane	0	1
402	dipivefrine	0.211	4	0.348	0.60662	0.70218	0.4	50		402	remoxipride	0.036	4	0.257	0.88926	0.911787	0.9399	50		402	5255229	0.253	2	0.417	0.77705	0.842771	0.7105	50								402	methylergometrine	0.117	4	-0.561	---		---	0		402	idazoxan	-0.132	4
403	leflunomide	-0.087	4	-0.349	0.60725	0.70218	0.7407	50		403	pinacidil	0.043	4	0.257	0.88971	0.911787	0.8702	50		403	cefsulodin	0.17	4	0.295	0.78207	0.84611	0.7615	50								403	anabasine	0	3	-0.561	---		---	0		403	aminocaproic acid	-0.111	3
404	probucol	0.179	6	0.287	0.61062	0.704329	0.4497	50		404	Prestwick-920	0.067	4	0.253	0.89789	0.917893	0.9037	50		404	dorzolamide	0.186	4	0.294	0.78514	0.847329	0.759	50								404	gabexate	0	4	0.56	---		---	0		404	AG-012559	-0.164	3
405	dydrogesterone	0.208	4	0.345	0.61716	0.709123	0.6234	50		405	cefsulodin	0.163	4	0.252	0.90153	0.919338	0.8769	50		405	isoetarine	0.023	4	0.291	0.79337	0.852466	0.7867	50								405	4,5-dianilinophthalimide	0	2	-0.559	---		---	0		405	Prestwick-665	0	5
406	mometasone	0.115	4	0.344	0.61782	0.709123	0.759	50		406	pancuronium bromide	0.188	4	0.251	0.90416	0.919749	0.9268	50		406	scopolamine	0.085	4	0.291	0.79381	0.852466	0.8424	50								406	etidronic acid	-0.104	4	-0.558	---		---	25		406	thiocolchicoside	-0.083	4
407	fluvoxamine	0.022	4	0.344	0.62114	0.711182	0.4894	50		407	azaperone	0.166	4	0.25	0.90738	0.920251	0.9091	50		407	piperlongumine	0.244	2	0.404	0.81105	0.86884	0.8571	50								407	procainamide	0	4	-0.557	---		---	0		407	ticarcillin	-0.204	3
408	theophylline	0.188	4	0.342	0.6275	0.714615	0.5522	50		408	meprylcaine	0.031	4	0.249	0.90911	0.920251	0.9247	50		408	zoxazolamine	0.107	4	0.284	0.81575	0.87022	0.7807	50								408	etofenamate	0	4	-0.557	---		---	0		408	drofenine	-0.151	4
409	bromopride	0.189	6	0.281	0.63478	0.714615	0.6268	50		409	glimepiride	0.066	4	0.247	0.914	0.922939	0.8832	50		409	N-acetyl-L-leucine	0.183	4	0.284	0.81633	0.87022	0.8522	50								409	iopamidol	0	4	0.557	---		---	0		409	zomepirac	0	4
410	bisacodyl	0.216	4	0.34	0.6349	0.714615	0.8085	50		410	nipecotic acid	0.202	4	0.241	0.93067	0.93748	0.9355	50		410	colecalciferol	0.196	4	0.279	0.83121	0.883921	0.8516	50								410	calcium pantothenate	0	4	-0.556	---		---	0		410	guanfacine	0	5
411	carbarsone	0.138	4	0.339	0.63536	0.714615	0.5301	50		411	dioxybenzone	0.157	4	0.236	0.94271	0.94581	0.9524	50		411	citiolone	0.091	6	0.233	0.83499	0.88578	0.8939	50								411	ampyrone	0.088	5	0.556	---		---	20		411	12,13-EODE	0	1
412	oxymetazoline	0.169	4	0.339	0.63681	0.714615	0.6849	50		412	pentoxyverine	0.175	4	0.236	0.94352	0.94581	0.9478	50		412	scoulerine	-0.02	4	0.275	0.84143	0.889166	0.8705	50								412	trioxysalen	0	4	-0.555	---		---	0		412	phthalylsulfathiazole	0	5
413	physostigmine	0.075	4	0.339	0.63681	0.714615	0.5098	50		413	AH-6809	0.165	2	0.32	0.9626	0.9626	0.9549	50		413	simvastatin	0.169	4	0.274	0.8431	0.889166	0.9012	50								413	sodium phenylbutyrate	0.204	7	0.555	---		---	42		413	orlistat	-0.176	5
414	depudecin	-0.207	2	-0.463	0.6369	0.714615	0.5526	50		414	5109870	1	1	1	---		---	100		414	paromomycin	0.075	4	0.274	0.8443	0.889166	0.8204	50								414	AH-23848	-0.18	3	-0.555	---		---	33		414	budesonide	0.007	4
415	pargyline	0.242	4	0.339	0.63835	0.714615	0.7087	50		415	MG-132	0.688	1	0.985	---		---	100		415	delsoline	0.081	4	0.272	0.84863	0.891573	0.8667	50								415	CP-863187	0.108	4	0.553	---		---	25		415	eticlopride	0.092	4
416	AG-012559	0.208	3	0.384	0.63963	0.714615	0.5859	66		416	tyrphostin AG-1478	0.681	1	0.984	---		---	100		416	rolitetracycline	0.199	4	0.268	0.86119	0.899161	0.8872	50								416	sulfamonomethoxine	0	4	0.552	---		---	0		416	fenoprofen	-0.077	6
417	6-benzylaminopurine	0.229	5	0.306	0.64069	0.714615	0.5541	60		417	tomelukast	-0.717	1	-0.984	---		---	100		417	practolol	0.199	4	0.268	0.86151	0.899161	0.8966	50								417	fludroxycortide	-0.085	5	-0.552	---		---	20		417	timolol	0	4
418	Prestwick-864	0.153	4	0.338	0.64191	0.714615	0.4961	50		418	gefitinib	0.673	1	0.982	---		---	100		418	nilutamide	0.111	4	0.267	0.86204	0.899161	0.8175	50								418	sulconazole	0	4	-0.552	---		---	0		418	5230742	0	2
419	ebselen	0.282	3	0.383	0.64254	0.714615	0.8041	66		419	topiramate	-0.702	1	-0.982	---		---	100		419	tropicamide	0.182	6	0.223	0.86675	0.901743	0.8623	50								419	N-phenylanthranilic acid	0	1	0.551	---		---	0		419	heptaminol	0	5
420	aminocaproic acid	0.258	3	0.378	0.6573	0.72929	0.6466	66		420	celastrol	0.649	1	0.977	---		---	100		420	talampicillin	0.203	4	0.265	0.86871	0.901743	0.904	50								420	pancuronium bromide	0	4	-0.551	---		---	0		420	retrorsine	-0.104	4
421	AH-6809	-0.053	2	-0.455	0.66406	0.733592	0.6927	50		421	5149715	-0.625	1	-0.964	---		---	100		421	pivmecillinam	0.073	4	0.264	0.87072	0.901743	0.9313	50								421	nalidixic acid	-0.096	5	-0.548	---		---	20		421	mebhydrolin	0.101	4
422	ethionamide	0.205	3	0.375	0.66453	0.733592	0.7171	66		422	pararosaniline	0.597	1	0.962	---		---	100		422	eucatropine	0.113	6	0.219	0.8806	0.908757	0.9583	50								422	etodolac	-0.127	5	-0.548	---		---	20		422	fludrocortisone	0.032	8
423	propofol	0.223	4	0.331	0.6659	0.733592	0.6351	50		423	5114445	0.581	1	0.957	---		---	100		423	pyrazinamide	0.172	4	0.259	0.88422	0.908757	0.8347	50								423	ethotoin	0	6	-0.546	---		---	0		423	bisacodyl	0	4
424	cytisine	0.033	4	0.33	0.6686	0.734829	0.8323	50		424	tyrphostin AG-825	0.577	1	0.956	---		---	100		424	mepyramine	0.053	4	0.259	0.88486	0.908757	0.875	50								424	NU-1025	0	2	-0.544	---		---	0		424	flucytosine	-0.125	4
425	thiocolchicoside	0.095	4	0.327	0.67728	0.742618	0.696	50		425	cytochalasin B	0.552	1	0.946	---		---	100		425	loracarbef	0.151	4	0.259	0.88583	0.908757	0.9669	50								425	parthenolide	0	4	-0.543	---		---	0		425	STOCK1N-35215	-0.111	3
426	butacaine	0.122	4	0.326	0.68139	0.74537	0.6457	50		426	2-deoxy-D-glucose	0.501	1	0.911	---		---	100		426	pinacidil	0.066	4	0.256	0.89055	0.910923	0.8702	50								426	milrinone	0	3	-0.543	---		---	0		426	tacrolimus	0	3
427	demecarium bromide	0.053	4	0.321	0.69777	0.760299	0.8143	50		427	N-phenylanthranilic acid	-0.496	1	-0.909	---		---	100		427	iobenguane	0.02	4	0.256	0.89212	0.910923	0.8411	50								427	methazolamide	0	4	-0.543	---		---	0		427	progesterone	-0.032	4
428	pyridoxine	0.173	4	0.321	0.6983	0.760299	0.7266	50		428	5151277	0.495	1	0.908	---		---	100		428	PHA-00816795	0.222	2	0.364	0.89715	0.913919	0.7931	50								428	corynanthine	0	3	-0.543	---		---	0		428	acemetacin	0.167	4
429	hemicholinium	0.049	4	0.313	0.7254	0.787964	0.6667	50		429	dopamine	-0.49	1	-0.906	---		---	100		429	depudecin	0.119	2	0.347	0.92678	0.941902	0.8938	50								429	co-dergocrine mesilate	0.11	4	0.542	---		---	25		429	piromidic acid	0	4
430	5230742	0.242	2	0.429	0.74255	0.803466	0.5891	50		430	decitabine	-0.488	1	-0.906	---		---	100		430	flucytosine	0.159	4	0.238	0.93877	0.950146	0.9281	50								430	chlorzoxazone	0	4	-0.541	---		---	0		430	benfotiamine	0	5
431	riboflavin	0.1	4	0.307	0.74312	0.803466	0.8678	50		431	5140203	0.488	1	0.904	---		---	100		431	etamivan	0.219	4	0.238	0.93925	0.950146	0.9196	50								431	roxithromycin	0	4	-0.541	---		---	0		431	splitomicin	0	1
432	securinine	0.07	4	0.306	0.74829	0.805771	0.8766	50		432	phenanthridinone	0.478	1	0.897	---		---	100		432	meprylcaine	0.076	4	0.235	0.9441	0.952842	0.9589	50								432	procarbazine	0	3	0.541	---		---	0		432	guanabenz	0	5
433	xylometazoline	0.17	4	0.305	0.74871	0.805771	0.7786	50		433	PHA-00665752	0.46	1	0.881	---		---	100		433	phenindione	0.057	4	0.228	0.95681	0.963439	1	50								433	cefotiam	0	4	0.541	---		---	0		433	ipratropium bromide	0	3
434	pyrithyldione	0.036	4	0.302	0.76097	0.817078	0.8588	50		434	phenyl biguanide	-0.31	1	-0.867	---		---	100		434	velnacrine	0.056	4	0.224	0.96377	0.968211	0.9371	50								434	sitosterol	0	4	-0.54	---		---	0		434	milrinone	0	3
435	oxybuprocaine	0.19	4	0.297	0.77543	0.830691	0.7687	50		435	exemestane	0.44	1	0.865	---		---	100		435	xylometazoline	0.092	4	0.203	0.98552	0.98767	0.9924	50								435	aminoglutethimide	-0.176	3	-0.538	---		---	33		435	bezafibrate	0	4
436	sulfacetamide	0.013	4	0.296	0.7775	0.830998	0.7265	50		436	oligomycin	0.439	1	0.864	---		---	100		436	pentoxyverine	0.173	4	0.2	0.98767	0.98767	0.9913	50								436	solasodine	-0.063	6	-0.538	---		---	16		436	leflunomide	0.143	4
437	sulfamethizole	0.054	4	0.291	0.79337	0.84413	0.7926	50		437	HNMPA-(AM)3	0.43	1	0.858	---		---	100		437	5109870	1	1	1	---		---	100								437	pergolide	0	4	0.536	---		---	0		437	PHA-00846566E	-0.174	3
438	NU-1025	0.182	2	0.411	0.79341	0.84413	0.746	50		438	oxamic acid	0.417	1	0.843	---		---	100		438	gefitinib	0.676	1	0.98	---		---	100								438	benzocaine	0	4	0.536	---		---	0		438	ursodeoxycholic acid	-0.201	3
439	fusaric acid	0.174	4	0.284	0.81476	0.864871	0.8139	50		439	5213008	0.417	1	0.843	---		---	100		439	tyrphostin AG-1478	0.663	1	0.977	---		---	100								439	josamycin	0.098	5	0.536	---		---	20		439	santonin	-0.1	4
440	sertaconazole	0.043	4	0.283	0.81681	0.865076	0.808	50		440	emetine	0	4	-0.836	---		---	0		440	MG-132	0.65	1	0.974	---		---	100								440	norfloxacin	-0.093	5	-0.536	---		---	20		440	vanoxerine	0	4
441	salsolidin	0.203	4	0.282	0.82078	0.867309	0.8165	50		441	cephaeline	0	5	-0.824	---		---	0		441	tomelukast	-0.614	1	-0.974	---		---	100								441	halofantrine	0	3	0.535	---		---	0		441	N-acetyl-L-aspartic acid	-0.141	4
442	torasemide	0.171	4	0.28	0.82657	0.870031	0.8455	50		442	5286656	0.395	1	0.824	---		---	100		442	tyrphostin AG-825	0.638	1	0.972	---		---	100								442	nipecotic acid	0	4	-0.535	---		---	0		442	methacholine chloride	0	3
443	1,4-chrysenequinone	0.226	2	0.397	0.82709	0.870031	0.9294	50		443	moxonidine	-0.17	3	-0.823	---		---	33		443	HNMPA-(AM)3	0.612	1	0.967	---		---	100								443	tolnaftate	-0.036	5	0.533	---		---	20		443	chenodeoxycholic acid	0.127	4
444	roxarsone	0.172	4	0.277	0.8371	0.877724	0.8286	50		444	5162773	0.388	1	0.816	---		---	100		444	dopamine	-0.585	1	-0.964	---		---	100								444	arachidonic acid	0	3	0.532	---		---	0		444	buflomedil	0	4
445	iobenguane	0.049	4	0.276	0.83817	0.877724	0.7477	50		445	harmine	-0.194	4	-0.814	---		---	25		445	celastrol	0.604	1	0.964	---		---	100								445	benperidol	-0.098	4	-0.531	---		---	25		445	Prestwick-983	0.121	3
446	dinoprostone	0.069	4	0.275	0.84279	0.879333	0.8704	50		446	dimethyloxalylglycine	0.376	1	0.805	---		---	100		446	5186223	-0.571	1	-0.96	---		---	100								446	myosmine	0.075	6	0.53	---		---	16		446	6-azathymine	-0.094	4
447	gliclazide	0.187	4	0.274	0.84348	0.879333	0.9286	50		447	sanguinarine	0	2	-0.8	---		---	0		447	5114445	0.547	1	0.942	---		---	100								447	etamsylate	0	4	-0.53	---		---	0		447	Prestwick-1080	-0.142	4
448	piromidic acid	0.144	4	0.272	0.84987	0.884017	0.888	50		448	12,13-EODE	0.358	1	0.785	---		---	100		448	pararosaniline	0.54	1	0.936	---		---	100								448	helveticoside	-0.065	6	-0.529	---		---	16		448	diperodon	-0.179	3
449	repaglinide	0.006	4	0.269	0.85779	0.88975	0.9537	50		449	5152487	0.353	1	0.781	---		---	100		449	topiramate	-0.502	1	-0.928	---		---	100								449	piribedil	0	4	-0.529	---		---	0		449	etiocholanolone	0.076	6
450	sulfamonomethoxine	0.071	4	0.268	0.85991	0.88975	0.9255	50		450	cicloheximide	0	4	-0.776	---		---	0		450	cytochalasin B	0.521	1	0.926	---		---	100								450	aconitine	0.137	4	0.528	---		---	25		450	Prestwick-1084	0	4
451	arachidonyltrifluoromethane	0.219	2	0.382	0.86111	0.88975	0.9497	50		451	5666823	0.323	1	0.756	---		---	100		451	dimethyloxalylglycine	0.521	1	0.926	---		---	100								451	isopropamide iodide	-0.143	4	-0.528	---		---	25		451	cyclic adenosine monophosphate	0.095	4
452	ricinine	0.109	4	0.267	0.86405	0.890813	0.8699	50		452	3-aminobenzamide	0.323	1	0.756	---		---	100		452	decitabine	-0.425	1	-0.894	---		---	100								452	xamoterol	0	3	0.527	---		---	0		452	bephenium hydroxynaphthoate	0.023	5
453	trimetazidine	0.18	4	0.26	0.88156	0.906859	0.9375	50		453	1,5-isoquinolinediol	0.292	1	0.738	---		---	100		453	5151277	0.47	1	0.89	---		---	100								453	U0125	0	1	-0.527	---		---	0		453	nystatin	0.167	3
454	dextromethorphan	0.18	4	0.258	0.88701	0.910427	0.9044	50		454	mepenzolate bromide	-0.109	5	-0.738	---		---	20		454	exemestane	0.469	1	0.889	---		---	100								454	pheneticillin	-0.074	4	0.526	---		---	25		454	parbendazole	0	4
455	oxybenzone	0.088	4	0.257	0.88971	0.910427	0.9177	50		455	menadione	0	2	-0.734	---		---	0		455	phenanthridinone	0.466	1	0.887	---		---	100								455	lasalocid	-0.125	4	0.526	---		---	0		455	phenanthridinone	0	1
456	PHA-00816795	0.212	2	0.367	0.89089	0.910427	0.7759	50		456	sotalol	-0.153	4	-0.733	---		---	25		456	5666823	0.466	1	0.886	---		---	100								456	benzathine benzylpenicillin	0	4	0.525	---		---	0		456	pancuronium bromide	0.128	4
457	ifenprodil	0.213	4	0.253	0.89872	0.916419	0.9348	50		457	triflusal	0	3	-0.724	---		---	0		457	2-deoxy-D-glucose	0.454	1	0.873	---		---	100								457	nomegestrol	0	3	0.525	---		---	0		457	tetroquinone	-0.087	4
458	fenbufen	0.061	6	0.21	0.906	0.921825	0.8571	50		458	dexverapamil	0	1	-0.719	---		---	0		458	PHA-00665752	0.454	1	0.873	---		---	100								458	eticlopride	0	4	0.524	---		---	0		458	piperidolate	0	3
459	corbadrine	0.187	4	0.243	0.92677	0.940904	0.9603	50		459	apramycin	-0.155	4	-0.711	---		---	25		459	oligomycin	0.447	1	0.867	---		---	100								459	retrorsine	-0.143	4	-0.523	---		---	25		459	primidone	-0.112	4
460	4,5-dianilinophthalimide	0.164	2	0.339	0.93867	0.950914	0.9594	50		460	cantharidin	0	1	-0.709	---		---	0		460	5213008	0.444	1	0.865	---		---	100								460	cefotetan	0.178	3	0.523	---		---	33		460	PHA-00745360	0.002	8
461	chlorphenesin	0.193	4	0.236	0.94293	0.953157	0.934	50		461	amrinone	-0.112	4	-0.702	---		---	25		461	oxamic acid	0.444	1	0.865	---		---	100								461	pronetalol	-0.098	4	-0.523	---		---	25		461	cotinine	-0.016	6
462	norethisterone	0.03	4	0.233	0.94828	0.95649	0.9662	50		462	hexamethonium bromide	-0.106	5	-0.7	---		---	20		462	phenyl biguanide	-0.287	1	-0.863	---		---	100								462	pentolonium	-0.116	5	-0.523	---		---	20		462	imipramine	0	4
463	canrenoic acid	0.169	4	0.232	0.9515	0.957665	0.9313	50		463	monensin	0.188	6	0.697	---		---	33		463	tioguanine	0.399	1	0.824	---		---	100								463	pentoxifylline	0	5	0.522	---		---	0		463	vinblastine	0	3
464	dioxybenzone	0.176	4	0.226	0.96063	0.964771	0.9603	50		464	latamoxef	0	3	-0.694	---		---	0		464	cantharidin	0	1	-0.808	---		---	0								464	promazine	0	6	-0.522	---		---	0		464	sitosterol	0	4
465	levobunolol	0.064	4	0.212	0.97832	0.980424	1	50		465	methapyrilene	-0.083	4	-0.69	---		---	25		465	fisetin	0	1	-0.798	---		---	0								465	rilmenidine	0.088	4	0.521	---		---	25		465	Prestwick-692	0	4
466	alclometasone	0.043	4	0.202	0.98639	0.98639	0.9873	50		466	fisetin	0	1	-0.69	---		---	0		466	emetine	0	4	-0.793	---		---	0								466	scopoletin	0	2	-0.521	---		---	0		466	calmidazolium	0	2
467	MG-132	0.846	1	0.999	---		---	100		467	benzethonium chloride	0.224	3	0.688	---		---	33		467	cephaeline	0	5	-0.786	---		---	0								467	moxonidine	0	3	-0.521	---		---	0		467	cefixime	-0.047	4
468	5114445	0.708	1	0.994	---		---	100		468	apigenin	0	4	-0.687	---		---	0		468	moxonidine	-0.162	3	-0.785	---		---	33								468	calmidazolium	0	2	-0.521	---		---	0		468	hesperidin	-0.138	4
469	celastrol	0.695	1	0.993	---		---	100		469	roxithromycin	0	4	-0.687	---		---	0		469	5162773	0.362	1	0.784	---		---	100								469	hesperidin	-0.143	4	-0.521	---		---	25		469	amprolium	-0.05	5
470	5109870	0.692	1	0.993	---		---	100		470	ouabain	-0.196	4	-0.687	---		---	25		470	5286656	0.361	1	0.783	---		---	100								470	0297417-0002B	0	3	-0.52	---		---	0		470	dopamine	0	1
471	topiramate	-0.69	1	-0.977	---		---	100		471	penbutolol	0.126	3	0.681	---		---	33		471	cicloheximide	0	4	-0.781	---		---	0								471	betulinic acid	0	4	0.52	---		---	0		471	colistin	0.124	4
472	pararosaniline	0.601	1	0.975	---		---	100		472	difenidol	0	3	-0.678	---		---	0		472	salsolinol	-0.136	3	-0.769	---		---	33								472	minaprine	-0.02	5	-0.52	---		---	20		472	ethotoin	0	6
473	gefitinib	0.587	1	0.971	---		---	100		473	ellipticine	0	4	-0.672	---		---	0		473	3-aminobenzamide	0.336	1	0.765	---		---	100								473	clindamycin	-0.141	5	-0.519	---		---	40		473	trimethylcolchicinic acid	-0.118	4
474	5152487	0.567	1	0.965	---		---	100		474	paracetamol	-0.091	4	-0.671	---		---	25		474	sanguinarine	0	2	-0.761	---		---	0								474	tetracycline	0	5	0.519	---		---	0		474	1,4-chrysenequinone	0	2
475	5186324	-0.645	1	-0.964	---		---	100		475	mecamylamine	-0.248	3	-0.668	---		---	33		475	N-phenylanthranilic acid	0	1	-0.758	---		---	0								475	triflusal	0	3	-0.518	---		---	0		475	quinethazone	0	4
476	5286656	0.564	1	0.964	---		---	100		476	cromoglicic acid	0	2	-0.665	---		---	0		476	menadione	0	2	-0.756	---		---	0								476	parbendazole	0	4	-0.518	---		---	0		476	acepromazine	0	4
477	5151277	0.559	1	0.963	---		---	100		477	nomegestrol	0.118	3	0.665	---		---	33		477	U0125	0.319	1	0.749	---		---	100								477	butein	0	2	-0.518	---		---	0		477	triflusal	0	3
478	U0125	-0.602	1	-0.949	---		---	100		478	BW-B70C	0	1	0.664	---		---	0		478	proscillaridin	-0.16	3	-0.739	---		---	33								478	roxarsone	0	4	-0.517	---		---	0		478	methapyrilene	-0.05	4
479	2-deoxy-D-glucose	0.522	1	0.947	---		---	100		479	pimethixene	0.141	3	0.663	---		---	33		479	12,13-EODE	0.299	1	0.734	---		---	100								479	ioxaglic acid	0.144	3	0.516	---		---	33		479	etynodiol	0	4
480	HC toxin	-0.588	1	-0.941	---		---	100		480	demecolcine	0	1	0.662	---		---	0		480	cyanocobalamin	-0.1	4	-0.723	---		---	25								480	terfenadine	0	3	-0.514	---		---	0		480	trimethobenzamide	0	5
481	DL-PPMP	-0.588	1	-0.941	---		---	100		481	quinethazone	-0.111	4	-0.66	---		---	25		481	(-)-catechin	0.27	1	0.716	---		---	100								481	glafenine	0	4	-0.513	---		---	0		481	viomycin	0	4
482	tomelukast	-0.586	1	-0.94	---		---	100		482	ginkgolide A	0	4	-0.658	---		---	0		482	palmatine	-0.137	4	-0.701	---		---	25								482	sulfametoxydiazine	0	4	-0.513	---		---	0		482	salsolinol	-0.162	3
483	dopamine	-0.579	1	-0.937	---		---	100		483	Prestwick-1084	0	4	-0.656	---		---	0		483	corynanthine	-0.161	3	-0.701	---		---	33								483	streptomycin	0	4	0.511	---		---	0		483	pseudopelletierine	-0.117	4
484	demecolcine	0.49	1	0.926	---		---	100		484	salsolinol	-0.156	3	-0.653	---		---	33		484	harmine	-0.184	4	-0.687	---		---	25								484	methoxsalen	0	3	-0.511	---		---	0		484	diltiazem	0	5
485	N-phenylanthranilic acid	-0.543	1	-0.92	---		---	100		485	levcycloserine	-0.17	4	-0.648	---		---	25		485	meptazinol	-0.143	4	-0.682	---		---	25								485	bepridil	0	4	-0.51	---		---	0		485	indoprofen	0.1	4
486	(-)-catechin	-0.493	1	-0.897	---		---	100		486	retrorsine	-0.149	4	-0.644	---		---	25		486	piribedil	-0.107	4	-0.674	---		---	25								486	hyoscyamine	-0.084	5	-0.508	---		---	20		486	chlormezanone	0.102	4
487	cantharidin	-0.467	1	-0.883	---		---	100		487	trioxysalen	0	4	-0.64	---		---	0		487	5140203	0	1	0.673	---		---	0								487	phenacetin	0	4	-0.507	---		---	0		487	Prestwick-860	0	4
488	5666823	0.43	1	0.873	---		---	100		488	Y-27632	0	2	-0.639	---		---	0		488	cromoglicic acid	0	2	-0.673	---		---	0								488	fusaric acid	0	4	-0.507	---		---	0		488	bromperidol	0.017	3
489	dexverapamil	0.427	1	0.87	---		---	100		489	flunisolide	-0.087	6	-0.639	---		---	16		489	apramycin	0	4	-0.671	---		---	0								489	diclofenac	-0.015	5	-0.506	---		---	20		489	trioxysalen	0	4
490	tyrphostin AG-1478	0.425	1	0.867	---		---	100		490	U0125	0	1	-0.638	---		---	0		490	BW-B70C	0	1	0.669	---		---	0								490	PHA-00665752	0	1	0.505	---		---	0		490	AH-23848	-0.197	3
491	HNMPA-(AM)3	0.423	1	0.866	---		---	100		491	ikarugamycin	0.163	3	0.638	---		---	33		491	roxithromycin	0	4	-0.669	---		---	0								491	ondansetron	0.115	4	0.505	---		---	25		491	sulfasalazine	-0.084	5
492	oxamic acid	0.414	1	0.855	---		---	100		492	sisomicin	-0.195	4	-0.636	---		---	25		492	BCB000039	-0.172	3	-0.666	---		---	33								492	canavanine	0	3	-0.505	---		---	0		492	levamisole	0	4
493	exemestane	-0.387	1	-0.853	---		---	100		493	methylprednisolone	0	4	-0.635	---		---	0		493	Y-27632	0	2	-0.663	---		---	0								493	cisapride	-0.108	4	-0.504	---		---	25		493	liothyronine	0	4
494	cephaeline	0	5	-0.839	---		---	0		494	palmatine	-0.135	4	-0.635	---		---	25		494	alcuronium chloride	0	2	-0.662	---		---	0								494	Prestwick-1100	-0.126	4	-0.503	---		---	25		494	repaglinide	0	4
495	5162773	0.392	1	0.829	---		---	100		495	benfotiamine	-0.113	5	-0.634	---		---	20		495	AH-6809	0	2	-0.657	---		---	0								495	Prestwick-984	-0.145	4	-0.503	---		---	25		495	tomelukast	0	1
496	oligomycin	0.391	1	0.828	---		---	100		496	fosfosal	-0.161	4	-0.63	---		---	25		496	hexamethonium bromide	-0.114	5	-0.651	---		---	20								496	buflomedil	0	4	-0.503	---		---	0		496	piracetam	-0.129	4
497	12,13-EODE	0.385	1	0.821	---		---	100		497	cortisone	0	3	-0.629	---		---	0		497	ribostamycin	-0.141	4	-0.649	---		---	25								497	alfaxalone	0.209	3	0.503	---		---	33		497	betulinic acid	0.075	4
498	emetine	0	4	-0.814	---		---	0		498	0175029-0000	0	6	-0.626	---		---	0		498	minaprine	-0.084	5	-0.647	---		---	20								498	flunisolide	0	6	-0.503	---		---	0		498	lisinopril	0	3
499	latamoxef	-0.169	3	-0.806	---		---	33		499	naringenin	0.091	4	0.625	---		---	25		499	splitomicin	0	1	0.64	---		---	0								499	natamycin	0	4	-0.502	---		---	0		499	Prestwick-674	0	6
500	cicloheximide	0	4	-0.797	---		---	0		500	splitomicin	0	1	0.624	---		---	0		500	trioxysalen	0	4	-0.639	---		---	0								500	trimetazidine	0	4	-0.502	---		---	0		500	chlorzoxazone	0	4
501	1,5-isoquinolinediol	0.337	1	0.764	---		---	100		501	camptothecin	0	3	-0.622	---		---	0		501	monensin	0.091	6	0.639	---		---	16								501	atropine oxide	-0.178	5	-0.501	---		---	40		501	roxithromycin	0	4
502	splitomicin	0.334	1	0.761	---		---	100		502	clofazimine	0.171	5	0.622	---		---	40		502	fenoprofen	0	6	-0.638	---		---	0								502	clorgiline	0	4	-0.5	---		---	0		502	flunisolide	0	6
503	sanguinarine	0	2	-0.755	---		---	0		503	meptazinol	-0.144	4	-0.62	---		---	25		503	difenidol	-0.164	3	-0.634	---		---	33								503	Prestwick-972	0	3	0.499	---		---	0		503	asiaticoside	-0.124	4
504	dimethyloxalylglycine	0.295	1	0.728	---		---	100		504	yohimbic acid	0.122	3	0.617	---		---	33		504	hycanthone	-0.142	4	-0.633	---		---	25								504	procaine	0	5	-0.499	---		---	0		504	cyclobenzaprine	0.123	4
505	pronetalol	-0.131	4	-0.722	---		---	25		505	Prestwick-1100	-0.145	4	-0.616	---		---	25		505	DL-thiorphan	0	2	-0.633	---		---	0								505	imipramine	0	4	-0.498	---		---	0		505	etanidazole	0	4
506	fosfosal	-0.179	4	-0.721	---		---	25		506	natamycin	-0.121	4	-0.613	---		---	25		506	protoveratrine A	-0.102	4	-0.632	---		---	25								506	pyrvinium	0.105	6	-0.498	---		---	0		506	fluorometholone	-0.094	4
507	meptazinol	-0.136	4	-0.718	---		---	25		507	phenacetin	-0.092	4	-0.613	---		---	25		507	H-89	-0.18	3	-0.631	---		---	33								507	abamectin	-0.109	4	-0.498	---		---	25		507	mepyramine	-0.092	4
508	cromoglicic acid	0	2	-0.702	---		---	0		508	corynanthine	-0.14	3	-0.612	---		---	33		508	methazolamide	0	4	-0.628	---		---	0								508	trazodone	0	3	-0.498	---		---	0		508	lobeline	-0.148	4
509	atracurium besilate	-0.163	3	-0.699	---		---	33		509	meteneprost	0.076	4	0.612	---		---	25		509	CAY-10397	-0.189	3	-0.627	---		---	33								509	amrinone	0	4	0.497	---		---	0		509	ribavirin	0	4
510	azacitidine	0.124	3	0.687	---		---	33		510	podophyllotoxin	0	4	0.609	---		---	0		510	demecolcine	0	1	0.625	---		---	0								510	ursodeoxycholic acid	0	3	-0.496	---		---	0		510	dorzolamide	-0.11	4
511	5707885	0	4	0.687	---		---	0		511	ribostamycin	-0.158	4	-0.606	---		---	25		511	aminophylline	-0.078	4	-0.624	---		---	25								511	chlorogenic acid	0	4	0.496	---		---	0		511	metronidazole	0.06	5
512	bemegride	-0.116	4	-0.684	---		---	25		512	anisomycin	-0.031	4	-0.601	---		---	25		512	apigenin	0	4	-0.621	---		---	0								512	piroxicam	0	4	-0.495	---		---	0		512	terazosin	0	4
513	parbendazole	0	4	-0.682	---		---	0		513	butirosin	-0.152	4	-0.595	---		---	25		513	perphenazine	0.192	5	0.62	---		---	40								513	pyrazinamide	0	4	-0.495	---		---	0		513	3-aminobenzamide	0	1
514	ipratropium bromide	0	3	-0.68	---		---	0		514	pseudopelletierine	-0.124	4	-0.594	---		---	25		514	amrinone	0	4	-0.616	---		---	0								514	fluocinonide	0	5	-0.494	---		---	0		514	carisoprodol	-0.12	4
515	triflusal	-0.199	3	-0.68	---		---	33		515	procarbazine	0.159	3	0.593	---		---	33		515	chlorzoxazone	0	4	-0.614	---		---	0								515	diltiazem	0	5	-0.494	---		---	0		515	oxprenolol	0	4
516	5213008	0	1	0.677	---		---	0		516	etanidazole	-0.134	4	-0.593	---		---	25		516	nomegestrol	0	3	0.614	---		---	0								516	corbadrine	0.083	4	-0.493	---		---	0		516	mepenzolate bromide	0	5
517	abamectin	0.077	4	0.673	---		---	25		517	naringin	-0.094	4	-0.592	---		---	25		517	levamisole	-0.089	4	-0.61	---		---	25								517	aztreonam	-0.225	5	-0.492	---		---	40		517	rolitetracycline	0	4
518	ciclosporin	0.119	6	0.672	---		---	33		518	betahistine	-0.154	4	-0.59	---		---	25		518	butirosin	-0.122	4	-0.61	---		---	25								518	cefaclor	0	4	0.492	---		---	0		518	tiratricol	-0.043	4
519	phenanthridinone	0	1	-0.668	---		---	0		519	PF-00539745-00	0	3	0.59	---		---	0		519	etomidate	0	3	-0.608	---		---	0								519	urapidil	-0.097	4	-0.492	---		---	25		519	mometasone	0.182	4
520	phenyl biguanide	0	1	-0.665	---		---	0		520	mesoridazine	-0.149	4	-0.59	---		---	25		520	penbutolol	0	3	0.608	---		---	0								520	prednicarbate	0.157	3	0.492	---		---	33		520	midodrine	0.155	5
521	methocarbamol	0	3	-0.664	---		---	0		521	bemegride	-0.125	4	-0.588	---		---	25		521	R-atenolol	-0.147	4	-0.607	---		---	25								521	homosalate	-0.136	4	-0.491	---		---	25		521	W-13	0	2
522	erastin	0	4	0.662	---		---	0		522	epivincamine	-0.16	4	-0.587	---		---	25		522	STOCK1N-28457	0	3	-0.605	---		---	0								522	streptozocin	0	4	0.491	---		---	0		522	azaperone	0	4
523	mebhydrolin	0.074	4	0.654	---		---	25		523	myricetin	0.138	4	0.585	---		---	25		523	meropenem	-0.101	4	-0.603	---		---	25								523	ceforanide	0	4	0.491	---		---	0		523	loracarbef	-0.09	4
524	BW-B70C	0	1	0.653	---		---	0		524	acemetacin	0.099	4	0.585	---		---	25		524	picotamide	0	5	-0.601	---		---	0								524	rolitetracycline	0	4	-0.491	---		---	0		524	lisuride	0	5
525	5186223	0	1	-0.651	---		---	0		525	N-acetyl-L-leucine	0	4	-0.584	---		---	0		525	phenacetin	-0.091	4	-0.599	---		---	25								525	cobalt chloride	0	3	0.491	---		---	0		525	CP-320650-01	0.213	8
526	5140203	0	1	0.65	---		---	0		526	salsolidin	-0.158	4	-0.582	---		---	25		526	proxyphylline	0	4	-0.599	---		---	0								526	chloramphenicol	0	4	-0.489	---		---	0		526	spiperone	0	2
527	todralazine	-0.094	5	-0.648	---		---	20		527	mebhydrolin	0	4	0.58	---		---	0		527	Prestwick-1084	0	4	-0.598	---		---	0								527	betaxolol	0.121	4	-0.489	---		---	0		527	flufenamic acid	-0.055	6
528	flunisolide	-0.194	6	-0.647	---		---	33		528	Prestwick-685	0	5	-0.58	---		---	0		528	anisomycin	0.016	4	-0.598	---		---	25								528	suramin sodium	0.103	4	0.488	---		---	25		528	pargyline	0	4
529	propylthiouracil	-0.09	4	-0.643	---		---	25		529	rotenone	0.076	4	0.578	---		---	25		529	5152487	0	1	-0.598	---		---	0								529	withaferin A	0	4	-0.488	---		---	0		529	7-aminocephalosporanic acid	-0.134	4
530	harmalol	-0.217	3	-0.64	---		---	33		530	allantoin	-0.222	5	-0.577	---		---	40		530	flunisolide	-0.102	6	-0.595	---		---	16								530	biotin	-0.145	3	-0.488	---		---	33		530	4,5-dianilinophthalimide	0	2
531	cytochalasin B	0	1	0.638	---		---	0		531	oxolinic acid	-0.099	5	-0.576	---		---	20		531	acemetacin	0.075	4	0.595	---		---	25								531	benzthiazide	0	4	-0.487	---		---	0		531	carbachol	0	4
532	H-7	0.103	4	0.636	---		---	25		532	Prestwick-665	-0.097	5	-0.575	---		---	20		532	podophyllotoxin	0	4	0.594	---		---	0								532	Prestwick-920	-0.108	4	-0.487	---		---	25		532	folic acid	0	4
533	irinotecan	0	3	0.631	---		---	0		533	chrysin	0	3	-0.575	---		---	0		533	cortisone	0	3	-0.592	---		---	0								533	mefexamide	0	4	0.487	---		---	0		533	nocodazole	-0.197	6
534	tremorine	0	4	-0.629	---		---	0		534	piromidic acid	-0.114	4	-0.574	---		---	25		534	1,5-isoquinolinediol	0	1	0.591	---		---	0								534	drofenine	-0.145	4	-0.487	---		---	25		534	cycloserine	0	4
535	captopril	-0.074	5	-0.626	---		---	20		535	glibenclamide	0	4	-0.574	---		---	0		535	pyrantel	-0.215	5	-0.59	---		---	40								535	metoprolol	0	4	0.487	---		---	0		535	atropine oxide	-0.253	5
536	CP-944629	-0.166	4	-0.623	---		---	25		536	norfloxacin	-0.073	5	-0.573	---		---	20		536	fluvoxamine	-0.145	4	-0.59	---		---	25								536	benzbromarone	0.15	3	0.486	---		---	33		536	metampicillin	0	5
537	tyrphostin AG-825	0	1	0.617	---		---	0		537	phthalylsulfathiazole	0	5	-0.573	---		---	0		537	scopoletin	0	2	-0.589	---		---	0								537	carbarsone	-0.122	4	-0.486	---		---	25		537	flunixin	-0.105	5
538	cefepime	0.128	4	0.616	---		---	25		538	chlorzoxazone	0	4	-0.572	---		---	0		538	triflusal	0	3	-0.588	---		---	0								538	proadifen	0	4	-0.485	---		---	0		538	nafcillin	-0.149	4
539	retrorsine	0	4	-0.616	---		---	0		539	phenazone	-0.139	3	-0.57	---		---	33		539	azapropazone	0.1	3	0.588	---		---	33								539	3-acetamidocoumarin	-0.14	4	0.485	---		---	0		539	ebselen	0	3
540	imipenem	0	4	-0.616	---		---	0		540	8-azaguanine	0	4	-0.569	---		---	0		540	meclofenoxate	0	6	-0.587	---		---	0								540	oleandomycin	-0.103	5	-0.485	---		---	20		540	khellin	0.083	5
541	monensin	0.083	6	0.616	---		---	16		541	solanine	0	4	-0.568	---		---	0		541	levcycloserine	-0.157	4	-0.586	---		---	25								541	acetylsalicylsalicylic acid	0	4	-0.484	---		---	0		541	pyridoxine	0	4
542	chlorogenic acid	0.114	4	0.612	---		---	25		542	metaraminol	-0.173	4	-0.568	---		---	25		542	naringin	-0.103	4	-0.585	---		---	25								542	flunarizine	-0.124	4	-0.484	---		---	25		542	pirlindole	0.181	3
543	apigenin	0	4	-0.61	---		---	0		543	lanatoside C	-0.086	6	-0.568	---		---	16		543	fipexide	0	3	-0.584	---		---	0								543	oxolinic acid	0	5	-0.483	---		---	0		543	oxytetracycline	0.134	3
544	alsterpaullone	0.14	3	0.609	---		---	33		544	minaprine	-0.102	5	-0.567	---		---	20		544	ellipticine	0	4	-0.584	---		---	0								544	ipratropium bromide	0	3	-0.481	---		---	0		544	co-dergocrine mesilate	-0.094	4
545	carcinine	0	4	-0.608	---		---	0		545	cefepime	0.122	4	0.567	---		---	25		545	dexverapamil	0	1	-0.583	---		---	0								545	ioversol	-0.016	4	-0.481	---		---	25		545	cloxacillin	0.123	4
546	chlorzoxazone	-0.134	4	-0.607	---		---	25		546	sulindac sulfide	0	1	0.566	---		---	0		546	ginkgolide A	0	4	-0.583	---		---	0								546	cloperastine	0	6	-0.48	---		---	0		546	norfloxacin	-0.196	5
547	cortisone	-0.155	3	-0.605	---		---	33		547	metyrapone	0	4	-0.566	---		---	0		547	clofazimine	0.194	5	0.582	---		---	40								547	atovaquone	-0.182	3	-0.48	---		---	33		547	citiolone	-0.067	6
548	natamycin	0	4	-0.605	---		---	0		548	amitriptyline	0.143	6	0.565	---		---	33		548	mafenide	-0.271	5	-0.579	---		---	40								548	ceftazidime	0	3	0.48	---		---	0		548	sulfaphenazole	-0.158	4
549	salsolinol	0	3	-0.603	---		---	0		549	oleandomycin	-0.126	5	-0.565	---		---	20		549	yohimbic acid	0.14	3	0.577	---		---	33								549	tracazolate	0.137	4	-0.479	---		---	0		549	piroxicam	0.111	4
550	sparteine	0	4	-0.602	---		---	0		550	tioguanine	0	1	-0.564	---		---	0		550	phenazone	-0.136	3	-0.576	---		---	33								550	cinoxacin	0.113	4	-0.479	---		---	0		550	estrone	-0.119	4
551	amprolium	-0.12	5	-0.599	---		---	20		551	clopamide	-0.138	4	-0.564	---		---	25		551	natamycin	-0.102	4	-0.575	---		---	25								551	imipenem	0	4	-0.479	---		---	0		551	guanethidine	0	3
552	alfuzosin	-0.182	5	-0.599	---		---	40		552	dicycloverine	0.147	5	0.563	---		---	40		552	Prestwick-860	0	4	-0.574	---		---	0								552	dihydroergotamine	0.134	5	0.479	---		---	40		552	glibenclamide	0.032	4
553	lidoflazine	0.062	3	0.596	---		---	33		553	solasodine	-0.066	6	-0.562	---		---	16		553	fludroxycortide	-0.017	5	-0.573	---		---	20								553	papaverine	0	4	-0.478	---		---	0		553	ketotifen	0	4
554	ribostamycin	-0.124	4	-0.594	---		---	25		554	DL-thiorphan	0	2	-0.559	---		---	0		554	lisuride	0.067	5	0.573	---		---	20								554	sulfadiazine	-0.209	5	-0.477	---		---	40		554	TTNPB	0	2
555	tiapride	-0.168	5	-0.594	---		---	20		555	amoxicillin	-0.119	4	-0.559	---		---	25		555	PF-00539745-00	0.142	3	0.573	---		---	33								555	lymecycline	-0.095	4	-0.477	---		---	25		555	etamsylate	0	4
556	3-aminobenzamide	0	1	0.592	---		---	0		556	CAY-10397	-0.225	3	-0.558	---		---	33		556	tetrandrine	0.093	4	0.572	---		---	25								556	buspirone	-0.105	4	-0.476	---		---	25		556	hexamethonium bromide	0	5
557	betahistine	-0.173	4	-0.592	---		---	25		557	doxazosin	0	4	-0.557	---		---	0		557	arachidonic acid	-0.118	3	-0.572	---		---	33								557	Prestwick-1085	-0.122	4	-0.476	---		---	25		557	benzocaine	0	4
558	imidurea	-0.165	3	-0.591	---		---	33		558	arachidonic acid	0	3	-0.557	---		---	0		558	minoxidil	-0.181	5	-0.572	---		---	40								558	monocrotaline	0	4	-0.475	---		---	0		558	pergolide	0	4
559	estriol	-0.108	4	-0.59	---		---	25		559	fipexide	0	3	-0.556	---		---	0		559	epivincamine	-0.099	4	-0.571	---		---	25								559	pimozide	0	4	-0.474	---		---	0		559	sulfathiazole	-0.205	5
560	nomegestrol	0	3	0.589	---		---	0		560	metamizole sodium	0	6	-0.555	---		---	0		560	sulfaphenazole	-0.145	4	-0.57	---		---	25								560	lobelanidine	-0.097	4	-0.473	---		---	25		560	phenindione	-0.014	4
561	Prestwick-1084	-0.116	4	-0.588	---		---	25		561	tropine	0.144	4	0.554	---		---	25		561	methacholine chloride	0	3	-0.57	---		---	0								561	imidurea	0	3	-0.473	---		---	0		561	trihexyphenidyl	0	3
562	Prestwick-920	-0.133	4	-0.588	---		---	25		562	flumetasone	0	6	-0.554	---		---	0		562	tolazoline	-0.092	5	-0.569	---		---	20								562	iobenguane	-0.118	4	-0.473	---		---	25		562	harman	-0.1	4
563	TTNPB	0	2	-0.587	---		---	0		563	cotinine	-0.088	6	-0.553	---		---	16		563	mebhydrolin	0	4	0.568	---		---	0								563	ketotifen	0	4	0.472	---		---	0		563	fipexide	0	3
564	phenazone	0	3	-0.586	---		---	0		564	minoxidil	-0.194	5	-0.553	---		---	40		564	oxolinic acid	-0.113	5	-0.567	---		---	20								564	pyrithyldione	0	4	0.472	---		---	0		564	oleandomycin	-0.097	5
565	tomatidine	-0.117	4	-0.583	---		---	25		565	tolnaftate	0.133	5	0.551	---		---	40		565	allantoin	-0.107	5	-0.567	---		---	20								565	flutamide	0	5	-0.471	---		---	0		565	pentoxyverine	0	4
566	ranitidine	-0.017	5	-0.579	---		---	20		566	piribedil	0	4	-0.55	---		---	0		566	thiocolchicoside	-0.117	4	-0.565	---		---	25								566	salsolinol	-0.137	3	-0.471	---		---	33		566	methoxsalen	0	3
567	lincomycin	-0.156	3	-0.579	---		---	33		567	7-aminocephalosporanic acid	-0.024	4	-0.549	---		---	25		567	piromidic acid	0	4	-0.564	---		---	0								567	denatonium benzoate	0	4	-0.471	---		---	0		567	cortisone	0	3
568	doxazosin	0	4	-0.578	---		---	0		568	hydroxyzine	0	5	-0.548	---		---	0		568	tolnaftate	0.144	5	0.564	---		---	40								568	mefloquine	0	5	-0.469	---		---	0		568	furazolidone	0.003	4
569	levamisole	0	4	-0.578	---		---	0		569	(-)-catechin	0	1	-0.548	---		---	0		569	rotenone	0	4	0.563	---		---	0								569	disulfiram	-0.109	5	-0.469	---		---	20		569	doxylamine	-0.17	5
570	atovaquone	0	3	-0.577	---		---	0		570	levomepromazine	0.145	4	0.547	---		---	25		570	pivampicillin	0	4	-0.563	---		---	0								570	fluvastatin	0.096	4	0.469	---		---	25		570	aztreonam	-0.204	5
571	camptothecin	0	3	0.576	---		---	0		571	cetirizine	0.116	4	-0.545	---		---	0		571	hyoscyamine	-0.094	5	-0.563	---		---	20								571	cefuroxime	-0.159	4	-0.468	---		---	25		571	digitoxigenin	-0.16	4
572	sitosterol	-0.114	4	-0.576	---		---	25		572	benzbromarone	-0.173	3	-0.545	---		---	33		572	sulindac sulfide	0	1	0.559	---		---	0								572	flucloxacillin	0	4	0.468	---		---	0		572	dihydrostreptomycin	0.088	5
573	mitoxantrone	0.156	3	0.57	---		---	33		573	tolazoline	-0.104	5	-0.544	---		---	40		573	paracetamol	-0.095	4	-0.558	---		---	25								573	mephentermine	0.234	5	0.468	---		---	40		573	acetylsalicylsalicylic acid	-0.157	4
574	velnacrine	0.1	4	0.568	---		---	25		574	chloropyrazine	0.075	4	0.544	---		---	25		574	tropine	0.156	4	0.558	---		---	25								574	iopromide	0.103	4	0.468	---		---	25		574	xylometazoline	0	4
575	telenzepine	0	4	-0.566	---		---	0		575	fluorometholone	0.081	4	-0.544	---		---	25		575	clorsulon	0.074	4	0.558	---		---	25								575	etamivan	0.133	4	-0.467	---		---	0		575	troleandomycin	-0.117	4
576	metyrapone	0	4	-0.565	---		---	0		576	hydrastine hydrochloride	0	4	-0.542	---		---	0		576	naringenin	0	4	0.551	---		---	0								576	proxymetacaine	-0.116	4	-0.467	---		---	25		576	Prestwick-920	0	4
577	daunorubicin	0	4	0.563	---		---	0		577	enoxacin	0	4	-0.54	---		---	0		577	DL-PPMP	0	1	0.551	---		---	0								577	diperodon	-0.17	3	-0.466	---		---	33		577	etofenamate	0.113	4
578	molindone	0.051	4	-0.563	---		---	25		578	mesalazine	-0.142	5	-0.54	---		---	20		578	bupivacaine	-0.087	4	-0.55	---		---	25								578	meclofenoxate	0	6	-0.466	---		---	0		578	gliclazide	0	4
579	acetazolamide	-0.143	4	-0.561	---		---	25		579	fludroxycortide	-0.02	5	-0.54	---		---	20		579	cotinine	-0.073	6	-0.548	---		---	16								579	bacitracin	0	3	0.465	---		---	0		579	norethisterone	0	4
580	triamcinolone	-0.213	5	-0.558	---		---	40		580	desipramine	0.154	4	0.54	---		---	25		580	captopril	-0.21	5	-0.548	---		---	40								580	cotinine	-0.1	6	-0.465	---		---	16		580	rimexolone	0	4
581	mycophenolic acid	0	3	0.558	---		---	0		581	geldanamycin	0.003	15	0.539	---		---	20		581	ornidazole	0	5	-0.548	---		---	0								581	aminohippuric acid	0	4	-0.465	---		---	0		581	eldeline	0.082	6
582	pimethixene	0.15	3	0.556	---		---	33		582	ranitidine	-0.116	5	-0.539	---		---	20		582	methoxsalen	0	3	-0.547	---		---	0								582	dexpanthenol	-0.14	4	-0.464	---		---	25		582	dosulepin	0.126	4
583	sulindac sulfide	0	1	-0.555	---		---	0		583	ambroxol	-0.163	4	-0.537	---		---	25		583	norfloxacin	-0.207	5	-0.547	---		---	40								583	methylprednisolone	0	4	-0.464	---		---	0		583	exisulind	0	2
584	naringin	0	4	-0.554	---		---	0		584	tetrandrine	0.093	4	0.537	---		---	25		584	articaine	-0.272	3	-0.546	---		---	33								584	guanadrel	0	5	0.463	---		---	0		584	carbarsone	-0.166	4
585	NS-398	0	3	-0.552	---		---	0		585	roxarsone	0	4	-0.536	---		---	0		585	W-13	0	2	-0.544	---		---	0								585	F0447-0125	-0.119	4	-0.463	---		---	25		585	procainamide	0	4
586	triflupromazine	0	4	0.551	---		---	0		586	fursultiamine	-0.138	4	-0.535	---		---	25		586	glibenclamide	0	4	-0.544	---		---	0								586	meteneprost	0	4	0.463	---		---	0		586	amantadine	-0.039	4
587	hyoscyamine	-0.104	5	-0.55	---		---	20		587	troleandomycin	-0.141	4	-0.534	---		---	25		587	NS-398	0	3	-0.544	---		---	0								587	thioproperazine	0.109	5	0.463	---		---	20		587	artemisinin	0	3
588	dosulepin	0.084	4	0.548	---		---	25		588	acacetin	0	6	-0.534	---		---	0		588	desipramine	0.111	4	0.543	---		---	25								588	troleandomycin	0	4	-0.462	---		---	0		588	nimesulide	-0.146	4
589	betulinic acid	0.119	4	0.548	---		---	25		589	dimethadione	0	4	-0.533	---		---	0		589	levomepromazine	0.169	4	0.543	---		---	25								589	clobetasol	0	3	-0.461	---		---	0		589	amikacin	-0.098	4
590	lycorine	0	5	-0.547	---		---	0		590	atropine	0	4	-0.531	---		---	0		590	sulfathiazole	-0.093	5	-0.543	---		---	20								590	Prestwick-665	0	5	-0.461	---		---	0		590	lobelanidine	0	4
591	minaprine	-0.124	5	-0.546	---		---	20		591	sulfaquinoxaline	-0.22	3	-0.529	---		---	33		591	MK-886	0	2	0.542	---		---	0								591	propylthiouracil	0	4	-0.46	---		---	0		591	rilmenidine	0.112	4
592	sulfachlorpyridazine	0	5	-0.546	---		---	0		592	methocarbamol	0	3	-0.529	---		---	0		592	nalidixic acid	-0.092	5	-0.542	---		---	20								592	flunixin	-0.085	5	-0.459	---		---	20		592	levobunolol	0	4
593	levomepromazine	0	4	0.545	---		---	0		593	nalidixic acid	-0.132	5	-0.527	---		---	20		593	cefotetan	0.105	3	0.541	---		---	33								593	oxybutynin	0	4	-0.459	---		---	0		593	pridinol	-0.117	4
594	piribedil	0	4	-0.545	---		---	0		594	neomycin	0	5	-0.527	---		---	0		594	chlorambucil	0.004	4	-0.539	---		---	25								594	cloxacillin	0	4	0.459	---		---	0		594	molindone	-0.109	4
595	troleandomycin	-0.179	4	-0.544	---		---	25		595	boldine	-0.138	4	-0.526	---		---	25		595	hesperidin	-0.132	4	-0.537	---		---	25								595	metamizole sodium	0	6	-0.458	---		---	0		595	praziquantel	-0.114	4
596	lactobionic acid	-0.124	4	-0.543	---		---	25		596	convolamine	0	4	-0.526	---		---	0		596	CP-320650-01	0.058	8	0.537	---		---	12								596	3-nitropropionic acid	0	4	-0.457	---		---	0		596	clemizole	0.083	5
597	paracetamol	0	4	-0.543	---		---	0		597	maprotiline	0.154	4	0.526	---		---	25		597	metergoline	0.136	4	0.536	---		---	25								597	caffeic acid	0	3	-0.457	---		---	0		597	caffeic acid	0	3
598	enoxacin	0	4	-0.541	---		---	0		598	HC toxin	0	1	0.526	---		---	0		598	hydrocortisone	-0.164	3	-0.536	---		---	33								598	chlormezanone	0	4	0.457	---		---	0		598	methyldopate	0	4
599	cotinine	0	6	-0.54	---		---	0		599	adiphenine	0	5	0.523	---		---	0		599	maprotiline	0.154	4	0.536	---		---	25								599	biperiden	-0.071	5	0.457	---		---	0		599	disulfiram	0	5
600	diflorasone	-0.123	4	-0.538	---		---	25		600	articaine	-0.306	3	-0.521	---		---	33		600	nicotinic acid	-0.081	4	-0.536	---		---	25								600	racecadotril	0	4	0.456	---		---	0		600	nomifensine	-0.1	5
601	GW-8510	0	4	0.536	---		---	0		601	diazoxide	0	5	-0.521	---		---	0		601	vancomycin	0	4	0.535	---		---	0								601	amylocaine	-0.114	5	-0.456	---		---	20		601	colchicine	0	6
602	chlorprothixene	0.112	4	0.535	---		---	25		602	vinblastine	0	3	0.521	---		---	0		602	anabasine	-0.219	3	-0.534	---		---	33								602	rotenone	0	4	0.456	---		---	0		602	testosterone	0.095	5
603	scopolamine N-oxide	0	5	-0.531	---		---	0		603	methoxsalen	0	3	-0.519	---		---	0		603	lycorine	-0.105	5	-0.534	---		---	20								603	clioquinol	0	5	-0.455	---		---	0		603	benzathine benzylpenicillin	0	4
604	cefoxitin	-0.14	4	-0.531	---		---	25		604	sulfamethoxazole	-0.247	5	-0.519	---		---	40		604	myricetin	0.117	4	0.533	---		---	25								604	dicloxacillin	0.1	4	0.455	---		---	25		604	bacitracin	-0.159	3
605	azapropazone	0.083	3	0.531	---		---	33		605	cefalonium	-0.159	3	-0.518	---		---	33		605	gibberellic acid	-0.129	4	-0.533	---		---	25								605	ethionamide	0	3	0.455	---		---	0		605	melatonin	0	4
606	dinoprost	-0.139	4	-0.53	---		---	25		606	rifabutin	0.112	3	0.518	---		---	33		606	troleandomycin	-0.139	4	-0.533	---		---	25								606	cortisone	0	3	-0.454	---		---	0		606	vinpocetine	-0.029	4
607	ciprofloxacin	-0.102	5	-0.53	---		---	20		607	CP-320650-01	0.119	8	0.517	---		---	25		607	roxarsone	-0.111	4	-0.532	---		---	25								607	dimenhydrinate	-0.004	4	0.453	---		---	25		607	valdecoxib	-0.107	3
608	0316684-0000	0.079	4	0.53	---		---	25		608	sulfaphenazole	-0.169	4	-0.517	---		---	25		608	geldanamycin	0.039	15	0.531	---		---	26								608	amprolium	0.003	5	-0.453	---		---	20		608	clioquinol	0	5
609	decitabine	0	1	-0.529	---		---	0		609	sulfacetamide	-0.112	4	-0.516	---		---	25		609	azlocillin	0	4	-0.529	---		---	0								609	fluorocurarine	-0.111	4	-0.453	---		---	25		609	cimetidine	0.164	5
610	loperamide	0.137	6	0.528	---		---	33		610	cyanocobalamin	0	4	-0.516	---		---	0		610	nifurtimox	-0.135	4	-0.528	---		---	25								610	cyproterone	0	4	-0.452	---		---	0		610	nalbuphine	-0.091	5
611	epivincamine	-0.12	4	-0.527	---		---	25		611	dizocilpine	0	5	-0.515	---		---	0		611	16,16-dimethylprostaglandin E2	0	3	-0.528	---		---	0								611	benfotiamine	0	5	-0.451	---		---	0		611	hexetidine	-0.01	4
612	PHA-00665752	0	1	-0.525	---		---	0		612	15(S)-15-methylprostaglandin E2	0.077	4	0.515	---		---	25		612	naftidrofuryl	0	4	-0.527	---		---	0								612	pempidine	0	5	-0.451	---		---	0		612	iproniazid	0.109	5
613	canadine	-0.172	4	-0.523	---		---	25		613	harman	-0.125	4	-0.515	---		---	25		613	meteneprost	0.059	4	0.527	---		---	25								613	cefadroxil	0	4	0.451	---		---	0		613	bupropion	0	4
614	pyrantel	-0.25	5	-0.523	---		---	40		614	diethylstilbestrol	0	6	0.515	---		---	0		614	sulfamethoxazole	-0.135	5	-0.527	---		---	20								614	etofylline	-0.08	5	-0.451	---		---	20		614	debrisoquine	0	4
615	procarbazine	0.164	3	0.522	---		---	33		615	vancomycin	0	4	0.514	---		---	0		615	cefapirin	-0.13	4	-0.526	---		---	25								615	pralidoxime	0	4	0.45	---		---	0		615	sparteine	-0.117	4
616	ursodeoxycholic acid	0	3	-0.519	---		---	0		616	amiprilose	0.107	4	0.513	---		---	25		616	colistin	0.107	4	0.526	---		---	25								616	acenocoumarol	0.106	5	0.45	---		---	20		616	beta-escin	0.16	6
617	butamben	0.064	4	0.518	---		---	25		617	DL-PPMP	0	1	0.513	---		---	0		617	ikarugamycin	0.153	3	0.526	---		---	33								617	fipexide	0	3	-0.45	---		---	0		617	diphenhydramine	0	5
618	digitoxigenin	-0.171	4	-0.516	---		---	25		618	galantamine	-0.128	4	-0.513	---		---	25		618	5149715	0	1	-0.526	---		---	0								618	levopropoxyphene	0	4	0.449	---		---	0		618	idoxuridine	0.097	5
619	MS-275	0	2	0.515	---		---	0		619	metronidazole	0.04	5	0.513	---		---	20		619	finasteride	0.136	6	0.524	---		---	33								619	vidarabine	0	4	-0.449	---		---	0		619	Prestwick-685	0.069	5
620	risperidone	0.177	3	0.515	---		---	33		620	niclosamide	0.256	5	0.513	---		---	40		620	mepenzolate bromide	-0.114	5	-0.524	---		---	20								620	aminophylline	-0.138	4	-0.448	---		---	25		620	xylazine	0	4
621	pentetrazol	-0.137	4	-0.514	---		---	25		621	pirenperone	0.079	5	0.512	---		---	20		621	pipemidic acid	-0.01	3	-0.523	---		---	33								621	midodrine	-0.093	5	0.448	---		---	0		621	isocarboxazid	0	5
622	raubasine	0.113	4	0.514	---		---	25		622	guanethidine	-0.017	3	-0.512	---		---	33		622	dextromethorphan	0	4	-0.523	---		---	0								622	cyclobenzaprine	-0.051	4	0.448	---		---	25		622	minaprine	-0.044	5
623	cefalotin	-0.001	4	-0.513	---		---	25		623	omeprazole	0.13	4	-0.511	---		---	0		623	hydroxyzine	-0.124	5	-0.521	---		---	20								623	cefmetazole	0	4	-0.446	---		---	0		623	oxybutynin	0	4
624	zalcitabine	0	4	-0.511	---		---	0		624	carbimazole	0	3	-0.511	---		---	0		624	convolamine	0	4	-0.52	---		---	0								624	C-75	0	4	-0.446	---		---	0		624	cefotetan	0	3
625	pheniramine	-0.108	5	-0.51	---		---	20		625	5186223	0	1	0.511	---		---	0		625	meticrane	0.065	5	-0.52	---		---	0								625	AG-013608	0.18	8	0.446	---		---	37		625	lincomycin	-0.204	3
626	fisetin	0	1	0.51	---		---	0		626	ampyrone	-0.095	5	-0.511	---		---	20		626	sulfacetamide	-0.104	4	-0.519	---		---	25								626	albendazole	-0.062	3	-0.446	---		---	33		626	suloctidil	-0.011	4
627	tioguanine	0	1	-0.51	---		---	0		627	santonin	-0.167	4	-0.51	---		---	25		627	epirizole	-0.076	5	-0.519	---		---	20								627	xylazine	0	4	-0.444	---		---	0		627	PF-01378883-00	0.083	4
628	prilocaine	-0.069	6	-0.51	---		---	16		628	enalapril	-0.2	4	-0.51	---		---	25		628	doxazosin	0.08	4	-0.519	---		---	0								628	diazoxide	-0.236	5	-0.444	---		---	40		628	metamizole sodium	0	6
629	fenoprofen	-0.064	6	-0.509	---		---	16		629	naftidrofuryl	0	4	-0.509	---		---	0		629	5186324	0	1	-0.518	---		---	0								629	0225151-0000	0.193	3	0.444	---		---	33		629	cobalt chloride	0	3
630	ofloxacin	-0.23	5	-0.509	---		---	40		630	clobetasol	0.012	3	-0.509	---		---	33		630	naftopidil	-0.047	3	-0.518	---		---	33								630	harpagoside	0	4	0.444	---		---	0		630	butyl hydroxybenzoate	0	5
631	Prestwick-983	-0.102	3	-0.509	---		---	33		631	gibberellic acid	-0.165	4	-0.509	---		---	25		631	benfotiamine	-0.102	5	-0.518	---		---	20								631	dinoprostone	0.12	4	0.444	---		---	25		631	procarbazine	0	3
632	isocarboxazid	-0.139	5	-0.507	---		---	20		632	naftopidil	-0.023	3	-0.509	---		---	33		632	valdecoxib	0.095	3	0.518	---		---	33								632	florfenicol	-0.093	4	-0.443	---		---	25		632	benzthiazide	0	4
633	sulfaphenazole	0	4	-0.507	---		---	0		633	Prestwick-1082	0	3	0.509	---		---	0		633	HC toxin	0	1	0.517	---		---	0								633	glycocholic acid	0	4	-0.442	---		---	0		633	monocrotaline	0	4
634	Prestwick-972	0	3	0.505	---		---	0		634	exisulind	0	2	-0.509	---		---	0		634	bambuterol	0	4	-0.517	---		---	0								634	guanabenz	-0.087	5	0.442	---		---	0		634	fluvoxamine	0.043	4
635	ciprofibrate	-0.118	4	-0.505	---		---	25		635	pirlindole	0.094	3	0.508	---		---	33		635	mesoridazine	0	4	-0.516	---		---	0								635	bergenin	-0.132	4	-0.441	---		---	25		635	acetylsalicylic acid	-0.04	13
636	penbutolol	0	3	0.503	---		---	0		636	diphemanil metilsulfate	0.172	5	0.508	---		---	40		636	lymecycline	0	4	-0.515	---		---	0								636	ifosfamide	-0.154	3	-0.441	---		---	33		636	ketoprofen	-0.053	6
637	flufenamic acid	0.067	6	-0.503	---		---	0		637	cefoxitin	0	4	-0.507	---		---	0		637	mesalazine	-0.126	5	-0.515	---		---	20								637	theophylline	-0.114	4	-0.441	---		---	25		637	minoxidil	-0.087	5
638	azlocillin	0.078	4	-0.503	---		---	0		638	5186324	0	1	-0.507	---		---	0		638	cefaclor	0.13	4	0.515	---		---	25								638	ticarcillin	0.024	3	-0.441	---		---	33		638	solasodine	0	6
639	berberine	-0.141	4	-0.503	---		---	25		639	etofenamate	0	4	-0.506	---		---	0		639	prednicarbate	0	3	-0.514	---		---	0								639	canadine	-0.104	4	0.441	---		---	0		639	MG-262	0.078	3
640	atropine	-0.03	4	-0.502	---		---	25		640	MK-886	0	2	0.506	---		---	0		640	Prestwick-691	0.086	3	0.513	---		---	33								640	lansoprazole	0	4	0.441	---		---	0		640	moracizine	-0.124	4
641	moroxydine	-0.087	5	-0.501	---		---	20		641	colistin	0.125	4	0.506	---		---	25		641	ketorolac	-0.123	4	-0.512	---		---	25								641	penbutolol	0	3	0.441	---		---	0		641	benperidol	-0.106	4
642	lisuride	0	5	0.501	---		---	0		642	fenoprofen	0.002	6	-0.505	---		---	16		642	SB-203580	-0.225	5	-0.512	---		---	40								642	proguanil	0.008	3	0.44	---		---	33		642	ioxaglic acid	0	3
643	5149715	0	1	0.5	---		---	0		643	pipemidic acid	-0.051	3	-0.505	---		---	33		643	metanephrine	-0.089	5	-0.512	---		---	20								643	tiapride	-0.101	5	-0.439	---		---	20		643	ketanserin	0.013	4
644	dimenhydrinate	-0.17	4	-0.499	---		---	25		644	BCB000039	0	3	-0.505	---		---	0		644	dehydrocholic acid	-0.205	5	-0.512	---		---	40								644	androsterone	0	4	-0.439	---		---	0		644	atropine methonitrate	0	3
645	solanine	0.127	4	-0.499	---		---	0		645	nialamide	0	4	-0.505	---		---	0		645	clidinium bromide	-0.119	4	-0.511	---		---	25								645	nisoxetine	0.102	4	0.438	---		---	25		645	lasalocid	0	4
646	isosorbide	-0.108	4	-0.498	---		---	25		646	terconazole	0.096	4	0.505	---		---	25		646	flumetasone	-0.093	6	-0.509	---		---	16								646	Prestwick-689	-0.13	4	-0.438	---		---	25		646	xamoterol	0	3
647	dicycloverine	0.075	5	0.497	---		---	20		647	biperiden	0.143	5	0.504	---		---	40		647	diazoxide	-0.114	5	-0.509	---		---	40								647	hydralazine	-0.056	6	-0.437	---		---	16		647	vigabatrin	0	3
648	yohimbine	-0.219	5	-0.497	---		---	40		648	rilmenidine	0.06	4	0.503	---		---	25		648	doxepin	0.149	3	0.508	---		---	33								648	niclosamide	-0.09	5	-0.437	---		---	20		648	chlortalidone	0	4
649	sulfafurazole	0.077	5	-0.497	---		---	0		649	azapropazone	0.111	3	0.503	---		---	33		649	amikacin	-0.137	4	-0.508	---		---	25								649	oxantel	0.078	4	0.437	---		---	25		649	Prestwick-972	-0.181	3
650	cefalonium	-0.095	3	-0.497	---		---	33		650	dapsone	0.13	5	0.502	---		---	20		650	methocarbamol	0	3	-0.507	---		---	0								650	procyclidine	0	4	-0.437	---		---	0		650	hydrocotarnine	0	4
651	glycocholic acid	0	4	-0.496	---		---	0		651	lasalocid	0.066	4	0.501	---		---	25		651	ambroxol	-0.125	4	-0.506	---		---	25								651	sulfamethizole	0	4	-0.436	---		---	0		651	sulconazole	0.131	4
652	exisulind	0	2	-0.496	---		---	0		652	ascorbic acid	0.102	4	0.501	---		---	25		652	dizocilpine	-0.13	5	-0.505	---		---	40								652	eldeline	-0.054	6	-0.435	---		---	16		652	CP-863187	0.153	4
653	tetrandrine	0.095	4	0.495	---		---	25		653	STOCK1N-28457	-0.029	3	-0.501	---		---	33		653	aceclofenac	-0.117	4	-0.504	---		---	25								653	acetylsalicylic acid	-0.031	13	-0.435	---		---	7		653	3-acetamidocoumarin	-0.124	4
654	harman	-0.069	4	-0.495	---		---	25		654	piperacillin	0.16	5	0.5	---		---	40		654	boldine	-0.125	4	-0.503	---		---	25								654	phenazone	-0.186	3	-0.434	---		---	33		654	mevalolactone	-0.143	3
655	mesoridazine	-0.021	4	-0.494	---		---	25		655	clorsulon	0.083	4	0.499	---		---	25		655	nialamide	0	4	-0.503	---		---	0								655	PHA-00767505E	0	4	0.434	---		---	0		655	pyrantel	0	5
656	picrotoxinin	-0.065	4	-0.493	---		---	25		656	sulfachlorpyridazine	0	5	-0.496	---		---	0		656	nafcillin	0	4	-0.502	---		---	0								656	demeclocycline	0	6	-0.434	---		---	0		656	fenbufen	-0.168	6
657	SC-560	0.147	3	0.49	---		---	33		657	nifurtimox	-0.15	4	-0.494	---		---	25		657	diethylcarbamazine	0	4	-0.5	---		---	0								657	memantine	0	4	0.434	---		---	0		657	docosahexaenoic acid ethyl ester	0	2
658	clopamide	-0.149	4	-0.49	---		---	25		658	betulinic acid	0.09	4	0.492	---		---	25		658	0225151-0000	0.12	3	0.499	---		---	33								658	spaglumic acid	0	2	0.434	---		---	0		658	sulfaquinoxaline	-0.172	3
659	cinoxacin	0	4	-0.489	---		---	0		659	perphenazine	0.226	5	0.491	---		---	40		659	canrenoic acid	0	4	-0.499	---		---	0								659	atropine methonitrate	0	3	-0.433	---		---	0		659	piribedil	0	4
660	diazoxide	-0.11	5	-0.488	---		---	40		660	glycocholic acid	0	4	-0.491	---		---	0		660	ticarcillin	0.014	3	-0.499	---		---	33								660	benzamil	0.083	6	0.432	---		---	16		660	clobetasol	-0.159	3
661	orphenadrine	0.134	6	0.488	---		---	33		661	ajmaline	0	3	-0.49	---		---	0		661	lasalocid	0.078	4	0.499	---		---	25								661	clofibrate	0	2	0.432	---		---	0		661	corbadrine	0	4
662	clobetasol	-0.06	3	-0.487	---		---	33		662	phenelzine	-0.1	6	-0.49	---		---	33		662	picrotoxinin	-0.053	4	-0.498	---		---	25								662	LM-1685	0	3	-0.431	---		---	0		662	benzylpenicillin	-0.107	4
663	hexamethonium bromide	-0.097	5	-0.486	---		---	20		663	tribenoside	0.131	4	0.49	---		---	25		663	diflorasone	-0.126	4	-0.496	---		---	25								663	N-acetyl-L-aspartic acid	0.083	4	0.43	---		---	25		663	ciprofibrate	-0.091	4
664	methazolamide	0.092	4	-0.486	---		---	0		664	levocabastine	-0.113	4	-0.489	---		---	25		664	latamoxef	0	3	-0.495	---		---	0								664	isradipine	0	4	-0.43	---		---	0		664	mebendazole	-0.117	5
665	antimycin A	0.148	5	0.486	---		---	40		665	Prestwick-860	0.08	4	-0.488	---		---	0		665	AR-A014418	0	3	-0.494	---		---	0								665	cefalotin	0	4	-0.429	---		---	0		665	bergenin	0	4
666	diethylstilbestrol	0.122	6	0.486	---		---	33		666	meticrane	0.082	5	-0.488	---		---	0		666	tetracaine	0	3	0.493	---		---	0								666	mefenamic acid	-0.003	5	-0.429	---		---	20		666	rescinnamine	0.25	3
667	pivampicillin	0	4	-0.486	---		---	0		667	felbinac	0.114	4	0.488	---		---	25		667	Prestwick-1082	0	3	0.492	---		---	0								667	etifenin	-0.084	4	-0.429	---		---	25		667	mefenamic acid	-0.012	5
668	orlistat	-0.205	5	-0.485	---		---	40		668	tacrolimus	-0.12	3	-0.486	---		---	33		668	diperodon	0	3	-0.492	---		---	0								668	4-hydroxyphenazone	0.161	5	0.428	---		---	40		668	finasteride	0.114	6
669	benzamil	0.128	6	0.485	---		---	33		669	bicuculline	-0.11	4	-0.486	---		---	25		669	ranitidine	-0.088	5	-0.492	---		---	20								669	piromidic acid	0	4	-0.427	---		---	0		669	chlorphenamine	0	4
670	hydrocotarnine	-0.123	4	-0.484	---		---	25		670	tetracaine	0	3	0.486	---		---	0		670	buspirone	-0.114	4	-0.491	---		---	25								670	ketoprofen	-0.055	6	-0.426	---		---	16		670	tropine	0.091	4
671	PF-00539745-00	0.098	3	0.484	---		---	33		671	theophylline	0	4	-0.485	---		---	0		671	acetylsalicylic acid	-0.083	13	-0.491	---		---	15								671	corticosterone	0.111	4	0.426	---		---	25		671	bacampicillin	0.007	4
672	naringenin	0.127	4	0.484	---		---	25		672	aminoglutethimide	0	3	-0.484	---		---	0		672	imidurea	0	3	-0.491	---		---	0								672	dapsone	0	5	0.425	---		---	0		672	metolazone	-0.086	5
673	chlorcyclizine	0.168	6	0.479	---		---	33		673	cefixime	-0.046	4	-0.483	---		---	25		673	ioversol	0	4	-0.491	---		---	0								673	orlistat	-0.102	5	-0.424	---		---	20		673	hydroxyzine	0	5
674	mercaptopurine	0	2	0.479	---		---	0		674	captopril	-0.206	5	-0.483	---		---	40		674	diethylstilbestrol	0.059	6	0.49	---		---	16								674	AG-012559	0	3	0.424	---		---	0		674	sotalol	0	4
675	triamterene	0.101	5	0.478	---		---	40		675	epirizole	0	5	-0.482	---		---	0		675	hydrocotarnine	0.091	4	-0.49	---		---	0								675	diflorasone	-0.113	4	-0.423	---		---	25		675	pentolonium	-0.099	5
676	cobalt chloride	0.16	3	0.478	---		---	33		676	5252917	0	2	0.482	---		---	0		676	tacrolimus	-0.147	3	-0.49	---		---	33								676	clofazimine	0	5	0.423	---		---	0		676	prasterone	0	4
677	moracizine	0	4	-0.478	---		---	0		677	PHA-00846566E	0	3	-0.481	---		---	0		677	lynestrenol	0.24	5	0.49	---		---	40								677	zaprinast	0	4	0.423	---		---	0		677	salbutamol	-0.248	5
678	oxolinic acid	-0.247	5	-0.477	---		---	40		678	skimmianine	0.097	4	-0.48	---		---	0		678	metaraminol	-0.057	4	-0.489	---		---	25								678	miconazole	-0.028	5	-0.423	---		---	20		678	ceforanide	-0.016	4
679	ceforanide	-0.127	4	-0.476	---		---	25		679	propylthiouracil	0.007	4	-0.479	---		---	25		679	lysergol	-0.041	4	-0.489	---		---	25								679	guanfacine	0	5	-0.422	---		---	0		679	digoxigenin	-0.173	5
680	SB-203580	-0.223	5	-0.476	---		---	40		680	thalidomide	0	7	-0.479	---		---	0		680	vinpocetine	-0.043	4	-0.488	---		---	25								680	naphazoline	-0.026	5	-0.422	---		---	20		680	metixene	0.138	4
681	sulmazole	-0.139	3	-0.475	---		---	33		681	alfadolone	-0.217	3	-0.474	---		---	33		681	sulfachlorpyridazine	0.083	5	-0.488	---		---	0								681	sparteine	0.098	4	0.422	---		---	25		681	Prestwick-1103	-0.016	4
682	niridazole	-0.13	4	-0.474	---		---	25		682	isocarboxazid	0	5	-0.474	---		---	0		682	15(S)-15-methylprostaglandin E2	0	4	0.487	---		---	0								682	sulfachlorpyridazine	0	5	-0.421	---		---	0		682	cefmetazole	0	4
683	rescinnamine	0	3	0.474	---		---	0		683	AR-A014418	0	3	-0.474	---		---	0		683	liothyronine	0.088	4	-0.486	---		---	0								683	enilconazole	0.11	4	0.421	---		---	25		683	levopropoxyphene	0	4
684	convolamine	-0.16	4	-0.474	---		---	25		684	chlorphenamine	-0.12	4	-0.473	---		---	25		684	betahistine	-0.049	4	-0.485	---		---	25								684	artemisinin	0	3	-0.42	---		---	0		684	adipiodone	0	4
685	homatropine	-0.253	5	-0.473	---		---	40		685	pentetrazol	0	4	-0.472	---		---	0		685	etanidazole	0	4	-0.484	---		---	0								685	bicuculline	-0.087	4	-0.419	---		---	25		685	droperidol	0	4
686	hydrastinine	-0.013	5	-0.473	---		---	20		686	moracizine	-0.112	4	-0.471	---		---	25		686	etofenamate	0	4	-0.483	---		---	0								686	acebutolol	0.107	5	0.418	---		---	20		686	diclofenac	-0.035	5
687	pirinixic acid	-0.114	5	-0.473	---		---	20		687	R-atenolol	0	4	-0.471	---		---	0		687	rolipram	-0.153	4	-0.482	---		---	25								687	chlorphenamine	0	4	-0.418	---		---	0		687	cefalonium	0	3
688	minoxidil	-0.111	5	-0.472	---		---	20		688	bambuterol	-0.109	4	-0.47	---		---	25		688	gramine	-0.111	4	-0.481	---		---	25								688	naftifine	0	4	0.418	---		---	0		688	isoxsuprine	-0.212	5
689	dorzolamide	-0.12	4	-0.472	---		---	25		689	bacitracin	0.107	3	0.469	---		---	33		689	meglumine	-0.129	4	-0.48	---		---	25								689	fenbufen	-0.099	6	-0.417	---		---	16		689	scopolamine N-oxide	0	5
690	harpagoside	0.075	4	0.47	---		---	25		690	hexetidine	0	4	0.468	---		---	0		690	dacarbazine	0	4	-0.477	---		---	0								690	rofecoxib	0	6	-0.417	---		---	0		690	clorgiline	0	4
691	antazoline	-0.049	4	-0.469	---		---	25		691	mebendazole	-0.009	5	0.468	---		---	20		691	phensuximide	-0.148	4	-0.477	---		---	25								691	telenzepine	0	4	0.417	---		---	0		691	sulfabenzamide	0	4
692	bacitracin	0.151	3	0.468	---		---	33		692	leflunomide	0.092	4	0.467	---		---	25		692	proguanil	0.086	3	0.476	---		---	33								692	napelline	0	4	-0.416	---		---	0		692	isocorydine	0	4
693	cefadroxil	0.095	4	-0.467	---		---	0		693	benserazide	-0.124	5	-0.467	---		---	20		693	calycanthine	0	4	-0.476	---		---	0								693	lanatoside C	0	6	-0.416	---		---	0		693	cefalotin	0	4
694	pyrazinamide	0.103	4	-0.467	---		---	0		694	guanadrel	-0.221	5	-0.465	---		---	40		694	moracizine	-0.106	4	-0.476	---		---	25								694	flucytosine	0	4	-0.416	---		---	0		694	napelline	-0.128	4
695	norfloxacin	-0.055	5	-0.467	---		---	20		695	ipratropium bromide	0.143	3	-0.465	---		---	0		695	atracurium besilate	0	3	-0.475	---		---	0								695	SR-95531	-0.145	4	-0.416	---		---	25		695	racecadotril	0.099	4
696	corticosterone	-0.137	4	-0.467	---		---	25		696	aceclofenac	-0.147	4	-0.464	---		---	25		696	hexylcaine	0	4	-0.472	---		---	0								696	amiodarone	0.121	5	-0.415	---		---	0		696	NS-398	0.14	3
697	amylocaine	-0.151	5	-0.467	---		---	20		697	isocorydine	0	4	-0.464	---		---	0		697	felbinac	0.105	4	0.472	---		---	25								697	scopolamine N-oxide	0	5	-0.415	---		---	0		697	helveticoside	-0.067	6
698	bephenium hydroxynaphthoate	0	5	-0.465	---		---	0		698	propranolol	0.093	4	0.463	---		---	25		698	betulin	0.138	3	0.471	---		---	33								698	PF-00539758-00	0	3	0.415	---		---	0		698	dextromethorphan	0.128	4
699	Prestwick-642	0.062	4	0.464	---		---	25		699	piretanide	-0.106	4	-0.462	---		---	25		699	sulfanilamide	-0.084	4	-0.471	---		---	25								699	mesoridazine	-0.02	4	-0.415	---		---	25		699	alprostadil	0.066	7
700	butirosin	0	4	-0.463	---		---	0		700	ioversol	-0.118	4	-0.462	---		---	25		700	metronidazole	0	5	0.47	---		---	0								700	16,16-dimethylprostaglandin E2	-0.21	3	-0.414	---		---	33		700	flucloxacillin	0	4
701	PHA-00846566E	-0.197	3	-0.462	---		---	33		701	metixene	0.009	4	0.462	---		---	25		701	piretanide	-0.146	4	-0.47	---		---	25								701	alfadolone	-0.196	3	-0.414	---		---	33		701	colecalciferol	0.104	4
702	prednisolone	-0.116	5	-0.462	---		---	20		702	hydrastinine	-0.127	5	-0.461	---		---	40		702	bephenium hydroxynaphthoate	0	5	-0.469	---		---	0								702	cyanocobalamin	0	4	-0.414	---		---	0		702	beclometasone	0.163	3
703	vinblastine	0.123	3	0.46	---		---	33		703	lynestrenol	0.228	5	0.461	---		---	40		703	tracazolate	0.159	4	-0.469	---		---	0								703	lomustine	0.017	4	-0.413	---		---	25		703	pepstatin	0	4
704	etoposide	-0.131	4	-0.459	---		---	25		704	biotin	0	3	-0.46	---		---	0		704	folic acid	0.122	4	0.469	---		---	25								704	hydroflumethiazide	0.226	5	0.413	---		---	40		704	cyclopentolate	0	4
705	viomycin	-0.116	4	-0.459	---		---	25		705	Prestwick-981	-0.171	3	-0.46	---		---	33		705	todralazine	-0.084	5	-0.468	---		---	20								705	11-deoxy-16,16-dimethylprostaglandin E2	-0.147	4	-0.413	---		---	25		705	hydroflumethiazide	0.099	5
706	ellipticine	-0.098	4	-0.458	---		---	25		706	tolbutamide	-0.144	7	-0.46	---		---	28		706	Prestwick-981	-0.17	3	-0.468	---		---	33								706	chlortalidone	0	4	0.413	---		---	0		706	promazine	0.006	6
707	dexpropranolol	0	3	-0.458	---		---	0		707	protoveratrine A	0	4	-0.459	---		---	0		707	metamizole sodium	0.053	6	-0.468	---		---	0								707	cefalonium	0	3	-0.413	---		---	0		707	hexylcaine	0	4
708	brompheniramine	0	4	-0.457	---		---	0		708	tolmetin	0	4	-0.459	---		---	0		708	omeprazole	0.103	4	-0.467	---		---	0								708	salsolidin	0	4	-0.412	---		---	0		708	10-methoxyharmalan	0.143	4
709	PF-00539758-00	-0.108	3	-0.457	---		---	33		709	picrotoxinin	-0.084	4	-0.459	---		---	25		709	bicuculline	-0.134	4	-0.466	---		---	25								709	tropine	0	4	0.412	---		---	0		709	PF-00539758-00	0.109	3
710	coralyne	0.082	4	0.456	---		---	25		710	ethotoin	0.063	6	-0.458	---		---	0		710	levocabastine	-0.082	4	-0.466	---		---	25								710	N-acetylmuramic acid	0.093	4	0.412	---		---	25		710	pentoxifylline	0	5
711	adiphenine	0	5	0.456	---		---	0		711	lisuride	0	5	0.458	---		---	0		711	halofantrine	0	3	0.465	---		---	0								711	dacarbazine	0	4	-0.412	---		---	0		711	oxedrine	-0.124	4
712	hydrastine hydrochloride	-0.002	4	-0.456	---		---	25		712	mephenesin	0	5	-0.458	---		---	0		712	telenzepine	-0.047	4	-0.465	---		---	25								712	15(S)-15-methylprostaglandin E2	0.076	4	0.411	---		---	25		712	eucatropine	0.087	6
713	niflumic acid	0	4	0.455	---		---	0		713	NS-398	0	3	-0.458	---		---	0		713	niridazole	-0.02	4	-0.464	---		---	25								713	mestranol	0	4	0.41	---		---	0		713	thalidomide	0	7
714	cefotiam	-0.123	4	-0.454	---		---	25		714	Prestwick-972	0.138	3	0.457	---		---	33		714	enalapril	-0.187	4	-0.463	---		---	25								714	cinchonidine	0	4	0.408	---		---	0		714	laudanosine	-0.129	4
715	nystatin	0	3	0.454	---		---	0		715	hydrocotarnine	0	4	-0.457	---		---	0		715	chlorhexidine	0.091	5	0.463	---		---	20								715	carcinine	-0.13	4	-0.408	---		---	25		715	(+/-)-catechin	-0.099	4
716	dehydrocholic acid	-0.209	5	-0.454	---		---	40		716	halcinonide	0.136	5	-0.456	---		---	0		716	propylthiouracil	0.028	4	-0.463	---		---	25								716	furaltadone	0	6	-0.408	---		---	0		716	furaltadone	0	6
717	clindamycin	-0.217	5	-0.454	---		---	40		717	suramin sodium	0	4	-0.456	---		---	0		717	(-)-MK-801	0.003	4	-0.462	---		---	25								717	thalidomide	0	7	-0.408	---		---	0		717	capsaicin	0	4
718	rilmenidine	0	4	0.453	---		---	0		718	benzthiazide	0	4	-0.455	---		---	0		718	tetramisole	-0.11	4	-0.461	---		---	25								718	oxedrine	-0.108	4	-0.408	---		---	25		718	hecogenin	-0.015	4
719	perphenazine	0.079	5	0.453	---		---	20		719	aminophenazone	0	5	-0.455	---		---	0		719	santonin	0	4	-0.46	---		---	0								719	beclometasone	0	3	0.407	---		---	0		719	Prestwick-1083	0	3
720	theobromine	0	4	-0.452	---		---	0		720	neostigmine bromide	-0.108	4	-0.454	---		---	25		720	salbutamol	-0.119	5	-0.459	---		---	40								720	hexamethonium bromide	0	5	-0.407	---		---	0		720	fenofibrate	0	3
721	aminoglutethimide	0.128	3	0.452	---		---	33		721	sulfametoxydiazine	0.106	4	-0.453	---		---	0		721	galantamine	0	4	-0.459	---		---	0								721	articaine	0	3	0.406	---		---	0		721	oxetacaine	-0.11	5
722	nafcillin	0.079	4	-0.451	---		---	0		722	chlorhexidine	0.117	5	0.453	---		---	20		722	pirenperone	0.071	5	0.458	---		---	20								722	clidinium bromide	0	4	0.406	---		---	0		722	chlorogenic acid	0	4
723	nifenazone	-0.131	5	-0.45	---		---	20		723	thioproperazine	0.188	5	0.453	---		---	40		723	rimexolone	0.125	4	-0.458	---		---	0								723	tremorine	0	4	-0.406	---		---	0		723	Prestwick-1100	-0.014	4
724	zardaverine	0.008	4	-0.45	---		---	25		724	arcaine	-0.138	4	-0.453	---		---	25		724	nefopam	0.129	5	0.457	---		---	40								724	bisoprolol	0.094	4	0.405	---		---	25		724	nalidixic acid	0	5
725	Gly-His-Lys	0	3	0.45	---		---	0		725	Prestwick-682	0	4	-0.452	---		---	0		725	5252917	0	2	0.455	---		---	0								725	cyproheptadine	-0.107	5	-0.404	---		---	20		725	benfluorex	0	4
726	PHA-00767505E	0.072	4	0.449	---		---	25		726	ampicillin	0.147	4	0.451	---		---	25		726	tranylcypromine	0	5	-0.455	---		---	0								726	ranitidine	-0.011	5	-0.404	---		---	20		726	spectinomycin	-0.152	4
727	liothyronine	0.102	4	-0.449	---		---	0		727	adenosine phosphate	0.15	4	0.451	---		---	25		727	nizatidine	-0.142	4	-0.455	---		---	25								727	tetroquinone	0	4	-0.404	---		---	0		727	bisoprolol	0.105	4
728	decamethonium bromide	-0.16	4	-0.449	---		---	25		728	cefalotin	0	4	-0.45	---		---	0		728	netilmicin	-0.114	4	-0.455	---		---	25								728	sotalol	0	4	-0.404	---		---	0		728	nicotinic acid	0	4
729	colforsin	0.176	5	0.449	---		---	40		729	thioperamide	0	5	0.45	---		---	0		729	bezafibrate	0.094	4	-0.455	---		---	0								729	sulfanilamide	0	4	0.404	---		---	0		729	tetryzoline	-0.11	3
730	Prestwick-984	-0.111	4	-0.448	---		---	25		730	trimethylcolchicinic acid	0	4	-0.45	---		---	0		730	PF-01378883-00	0.082	4	0.454	---		---	25								730	ganciclovir	0	4	-0.403	---		---	0		730	dienestrol	-0.12	3
731	PNU-0293363	-0.137	3	-0.448	---		---	33		731	diperodon	-0.176	3	-0.449	---		---	33		731	harman	-0.112	4	-0.454	---		---	25								731	pilocarpine	0	4	0.403	---		---	0		731	diazoxide	-0.167	5
732	benzathine benzylpenicillin	-0.179	4	-0.448	---		---	25		732	dosulepin	0	4	0.448	---		---	0		732	vinblastine	0	3	0.454	---		---	0								732	mianserin	-0.083	5	-0.403	---		---	40		732	meropenem	-0.005	4
733	Prestwick-1082	0.105	3	0.448	---		---	33		733	halofantrine	0	3	0.448	---		---	0		733	ajmaline	-0.175	3	-0.452	---		---	33								733	ethisterone	0.059	6	0.403	---		---	16		733	harpagoside	0.096	4
734	solasodine	-0.176	6	-0.447	---		---	33		734	lidoflazine	0.211	3	0.446	---		---	33		734	neomycin	0	5	-0.452	---		---	0								734	kinetin	-0.12	4	-0.402	---		---	25		734	ganciclovir	0	4
735	fenofibrate	0.122	3	0.446	---		---	33		735	sodium phenylbutyrate	0.135	7	0.446	---		---	42		735	furosemide	0	4	-0.452	---		---	0								735	bufexamac	0.132	4	0.402	---		---	25		735	nisoxetine	0.108	4
736	bezafibrate	-0.015	4	-0.446	---		---	25		736	cefmetazole	0	4	-0.446	---		---	0		736	0175029-0000	0.132	6	-0.451	---		---	0								736	isoconazole	0	5	-0.401	---		---	0		736	imidurea	0.122	3
737	maprotiline	0	4	0.445	---		---	0		737	mafenide	-0.151	5	-0.445	---		---	20		737	fursultiamine	0	4	-0.451	---		---	0								737	methocarbamol	0	3	-0.401	---		---	0		737	gabexate	-0.008	4
738	scriptaid	-0.178	3	-0.444	---		---	33		738	tranylcypromine	0.065	5	-0.445	---		---	0		738	serotonin	0	5	-0.451	---		---	0								738	fusidic acid	0	4	0.401	---		---	0		738	Prestwick-689	-0.193	4
739	epiandrosterone	0	4	-0.444	---		---	0		739	fusaric acid	0	4	-0.445	---		---	0		739	S-propranolol	-0.009	4	-0.45	---		---	25								739	ajmaline	-0.126	3	0.4	---		---	0		739	tribenoside	0.096	4
740	gelsemine	0.074	4	0.444	---		---	25		740	ceforanide	-0.137	4	-0.443	---		---	25		740	kinetin	-0.043	4	-0.45	---		---	25								740	oxyphenbutazone	0	4	0.4	---		---	0		740	etamivan	-0.015	4
741	aceclofenac	0	4	-0.444	---		---	0		741	tracazolate	0.155	4	-0.443	---		---	0		741	adenosine phosphate	0.115	4	0.45	---		---	25								741	colchicine	-0.162	6	-0.4	---		---	33		741	tubocurarine chloride	0	4
742	sulfamethoxazole	0	5	-0.443	---		---	0		742	citiolone	0.056	6	-0.442	---		---	0		742	ciprofibrate	-0.111	4	-0.449	---		---	25								742	mevalolactone	-0.194	3	-0.399	---		---	33		742	chloropyrazine	-0.016	4
743	diperodon	0	3	-0.443	---		---	0		743	zardaverine	-0.117	4	-0.441	---		---	25		743	alpha-yohimbine	-0.131	3	-0.449	---		---	33								743	hexetidine	0	4	0.399	---		---	0		743	mianserin	-0.099	5
744	15(S)-15-methylprostaglandin E2	0.074	4	0.442	---		---	25		744	pyrantel	-0.109	5	-0.441	---		---	20		744	isoniazid	-0.217	5	-0.449	---		---	40								744	STOCK1N-28457	0	3	-0.399	---		---	0		744	fluorocurarine	0	4
745	netilmicin	0.078	4	0.441	---		---	25		745	calycanthine	0	4	-0.44	---		---	0		745	bumetanide	-0.133	4	-0.448	---		---	25								745	spiradoline	0.006	4	-0.398	---		---	25		745	clindamycin	-0.233	5
746	syrosingopine	0.154	4	0.441	---		---	25		746	diflorasone	0	4	-0.44	---		---	0		746	meclofenamic acid	0	5	-0.448	---		---	0								746	aceclofenac	-0.143	4	-0.397	---		---	25		746	kinetin	0	4
747	cisapride	0.101	4	0.441	---		---	25		747	sulfadimethoxine	-0.13	5	-0.439	---		---	20		747	cefoperazone	-0.173	3	-0.447	---		---	33								747	dizocilpine	0.106	5	0.397	---		---	20		747	indapamide	-0.061	6
748	ondansetron	0.093	4	0.44	---		---	25		748	carteolol	0.078	4	0.439	---		---	25		748	sulfamethoxypyridazine	0.017	5	-0.447	---		---	20								748	iodixanol	0	3	0.397	---		---	0		748	suramin sodium	0.122	4
749	oxantel	0	4	-0.44	---		---	0		749	meclofenamic acid	0	5	-0.439	---		---	0		749	pseudopelletierine	-0.005	4	-0.447	---		---	25								749	dydrogesterone	-0.121	4	-0.396	---		---	25		749	atractyloside	-0.016	5
750	nefopam	0.171	5	0.44	---		---	40		750	naphazoline	-0.126	5	-0.439	---		---	40		750	flufenamic acid	0.054	6	-0.447	---		---	0								750	prenylamine	0.123	4	-0.396	---		---	0		750	cefotiam	0.002	4
751	proguanil	0	3	0.44	---		---	0		751	furaltadone	-0.001	6	-0.439	---		---	16		751	zomepirac	0.109	4	-0.446	---		---	0								751	ritodrine	0	4	-0.396	---		---	0		751	fludroxycortide	0.008	5
752	ganciclovir	0	4	-0.44	---		---	0		752	cefadroxil	-0.05	4	-0.438	---		---	25		752	cycloserine	0.104	4	-0.446	---		---	0								752	hydrochlorothiazide	0	5	0.396	---		---	0		752	betulin	0	3
753	ajmaline	-0.21	3	-0.44	---		---	33		753	acenocoumarol	-0.167	5	-0.438	---		---	40		753	ampicillin	0.132	4	0.446	---		---	25								753	dienestrol	-0.149	3	-0.396	---		---	33		753	N-acetyl-L-leucine	0.11	4
754	amitriptyline	0.078	6	0.439	---		---	16		754	phensuximide	-0.147	4	-0.437	---		---	25		754	adiphenine	0	5	0.445	---		---	0								754	glimepiride	-0.105	4	-0.396	---		---	25		754	Prestwick-981	-0.132	3
755	disulfiram	0.202	5	0.438	---		---	40		755	flunixin	0	5	-0.436	---		---	20		755	desoxycortone	-0.017	4	-0.445	---		---	25								755	nafcillin	-0.149	4	-0.396	---		---	25		755	lomefloxacin	-0.008	6
756	myricetin	0.103	4	0.438	---		---	25		756	nafcillin	-0.133	4	-0.436	---		---	25		756	iohexol	0.072	4	0.444	---		---	25								756	sirolimus	0.286	44	0.395	---		---	43		756	pronetalol	-0.132	4
757	ciclopirox	-0.087	4	0.437	---		---	0		757	ramifenazone	0.085	4	0.435	---		---	25		757	cefixime	-0.03	4	-0.444	---		---	25								757	prasterone	0	4	-0.395	---		---	0		757	diloxanide	0	4
758	allantoin	-0.036	5	-0.437	---		---	20		758	netilmicin	-0.129	4	-0.434	---		---	25		758	dapsone	0.113	5	0.443	---		---	20								758	naproxen	0.042	9	0.395	---		---	11		758	iohexol	0	4
759	omeprazole	0.13	4	-0.437	---		---	0		759	domperidone	0.119	4	0.433	---		---	25		759	nalbuphine	-0.054	5	-0.442	---		---	20								759	saquinavir	0	4	-0.395	---		---	0		759	rofecoxib	0.077	6
760	resveratrol	0.172	9	0.436	---		---	33		760	mevalolactone	0	3	-0.433	---		---	0		760	ipratropium bromide	0.129	3	-0.442	---		---	0								760	betulin	0	3	0.395	---		---	0		760	lumicolchicine	0	3
761	pridinol	0.135	4	-0.435	---		---	0		761	suloctidil	0.006	4	0.433	---		---	25		761	cetirizine	0.099	4	-0.442	---		---	0								761	sulfabenzamide	0	4	-0.395	---		---	0		761	perphenazine	0	5
762	(-)-MK-801	0.112	4	-0.435	---		---	0		762	cefotaxime	-0.234	5	-0.433	---		---	40		762	diphenhydramine	0.074	5	0.441	---		---	20								762	phenformin	0.178	7	0.394	---		---	42		762	butirosin	0	4
763	BCB000039	-0.052	3	-0.434	---		---	33		763	acebutolol	-0.115	5	-0.432	---		---	20		763	Prestwick-1083	0	3	-0.441	---		---	0								763	lysergol	0	4	-0.393	---		---	0		763	tetrandrine	0.05	4
764	nipecotic acid	0.126	4	-0.432	---		---	0		764	dacarbazine	0	4	-0.431	---		---	0		764	suramin sodium	-0.151	4	-0.44	---		---	25								764	0316684-0000	0.14	4	0.393	---		---	25		764	androsterone	0	4
765	ascorbic acid	0.09	4	0.432	---		---	25		765	piracetam	-0.09	4	-0.431	---		---	25		765	sulfinpyrazone	0	4	-0.44	---		---	0								765	butacaine	-0.16	4	-0.393	---		---	25		765	cyproheptadine	0.187	5
766	bisoprolol	-0.086	4	-0.432	---		---	25		766	dilazep	0	5	-0.431	---		---	0		766	fenspiride	0	5	-0.44	---		---	0								766	prilocaine	0	6	-0.393	---		---	0		766	palmatine	0	4
767	paromomycin	0.107	4	0.431	---		---	25		767	brompheniramine	0.111	4	0.43	---		---	25		767	xamoterol	0	3	-0.439	---		---	0								767	phensuximide	-0.124	4	-0.392	---		---	25		767	cyclopenthiazide	0.141	4
768	ciclacillin	0	4	-0.43	---		---	0		768	ioxaglic acid	0.136	3	0.43	---		---	33		768	dexibuprofen	0	4	-0.439	---		---	0								768	galantamine	0	4	-0.392	---		---	0		768	alfuzosin	0.001	5
769	iohexol	0.085	4	0.43	---		---	25		769	pramocaine	0.045	5	0.43	---		---	20		769	biperiden	0.083	5	0.438	---		---	20								769	nilutamide	0	4	0.392	---		---	0		769	0225151-0000	0.156	3
770	metergoline	0.112	4	0.428	---		---	25		770	yohimbine	-0.117	5	-0.43	---		---	40		770	benzthiazide	0	4	-0.438	---		---	0								770	Prestwick-981	0	3	-0.391	---		---	0		770	diflorasone	-0.09	4
771	16,16-dimethylprostaglandin E2	0.107	3	0.428	---		---	33		771	gentamicin	0	4	-0.43	---		---	0		771	halcinonide	0.126	5	-0.437	---		---	0								771	prazosin	0.193	6	0.391	---		---	33		771	mestranol	0.117	4
772	prednicarbate	-0.217	3	-0.428	---		---	33		772	fluvoxamine	-0.099	4	-0.429	---		---	25		772	hydroflumethiazide	-0.114	5	-0.437	---		---	20								772	atropine	0.109	4	-0.391	---		---	0		772	hydrastinine	0	5
773	nicardipine	0.109	4	0.427	---		---	25		773	perhexiline	0.08	4	0.429	---		---	25		773	tolbutamide	-0.161	7	-0.437	---		---	28								773	mephenytoin	0	4	0.39	---		---	0		773	azlocillin	0.137	4
774	cefotaxime	-0.192	5	-0.426	---		---	40		774	spectinomycin	-0.131	4	-0.429	---		---	25		774	fenbufen	0	6	-0.436	---		---	0								774	minocycline	0	5	0.39	---		---	0		774	procaine	0.089	5
775	piroxicam	0	4	-0.425	---		---	0		775	pentolonium	-0.04	5	-0.428	---		---	20		775	sulfamethizole	0.115	4	0.436	---		---	25								775	dantrolene	0	6	0.39	---		---	0		775	tremorine	0	4
776	(+)-chelidonine	0	4	-0.425	---		---	0		776	harmalol	-0.162	3	-0.427	---		---	33		776	enoxacin	0	4	-0.435	---		---	0								776	pipenzolate bromide	0.105	4	0.389	---		---	25		776	trimipramine	0	4
777	ketoconazole	-0.11	4	-0.425	---		---	25		777	tetryzoline	-0.234	3	-0.426	---		---	33		777	molsidomine	0	4	-0.435	---		---	0								777	dexamethasone	0.082	8	0.389	---		---	12		777	ethisterone	0.129	6
778	oxyphenbutazone	0.098	4	0.424	---		---	25		778	alpha-ergocryptine	0.072	6	0.426	---		---	16		778	loxapine	0.096	4	0.435	---		---	25								778	isoxicam	0	5	0.389	---		---	0		778	sulmazole	0	3
779	Prestwick-1083	0	3	-0.424	---		---	0		779	triamcinolone	0	5	-0.425	---		---	0		779	carcinine	-0.168	4	-0.434	---		---	25								779	mometasone	0	4	-0.388	---		---	0		779	doxepin	0.145	3
780	benserazide	-0.102	5	-0.423	---		---	20		780	hydroflumethiazide	0	5	-0.425	---		---	0		780	dicoumarol	-0.108	6	-0.434	---		---	33								780	metrifonate	-0.107	5	-0.388	---		---	20		780	proguanil	0.16	3
781	trapidil	0.126	3	-0.423	---		---	0		781	seneciphylline	0	4	-0.424	---		---	0		781	ceforanide	-0.116	4	-0.433	---		---	25								781	PNU-0293363	0.142	3	0.388	---		---	33		781	chlortetracycline	-0.075	5
782	ribavirin	0	4	-0.423	---		---	0		782	SB-203580	-0.137	5	-0.423	---		---	20		782	bupropion	0	4	-0.432	---		---	0								782	azlocillin	0	4	-0.388	---		---	0		782	demeclocycline	0	6
783	difenidol	-0.106	3	-0.422	---		---	33		783	procaine	0.064	5	-0.423	---		---	0		783	lumicolchicine	0	3	0.432	---		---	0								783	chlorprothixene	0	4	-0.388	---		---	0		783	Gly-His-Lys	0	3
784	laudanosine	-0.13	4	-0.422	---		---	25		784	profenamine	0.122	4	0.422	---		---	25		784	naphazoline	-0.135	5	-0.432	---		---	40								784	alprostadil	0	7	0.388	---		---	0		784	Prestwick-967	0	4
785	chlortetracycline	0.088	5	-0.421	---		---	0		785	vinpocetine	-0.028	4	-0.422	---		---	25		785	tobramycin	0.12	4	-0.43	---		---	0								785	5155877	-0.122	4	-0.388	---		---	25		785	bemegride	-0.118	4
786	2-aminobenzenesulfonamide	0.076	4	0.421	---		---	25		786	Prestwick-857	0	4	-0.421	---		---	0		786	atropine methonitrate	0	3	-0.43	---		---	0								786	bacampicillin	0	4	0.387	---		---	0		786	0179445-0000	0.047	8
787	acemetacin	0	4	0.421	---		---	0		787	chlorambucil	0.123	4	-0.421	---		---	0		787	diltiazem	0.059	5	-0.429	---		---	0								787	NS-398	0	3	-0.387	---		---	0		787	carbimazole	0	3
788	nicotinic acid	-0.087	4	-0.421	---		---	25		788	N6-methyladenosine	0.092	4	0.42	---		---	25		788	solanine	0.124	4	-0.428	---		---	0								788	desoxycortone	-0.024	4	-0.387	---		---	25		788	esculin	0.122	4
789	sotalol	0.075	4	-0.421	---		---	0		789	diloxanide	0.116	4	0.419	---		---	25		789	sodium phenylbutyrate	0.11	7	0.428	---		---	28								789	esculetin	0.125	3	0.386	---		---	33		789	lomustine	0.144	4
790	meticrane	0.087	5	-0.42	---		---	0		790	Prestwick-1083	0	3	-0.419	---		---	0		790	methylprednisolone	0.096	4	-0.427	---		---	0								790	thiamazole	0.053	6	0.385	---		---	16		790	merbromin	0	5
791	digoxigenin	-0.24	5	-0.419	---		---	40		791	Prestwick-664	-0.026	6	-0.419	---		---	16		791	ethotoin	0.085	6	-0.426	---		---	0								791	spectinomycin	-0.153	4	-0.384	---		---	25		791	nitrofurantoin	0.199	5
792	meclofenoxate	-0.009	6	-0.417	---		---	16		792	kinetin	0	4	-0.419	---		---	0		792	ciclacillin	-0.171	4	-0.426	---		---	25								792	isoxsuprine	0	5	-0.384	---		---	0		792	sulfamethizole	0.001	4
793	arcaine	0	4	-0.417	---		---	0		793	ketotifen	0	4	0.418	---		---	0		793	protriptyline	0.1	4	0.425	---		---	25								793	epivincamine	-0.137	4	-0.384	---		---	25		793	cefepime	0	4
794	tiratricol	-0.043	4	-0.416	---		---	25		794	suprofen	-0.186	4	-0.418	---		---	25		794	ioxaglic acid	0	3	-0.425	---		---	0								794	estrone	0	4	-0.383	---		---	0		794	meclofenamic acid	0.006	5
795	serotonin	-0.104	5	-0.416	---		---	20		795	isoniazid	-0.142	5	-0.418	---		---	20		795	fluorometholone	0.169	4	-0.425	---		---	0								795	loracarbef	-0.121	4	-0.383	---		---	25		795	scoulerine	-0.128	4
796	halofantrine	-0.196	3	-0.415	---		---	33		796	fenspiride	0.086	5	-0.418	---		---	0		796	colforsin	0.065	5	0.424	---		---	40								796	lynestrenol	0.093	5	0.383	---		---	40		796	pivmecillinam	0.098	4
797	dimethadione	-0.042	4	-0.415	---		---	25		797	lumicolchicine	0	3	0.416	---		---	0		797	trimethoprim	-0.145	5	-0.424	---		---	20								797	10-methoxyharmalan	0.132	4	0.382	---		---	25		797	dicycloverine	0.076	5
798	fluorometholone	0.054	4	-0.414	---		---	25		798	phenindione	0.086	4	0.415	---		---	25		798	calcium pantothenate	-0.025	4	-0.423	---		---	25								798	iopanoic acid	0	4	-0.381	---		---	0		798	enoxacin	0	4
799	thiamazole	-0.091	6	-0.414	---		---	16		799	PF-00539758-00	0	3	0.414	---		---	0		799	2-aminobenzenesulfonamide	0	4	0.422	---		---	0								799	alfuzosin	0	5	-0.381	---		---	0		799	C-75	0	4
800	indapamide	-0.119	6	-0.413	---		---	33		800	metitepine	0.063	4	0.413	---		---	25		800	harmalol	-0.137	3	-0.422	---		---	33								800	homochlorcyclizine	0	4	-0.381	---		---	0		800	ampyrone	-0.012	5
801	colchicine	-0.102	6	-0.413	---		---	33		801	ursolic acid	0.114	4	0.413	---		---	25		801	flunixin	-0.068	5	-0.421	---		---	20								801	nitrendipine	0	5	0.38	---		---	0		801	alprenolol	0.112	4
802	cyclopentolate	-0.118	4	-0.412	---		---	25		802	tetramisole	0	4	-0.413	---		---	0		802	colchicine	-0.202	6	-0.421	---		---	33								802	nicergoline	0.215	5	0.38	---		---	40		802	conessine	-0.082	4
803	amoxapine	-0.103	5	-0.412	---		---	20		803	atropine methonitrate	0	3	-0.412	---		---	0		803	tocainide	0	4	-0.421	---		---	0								803	carbenoxolone	0	4	0.38	---		---	0		803	isradipine	0.132	4
804	pempidine	-0.048	5	-0.412	---		---	20		804	sulfafurazole	0	5	-0.412	---		---	0		804	PF-00875133-00	0	3	0.421	---		---	0								804	isometheptene	-0.112	4	0.38	---		---	0		804	fusidic acid	0.085	4
805	methanthelinium bromide	-0.144	4	-0.412	---		---	25		805	cycloserine	0.106	4	-0.412	---		---	0		805	brompheniramine	0.072	4	0.42	---		---	25								805	valproic acid	0.218	57	0.38	---		---	38		805	R-atenolol	0	4
806	oxetacaine	-0.043	5	-0.411	---		---	20		806	diethylcarbamazine	0	4	-0.412	---		---	0		806	scopolamine N-oxide	0.01	5	-0.42	---		---	20								806	alclometasone	0	4	-0.379	---		---	0		806	picrotoxinin	0	4
807	Prestwick-664	-0.097	6	-0.411	---		---	33		807	fenbufen	-0.064	6	-0.411	---		---	16		807	debrisoquine	-0.125	4	-0.42	---		---	25								807	dicoumarol	-0.071	6	-0.379	---		---	16		807	betazole	-0.027	5
808	nicergoline	0.073	5	0.41	---		---	20		808	megestrol	0	4	-0.411	---		---	0		808	BCB000038	-0.138	4	-0.419	---		---	25								808	adrenosterone	-0.009	4	-0.378	---		---	25		808	mafenide	-0.125	5
809	staurosporine	0	4	0.408	---		---	0		809	orlistat	-0.17	5	-0.411	---		---	40		809	Trolox C	-0.101	4	-0.419	---		---	25								809	gabapentin	0	4	-0.377	---		---	0		809	sodium phenylbutyrate	0.167	7
810	geldanamycin	0.066	15	0.408	---		---	33		810	PF-00875133-00	0	3	0.411	---		---	0		810	ondansetron	0.082	4	0.419	---		---	25								810	acepromazine	0.144	4	-0.377	---		---	0		810	gliquidone	-0.124	4
811	merbromin	-0.122	5	-0.408	---		---	20		811	16,16-dimethylprostaglandin E2	0	3	-0.41	---		---	0		811	AG-012559	-0.076	3	-0.419	---		---	33								811	dimethadione	0	4	-0.376	---		---	0		811	betamethasone	0	3
812	(+/-)-catechin	0.078	4	0.408	---		---	25		812	tamoxifen	0.051	7	0.41	---		---	42		812	digoxigenin	-0.196	5	-0.418	---		---	40								812	6-bromoindirubin-3'-oxime	-0.096	7	-0.376	---		---	28		812	harmaline	0	4
813	tetryzoline	0	3	-0.408	---		---	0		813	methazolamide	0.098	4	-0.41	---		---	0		813	pilocarpine	-0.136	4	-0.418	---		---	25								813	tenoxicam	0	4	0.376	---		---	0		813	metoclopramide	-0.093	6
814	Prestwick-682	0.136	4	0.407	---		---	25		814	tocainide	-0.121	4	-0.409	---		---	25		814	bemegride	0	4	-0.418	---		---	0								814	bupropion	0	4	-0.375	---		---	0		814	desoxycortone	0	4
815	tolmetin	-0.135	4	-0.405	---		---	25		815	sulfasalazine	0.138	5	0.409	---		---	40		815	skimmianine	0.083	4	-0.417	---		---	0								815	pirenzepine	0	5	0.375	---		---	0		815	acenocoumarol	0.092	5
816	scopolamine	0	4	-0.405	---		---	0		816	(-)-MK-801	0.126	4	-0.409	---		---	0		816	seneciphylline	0	4	-0.414	---		---	0								816	terbutaline	0	4	-0.375	---		---	0		816	citalopram	0.102	4
817	meprylcaine	0.12	4	0.405	---		---	25		817	niridazole	-0.006	4	-0.409	---		---	25		817	fusaric acid	0	4	-0.414	---		---	0								817	thioperamide	-0.083	5	0.374	---		---	0		817	mesoridazine	0.071	4
818	bendroflumethiazide	-0.168	6	-0.404	---		---	33		818	ethionamide	0	3	-0.409	---		---	0		818	iopamidol	0	4	-0.414	---		---	0								818	pseudopelletierine	0.16	4	-0.374	---		---	0		818	hydroxyachillin	-0.138	4
819	melatonin	0	4	-0.403	---		---	0		819	norethisterone	0.072	4	-0.408	---		---	0		819	alclometasone	0	4	0.414	---		---	0								819	oxaprozin	0.109	6	-0.374	---		---	0		819	tobramycin	0	4
820	novobiocin	-0.241	9	-0.403	---		---	44		820	gramine	0	4	-0.408	---		---	0		820	hydrastinine	-0.019	5	-0.414	---		---	40								820	clenbuterol	0.179	5	0.374	---		---	40		820	triamcinolone	-0.095	5
821	enilconazole	-0.042	4	0.403	---		---	25		821	calcium folinate	0.013	5	0.407	---		---	40		821	dl-alpha tocopherol	0.093	4	0.412	---		---	25								821	metformin	0.038	10	0.374	---		---	10		821	famprofazone	0.083	6
822	calcium folinate	-0.062	5	0.402	---		---	20		822	bisoprolol	0	4	-0.407	---		---	0		822	PF-00539758-00	0	3	0.412	---		---	0								822	clomifene	0	4	-0.374	---		---	0		822	tridihexethyl	0.148	4
823	pralidoxime	0.082	4	0.402	---		---	25		823	dicloxacillin	0.091	4	0.407	---		---	25		823	tetryzoline	-0.192	3	-0.412	---		---	33								823	clemizole	0	5	-0.373	---		---	0		823	5279552	0	2
824	glibenclamide	-0.032	4	-0.402	---		---	25		824	cefoperazone	-0.193	3	-0.406	---		---	33		824	mevalolactone	0	3	-0.411	---		---	0								824	cefixime	0	4	-0.373	---		---	0		824	tracazolate	0.16	4
825	cefalexin	0.128	5	-0.402	---		---	0		825	bacampicillin	-0.093	4	-0.406	---		---	25		825	aciclovir	0.064	6	0.41	---		---	16								825	valdecoxib	0	3	-0.372	---		---	0		825	Chicago Sky Blue 6B	-0.116	4
826	nialamide	0	4	-0.402	---		---	0		826	loxapine	0.107	4	0.405	---		---	25		826	methapyrilene	0.085	4	-0.41	---		---	0								826	quinpirole	-0.125	4	0.372	---		---	0		826	amoxicillin	0.051	4
827	etilefrine	-0.132	4	-0.401	---		---	25		827	tobramycin	0	4	-0.405	---		---	0		827	piperine	-0.005	4	-0.41	---		---	25								827	noretynodrel	0.143	4	-0.372	---		---	0		827	cefalexin	0.098	5
828	(-)-atenolol	0	4	-0.4	---		---	0		828	(+)-chelidonine	-0.155	4	-0.405	---		---	25		828	aminophenazone	-0.099	5	-0.409	---		---	20								828	Prestwick-674	0.071	6	-0.372	---		---	0		828	lidoflazine	0.146	3
829	atropine methonitrate	0.121	3	0.4	---		---	33		829	Prestwick-689	-0.177	4	-0.405	---		---	25		829	ethionamide	0	3	-0.407	---		---	0								829	BCB000039	0	3	-0.372	---		---	0		829	sulfachlorpyridazine	0	5
830	CP-320650-01	0.165	8	0.399	---		---	37		830	ursodeoxycholic acid	0.114	3	-0.404	---		---	0		830	vinburnine	-0.126	4	-0.406	---		---	25								830	CP-690334-01	0.182	8	0.371	---		---	37		830	levonorgestrel	0.057	6
831	tropine	0	4	0.399	---		---	0		831	bezafibrate	0.132	4	-0.404	---		---	0		831	etiocholanolone	0.057	6	0.406	---		---	33								831	metanephrine	-0.135	5	-0.371	---		---	40		831	nilutamide	0	4
832	calcium pantothenate	0.03	4	-0.398	---		---	25		832	lidocaine	-0.105	5	-0.404	---		---	20		832	carbenoxolone	-0.135	4	-0.405	---		---	25								832	azathioprine	0.055	7	0.371	---		---	14		832	roxarsone	0.088	4
833	azacyclonol	0.06	5	0.398	---		---	40		833	todralazine	0	5	-0.402	---		---	0		833	raubasine	0	4	-0.404	---		---	0								833	iocetamic acid	0	4	0.371	---		---	0		833	5194442	0	4
834	trioxysalen	0.131	4	-0.397	---		---	0		834	atovaquone	-0.081	3	-0.402	---		---	33		834	prednisolone	-0.112	5	-0.402	---		---	20								834	pentamidine	0	5	-0.37	---		---	0		834	clidinium bromide	0	4
835	josamycin	-0.114	5	-0.396	---		---	20		835	etamsylate	0.074	4	-0.402	---		---	0		835	(-)-atenolol	0	4	-0.402	---		---	0								835	niridazole	0	4	-0.37	---		---	0		835	mephenytoin	0	4
836	etofenamate	0.018	4	-0.396	---		---	25		836	ciclacillin	-0.172	4	-0.401	---		---	25		836	butamben	0.1	4	0.402	---		---	25								836	cytisine	-0.112	4	-0.37	---		---	25		836	3-acetylcoumarin	0	5
837	diphemanil metilsulfate	0.087	5	0.396	---		---	20		837	SC-58125	0.088	4	0.401	---		---	25		837	metyrapone	0.07	4	-0.402	---		---	0								837	rescinnamine	0.238	3	0.37	---		---	33		837	pyrithyldione	0	4
838	gibberellic acid	-0.083	4	-0.396	---		---	25		838	pheniramine	-0.197	5	-0.4	---		---	40		838	altretamine	0	4	-0.401	---		---	0								838	zardaverine	-0.129	4	-0.369	---		---	25		838	metrizamide	0	4
839	piperacetazine	0.13	4	0.396	---		---	25		839	memantine	0.086	4	0.399	---		---	25		839	ursolic acid	0.118	4	0.401	---		---	25								839	gliclazide	0.167	4	-0.369	---		---	0		839	kanamycin	0.098	4
840	tolazoline	0.079	5	-0.395	---		---	0		840	idoxuridine	0	5	-0.399	---		---	0		840	benserazide	-0.105	5	-0.401	---		---	20								840	pyridoxine	0.114	4	-0.369	---		---	0		840	meprylcaine	0	4
841	benzocaine	-0.11	4	-0.395	---		---	25		841	minocycline	0.265	5	0.399	---		---	40		841	memantine	0.079	4	0.401	---		---	25								841	5194442	0	4	0.368	---		---	0		841	dropropizine	0	4
842	tiabendazole	0.106	4	-0.395	---		---	0		842	CP-944629	-0.025	4	-0.398	---		---	25		842	cyproheptadine	0.238	5	0.401	---		---	40								842	sulfamethoxypyridazine	0.069	5	-0.367	---		---	0		842	zardaverine	0	4
843	aminophenazone	0.102	5	-0.395	---		---	0		843	fluorocurarine	0.089	4	0.398	---		---	25		843	mephenytoin	-0.141	4	-0.401	---		---	25								843	altizide	0	4	-0.367	---		---	0		843	boldine	0	4
844	cinchonidine	-0.166	4	-0.395	---		---	25		844	diphenhydramine	-0.122	5	-0.398	---		---	20		844	metacycline	0.077	4	0.4	---		---	25								844	fenoprofen	0	6	-0.367	---		---	0		844	seneciphylline	0	4
845	vinpocetine	0.001	4	-0.395	---		---	25		845	sulfinpyrazone	0.071	4	-0.398	---		---	0		845	morantel	0.103	5	-0.4	---		---	0								845	strophanthidin	0	4	-0.366	---		---	0		845	tolfenamic acid	0.006	4
846	phthalylsulfathiazole	0.086	5	-0.395	---		---	0		846	prednisolone	-0.212	5	-0.398	---		---	40		846	thalidomide	0	7	-0.4	---		---	0								846	bromopride	0	6	-0.366	---		---	0		846	etilefrine	-0.132	4
847	gramine	0.1	4	-0.393	---		---	0		847	homatropine	0	5	-0.397	---		---	0		847	saquinavir	0.111	4	0.398	---		---	25								847	diprophylline	-0.015	5	0.366	---		---	20		847	cefazolin	0	5
848	pentoxifylline	-0.318	5	-0.393	---		---	40		848	meglumine	-0.052	4	-0.397	---		---	25		848	idazoxan	0.099	4	0.397	---		---	25								848	moracizine	-0.027	4	-0.366	---		---	25		848	memantine	0	4
849	methylergometrine	0.109	4	-0.393	---		---	0		849	bromperidol	0.135	3	0.396	---		---	33		849	ramipril	0	4	-0.397	---		---	0								849	colecalciferol	0.088	4	-0.366	---		---	0		849	dydrogesterone	0	4
850	lovastatin	-0.199	4	-0.392	---		---	25		850	chenodeoxycholic acid	-0.164	4	-0.396	---		---	25		850	(+/-)-catechin	0	4	-0.397	---		---	0								850	16-phenyltetranorprostaglandin E2	0	4	0.366	---		---	0		850	bicuculline	0	4
851	procaine	0.066	5	-0.392	---		---	0		851	cyproheptadine	0.258	5	0.395	---		---	40		851	fenbendazole	-0.03	4	0.397	---		---	25								851	mebeverine	0	4	0.366	---		---	0		851	chlorhexidine	0.012	5
852	CP-690334-01	0.149	8	0.392	---		---	37		852	N-acetyl-L-aspartic acid	0	4	0.395	---		---	0		852	pirinixic acid	0.096	5	-0.395	---		---	20								852	aminophenazone	0	5	-0.366	---		---	0		852	N-acetylmuramic acid	0	4
853	ioxaglic acid	0	3	0.391	---		---	0		853	tyloxapol	0.089	4	-0.395	---		---	0		853	acenocoumarol	-0.108	5	-0.395	---		---	20								853	alexidine	0	4	-0.365	---		---	0		853	flunarizine	0.172	4
854	oxaprozin	0.106	6	0.391	---		---	33		854	iocetamic acid	0.092	4	0.395	---		---	25		854	pentolonium	-0.021	5	-0.394	---		---	20								854	fosfosal	0	4	-0.365	---		---	0		854	betonicine	0	6
855	carbimazole	0	3	-0.39	---		---	0		855	xylazine	0	4	-0.394	---		---	0		855	methyldopa	0	5	-0.394	---		---	0								855	novobiocin	0.088	9	0.364	---		---	33		855	PHA-00816795	0	2
856	PF-00875133-00	-0.185	3	-0.389	---		---	33		856	pilocarpine	-0.151	4	-0.394	---		---	25		856	Prestwick-664	-0.01	6	-0.394	---		---	16								856	furazolidone	-0.096	4	0.364	---		---	0		856	bretylium tosilate	-0.096	4
857	levodopa	-0.056	5	-0.389	---		---	40		857	benzathine benzylpenicillin	-0.146	4	-0.393	---		---	25		857	SC-58125	0	4	-0.393	---		---	0								857	levodopa	0	5	-0.364	---		---	0		857	alverine	-0.128	4
858	gemfibrozil	0.089	5	-0.389	---		---	0		858	nimodipine	-0.007	4	0.393	---		---	25		858	doxylamine	0.089	5	-0.392	---		---	0								858	bucladesine	0.085	6	0.363	---		---	16		858	paracetamol	0.102	4
859	crotamiton	0.114	4	-0.389	---		---	0		859	testosterone	0.181	5	0.393	---		---	40		859	PF-00562151-00	-0.122	8	-0.392	---		---	25								859	norcyclobenzaprine	0.135	4	-0.363	---		---	0		859	chlorpropamide	-0.06	6
860	methyldopa	0	5	-0.389	---		---	0		860	GW-8510	0.135	4	-0.392	---		---	0		860	metitepine	0	4	0.392	---		---	0								860	cinnarizine	-0.13	4	-0.363	---		---	25		860	3-nitropropionic acid	0.068	4
861	procainamide	-0.098	4	-0.389	---		---	25		861	trimethobenzamide	-0.072	5	0.392	---		---	20		861	napelline	-0.027	4	-0.392	---		---	25								861	tolazamide	0	3	0.363	---		---	0		861	sulfadiazine	0	5
862	pentoxyverine	0.085	4	-0.388	---		---	0		862	flufenamic acid	0.065	6	-0.392	---		---	0		862	aconitine	0.096	4	0.392	---		---	25								862	amoxicillin	0.091	4	-0.363	---		---	0		862	pirinixic acid	-0.097	5
863	sulfamethoxypyridazine	0.072	5	-0.388	---		---	0		863	Prestwick-642	-0.145	4	-0.392	---		---	25		863	quinidine	0.131	3	0.391	---		---	33								863	ethosuximide	0	4	-0.363	---		---	0		863	levodopa	-0.014	5
864	folic acid	-0.235	4	-0.387	---		---	25		864	Prestwick-864	0	4	-0.392	---		---	0		864	griseofulvin	0	5	-0.391	---		---	0								864	flumequine	-0.122	4	-0.362	---		---	25		864	tiabendazole	0.109	4
865	etifenin	0.081	4	0.386	---		---	25		865	iopamidol	-0.114	4	-0.391	---		---	25		865	isocorydine	0	4	-0.391	---		---	0								865	fenoterol	0	3	-0.361	---		---	0		865	2-aminobenzenesulfonamide	-0.114	4
866	cefoperazone	-0.212	3	-0.386	---		---	33		866	zalcitabine	0.102	4	0.391	---		---	25		866	(+)-chelidonine	0	4	-0.39	---		---	0								866	methapyrilene	0.117	4	-0.361	---		---	0		866	F0447-0125	0	4
867	PHA-00745360	0.005	8	0.386	---		---	25		867	verapamil	0.106	6	0.39	---		---	33		867	Prestwick-1103	-0.132	4	-0.389	---		---	25								867	metixene	0.11	4	0.361	---		---	25		867	ondansetron	0	4
868	metamizole sodium	-0.065	6	-0.385	---		---	16		868	digoxigenin	-0.124	5	-0.39	---		---	20		868	androsterone	-0.131	4	-0.389	---		---	25								868	PHA-00851261E	0	8	-0.361	---		---	0		868	AR-A014418	-0.233	3
869	harmine	-0.073	4	-0.385	---		---	25		869	pempidine	-0.002	5	-0.389	---		---	20		869	tetroquinone	0.093	4	0.389	---		---	25								869	metrizamide	-0.122	4	-0.361	---		---	25		869	triflupromazine	-0.11	4
870	dexpanthenol	0.086	4	0.384	---		---	25		870	amylocaine	0	5	-0.389	---		---	0		870	guanethidine	0	3	-0.388	---		---	0								870	lincomycin	-0.152	3	-0.36	---		---	33		870	vinburnine	-0.134	4
871	cyclizine	0	4	-0.384	---		---	0		871	sulfaguanidine	-0.065	5	-0.389	---		---	40		871	glycopyrronium bromide	0	5	-0.388	---		---	0								871	arecoline	-0.138	4	-0.36	---		---	25		871	octopamine	-0.126	4
872	4-hydroxyphenazone	0.01	5	0.382	---		---	40		872	pipenzolate bromide	0.087	4	-0.387	---		---	0		872	orlistat	-0.154	5	-0.387	---		---	40								872	betamethasone	0	3	-0.36	---		---	0		872	cefaclor	0	4
873	0297417-0002B	0.185	3	0.382	---		---	33		873	timolol	0	4	0.387	---		---	0		873	carteolol	0.07	4	0.387	---		---	25								873	tetrahydroalstonine	0.112	4	0.359	---		---	25		873	proglumide	0.103	5
874	tobramycin	0.002	4	-0.381	---		---	25		874	acetylsalicylic acid	0.025	13	-0.386	---		---	7		874	azaperone	0.068	4	-0.387	---		---	0								874	dextromethorphan	0.091	4	-0.359	---		---	0		874	PF-00562151-00	-0.041	8
875	prochlorperazine	0.065	16	0.381	---		---	31		875	colchicine	-0.207	6	-0.386	---		---	33		875	cefotaxime	-0.122	5	-0.386	---		---	40								875	mecamylamine	0	3	0.359	---		---	0		875	erythromycin	-0.126	5
876	cetirizine	0.157	4	-0.38	---		---	0		876	naltrexone	0	5	-0.386	---		---	0		876	zimeldine	0.057	5	-0.386	---		---	0								876	chlorhexidine	-0.121	5	0.359	---		---	0		876	quipazine	0	4
877	isoflupredone	-0.222	3	-0.379	---		---	33		877	atractyloside	-0.241	5	-0.386	---		---	40		877	sulfamerazine	-0.186	5	-0.385	---		---	40								877	flavoxate	0	4	-0.358	---		---	0		877	puromycin	0.153	4
878	zuclopenthixol	-0.131	4	-0.378	---		---	25		878	molsidomine	-0.107	4	-0.386	---		---	25		878	Prestwick-689	-0.169	4	-0.385	---		---	25								878	nomifensine	0	5	-0.358	---		---	0		878	naltrexone	-0.133	5
879	tiaprofenic acid	-0.006	4	-0.378	---		---	25		879	gelsemine	0	4	-0.385	---		---	0		879	phenelzine	-0.021	6	-0.385	---		---	16								879	monastrol	0.068	8	0.358	---		---	25		879	tranexamic acid	0.083	5
880	PF-01378883-00	0.084	4	0.377	---		---	25		880	trimetazidine	0.075	4	-0.385	---		---	0		880	methoxamine	0	4	-0.384	---		---	0								880	butirosin	0.099	4	0.358	---		---	25		880	terbutaline	0	4
881	proxymetacaine	-0.128	4	-0.377	---		---	25		881	Trolox C	-0.052	4	-0.385	---		---	25		881	ethosuximide	0	4	-0.384	---		---	0								881	AR-A014418	-0.214	3	-0.358	---		---	33		881	oxolinic acid	0	5
882	tetracaine	-0.172	3	-0.377	---		---	33		882	genistein	-0.192	17	-0.384	---		---	47		882	cimetidine	0.073	5	0.384	---		---	20								882	levocabastine	0	4	-0.358	---		---	0		882	dicloxacillin	0.097	4
883	zomepirac	0.097	4	-0.376	---		---	0		883	altretamine	-0.11	4	-0.384	---		---	25		883	nimodipine	0	4	0.384	---		---	25								883	boldine	0	4	-0.357	---		---	0		883	ifosfamide	0	3
884	Prestwick-860	0.085	4	-0.376	---		---	0		884	zomepirac	0.116	4	-0.384	---		---	0		884	phthalylsulfathiazole	0.072	5	-0.383	---		---	0								884	cefalexin	0.127	5	-0.357	---		---	0		884	nitrendipine	0	5
885	memantine	-0.155	4	-0.376	---		---	25		885	carmustine	0.176	3	0.384	---		---	33		885	16-phenyltetranorprostaglandin E2	0	4	-0.382	---		---	0								885	paracetamol	0	4	-0.357	---		---	0		885	gabapentin	0	4
886	minocycline	0.005	5	0.376	---		---	40		886	tubocurarine chloride	0.119	4	0.384	---		---	25		886	theophylline	0.07	4	0.382	---		---	25								886	alpha-estradiol	-0.004	16	-0.357	---		---	6		886	naftidrofuryl	0	4
887	galantamine	0	4	-0.375	---		---	0		887	cimetidine	0	5	-0.384	---		---	0		887	triflupromazine	0.076	4	0.382	---		---	25								887	budesonide	0	4	-0.357	---		---	0		887	(-)-isoprenaline	0.113	4
888	dacarbazine	0.073	4	-0.375	---		---	0		888	xamoterol	0	3	-0.382	---		---	0		888	atractyloside	0	5	-0.382	---		---	0								888	betonicine	-0.113	6	-0.357	---		---	33		888	PF-00875133-00	0	3
889	meclocycline	-0.121	4	0.374	---		---	0		889	0317956-0000	0.074	8	0.382	---		---	37		889	nocodazole	-0.062	6	0.381	---		---	16								889	naloxone	0	6	-0.357	---		---	0		889	lidocaine	-0.216	5
890	stachydrine	0	4	-0.374	---		---	0		890	doxylamine	-0.122	5	-0.381	---		---	40		890	cytisine	-0.116	4	-0.381	---		---	25								890	guanethidine	0.151	3	0.357	---		---	33		890	fenbendazole	0	4
891	terconazole	-0.112	4	-0.374	---		---	25		891	terfenadine	0.069	3	0.381	---		---	33		891	risperidone	0.166	3	0.381	---		---	33								891	adipiodone	0	4	0.356	---		---	0		891	sulfanilamide	0.033	4
892	eticlopride	0.145	4	0.374	---		---	25		892	debrisoquine	-0.155	4	-0.381	---		---	25		892	procainamide	0	4	-0.38	---		---	0								892	mepyramine	0	4	-0.356	---		---	0		892	tenoxicam	0	4
893	acetohexamide	0.118	4	-0.373	---		---	0		893	liothyronine	0.083	4	-0.381	---		---	0		893	alvespimycin	0.096	12	0.38	---		---	25								893	pyrantel	0	5	-0.356	---		---	0		893	flumequine	-0.148	4
894	Prestwick-559	0	3	-0.373	---		---	0		894	mephenytoin	0	4	-0.38	---		---	0		894	atovaquone	-0.138	3	-0.379	---		---	33								894	riluzole	0.078	5	0.356	---		---	20		894	methanthelinium bromide	-0.097	4
895	clenbuterol	-0.231	5	-0.373	---		---	40		895	dextromethorphan	0.122	4	-0.38	---		---	0		895	benzathine benzylpenicillin	0	4	-0.378	---		---	0								895	chloroquine	0.008	4	-0.356	---		---	25		895	tetracaine	-0.136	3
896	benzylpenicillin	0.087	4	-0.373	---		---	0		896	urapidil	0.096	4	-0.379	---		---	0		896	lanatoside C	-0.018	6	-0.378	---		---	16								896	pepstatin	0	4	0.355	---		---	0		896	clomifene	0.196	4
897	alverine	0	4	-0.372	---		---	0		897	tremorine	-0.009	4	-0.378	---		---	25		897	biotin	0.122	3	0.377	---		---	33								897	colforsin	0.16	5	0.355	---		---	20		897	loxapine	-0.113	4
898	androsterone	-0.138	4	-0.372	---		---	25		898	fendiline	0.137	3	0.377	---		---	33		898	levobunolol	0.109	4	0.376	---		---	25								898	etilefrine	0	4	0.355	---		---	0		898	benzonatate	0.09	5
899	sulfathiazole	-0.029	5	-0.372	---		---	20		899	rimexolone	0.15	4	-0.376	---		---	0		899	Prestwick-685	0.055	5	-0.376	---		---	0								899	doxycycline	0.098	5	0.354	---		---	40		899	raubasine	0.117	4
900	fluorocurarine	-0.122	4	-0.372	---		---	25		900	iopromide	-0.163	4	-0.376	---		---	25		900	acepromazine	0.137	4	0.376	---		---	25								900	PHA-00846566E	0	3	-0.354	---		---	0		900	biperiden	0	5
901	probenecid	0	4	0.371	---		---	0		901	bephenium hydroxynaphthoate	0	5	-0.375	---		---	0		901	josamycin	-0.084	5	-0.376	---		---	20								901	bumetanide	-0.099	4	0.354	---		---	0		901	riboflavin	0.145	4
902	STOCK1N-28457	-0.122	3	-0.371	---		---	33		902	metoclopramide	-0.11	6	-0.375	---		---	16		902	levodopa	-0.026	5	-0.376	---		---	20								902	fursultiamine	0	4	-0.354	---		---	0		902	myricetin	-0.116	4
903	Prestwick-692	0	4	-0.371	---		---	0		903	oxantel	0	4	0.374	---		---	0		903	pargyline	0.118	4	-0.375	---		---	0								903	guaifenesin	0.069	6	0.353	---		---	16		903	lynestrenol	0.11	5
904	baclofen	-0.043	5	-0.37	---		---	20		904	harmaline	-0.117	4	-0.374	---		---	25		904	flavoxate	-0.017	4	-0.374	---		---	25								904	scoulerine	0	4	-0.353	---		---	0		904	amrinone	-0.109	4
905	trifluridine	0	4	0.37	---		---	0		905	tiaprofenic acid	-0.056	4	-0.374	---		---	25		905	Prestwick-682	0	4	-0.373	---		---	0								905	acetohexamide	0.123	4	0.353	---		---	25		905	probenecid	0.056	4
906	anisomycin	0.083	4	-0.369	---		---	0		906	pyrithyldione	0	4	-0.374	---		---	0		906	methylergometrine	-0.097	4	-0.373	---		---	25								906	gliquidone	0	4	-0.353	---		---	0		906	meclofenoxate	0	6
907	santonin	0	4	-0.369	---		---	0		907	calcium pantothenate	0.111	4	-0.373	---		---	0		907	diloxanide	0.126	4	0.372	---		---	25								907	3-acetylcoumarin	0.075	5	-0.353	---		---	0		907	estriol	0.006	4
908	ketotifen	0.068	4	0.369	---		---	25		908	lactobionic acid	0	4	-0.373	---		---	0		908	pyridoxine	0.1	4	-0.372	---		---	0								908	gallamine triethiodide	0	5	-0.353	---		---	0		908	pheniramine	0.01	5
909	oxolamine	0.12	4	0.369	---		---	25		909	pirinixic acid	0.082	5	-0.373	---		---	20		909	pipenzolate bromide	0.105	4	-0.372	---		---	0								909	deptropine	0.12	4	0.352	---		---	25		909	benserazide	0	5
910	fusidic acid	0.103	4	0.368	---		---	25		910	thiamphenicol	-0.135	5	-0.372	---		---	20		910	harmaline	-0.097	4	-0.371	---		---	25								910	amodiaquine	0.156	4	0.352	---		---	25		910	cefotaxime	-0.167	5
911	dicloxacillin	-0.084	4	-0.368	---		---	25		911	alfuzosin	0.071	5	-0.372	---		---	0		911	norethisterone	0.085	4	-0.371	---		---	0								911	primidone	0	4	-0.352	---		---	0		911	sulfadimethoxine	-0.066	5
912	podophyllotoxin	0	4	0.368	---		---	0		912	3-acetamidocoumarin	-0.175	4	-0.371	---		---	25		912	iodixanol	-0.148	3	-0.371	---		---	33								912	zoxazolamine	0.014	4	-0.352	---		---	25		912	oxamniquine	-0.083	4
913	iopanoic acid	-0.049	4	-0.368	---		---	25		913	nocodazole	-0.057	6	0.371	---		---	16		913	succinylsulfathiazole	0	4	-0.37	---		---	0								913	harman	0	4	-0.352	---		---	0		913	isosorbide	0	4
914	trimethoprim	-0.042	5	-0.367	---		---	20		914	Prestwick-967	-0.131	4	-0.37	---		---	25		914	homatropine	-0.122	5	-0.37	---		---	20								914	arcaine	0	4	0.352	---		---	0		914	lymecycline	0.095	4
915	thioproperazine	-0.087	5	-0.367	---		---	20		915	fenofibrate	0.063	3	0.37	---		---	33		915	nifenazone	-0.236	5	-0.37	---		---	40								915	phenylpropanolamine	0.116	4	0.35	---		---	25		915	prednisolone	-0.135	5
916	sulfaguanidine	0.073	5	-0.366	---		---	0		916	talampicillin	0.103	4	-0.369	---		---	0		916	dosulepin	-0.123	4	-0.37	---		---	25								916	0179445-0000	0.048	8	-0.35	---		---	0		916	amylocaine	-0.139	5
917	Chicago Sky Blue 6B	-0.119	4	-0.365	---		---	25		917	streptozocin	-0.171	4	-0.369	---		---	25		917	quinethazone	-0.039	4	-0.369	---		---	25								917	sulfaphenazole	0	4	-0.349	---		---	0		917	diphemanil metilsulfate	-0.211	5
918	atractyloside	-0.114	5	-0.365	---		---	20		918	CP-863187	0.117	4	0.369	---		---	25		918	carbarsone	-0.105	4	-0.368	---		---	25								918	glycopyrronium bromide	-0.094	5	-0.349	---		---	20		918	alclometasone	0.078	4
919	acacetin	-0.002	6	-0.365	---		---	16		919	carisoprodol	-0.133	4	-0.367	---		---	25		919	domperidone	0.097	4	0.368	---		---	25								919	seneciphylline	0	4	-0.349	---		---	0		919	alpha-yohimbine	0	3
920	tocainide	-0.139	4	-0.365	---		---	25		920	pergolide	-0.171	4	-0.366	---		---	25		920	pheniramine	-0.038	5	-0.368	---		---	20								920	adenosine phosphate	0	4	0.349	---		---	0		920	zaprinast	0	4
921	alfadolone	-0.251	3	-0.364	---		---	33		921	clemastine	0.037	3	0.366	---		---	33		921	corbadrine	-0.053	4	-0.368	---		---	25								921	vigabatrin	-0.148	3	-0.348	---		---	33		921	alpha-ergocryptine	0.058	6
922	labetalol	-0.032	4	-0.364	---		---	25		922	karakoline	0.058	6	0.365	---		---	16		922	riboflavin	0.115	4	-0.368	---		---	0								922	ampicillin	-0.117	4	-0.348	---		---	25		922	ribostamycin	0	4
923	AH-23848	0.097	3	0.364	---		---	33		923	raubasine	-0.116	4	-0.365	---		---	25		923	triamterene	0.255	5	0.368	---		---	40								923	naftopidil	0.124	3	-0.348	---		---	0		923	alexidine	0	4
924	thiamine	-0.092	3	-0.364	---		---	33		924	etifenin	0.088	4	-0.364	---		---	0		924	imipenem	0.116	4	-0.367	---		---	0								924	metolazone	-0.123	5	-0.347	---		---	20		924	carbenoxolone	-0.09	4
925	asiaticoside	0.125	4	0.364	---		---	25		925	demeclocycline	0.078	6	-0.364	---		---	0		925	PNU-0293363	0.134	3	0.367	---		---	33								925	ursolic acid	0	4	0.347	---		---	0		925	biotin	0.104	3
926	altretamine	0	4	-0.363	---		---	0		926	reserpine	0.156	3	0.364	---		---	33		926	gelsemine	0.063	4	0.367	---		---	25								926	propidium iodide	0	4	0.347	---		---	0		926	dexpanthenol	-0.1	4
927	flunixin	-0.056	5	-0.361	---		---	40		927	napelline	0	4	-0.364	---		---	25		927	indoprofen	-0.107	4	-0.366	---		---	25								927	citiolone	0.053	6	-0.347	---		---	0		927	tiapride	-0.096	5
928	metixene	-0.129	4	0.36	---		---	0		928	decamethonium bromide	0	4	-0.364	---		---	0		928	sulfametoxydiazine	0.089	4	-0.366	---		---	0								928	tolazoline	-0.083	5	-0.347	---		---	20		928	salsolidin	0	4
929	pilocarpine	-0.214	4	-0.36	---		---	25		929	cefotetan	0.098	3	0.364	---		---	33		929	oleandomycin	-0.059	5	-0.366	---		---	20								929	tiletamine	-0.109	4	-0.346	---		---	25		929	brinzolamide	-0.11	4
930	adipiodone	-0.15	4	-0.359	---		---	25		930	chlortetracycline	0.154	5	0.364	---		---	40		930	metampicillin	0.074	5	0.366	---		---	20								930	Prestwick-967	0	4	0.346	---		---	0		930	cefamandole	-0.141	4
931	amodiaquine	-0.084	4	-0.358	---		---	25		931	triflupromazine	-0.055	4	0.364	---		---	25		931	Prestwick-857	0	4	-0.365	---		---	0								931	dioxybenzone	0	4	-0.345	---		---	0		931	5255229	0	2
932	halcinonide	0.059	5	-0.358	---		---	0		932	PHA-00745360	0	8	0.364	---		---	0		932	chloramphenicol	0.1	4	-0.365	---		---	0								932	flufenamic acid	0.086	6	-0.345	---		---	0		932	primaquine	-0.007	4
933	molsidomine	0.064	4	0.358	---		---	25		933	ethosuximide	0	4	-0.363	---		---	0		933	oxolamine	0.084	4	0.365	---		---	25								933	foliosidine	0	6	0.345	---		---	0		933	spironolactone	0.167	5
934	furazolidone	0.081	4	0.358	---		---	25		934	piperacetazine	0.047	4	0.363	---		---	25		934	oxytetracycline	0.103	3	0.364	---		---	33								934	tribenoside	-0.113	4	-0.345	---		---	25		934	mesalazine	-0.109	5
935	tolazamide	0	3	-0.358	---		---	0		935	diclofenamide	-0.095	4	-0.363	---		---	25		935	8-azaguanine	0.116	4	-0.364	---		---	0								935	paclitaxel	-0.084	6	-0.345	---		---	33		935	homosalate	-0.04	4
936	betazole	-0.005	5	-0.358	---		---	20		936	levopropoxyphene	-0.174	4	-0.363	---		---	25		936	fluphenazine	0.219	18	0.363	---		---	44								936	6-azathymine	0.082	4	-0.345	---		---	0		936	iodixanol	0	3
937	pioglitazone	-0.172	11	-0.357	---		---	36		937	procainamide	0	4	-0.362	---		---	0		937	CP-863187	0	4	0.363	---		---	0								937	celecoxib	-0.102	5	0.344	---		---	0		937	IC-86621	0.094	4
938	benzthiazide	0.081	4	-0.357	---		---	0		938	folic acid	-0.108	4	-0.361	---		---	25		938	Prestwick-665	0.005	5	-0.363	---		---	20								938	ofloxacin	0	5	-0.344	---		---	0		938	prednicarbate	0.188	3
939	alprenolol	-0.052	4	-0.357	---		---	25		939	vinburnine	-0.134	4	-0.361	---		---	25		939	solasodine	0.055	6	-0.362	---		---	0								939	dihydrostreptomycin	0	5	0.344	---		---	0		939	dl-alpha tocopherol	0	4
940	raloxifene	0	7	-0.356	---		---	0		940	etiocholanolone	-0.04	6	0.361	---		---	16		940	niflumic acid	0.087	4	0.362	---		---	25								940	cefepime	0	4	0.344	---		---	0		940	pramocaine	0	5
941	homosalate	0.072	4	0.356	---		---	25		941	azlocillin	0.087	4	-0.361	---		---	0		941	bethanechol	-0.057	4	-0.361	---		---	25								941	benzylpenicillin	0	4	-0.343	---		---	0		941	lansoprazole	0.12	4
942	clemastine	-0.16	3	-0.356	---		---	33		942	nifenazone	-0.185	5	-0.361	---		---	40		942	ribavirin	-0.153	4	-0.361	---		---	25								942	phenelzine	-0.068	6	-0.342	---		---	16		942	molsidomine	0.105	4
943	acenocoumarol	-0.095	5	-0.356	---		---	20		943	letrozole	-0.108	4	-0.36	---		---	25		943	CP-944629	0.007	4	-0.359	---		---	25								943	ambroxol	0	4	0.342	---		---	0		943	dantrolene	0.081	6
944	heptaminol	0.058	5	0.355	---		---	20		944	albendazole	-0.174	3	0.36	---		---	33		944	vitexin	0.11	4	0.359	---		---	25								944	5253409	0	2	-0.342	---		---	0		944	cyproterone	0	4
945	succinylsulfathiazole	0	4	-0.355	---		---	0		945	furazolidone	0.105	4	0.36	---		---	25		945	pentoxifylline	-0.242	5	-0.359	---		---	40								945	IC-86621	0	4	0.342	---		---	0		945	epitiostanol	0	4
946	tetraethylenepentamine	-0.17	6	-0.354	---		---	33		946	nomifensine	-0.058	5	-0.359	---		---	20		946	erythromycin	-0.148	5	-0.359	---		---	40								946	todralazine	0	5	-0.342	---		---	0		946	dioxybenzone	0	4
947	phenelzine	0.069	6	-0.354	---		---	0		947	etilefrine	-0.095	4	-0.359	---		---	25		947	racecadotril	0.112	4	0.358	---		---	25								947	2,6-dimethylpiperidine	-0.094	5	-0.342	---		---	20		947	cyanocobalamin	0	4
948	chloropyrazine	-0.106	4	-0.354	---		---	25		948	ifenprodil	0.12	4	-0.359	---		---	0		948	sulfadimethoxine	-0.113	5	-0.358	---		---	20								948	mephenesin	0	5	-0.342	---		---	0		948	flecainide	-0.033	6
949	terfenadine	0.198	3	0.354	---		---	33		949	dropropizine	-0.154	4	-0.359	---		---	25		949	rofecoxib	0.08	6	-0.358	---		---	0								949	colistin	-0.108	4	-0.341	---		---	25		949	trazodone	0.137	3
950	orciprenaline	0.109	4	-0.353	---		---	0		950	ondansetron	0.092	4	0.358	---		---	25		950	clebopride	-0.081	4	-0.357	---		---	25								950	oxprenolol	0.112	4	-0.341	---		---	0		950	cefoxitin	0.135	4
951	pirenperone	0.065	5	0.353	---		---	20		951	arecoline	-0.145	4	-0.357	---		---	25		951	betulinic acid	-0.007	4	0.357	---		---	25								951	amiprilose	-0.132	4	-0.34	---		---	25		951	alfadolone	-0.073	3
952	flucytosine	0	4	-0.352	---		---	0		952	repaglinide	0.118	4	-0.357	---		---	0		952	alprenolol	0.099	4	0.357	---		---	25								952	tolfenamic acid	-0.035	4	-0.339	---		---	25		952	articaine	-0.123	3
953	meclofenamic acid	-0.217	5	-0.352	---		---	40		953	diltiazem	0.054	5	-0.357	---		---	0		953	(-)-isoprenaline	-0.194	4	-0.357	---		---	25								953	nefopam	-0.2	5	-0.338	---		---	40		953	nefopam	-0.165	5
954	cyproterone	0	4	-0.352	---		---	0		954	AG-012559	0.163	3	0.357	---		---	33		954	amoxicillin	-0.078	4	-0.357	---		---	25								954	homatropine	0	5	0.338	---		---	0		954	pentetic acid	-0.085	5
955	guaifenesin	0	6	-0.352	---		---	0		955	myosmine	0	6	-0.356	---		---	0		955	iocetamic acid	0.097	4	0.357	---		---	25								955	Prestwick-642	-0.11	4	0.337	---		---	0		955	quinpirole	-0.136	4
956	hydroxyzine	-0.084	5	-0.351	---		---	40		956	metampicillin	0.061	5	0.356	---		---	20		956	reserpine	0.169	3	0.357	---		---	33								956	dl-alpha tocopherol	0	4	-0.337	---		---	0		956	tacrine	-0.1	4
957	lobeline	0	4	-0.351	---		---	0		957	nalbuphine	0.07	5	0.356	---		---	20		957	dipivefrine	0.107	4	0.356	---		---	25								957	hexestrol	0.112	4	-0.337	---		---	0		957	dyclonine	0	4
958	fludrocortisone	-0.107	8	-0.351	---		---	25		958	risperidone	0.158	3	0.356	---		---	33		958	SB-202190	-0.094	5	-0.356	---		---	40								958	altretamine	0.095	4	0.337	---		---	25		958	metoprolol	0	4
959	tolbutamide	-0.196	7	-0.35	---		---	42		959	nadolol	-0.123	4	-0.355	---		---	25		959	cefamandole	-0.114	4	-0.355	---		---	25								959	naringin	0	4	-0.337	---		---	0		959	enalapril	-0.089	4
960	cefixime	0.081	4	-0.35	---		---	0		960	ronidazole	0.14	3	-0.355	---		---	0		960	pramocaine	0	5	0.354	---		---	0								960	Prestwick-559	0.184	3	-0.337	---		---	0		960	doxycycline	-0.113	5
961	acepromazine	-0.142	4	-0.35	---		---	25		961	laudanosine	0	4	-0.355	---		---	0		961	fluticasone	-0.129	4	-0.354	---		---	25								961	profenamine	-0.099	4	-0.337	---		---	25		961	bromocriptine	0.234	5
962	primaquine	-0.041	4	0.349	---		---	25		962	dihydroergotamine	-0.14	5	-0.355	---		---	20		962	fendiline	0.147	3	0.353	---		---	33								962	enoxacin	0	4	-0.337	---		---	0		962	heliotrine	0.077	6
963	vitexin	0.136	4	0.349	---		---	25		963	dirithromycin	0	3	-0.354	---		---	0		963	SR-95531	-0.024	4	-0.352	---		---	25								963	metacycline	0.081	4	-0.337	---		---	0		963	ketoconazole	-0.117	4
964	naproxen	-0.014	9	-0.349	---		---	11		964	pivampicillin	0.053	4	-0.354	---		---	0		964	isoflupredone	-0.191	3	-0.352	---		---	33								964	acetazolamide	0	4	-0.336	---		---	0		964	Prestwick-559	0.135	3
965	griseofulvin	0.168	5	0.349	---		---	40		965	tetracycline	-0.207	5	-0.354	---		---	40		965	betonicine	0.134	6	0.352	---		---	33								965	levobunolol	-0.093	4	0.335	---		---	0		965	ciprofloxacin	-0.104	5
966	sulfinpyrazone	0.094	4	-0.348	---		---	0		966	benzylpenicillin	0	4	-0.354	---		---	0		966	tenoxicam	0	4	-0.352	---		---	0								966	nadide	-0.113	4	-0.335	---		---	25		966	chloramphenicol	0.12	4
967	doxycycline	-0.034	5	-0.348	---		---	20		967	BCB000040	-0.053	4	0.354	---		---	25		967	chlorogenic acid	0	4	-0.352	---		---	0								967	octopamine	-0.124	4	-0.335	---		---	25		967	phenoxybenzamine	0.167	4
968	tridihexethyl	-0.098	4	-0.348	---		---	25		968	ribavirin	-0.137	4	-0.354	---		---	25		968	salsolidin	-0.038	4	-0.351	---		---	25								968	gelsemine	0	4	0.334	---		---	0		968	canavanine	0.137	3
969	sulfadoxine	-0.065	3	-0.348	---		---	33		969	kanamycin	0.066	4	-0.353	---		---	0		969	securinine	-0.009	4	-0.351	---		---	25								969	ergocalciferol	0.116	4	0.334	---		---	25		969	ampicillin	-0.102	4
970	sisomicin	-0.03	4	-0.348	---		---	25		970	mepyramine	-0.031	4	-0.352	---		---	25		970	fenofibrate	0.049	3	0.351	---		---	33								970	phenazopyridine	0.142	4	0.334	---		---	25		970	mephentermine	-0.083	5
971	napelline	-0.023	4	-0.347	---		---	25		971	metformin	-0.116	10	-0.352	---		---	20		971	ergocalciferol	0	4	-0.35	---		---	0								971	paromomycin	0	4	0.333	---		---	0		971	profenamine	-0.122	4
972	tyloxapol	0.083	4	-0.347	---		---	0		972	ozagrel	0	4	-0.352	---		---	0		972	dantrolene	0.072	6	0.35	---		---	16								972	5211181	0	2	0.333	---		---	0		972	metrifonate	-0.04	5
973	lumicolchicine	0.115	3	0.347	---		---	33		973	racecadotril	0	4	-0.352	---		---	0		973	trihexyphenidyl	-0.168	3	-0.35	---		---	33								973	halcinonide	0.004	5	-0.333	---		---	20		973	naloxone	0	6
974	metacycline	0.132	4	-0.344	---		---	0		974	CP-690334-01	0.105	8	0.352	---		---	37		974	streptozocin	-0.095	4	0.348	---		---	25								974	ciclacillin	0	4	-0.333	---		---	0		974	noretynodrel	0.145	4
975	AG-028671	0.146	3	-0.343	---		---	0		975	methylergometrine	0.017	4	-0.351	---		---	25		975	thiamphenicol	-0.106	5	-0.348	---		---	20								975	isocorydine	0	4	-0.333	---		---	0		975	ionomycin	0.182	3
976	scoulerine	-0.048	4	0.343	---		---	25		976	pirenzepine	0	5	-0.351	---		---	0		976	clemastine	0.019	3	0.348	---		---	33								976	genistein	0.011	17	0.332	---		---	5		976	pindolol	-0.09	5
977	ampyrone	-0.171	5	-0.343	---		---	40		977	fluvastatin	0.086	4	0.351	---		---	25		977	isocarboxazid	-0.007	5	0.347	---		---	20								977	antimycin A	0.231	5	0.332	---		---	40		977	SB-202190	0	5
978	SR-95531	0	4	-0.343	---		---	0		978	naloxone	0.006	6	-0.351	---		---	16		978	hydroxyachillin	-0.12	4	-0.347	---		---	25								978	clotrimazole	0.097	5	-0.332	---		---	0		978	hydralazine	0	6
979	nordihydroguaiaretic acid	0.102	15	0.343	---		---	40		979	cefalexin	0.159	5	-0.35	---		---	0		979	oxantel	-0.113	4	-0.347	---		---	25								979	sulmazole	-0.133	3	0.332	---		---	0		979	thioperamide	-0.17	5
980	aztreonam	0.151	5	0.343	---		---	40		980	canrenoic acid	0.072	4	-0.35	---		---	0		980	rosiglitazone	-0.069	14	-0.347	---		---	35								980	alverine	0	4	0.332	---		---	0		980	oxymetazoline	0.095	4
981	etamivan	0.129	4	-0.342	---		---	0		981	trichlormethiazide	-0.062	4	-0.35	---		---	25		981	cobalt chloride	-0.151	3	-0.346	---		---	33								981	ricinine	0	4	-0.332	---		---	0		981	paclitaxel	0.009	6
982	lisinopril	0.001	3	-0.341	---		---	33		982	dehydrocholic acid	-0.066	5	-0.35	---		---	20		982	esculetin	0.192	3	0.346	---		---	33								982	hexylcaine	0	4	-0.331	---		---	0		982	neomycin	-0.048	5
983	altizide	0.063	4	0.341	---		---	25		983	acepromazine	0.123	4	0.35	---		---	25		983	N-acetyl-L-aspartic acid	0	4	0.346	---		---	0								983	astemizole	0.103	5	-0.331	---		---	0		983	galantamine	0.087	4
984	doxorubicin	-0.19	3	-0.34	---		---	33		984	triamterene	0.236	5	0.349	---		---	40		984	ursodeoxycholic acid	0.093	3	-0.345	---		---	0								984	dipivefrine	0	4	-0.329	---		---	0		984	vitexin	0.14	4
985	thioperamide	-0.22	5	-0.34	---		---	40		985	riboflavin	0.129	4	-0.349	---		---	0		985	sulfadimidine	-0.084	6	-0.345	---		---	16								985	SB-202190	0.113	5	0.329	---		---	20		985	BAS-012416453	0	3
986	SR-95639A	0	4	0.34	---		---	0		986	cinnarizine	0.114	4	0.348	---		---	25		986	tyloxapol	-0.085	4	-0.345	---		---	25								986	tetramisole	0	4	-0.329	---		---	0		986	halcinonide	-0.112	5
987	felbinac	0.106	4	0.34	---		---	25		987	flucytosine	0.098	4	-0.348	---		---	0		987	chenodeoxycholic acid	-0.09	4	-0.344	---		---	25								987	cinchocaine	0.109	5	-0.329	---		---	0		987	naphazoline	-0.024	5
988	6-azathymine	-0.026	4	-0.339	---		---	25		988	bethanechol	-0.048	4	-0.347	---		---	25		988	sulfasalazine	0.086	5	-0.344	---		---	0								988	epiandrosterone	0.115	4	0.329	---		---	25		988	ozagrel	0	4
989	fluvastatin	-0.152	4	-0.338	---		---	25		989	methoxamine	0.097	4	0.347	---		---	25		989	cyproterone	0.115	4	-0.344	---		---	0								989	lumicolchicine	0	3	-0.329	---		---	0		989	altretamine	0	4
990	ethosuximide	0.104	4	0.338	---		---	25		990	indapamide	-0.106	6	-0.347	---		---	33		990	stachydrine	0.031	4	-0.343	---		---	25								990	ketanserin	0.139	4	-0.328	---		---	0		990	moroxydine	0	5
991	deptropine	0.123	4	0.338	---		---	25		991	butamben	0.096	4	0.346	---		---	25		991	tremorine	0.118	4	-0.343	---		---	0								991	tiaprofenic acid	-0.019	4	-0.328	---		---	25		991	berberine	0.136	4
992	wortmannin	-0.125	18	-0.338	---		---	33		992	lobeline	0	4	-0.346	---		---	0		992	heptaminol	-0.113	5	0.342	---		---	0								992	methylbenzethonium chloride	-0.075	6	-0.327	---		---	16		992	dapsone	0	5
993	meteneprost	-0.17	4	-0.338	---		---	25		993	capsaicin	0.111	4	-0.346	---		---	0		993	acetylsalicylsalicylic acid	0.13	4	0.342	---		---	25								993	quinidine	0.154	3	0.327	---		---	33		993	dizocilpine	-0.093	5
994	primidone	0.008	4	-0.337	---		---	25		994	2-aminobenzenesulfonamide	0	4	-0.345	---		---	0		994	chlortalidone	-0.12	4	-0.342	---		---	25								994	erythromycin	-0.101	5	-0.326	---		---	20		994	ajmaline	-0.167	3
995	diethylcarbamazine	-0.049	4	-0.336	---		---	25		995	pindolol	-0.218	5	-0.345	---		---	40		995	indapamide	-0.106	6	-0.342	---		---	33								995	fenspiride	0.108	5	-0.326	---		---	0		995	indometacin	0.007	8
996	S-propranolol	-0.114	4	-0.335	---		---	25		996	ornidazole	0.083	5	-0.345	---		---	0		996	PHA-00745360	0.059	8	0.341	---		---	12								996	hydroxyzine	0	5	-0.326	---		---	0		996	domperidone	0.124	4
997	buspirone	0.098	4	0.335	---		---	25		997	propantheline bromide	0.078	4	0.345	---		---	25		997	baclofen	-0.01	5	-0.34	---		---	40								997	Prestwick-864	0	4	-0.325	---		---	0		997	bupivacaine	0.11	4
998	ampicillin	-0.118	4	-0.335	---		---	25		998	diphenylpyraline	0.134	6	0.344	---		---	33		998	cefmetazole	0.094	4	-0.34	---		---	0								998	diphenylpyraline	0	6	0.325	---		---	0		998	guanadrel	-0.09	5
999	erythromycin	-0.15	5	-0.335	---		---	40		999	PNU-0293363	0.039	3	-0.344	---		---	33		999	laudanosine	0	4	-0.34	---		---	0								999	molsidomine	0	4	-0.324	---		---	0		999	acebutolol	-0.006	5
1000	metaraminol	-0.014	4	-0.334	---		---	25		1000	cefotiam	-0.124	4	-0.344	---		---	25		1000	ampyrone	-0.035	5	-0.34	---		---	20								1000	Prestwick-685	0.075	5	-0.323	---		---	0		1000	procyclidine	0.128	4
1001	BCB000040	-0.127	4	-0.334	---		---	25		1001	ricinine	0.11	4	-0.344	---		---	0		1001	pindolol	-0.104	5	-0.34	---		---	20								1001	bupivacaine	0.086	4	0.323	---		---	25		1001	estropipate	-0.148	4
1002	caffeic acid	0.131	3	-0.333	---		---	0		1002	isoflupredone	-0.2	3	-0.343	---		---	33		1002	mefenamic acid	-0.056	5	-0.34	---		---	20								1002	trichlormethiazide	0.104	4	0.323	---		---	25		1002	etofylline	0.019	5
1003	etidronic acid	0.094	4	-0.333	---		---	0		1003	buspirone	0.109	4	0.343	---		---	25		1003	epitiostanol	0	4	-0.34	---		---	0								1003	carbimazole	-0.198	3	-0.322	---		---	33		1003	butamben	-0.083	4
1004	mecamylamine	-0.159	3	-0.333	---		---	33		1004	ticarcillin	0.044	3	-0.343	---		---	33		1004	sitosterol	-0.052	4	-0.339	---		---	25								1004	H-89	0	3	-0.322	---		---	0		1004	glimepiride	0	4
1005	denatonium benzoate	-0.06	4	-0.333	---		---	25		1005	dantrolene	0.069	6	0.343	---		---	16		1005	rifampicin	0	4	-0.338	---		---	0								1005	BCB000040	-0.123	4	0.322	---		---	0		1005	calycanthine	0	4
1006	profenamine	0	4	0.331	---		---	0		1006	alpha-yohimbine	-0.155	3	-0.341	---		---	33		1006	rifabutin	0.071	3	0.338	---		---	33								1006	etacrynic acid	0.256	3	0.322	---		---	33		1006	meteneprost	0	4
1007	midodrine	-0.021	5	-0.33	---		---	20		1007	morantel	0.231	5	0.341	---		---	40		1007	guanadrel	-0.216	5	-0.338	---		---	40								1007	zalcitabine	0	4	0.322	---		---	0		1007	colforsin	0.257	5
1008	salbutamol	0.047	5	-0.33	---		---	20		1008	levamisole	0.103	4	-0.341	---		---	0		1008	benzocaine	0.071	4	0.337	---		---	25								1008	disopyramide	0.124	4	0.321	---		---	25		1008	cytisine	-0.042	4
1009	sulfapyridine	0.066	4	-0.329	---		---	0		1009	torasemide	-0.095	4	-0.341	---		---	25		1009	tanespimycin	-0.01	62	0.337	---		---	22								1009	tolmetin	0	4	-0.321	---		---	0		1009	SB-203580	0.187	5
1010	skimmianine	0.072	4	-0.329	---		---	0		1010	baclofen	0.084	5	-0.341	---		---	0		1010	mometasone	0.021	4	0.337	---		---	25								1010	BAS-012416453	0.143	3	0.321	---		---	33		1010	todralazine	0.074	5
1011	thiethylperazine	-0.163	4	-0.328	---		---	25		1011	chlorogenic acid	0	4	-0.341	---		---	0		1011	ascorbic acid	0.074	4	0.337	---		---	25								1011	idoxuridine	0	5	0.32	---		---	0		1011	labetalol	-0.109	4
1012	aminophylline	0.115	4	0.328	---		---	25		1012	pyridoxine	0.079	4	-0.34	---		---	0		1012	Prestwick-692	-0.099	4	-0.336	---		---	25								1012	harmaline	-0.117	4	-0.32	---		---	25		1012	carteolol	-0.097	4
1013	diclofenamide	0	4	-0.328	---		---	0		1013	guanabenz	-0.216	5	-0.34	---		---	40		1013	cefotiam	0	4	-0.336	---		---	0								1013	pentetic acid	0	5	0.32	---		---	0		1013	saquinavir	0	4
1014	trichlormethiazide	-0.035	4	-0.328	---		---	25		1014	bucladesine	-0.036	6	-0.339	---		---	16		1014	noscapine	-0.028	4	-0.336	---		---	25								1014	PHA-00816795	0	2	-0.32	---		---	0		1014	oxantel	-0.099	4
1015	sulfametoxydiazine	0.162	4	-0.327	---		---	0		1015	doxycycline	0.151	5	0.339	---		---	40		1015	repaglinide	0.106	4	-0.335	---		---	0								1015	amiloride	0.141	5	0.32	---		---	40		1015	pilocarpine	-0.053	4
1016	methyldopate	-0.153	4	-0.327	---		---	25		1016	sulfathiazole	-0.027	5	-0.339	---		---	20		1016	amitriptyline	0.019	6	0.335	---		---	16								1016	kaempferol	0	4	0.32	---		---	0		1016	SR-95531	0	4
1017	mephenesin	-0.082	5	-0.326	---		---	20		1017	rolipram	0.098	4	0.339	---		---	25		1017	etamsylate	0.085	4	-0.335	---		---	0								1017	furosemide	-0.01	4	0.319	---		---	25		1017	zidovudine	-0.041	4
1018	eldeline	-0.099	6	-0.326	---		---	16		1018	aminophylline	0.088	4	-0.338	---		---	0		1018	AH-23848	0.107	3	-0.335	---		---	0								1018	carbamazepine	0	8	-0.319	---		---	0		1018	streptomycin	-0.129	4
1019	protriptyline	0	4	0.326	---		---	0		1019	hydroxyachillin	-0.136	4	-0.338	---		---	25		1019	aminocaproic acid	0.16	3	-0.334	---		---	0								1019	dexpropranolol	0.163	3	-0.319	---		---	0		1019	Prestwick-642	-0.089	4
1020	glycopyrronium bromide	-0.168	5	-0.325	---		---	40		1020	acetylsalicylsalicylic acid	0.145	4	0.337	---		---	25		1020	sulfadoxine	0.082	3	0.334	---		---	33								1020	melatonin	0	4	0.319	---		---	0		1020	arcaine	-0.126	4
1021	dihydroergocristine	0	4	-0.325	---		---	0		1021	lansoprazole	-0.056	4	-0.337	---		---	25		1021	spiradoline	0.102	4	0.334	---		---	25								1021	alimemazine	0	4	-0.318	---		---	0		1021	clofazimine	0.044	5
1022	mimosine	-0.132	3	-0.324	---		---	33		1022	lobelanidine	0.088	4	0.337	---		---	25		1022	kawain	0.073	5	-0.334	---		---	20								1022	fluspirilene	0.137	4	0.318	---		---	25		1022	amiloride	0.208	5
1023	procyclidine	0.117	4	0.324	---		---	25		1023	iohexol	-0.134	4	-0.337	---		---	25		1023	myosmine	0.139	6	0.334	---		---	33								1023	piperine	0	4	0.318	---		---	0		1023	isometheptene	-0.106	4
1024	tacrolimus	-0.051	3	-0.324	---		---	33		1024	zuclopenthixol	0.103	4	0.337	---		---	25		1024	tiaprofenic acid	0.078	4	0.334	---		---	25								1024	cyclopentolate	0	4	-0.318	---		---	0		1024	terconazole	0	4
1025	mepacrine	0.146	2	-0.323	---		---	0		1025	trihexyphenidyl	-0.134	3	0.336	---		---	0		1025	dicloxacillin	0.085	4	0.334	---		---	25								1025	ribostamycin	0	4	-0.317	---		---	0		1025	baclofen	0	5
1026	alimemazine	0.154	4	-0.323	---		---	0		1026	acetohexamide	0.069	4	-0.336	---		---	25		1026	zuclopenthixol	0.1	4	0.333	---		---	25								1026	docosahexaenoic acid ethyl ester	0	2	-0.316	---		---	0		1026	tropicamide	-0.008	6
1027	bupropion	0.115	4	-0.322	---		---	0		1027	levodopa	-0.02	5	-0.336	---		---	20		1027	0316684-0000	0.118	4	0.333	---		---	25								1027	CAY-10397	-0.189	3	-0.316	---		---	33		1027	metacycline	0.092	4
1028	alpha-estradiol	0.018	16	-0.321	---		---	12		1028	kawain	-0.082	5	-0.335	---		---	40		1028	fluorocurarine	0.1	4	0.333	---		---	25								1028	convolamine	0.102	4	0.315	---		---	25		1028	16-phenyltetranorprostaglandin E2	-0.091	4
1029	cyproheptadine	0	5	0.321	---		---	0		1029	prilocaine	-0.022	6	-0.335	---		---	16		1029	N6-methyladenosine	0	4	-0.332	---		---	0								1029	ciprofibrate	0	4	0.315	---		---	0		1029	mephenesin	0	5
1030	vincamine	-0.039	6	-0.32	---		---	33		1030	fludrocortisone	-0.017	8	0.335	---		---	12		1030	yohimbine	0.004	5	-0.332	---		---	20								1030	bromocriptine	0.101	5	-0.315	---		---	0		1030	sulfafurazole	0	5
1031	methotrexate	0.025	8	0.32	---		---	25		1031	rifampicin	0	4	0.334	---		---	0		1031	esculin	0.035	4	-0.332	---		---	25								1031	meglumine	0	4	0.314	---		---	0		1031	josamycin	-0.071	5
1032	dl-alpha tocopherol	0.082	4	0.319	---		---	25		1032	trazodone	0.137	3	-0.334	---		---	0		1032	profenamine	0.117	4	0.332	---		---	25								1032	tubocurarine chloride	0.101	4	0.313	---		---	25		1032	hydrochlorothiazide	0	5
1033	N-acetyl-L-aspartic acid	-0.063	4	-0.318	---		---	25		1033	sulpiride	0.134	5	0.334	---		---	40		1033	lactobionic acid	0	4	-0.332	---		---	0								1033	sulfaquinoxaline	-0.137	3	-0.313	---		---	33		1033	aminophenazone	0.084	5
1034	PF-00562151-00	0.036	8	0.318	---		---	37		1034	gliclazide	0.119	4	-0.334	---		---	0		1034	aminoglutethimide	0.105	3	0.331	---		---	33								1034	piretanide	0	4	-0.312	---		---	0		1034	cinchonine	-0.127	4
1035	pseudopelletierine	-0.033	4	-0.317	---		---	25		1035	copper sulfate	0.097	4	0.334	---		---	25		1035	carisoprodol	-0.084	4	-0.331	---		---	25								1035	(-)-MK-801	0.082	4	-0.312	---		---	0		1035	ursolic acid	0	4
1036	diclofenac	0.138	5	0.317	---		---	40		1036	phenformin	0.177	7	0.333	---		---	42		1036	paclitaxel	-0.183	6	-0.331	---		---	33								1036	6-benzylaminopurine	0	5	0.311	---		---	0		1036	nifedipine	0.066	7
1037	gabapentin	0.101	4	0.316	---		---	25		1037	sulfamerazine	-0.098	5	-0.332	---		---	40		1037	carmustine	-0.031	3	-0.33	---		---	33								1037	clopamide	-0.102	4	-0.311	---		---	25		1037	6-bromoindirubin-3'-oxime	0.067	7
1038	tetracycline	-0.107	5	-0.316	---		---	20		1038	sulfadiazine	-0.098	5	-0.331	---		---	40		1038	fluvastatin	0.068	4	0.33	---		---	25								1038	tacrine	0	4	-0.31	---		---	0		1038	sulfinpyrazone	0.09	4
1039	saquinavir	0.157	4	0.316	---		---	25		1039	Gly-His-Lys	-0.221	3	-0.331	---		---	33		1039	oxymetazoline	0.031	4	-0.33	---		---	25								1039	indapamide	0.117	6	0.31	---		---	33		1039	thiostrepton	0.053	4
1040	etodolac	0.146	5	0.316	---		---	40		1040	paclitaxel	-0.012	6	0.331	---		---	16		1040	tiletamine	-0.034	4	0.33	---		---	25								1040	clorsulon	-0.151	4	0.31	---		---	0		1040	tolazamide	0	3
1041	diflunisal	0.072	5	-0.315	---		---	0		1041	rolitetracycline	0.119	4	-0.33	---		---	25		1041	letrozole	0	4	-0.33	---		---	0								1041	mimosine	-0.13	3	-0.309	---		---	33		1041	iocetamic acid	0	4
1042	propoxycaine	0.09	4	0.314	---		---	25		1042	AG-028671	-0.042	3	-0.33	---		---	33		1042	trimethylcolchicinic acid	0.086	4	0.33	---		---	25								1042	fendiline	-0.082	3	-0.309	---		---	33		1042	pempidine	0.066	5
1043	piperine	0.13	4	0.314	---		---	25		1043	cyclopentolate	-0.032	4	-0.33	---		---	25		1043	albendazole	-0.265	3	-0.329	---		---	33								1043	epirizole	0.078	5	-0.308	---		---	0		1043	phenacetin	-0.024	4
1044	piretanide	-0.047	4	-0.314	---		---	25		1044	hymecromone	0.113	4	0.329	---		---	25		1044	guaifenesin	0.138	6	0.328	---		---	33								1044	pipemidic acid	0.117	3	0.307	---		---	33		1044	naftopidil	0.212	3
1045	corynanthine	0.129	3	-0.314	---		---	0		1045	meclofenoxate	0.117	6	-0.329	---		---	0		1045	hydrochlorothiazide	-0.066	5	-0.328	---		---	20								1045	spironolactone	0.1	5	0.307	---		---	20		1045	dexamethasone	0.083	8
1046	carbinoxamine	0.087	4	-0.313	---		---	0		1046	pheneticillin	-0.135	4	-0.329	---		---	25		1046	ganciclovir	-0.054	4	-0.328	---		---	25								1046	fluticasone	-0.093	4	0.307	---		---	0		1046	sulfamethoxazole	0	5
1047	proxyphylline	0.052	4	-0.313	---		---	25		1047	vitexin	0.131	4	0.328	---		---	25		1047	lovastatin	0	4	-0.327	---		---	0								1047	nizatidine	0	4	0.307	---		---	0		1047	PHA-00851261E	-0.052	8
1048	metampicillin	0.089	5	0.313	---		---	20		1048	chlortalidone	-0.145	4	-0.327	---		---	25		1048	trimethobenzamide	-0.047	5	0.327	---		---	20								1048	isosorbide	0	4	0.307	---		---	0		1048	pheneticillin	-0.019	4
1049	pentamidine	0.112	5	0.313	---		---	40		1049	ethambutol	-0.043	5	-0.326	---		---	20		1049	Gly-His-Lys	-0.205	3	-0.326	---		---	33								1049	diclofenamide	0	4	0.306	---		---	0		1049	myosmine	-0.072	6
1050	trifluoperazine	-0.004	16	0.313	---		---	6		1050	methyldopa	0	5	-0.326	---		---	0		1050	asiaticoside	-0.14	4	-0.325	---		---	25								1050	heliotrine	0	6	-0.306	---		---	0		1050	nomegestrol	-0.179	3
1051	lasalocid	0	4	0.312	---		---	0		1051	chlorphenesin	0.064	4	-0.325	---		---	0		1051	oxybuprocaine	-0.044	4	-0.325	---		---	25								1051	yohimbine	-0.123	5	-0.306	---		---	20		1051	physostigmine	0	4
1052	cefazolin	-0.044	5	-0.311	---		---	40		1052	betaxolol	0.087	4	-0.325	---		---	0		1052	labetalol	-0.022	4	-0.324	---		---	25								1052	primaquine	0.114	4	-0.306	---		---	0		1052	isoconazole	-0.071	5
1053	mesalazine	-0.017	5	-0.311	---		---	20		1053	oxybuprocaine	-0.027	4	-0.324	---		---	25		1053	alpha-ergocryptine	0.083	6	0.324	---		---	16								1053	physostigmine	0.097	4	0.305	---		---	25		1053	dequalinium chloride	0.148	4
1054	danazol	-0.02	4	0.311	---		---	25		1054	oxprenolol	0.139	4	-0.324	---		---	0		1054	3-nitropropionic acid	0.068	4	-0.323	---		---	25								1054	(+)-isoprenaline	0.102	4	0.305	---		---	25		1054	celecoxib	-0.154	5
1055	methylprednisolone	0.132	4	-0.311	---		---	0		1055	strophanthidin	-0.096	4	-0.323	---		---	25		1055	mianserin	-0.012	5	-0.323	---		---	40								1055	15-delta prostaglandin J2	0.084	15	-0.305	---		---	0		1055	probucol	0.054	6
1056	phensuximide	-0.12	4	-0.311	---		---	25		1056	LM-1685	0.209	3	0.323	---		---	33		1056	hymecromone	0.108	4	0.323	---		---	25								1056	promethazine	0.124	4	-0.305	---		---	0		1056	flutamide	-0.001	5
1057	disopyramide	0.136	4	0.311	---		---	25		1057	vorinostat	-0.064	12	-0.323	---		---	8		1057	alimemazine	0.122	4	-0.322	---		---	25								1057	decamethonium bromide	0.091	4	0.304	---		---	25		1057	diethylcarbamazine	0.081	4
1058	isoniazid	-0.071	5	-0.311	---		---	20		1058	meropenem	0.076	4	-0.323	---		---	0		1058	dirithromycin	0.129	3	-0.322	---		---	0								1058	esculin	0.096	4	0.303	---		---	25		1058	dihydroergocristine	0.028	4
1059	noretynodrel	0.114	4	0.31	---		---	25		1059	gabapentin	0.11	4	-0.323	---		---	0		1059	acetazolamide	-0.07	4	-0.322	---		---	25								1059	orciprenaline	-0.124	4	-0.303	---		---	25		1059	naproxen	0.047	9
1060	acebutolol	0.065	5	0.31	---		---	20		1060	Prestwick-692	-0.106	4	-0.323	---		---	25		1060	methyldopate	0	4	-0.322	---		---	0								1060	methoxamine	0	4	0.303	---		---	0		1060	calcium folinate	-0.174	5
1061	etynodiol	-0.192	4	-0.31	---		---	25		1061	hydrochlorothiazide	0	5	-0.322	---		---	0		1061	estropipate	-0.139	4	-0.322	---		---	25								1061	meprylcaine	0	4	-0.303	---		---	0		1061	adenosine phosphate	0	4
1062	mevalolactone	0.128	3	0.31	---		---	33		1062	fenbendazole	-0.048	4	0.322	---		---	25		1062	xylazine	0.116	4	-0.321	---		---	0								1062	propantheline bromide	0.113	4	0.303	---		---	25		1062	(-)-atenolol	0.145	4
1063	tolnaftate	0.079	5	0.31	---		---	40		1063	carbarsone	0	4	-0.322	---		---	0		1063	pheneticillin	-0.103	4	-0.321	---		---	25								1063	meropenem	0.117	4	-0.302	---		---	0		1063	fluvastatin	0	4
1064	gabexate	0.132	4	-0.31	---		---	0		1064	khellin	0.091	5	0.321	---		---	20		1064	demeclocycline	0.09	6	-0.321	---		---	0								1064	crotamiton	0	4	-0.302	---		---	0		1064	mebeverine	0.079	4
1065	citalopram	0.014	4	-0.309	---		---	25		1065	methyldopate	0	4	-0.321	---		---	0		1065	kanamycin	-0.023	4	-0.319	---		---	25								1065	lobeline	0.086	4	0.302	---		---	25		1065	convolamine	0	4
1066	oxamniquine	-0.056	4	-0.309	---		---	25		1066	PF-00562151-00	-0.067	8	-0.32	---		---	12		1066	lidoflazine	0.114	3	0.319	---		---	33								1066	tridihexethyl	-0.116	4	-0.302	---		---	25		1066	picotamide	0.212	5
1067	CP-645525-01	-0.206	3	-0.308	---		---	33		1067	tanespimycin	0.009	62	0.32	---		---	24		1067	cinnarizine	0.104	4	0.319	---		---	25								1067	gossypol	0.179	6	0.302	---		---	33		1067	suprofen	-0.055	4
1068	flumequine	-0.107	4	-0.307	---		---	25		1068	oxytetracycline	0.117	3	0.319	---		---	33		1068	trimetazidine	0.071	4	-0.319	---		---	0								1068	practolol	0.127	4	-0.3	---		---	0		1068	pirenzepine	0.024	5
1069	Prestwick-685	-0.096	5	-0.307	---		---	40		1069	nitrofural	0.118	4	0.319	---		---	25		1069	fenoterol	-0.065	3	-0.319	---		---	33								1069	sulfamerazine	0.039	5	-0.3	---		---	20		1069	azacyclonol	-0.059	5
1070	gallamine triethiodide	0.064	5	0.306	---		---	40		1070	budesonide	-0.018	4	-0.319	---		---	25		1070	iopanoic acid	-0.026	4	-0.319	---		---	25								1070	megestrol	-0.141	4	-0.3	---		---	25		1070	clenbuterol	-0.056	5
1071	dexibuprofen	0.1	4	-0.306	---		---	0		1071	epitiostanol	0	4	-0.318	---		---	0		1071	iproniazid	-0.048	5	-0.318	---		---	20								1071	ramipril	0.123	4	0.3	---		---	25		1071	sulfamethoxypyridazine	-0.001	5
1072	amoxicillin	0.09	4	-0.305	---		---	0		1072	mimosine	-0.145	3	-0.318	---		---	33		1072	co-dergocrine mesilate	-0.121	4	0.317	---		---	25								1072	equilin	0.1	5	0.299	---		---	20		1072	ramipril	0	4
1073	naftopidil	0.162	3	0.305	---		---	33		1073	artemisinin	0.172	3	0.317	---		---	33		1073	mimosine	-0.11	3	-0.317	---		---	33								1073	ivermectin	0.244	5	0.298	---		---	40		1073	decamethonium bromide	0	4
1074	thiamphenicol	0.19	5	0.305	---		---	40		1074	pyrazinamide	0.196	4	-0.317	---		---	0		1074	sisomicin	-0.085	4	-0.317	---		---	25								1074	testosterone	0	5	-0.298	---		---	0		1074	dexpropranolol	0.137	3
1075	sulfadiazine	0.185	5	-0.303	---		---	0		1075	sulfamethizole	0.104	4	0.317	---		---	25		1075	crotamiton	-0.006	4	-0.316	---		---	25								1075	terconazole	0	4	-0.298	---		---	0		1075	sulfamonomethoxine	-0.156	4
1076	betaxolol	-0.008	4	-0.302	---		---	25		1076	heptaminol	-0.143	5	-0.317	---		---	20		1076	demecarium bromide	0.066	4	0.316	---		---	25								1076	Prestwick-1083	0	3	0.298	---		---	0		1076	danazol	-0.068	4
1077	etomidate	-0.062	3	-0.302	---		---	33		1077	imipenem	0.09	4	-0.316	---		---	0		1077	cyclic adenosine monophosphate	-0.04	4	0.316	---		---	25								1077	dexibuprofen	0	4	-0.298	---		---	0		1077	zalcitabine	0	4
1078	naphazoline	0.074	5	0.302	---		---	40		1078	proxyphylline	0.17	4	-0.316	---		---	0		1078	ethambutol	-0.059	5	-0.316	---		---	20								1078	neostigmine bromide	0	4	0.298	---		---	0		1078	amitriptyline	0.031	6
1079	harmaline	0.108	4	0.302	---		---	25		1079	midecamycin	0.187	5	0.316	---		---	40		1079	amantadine	0.105	4	0.314	---		---	25								1079	yohimbic acid	-0.169	3	-0.298	---		---	33		1079	pipenzolate bromide	0.145	4
1080	ergocalciferol	-0.071	4	-0.3	---		---	25		1080	quinidine	0.12	3	0.315	---		---	33		1080	ketanserin	0.101	4	-0.314	---		---	0								1080	trimethadione	-0.003	4	0.297	---		---	25		1080	PHA-00767505E	-0.104	4
1081	Trolox C	-0.042	4	-0.3	---		---	25		1081	nefopam	0.083	5	0.315	---		---	20		1081	LM-1685	0.226	3	0.314	---		---	33								1081	hydrastine hydrochloride	0.108	4	-0.297	---		---	0		1081	aconitine	0	4
1082	bucladesine	-0.099	6	-0.299	---		---	16		1082	ketanserin	0.09	4	-0.315	---		---	0		1082	calcium folinate	-0.01	5	0.314	---		---	20								1082	metaraminol	0	4	-0.296	---		---	0		1082	furosemide	-0.009	4
1083	neostigmine bromide	-0.065	4	-0.299	---		---	25		1083	guanfacine	0.065	5	-0.314	---		---	0		1083	atropine oxide	-0.04	5	-0.313	---		---	20								1083	monobenzone	0.137	4	-0.296	---		---	0		1083	phentolamine	-0.139	7
1084	suxibuzone	-0.087	4	-0.299	---		---	25		1084	merbromin	-0.142	5	-0.313	---		---	20		1084	pyrithyldione	-0.099	4	-0.312	---		---	25								1084	stachydrine	0.033	4	-0.296	---		---	25		1084	azathioprine	-0.05	7
1085	haloperidol	0.096	32	0.298	---		---	40		1085	sulfadimidine	-0.075	6	-0.312	---		---	16		1085	cinoxacin	0.108	4	-0.312	---		---	0								1085	Prestwick-682	0	4	0.296	---		---	0		1085	gibberellic acid	0	4
1086	myosmine	0.117	6	0.298	---		---	33		1086	dl-alpha tocopherol	0.088	4	0.312	---		---	25		1086	tridihexethyl	0.158	4	-0.312	---		---	0								1086	alprenolol	0	4	0.296	---		---	0		1086	fluticasone	0	4
1087	lidocaine	-0.156	5	-0.298	---		---	40		1087	delsoline	0.023	4	-0.311	---		---	25		1087	midecamycin	0.178	5	0.312	---		---	40								1087	cefotaxime	0	5	-0.295	---		---	0		1087	noscapine	0	4
1088	carteolol	0.103	4	0.298	---		---	25		1088	pentoxifylline	-0.242	5	-0.309	---		---	40		1088	pioglitazone	-0.021	11	-0.312	---		---	18								1088	palmatine	0	4	-0.294	---		---	0		1088	prazosin	0.114	6
1089	spironolactone	-0.138	5	-0.298	---		---	40		1089	isoxsuprine	0.01	5	-0.309	---		---	20		1089	pridinol	0.117	4	0.312	---		---	25								1089	clebopride	-0.121	4	-0.294	---		---	25		1089	tolbutamide	0	7
1090	diloxanide	0.097	4	0.297	---		---	25		1090	sitosterol	0.111	4	-0.309	---		---	0		1090	oxprenolol	0.125	4	-0.311	---		---	0								1090	pizotifen	0	4	-0.294	---		---	0		1090	adrenosterone	0.082	4
1091	0225151-0000	-0.119	3	-0.297	---		---	33		1091	pralidoxime	-0.045	4	-0.308	---		---	25		1091	ricinine	-0.031	4	-0.311	---		---	25								1091	lidocaine	-0.101	5	0.293	---		---	0		1091	dobutamine	-0.004	4
1092	prednisone	-0.069	5	-0.296	---		---	20		1092	stachydrine	0.108	4	0.307	---		---	25		1092	sulfadiazine	-0.077	5	-0.31	---		---	40								1092	zimeldine	0.092	5	-0.293	---		---	0		1092	flurbiprofen	0	5
1093	guanethidine	0.185	3	0.295	---		---	33		1093	Prestwick-691	-0.071	3	0.307	---		---	33		1093	tiapride	-0.036	5	-0.31	---		---	20								1093	chloropyramine	0.118	4	0.293	---		---	25		1093	thiamphenicol	-0.017	5
1094	paroxetine	-0.109	4	-0.295	---		---	25		1094	moxisylyte	0.097	5	-0.307	---		---	0		1094	ketotifen	0.081	4	0.31	---		---	25								1094	benserazide	0	5	-0.293	---		---	0		1094	ornidazole	0.077	5
1095	dantrolene	0.073	6	0.294	---		---	16		1095	imidurea	0.125	3	-0.307	---		---	0		1095	isosorbide	0.061	4	0.308	---		---	25								1095	N-acetyl-L-leucine	0.107	4	-0.292	---		---	0		1095	acetazolamide	0	4
1096	furaltadone	-0.005	6	-0.293	---		---	16		1096	carbachol	0.153	4	-0.305	---		---	0		1096	thiamazole	-0.105	6	-0.307	---		---	33								1096	alvespimycin	0.029	12	-0.292	---		---	0		1096	thiamine	-0.068	3
1097	(-)-isoprenaline	0.064	4	-0.292	---		---	0		1097	ergocalciferol	0	4	-0.305	---		---	0		1097	etynodiol	-0.167	4	-0.306	---		---	25								1097	probenecid	0.132	4	0.292	---		---	25		1097	dinoprost	0	4
1098	flucloxacillin	0.001	4	0.291	---		---	25		1098	hyoscyamine	0.056	5	-0.305	---		---	0		1098	celecoxib	0.066	5	0.306	---		---	20								1098	edrophonium chloride	0.191	5	0.292	---		---	40		1098	bendroflumethiazide	0.087	6
1099	lymecycline	0.065	4	-0.291	---		---	0		1099	cytisine	-0.005	4	-0.305	---		---	25		1099	quipazine	0.004	4	-0.304	---		---	25								1099	zuclopenthixol	0	4	0.292	---		---	0		1099	ciclacillin	0	4
1100	metrifonate	-0.074	5	-0.29	---		---	40		1100	Prestwick-984	0.086	4	-0.303	---		---	0		1100	lobelanidine	0.065	4	0.303	---		---	25								1100	protriptyline	0.106	4	0.292	---		---	25		1100	yohimbine	-0.107	5
1101	valdecoxib	-0.068	3	-0.29	---		---	33		1101	mephentermine	0.073	5	-0.303	---		---	0		1101	betaxolol	0.08	4	-0.302	---		---	0								1101	prochlorperazine	0.211	16	0.291	---		---	43		1101	letrozole	0	4
1102	hydrocortisone	-0.078	3	-0.289	---		---	33		1102	phentolamine	-0.128	7	-0.303	---		---	42		1102	cefalexin	0.162	5	-0.301	---		---	0								1102	doxepin	0.164	3	0.29	---		---	33		1102	iobenguane	-0.008	4
1103	fipexide	-0.051	3	-0.289	---		---	33		1103	cefuroxime	0.087	4	-0.302	---		---	0		1103	metixene	-0.091	4	-0.301	---		---	25								1103	carteolol	-0.081	4	0.29	---		---	0		1103	Prestwick-984	-0.122	4
1104	methacholine chloride	0.151	3	-0.288	---		---	0		1104	dienestrol	0.027	3	0.302	---		---	33		1104	alprostadil	0.01	7	0.3	---		---	28								1104	nitrofural	0	4	-0.29	---		---	0		1104	imipenem	0.123	4
1105	scopoletin	0.135	2	-0.287	---		---	0		1105	co-dergocrine mesilate	-0.124	4	0.302	---		---	25		1105	adrenosterone	0.008	4	-0.3	---		---	25								1105	amikacin	-0.113	4	-0.289	---		---	25		1105	tiaprofenic acid	-0.093	4
1106	aconitine	0.097	4	0.287	---		---	25		1106	alvespimycin	0.08	12	0.301	---		---	16		1106	fluocinonide	0.135	5	0.3	---		---	40								1106	midecamycin	-0.107	5	-0.289	---		---	20		1106	ifenprodil	0.133	4
1107	3-acetylcoumarin	0.04	5	0.287	---		---	40		1107	equilin	0.18	5	0.3	---		---	40		1107	diphemanil metilsulfate	-0.047	5	0.3	---		---	20								1107	SC-19220	0.122	4	0.287	---		---	25		1107	miconazole	0.112	5
1108	flavoxate	0.023	4	-0.286	---		---	25		1108	amiloride	0.13	5	0.3	---		---	40		1108	cyclopentolate	0.123	4	-0.3	---		---	0								1108	kawain	0	5	-0.287	---		---	0		1108	tolmetin	0	4
1109	clidinium bromide	-0.13	4	-0.286	---		---	25		1109	spiradoline	0.098	4	0.3	---		---	25		1109	nordihydroguaiaretic acid	0.162	15	0.299	---		---	46								1109	coralyne	0.109	4	0.286	---		---	25		1109	dicoumarol	0.044	6
1110	pinacidil	0.068	4	-0.286	---		---	0		1110	esculin	0.064	4	-0.3	---		---	25		1110	lincomycin	-0.084	3	-0.299	---		---	33								1110	digoxigenin	0.063	5	0.286	---		---	20		1110	stachydrine	0.007	4
1111	pindolol	-0.086	5	-0.285	---		---	40		1111	thiamazole	-0.146	6	-0.299	---		---	33		1111	lobeline	0.083	4	0.299	---		---	25								1111	fenofibrate	-0.158	3	-0.286	---		---	33		1111	proadifen	0.128	4
1112	bergenin	-0.128	4	-0.285	---		---	25		1112	piperidolate	0.121	3	0.299	---		---	33		1112	octopamine	0.054	4	-0.299	---		---	0								1112	reserpine	0.17	3	0.286	---		---	33		1112	15-delta prostaglandin J2	0.212	15
1113	metformin	0.045	10	-0.285	---		---	0		1113	octopamine	0.066	4	0.298	---		---	25		1113	torasemide	-0.02	4	-0.298	---		---	25								1113	metyrapone	0.166	4	-0.285	---		---	0		1113	gemfibrozil	0.201	5
1114	cefmetazole	-0.088	4	-0.285	---		---	25		1114	prednicarbate	0.137	3	0.298	---		---	33		1114	metoclopramide	-0.05	6	-0.298	---		---	16								1114	ozagrel	0.088	4	0.285	---		---	25		1114	homatropine	0	5
1115	atropine oxide	-0.024	5	-0.284	---		---	20		1115	Chicago Sky Blue 6B	-0.072	4	-0.298	---		---	25		1115	benzbromarone	-0.057	3	-0.298	---		---	33								1115	carisoprodol	-0.152	4	-0.285	---		---	25		1115	amiprilose	0.1	4
1116	pentetic acid	0.077	5	0.284	---		---	20		1116	beclometasone	0.202	3	0.297	---		---	33		1116	lansoprazole	0.057	4	-0.298	---		---	0								1116	metampicillin	-0.067	5	0.284	---		---	0		1116	Prestwick-1085	-0.012	4
1117	tetramisole	-0.022	4	-0.284	---		---	25		1117	noscapine	0.094	4	-0.297	---		---	0		1117	methanthelinium bromide	0.057	4	-0.298	---		---	0								1117	citalopram	0	4	0.284	---		---	0		1117	butoconazole	0.164	4
1118	fludroxycortide	0.073	5	-0.284	---		---	0		1118	thiocolchicoside	0.107	4	-0.296	---		---	0		1118	tolmetin	0.058	4	-0.297	---		---	0								1118	conessine	0	4	-0.284	---		---	0		1118	riluzole	0.157	5
1119	bethanechol	-0.089	4	-0.284	---		---	25		1119	oxaprozin	0.138	6	0.295	---		---	33		1119	flecainide	0.01	6	0.297	---		---	33								1119	trimipramine	0	4	-0.284	---		---	0		1119	famotidine	-0.021	5
1120	alpha-ergocryptine	0.138	6	0.283	---		---	33		1120	orphenadrine	-0.062	6	-0.295	---		---	16		1120	triamcinolone	0.064	5	-0.297	---		---	0								1120	PF-01378883-00	-0.119	4	0.284	---		---	0		1120	tetrahydroalstonine	0.107	4
1121	azaperone	0.053	4	-0.283	---		---	25		1121	S-propranolol	0.096	4	0.294	---		---	25		1121	acebutolol	-0.079	5	-0.297	---		---	20								1121	pivmecillinam	-0.112	4	0.283	---		---	0		1121	torasemide	0.045	4
1122	co-dergocrine mesilate	0.119	4	0.282	---		---	25		1122	fluocinonide	0.133	5	0.294	---		---	40		1122	dioxybenzone	0.059	4	-0.296	---		---	0								1122	latamoxef	0.206	3	0.283	---		---	33		1122	glafenine	0.134	4
1123	pirenzepine	0.07	5	0.282	---		---	20		1123	antazoline	0.128	4	0.293	---		---	25		1123	etilefrine	0.059	4	-0.296	---		---	0								1123	Trolox C	0	4	-0.283	---		---	0		1123	iopamidol	-0.091	4
1124	arecoline	-0.101	4	-0.282	---		---	25		1124	(-)-atenolol	0.082	4	0.292	---		---	25		1124	sulfafurazole	0.128	5	-0.295	---		---	0								1124	sulindac	0.055	7	0.283	---		---	14		1124	mefexamide	-0.102	4
1125	spiradoline	-0.095	4	0.282	---		---	25		1125	ramipril	0.085	4	0.292	---		---	25		1125	urapidil	0.06	4	-0.295	---		---	0								1125	nifedipine	0	7	-0.283	---		---	0		1125	benzbromarone	-0.14	3
1126	quinethazone	0.07	4	-0.281	---		---	0		1126	ifosfamide	-0.037	3	-0.292	---		---	33		1126	amiloride	0.139	5	0.295	---		---	40								1126	dilazep	0.221	5	0.283	---		---	40		1126	serotonin	0.099	5
1127	metanephrine	-0.061	5	-0.281	---		---	20		1127	monocrotaline	0.121	4	-0.292	---		---	0		1127	carbinoxamine	-0.069	4	-0.295	---		---	25								1127	dorzolamide	0.033	4	-0.282	---		---	25		1127	cefuroxime	-0.05	4
1128	ramifenazone	-0.068	4	-0.281	---		---	25		1128	desoxycortone	0.062	4	-0.291	---		---	25		1128	megestrol	-0.003	4	0.294	---		---	25								1128	sulfacetamide	0	4	0.281	---		---	0		1128	albendazole	0.172	3
1129	3-nitropropionic acid	-0.039	4	-0.281	---		---	25		1129	dipivefrine	-0.032	4	-0.291	---		---	25		1129	equilin	0.171	5	0.294	---		---	40								1129	etanidazole	0.115	4	0.281	---		---	25		1129	propidium iodide	-0.109	4
1130	cefuroxime	0.019	4	-0.281	---		---	25		1130	cinoxacin	0.098	4	-0.29	---		---	0		1130	pirlindole	0.082	3	-0.293	---		---	0								1130	dehydrocholic acid	0.084	5	0.281	---		---	20		1130	prochlorperazine	0.192	16
1131	ketoprofen	0.106	6	0.28	---		---	33		1131	sirolimus	-0.078	44	-0.29	---		---	20		1131	bisoprolol	0.062	4	-0.291	---		---	0								1131	velnacrine	0	4	-0.281	---		---	0		1131	glipizide	0	5
1132	iopromide	-0.061	4	0.279	---		---	25		1132	amprolium	-0.025	5	-0.29	---		---	20		1132	ofloxacin	0.1	5	-0.291	---		---	0								1132	tranylcypromine	0.205	5	-0.28	---		---	0		1132	hyoscyamine	0	5
1133	fluocinonide	-0.016	5	-0.279	---		---	40		1133	bergenin	-0.042	4	-0.289	---		---	25		1133	fulvestrant	-0.113	40	-0.29	---		---	27								1133	hecogenin	0.001	4	-0.28	---		---	25		1133	sulpiride	0.096	5
1134	R-atenolol	-0.057	4	-0.278	---		---	25		1134	cyclobenzaprine	-0.174	4	-0.289	---		---	25		1134	piracetam	0.063	4	-0.29	---		---	0								1134	alpha-ergocryptine	0.092	6	0.28	---		---	16		1134	metaraminol	0	4
1135	naltrexone	-0.128	5	-0.277	---		---	40		1135	imipramine	0.155	4	0.289	---		---	25		1135	Prestwick-864	0.1	4	0.29	---		---	25								1135	hymecromone	0.005	4	-0.279	---		---	25		1135	epiandrosterone	-0.013	4
1136	PNU-0251126	-0.023	6	0.277	---		---	16		1136	scopoletin	0.16	2	-0.289	---		---	0		1136	aminohippuric acid	0.07	4	-0.289	---		---	0								1136	amoxapine	0.199	5	0.279	---		---	40		1136	nizatidine	-0.118	4
1137	kinetin	0.015	4	-0.276	---		---	25		1137	josamycin	-0.151	5	-0.288	---		---	40		1137	estriol	0.069	4	-0.289	---		---	0								1137	tetryzoline	0	3	0.279	---		---	0		1137	buspirone	0.102	4
1138	0317956-0000	0.054	8	0.276	---		---	12		1138	nicotinic acid	0.066	4	-0.287	---		---	0		1138	tranexamic acid	-0.038	5	0.289	---		---	20								1138	fulvestrant	0.189	40	0.279	---		---	35		1138	lactobionic acid	0	4
1139	tranylcypromine	0.15	5	-0.276	---		---	0		1139	bupropion	0.117	4	0.287	---		---	25		1139	coralyne	0.074	4	-0.289	---		---	0								1139	levothyroxine sodium	0	4	-0.278	---		---	0		1139	coralyne	-0.132	4
1140	genistein	-0.07	17	-0.275	---		---	29		1140	tranexamic acid	-0.051	5	0.286	---		---	20		1140	hydrastine hydrochloride	0.064	4	-0.289	---		---	0								1140	naftidrofuryl	0	4	0.278	---		---	0		1140	LM-1685	0.203	3
1141	picotamide	0.102	5	-0.275	---		---	20		1141	6-azathymine	0.115	4	-0.286	---		---	0		1141	amprolium	0.003	5	-0.288	---		---	20								1141	pimethixene	0.157	3	0.277	---		---	33		1141	bethanechol	-0.036	4
1142	khellin	0.071	5	0.273	---		---	20		1142	propidium iodide	-0.019	4	0.285	---		---	25		1142	procaine	0.072	5	-0.287	---		---	0								1142	raubasine	-0.105	4	-0.277	---		---	25		1142	paroxetine	0	4
1143	mepyramine	-0.041	4	-0.273	---		---	25		1143	dexpanthenol	0.105	4	0.284	---		---	25		1143	guanfacine	0.06	5	-0.287	---		---	0								1143	gibberellic acid	0	4	-0.277	---		---	0		1143	epirizole	0.093	5
1144	octopamine	0.112	4	0.273	---		---	25		1144	dimenhydrinate	-0.09	4	-0.284	---		---	25		1144	diflunisal	0.205	5	0.287	---		---	40								1144	lactobionic acid	0	4	-0.277	---		---	0		1144	betaxolol	0.131	4
1145	ornidazole	0.172	5	-0.272	---		---	0		1145	oxetacaine	-0.055	5	-0.284	---		---	40		1145	AG-028671	-0.06	3	-0.286	---		---	33								1145	acacetin	0	6	-0.276	---		---	0		1145	gallamine triethiodide	0.106	5
1146	cimetidine	-0.074	5	-0.272	---		---	40		1146	metrizamide	-0.108	4	-0.283	---		---	25		1146	theobromine	0.079	4	0.286	---		---	25								1146	bretylium tosilate	-0.093	4	0.276	---		---	0		1146	bucladesine	-0.086	6
1147	ioversol	-0.057	4	-0.272	---		---	25		1147	foliosidine	0.141	6	0.283	---		---	33		1147	artemisinin	0.133	3	0.286	---		---	33								1147	terguride	-0.042	8	-0.276	---		---	12		1147	vidarabine	0.134	4
1148	SC-19220	-0.06	4	0.271	---		---	25		1148	tomatidine	0.058	4	-0.283	---		---	0		1148	Prestwick-984	-0.076	4	-0.286	---		---	25								1148	PF-00875133-00	0	3	0.275	---		---	0		1148	hexestrol	0.117	4
1149	ethisterone	0.053	6	0.271	---		---	33		1149	nordihydroguaiaretic acid	0.173	15	0.282	---		---	40		1149	thiethylperazine	-0.078	4	-0.286	---		---	25								1149	azacyclonol	0.13	5	0.275	---		---	20		1149	amoxapine	-0.015	5
1150	0198306-0000	-0.066	4	-0.271	---		---	25		1150	tiapride	0.008	5	-0.282	---		---	20		1150	alverine	0.101	4	0.285	---		---	25								1150	selegiline	0	4	-0.275	---		---	0		1150	aminophylline	-0.05	4
1151	mepenzolate bromide	-0.056	5	-0.27	---		---	20		1151	sulfamethoxypyridazine	0.082	5	0.282	---		---	40		1151	pempidine	-0.016	5	-0.285	---		---	20								1151	PF-00562151-00	0.02	8	0.275	---		---	37		1151	piperacillin	0	5
1152	oxytetracycline	-0.055	3	0.269	---		---	33		1152	dexibuprofen	0.059	4	-0.282	---		---	0		1152	sulfamonomethoxine	-0.067	4	-0.284	---		---	25								1152	oxamniquine	-0.08	4	-0.275	---		---	25		1152	spiramycin	-0.069	6
1153	gliquidone	0.003	4	0.269	---		---	25		1153	griseofulvin	-0.045	5	-0.282	---		---	20		1153	piroxicam	0.094	4	-0.284	---		---	0								1153	karakoline	0	6	0.275	---		---	0		1153	cinchocaine	0.219	5
1154	helveticoside	0.006	6	0.269	---		---	33		1154	hydrocortisone	0.101	3	-0.282	---		---	0		1154	furazolidone	0.103	4	0.283	---		---	25								1154	dyclonine	0	4	-0.275	---		---	0		1154	niflumic acid	0.073	4
1155	zimeldine	0.07	5	-0.269	---		---	0		1155	telenzepine	0.123	4	-0.281	---		---	0		1155	furaltadone	0.045	6	-0.283	---		---	0								1155	nifenazone	-0.054	5	0.274	---		---	20		1155	sulfaguanidine	0.122	5
1156	Prestwick-1100	0.149	4	-0.268	---		---	0		1156	alprenolol	-0.085	4	-0.281	---		---	25		1156	caffeic acid	0.151	3	-0.283	---		---	0								1156	S-propranolol	0.133	4	-0.274	---		---	0		1156	streptozocin	-0.161	4
1157	sulindac	-0.05	7	-0.267	---		---	14		1157	piroxicam	0.063	4	-0.281	---		---	0		1157	cloxacillin	0.012	4	-0.282	---		---	25								1157	estropipate	-0.132	4	-0.273	---		---	25		1157	brompheniramine	0	4
1158	apomorphine	0.137	5	0.267	---		---	40		1158	tetroquinone	0.093	4	0.281	---		---	25		1158	Prestwick-1100	0.124	4	-0.282	---		---	0								1158	L-methionine sulfoximine	0.092	4	0.273	---		---	25		1158	demecarium bromide	-0.007	4
1159	kawain	0.082	5	0.266	---		---	40		1159	pepstatin	-0.119	4	-0.28	---		---	25		1159	BCB000040	0.082	4	0.282	---		---	25								1159	chlorpromazine	0.06	19	-0.273	---		---	0		1159	dehydrocholic acid	0.102	5
1160	alfaxalone	-0.05	3	-0.266	---		---	33		1160	ciprofibrate	-0.038	4	-0.28	---		---	25		1160	iopromide	-0.083	4	-0.281	---		---	25								1160	piperacillin	0	5	0.272	---		---	0		1160	deptropine	0.099	4
1161	bufexamac	0.116	4	0.266	---		---	25		1161	simvastatin	0.096	4	-0.279	---		---	25		1161	mephenesin	0.056	5	-0.28	---		---	0								1161	BCB000038	0	4	0.271	---		---	0		1161	proxymetacaine	0.042	4
1162	equilin	-0.051	5	0.266	---		---	20		1162	BAS-012416453	-0.056	3	-0.277	---		---	33		1162	tolazamide	0.111	3	0.28	---		---	33								1162	vitexin	0	4	-0.271	---		---	0		1162	tiletamine	0.019	4
1163	pancuronium bromide	-0.004	4	0.265	---		---	25		1163	rofecoxib	0.11	6	0.277	---		---	33		1163	sulfabenzamide	0.087	4	0.28	---		---	25								1163	hydrastinine	0.136	5	0.271	---		---	40		1163	bambuterol	0	4
1164	2,6-dimethylpiperidine	-0.164	5	-0.265	---		---	40		1164	coralyne	0.066	4	-0.277	---		---	0		1164	dihydrostreptomycin	-0.085	5	-0.279	---		---	40								1164	antazoline	0.076	4	0.27	---		---	25		1164	6-benzylaminopurine	0.071	5
1165	simvastatin	0.108	4	-0.265	---		---	0		1165	atracurium besilate	-0.079	3	-0.276	---		---	33		1165	khellin	0.091	5	0.278	---		---	20								1165	0198306-0000	0.156	4	0.269	---		---	25		1165	succinylsulfathiazole	0.1	4
1166	flurbiprofen	0.145	5	0.265	---		---	40		1166	salbutamol	-0.018	5	-0.276	---		---	20		1166	etodolac	0.126	5	0.278	---		---	40								1166	enalapril	0	4	0.269	---		---	0		1166	atracurium besilate	0	3
1167	alprostadil	0.047	7	0.265	---		---	42		1167	alprostadil	-0.08	7	0.276	---		---	28		1167	altizide	0.07	4	-0.278	---		---	0								1167	benzethonium chloride	0.173	3	0.269	---		---	33		1167	diphenylpyraline	0	6
1168	xamoterol	0.102	3	-0.264	---		---	0		1168	thiamine	-0.1	3	-0.276	---		---	33		1168	oxybenzone	-0.043	4	0.278	---		---	25								1168	butamben	0	4	0.269	---		---	0		1168	gelsemine	0	4
1169	buflomedil	0.127	4	0.264	---		---	25		1169	3-hydroxy-DL-kynurenine	0.086	6	0.275	---		---	16		1169	monorden	-0.005	22	0.278	---		---	18								1169	trimethoprim	0.091	5	0.269	---		---	20		1169	netilmicin	-0.101	4
1170	meglumine	0.092	4	0.264	---		---	25		1170	lymecycline	0.066	4	-0.275	---		---	0		1170	canavanine	0.027	3	-0.277	---		---	33								1170	minoxidil	-0.119	5	-0.268	---		---	20		1170	triamterene	0.144	5
1171	morantel	0.193	5	0.263	---		---	40		1171	tolazamide	0.142	3	0.275	---		---	33		1171	neostigmine bromide	0.003	4	-0.277	---		---	25								1171	trimethylcolchicinic acid	0.096	4	-0.268	---		---	0		1171	levothyroxine sodium	-0.095	4
1172	dropropizine	-0.092	4	-0.263	---		---	25		1172	hemicholinium	0.027	4	0.274	---		---	25		1172	tamoxifen	0.073	7	0.276	---		---	42								1172	brinzolamide	-0.056	4	0.268	---		---	25		1172	3-hydroxy-DL-kynurenine	0.16	6
1173	roxithromycin	0.132	4	0.263	---		---	25		1173	(+/-)-catechin	0.075	4	0.274	---		---	25		1173	diphenylpyraline	0.122	6	0.276	---		---	33								1173	salbutamol	0.18	5	0.267	---		---	40		1173	fenspiride	0.069	5
1174	metrizamide	-0.107	4	-0.262	---		---	25		1174	methanthelinium bromide	0.067	4	-0.274	---		---	0		1174	dexpropranolol	0.121	3	-0.275	---		---	0								1174	dropropizine	-0.095	4	-0.266	---		---	25		1174	ioversol	0.093	4
1175	spectinomycin	-0.054	4	-0.261	---		---	25		1175	aztreonam	-0.077	5	-0.274	---		---	20		1175	hecogenin	-0.029	4	-0.275	---		---	25								1175	bethanechol	-0.145	4	-0.266	---		---	25		1175	esculetin	0.168	3
1176	trimethobenzamide	-0.043	5	-0.261	---		---	20		1176	cinchocaine	0.16	5	0.273	---		---	40		1176	idoxuridine	0.132	5	0.275	---		---	40								1176	tetracaine	0	3	0.266	---		---	0		1176	flumetasone	0.092	6
1177	lysergol	-0.009	4	-0.261	---		---	25		1177	zaprinast	-0.09	4	0.273	---		---	25		1177	beclometasone	0.182	3	0.274	---		---	33								1177	cefazolin	0	5	-0.266	---		---	0		1177	Prestwick-682	0	4
1178	Prestwick-857	-0.023	4	-0.26	---		---	25		1178	3-nitropropionic acid	0.037	4	-0.273	---		---	25		1178	6-azathymine	0.107	4	0.274	---		---	25								1178	phentolamine	0	7	0.266	---		---	0		1178	ronidazole	0.171	3
1179	ticlopidine	0.111	5	0.26	---		---	20		1179	cyclic adenosine monophosphate	-0.021	4	0.273	---		---	25		1179	carbimazole	-0.072	3	-0.274	---		---	33								1179	oxetacaine	0.19	5	0.266	---		---	40		1179	metformin	0.001	10
1180	chlorphenamine	-0.021	4	-0.26	---		---	25		1180	terguride	0.101	8	0.272	---		---	25		1180	arcaine	0.072	4	-0.273	---		---	0								1180	remoxipride	0.115	4	0.265	---		---	25		1180	tranylcypromine	0.182	5
1181	mefenamic acid	0.049	5	-0.26	---		---	20		1181	denatonium benzoate	0.083	4	-0.272	---		---	0		1181	cefazolin	0.203	5	0.272	---		---	40								1181	calycanthine	0	4	0.265	---		---	0		1181	fursultiamine	0.095	4
1182	nadolol	-0.005	4	-0.258	---		---	25		1182	raloxifene	0.078	7	0.272	---		---	14		1182	naltrexone	0.058	5	-0.272	---		---	0								1182	cimetidine	-0.066	5	0.265	---		---	0		1182	pyrazinamide	0.134	4
1183	ritodrine	0.108	4	0.258	---		---	25		1183	Prestwick-1103	-0.056	4	-0.272	---		---	25		1183	cefalotin	0.089	4	-0.271	---		---	0								1183	sulfafurazole	0.085	5	-0.264	---		---	0		1183	valproic acid	0.219	57
1184	ramipril	-0.107	4	-0.258	---		---	25		1184	furosemide	0.001	4	0.271	---		---	25		1184	dexamethasone	0.089	8	0.271	---		---	37								1184	apomorphine	0.097	5	-0.264	---		---	0		1184	S-propranolol	0.127	4
1185	chloropyramine	-0.051	4	0.258	---		---	25		1185	succinylsulfathiazole	0.071	4	-0.271	---		---	0		1185	dihydroergotamine	-0.079	5	-0.271	---		---	20								1185	mesalazine	0	5	-0.264	---		---	0		1185	clorsulon	0	4
1186	boldine	-0.005	4	-0.257	---		---	25		1186	rosiglitazone	-0.068	14	-0.271	---		---	28		1186	atropine	0.198	4	-0.271	---		---	0								1186	proglumide	0.083	5	0.264	---		---	20		1186	piperine	0	4
1187	hexylcaine	0.018	4	-0.257	---		---	25		1187	metanephrine	0.032	5	0.27	---		---	40		1187	karakoline	-0.005	6	0.27	---		---	16								1187	geldanamycin	0.115	15	0.264	---		---	26		1187	5253409	0	2
1188	demeclocycline	0.111	6	0.256	---		---	33		1188	PHA-00851261E	0.055	8	-0.27	---		---	0		1188	gabexate	0.073	4	-0.27	---		---	0								1188	ketoconazole	-0.003	4	-0.264	---		---	25		1188	remoxipride	0.113	4
1189	ifosfamide	-0.068	3	-0.256	---		---	33		1189	zimeldine	0.145	5	0.27	---		---	40		1189	benzylpenicillin	0.074	4	-0.27	---		---	0								1189	bambuterol	-0.094	4	-0.263	---		---	25		1189	minocycline	0.1	5
1190	phentolamine	-0.052	7	-0.256	---		---	28		1190	tiletamine	-0.088	4	-0.269	---		---	25		1190	ozagrel	0.074	4	-0.27	---		---	0								1190	bephenium hydroxynaphthoate	0.167	5	0.263	---		---	40		1190	Prestwick-864	0	4
1191	lomefloxacin	-0.088	6	-0.255	---		---	33		1191	SB-202190	0.075	5	0.268	---		---	40		1191	oxaprozin	0.117	6	0.27	---		---	33								1191	paroxetine	0	4	-0.262	---		---	0		1191	parthenolide	0.102	4
1192	moxisylyte	0.158	5	0.255	---		---	40		1192	practolol	0.163	4	-0.268	---		---	0		1192	levonorgestrel	0.07	6	-0.269	---		---	0								1192	chlorpropamide	0	6	0.261	---		---	0		1192	tinidazole	0.142	6
1193	chlormezanone	-0.018	4	0.254	---		---	25		1193	(-)-isoprenaline	-0.095	4	-0.267	---		---	25		1193	nomifensine	-0.04	5	-0.268	---		---	20								1193	0317956-0000	-0.033	8	0.261	---		---	12		1193	midecamycin	-0.089	5
1194	meropenem	0.125	4	-0.254	---		---	0		1194	diflunisal	0.11	5	0.265	---		---	40		1194	monastrol	0.098	8	0.268	---		---	37								1194	neomycin	0.098	5	-0.261	---		---	0		1194	urapidil	-0.009	4
1195	canavanine	0.138	3	-0.253	---		---	0		1195	ethisterone	0.02	6	0.264	---		---	33		1195	cefuroxime	0.085	4	0.268	---		---	25								1195	valinomycin	0.007	4	0.261	---		---	25		1195	tocainide	0	4
1196	phenacetin	-0.042	4	-0.253	---		---	25		1196	isosorbide	0.072	4	-0.264	---		---	0		1196	eldeline	0.074	6	-0.267	---		---	0								1196	cyclopenthiazide	-0.16	4	-0.26	---		---	25		1196	vincamine	-0.155	6
1197	nalbuphine	-0.019	5	-0.252	---		---	20		1197	gabexate	0.072	4	-0.264	---		---	0		1197	tomatidine	0.082	4	0.267	---		---	25								1197	noscapine	0	4	-0.26	---		---	0		1197	ethambutol	0.084	5
1198	dapsone	-0.094	5	0.251	---		---	20		1198	altizide	-0.046	4	-0.263	---		---	25		1198	benzonatate	0.162	5	0.266	---		---	40								1198	orphenadrine	-0.072	6	-0.26	---		---	16		1198	ricinine	0.071	4
1199	pentolonium	-0.064	5	-0.251	---		---	40		1199	ticlopidine	0.134	5	0.263	---		---	20		1199	levopropoxyphene	-0.013	4	0.266	---		---	25								1199	serotonin	0	5	-0.259	---		---	0		1199	captopril	-0.098	5
1200	BCB000038	0.023	4	-0.251	---		---	25		1200	sulfamonomethoxine	0.073	4	-0.262	---		---	0		1200	suprofen	-0.033	4	-0.266	---		---	25								1200	quipazine	-0.021	4	0.259	---		---	25		1200	metyrapone	0.137	4
1201	cefsulodin	0.098	4	0.25	---		---	25		1201	lisinopril	0.135	3	0.262	---		---	33		1201	tubocurarine chloride	0.121	4	0.265	---		---	25								1201	metoclopramide	0	6	-0.258	---		---	0		1201	diprophylline	0.11	5
1202	cefotetan	-0.048	3	0.25	---		---	33		1202	prazosin	0.126	6	0.261	---		---	33		1202	decamethonium bromide	0.101	4	0.265	---		---	25								1202	hesperetin	0.097	5	0.258	---		---	20		1202	alvespimycin	0.133	12
1203	benfotiamine	-0.065	5	-0.25	---		---	40		1203	dexamethasone	0.153	8	0.261	---		---	37		1203	proglumide	0.065	5	-0.264	---		---	20								1203	cephaeline	0.064	5	-0.257	---		---	0		1203	neostigmine bromide	0	4
1204	naloxone	0.06	6	0.25	---		---	16		1204	cefazolin	0.03	5	0.259	---		---	40		1204	genistein	-0.125	17	-0.263	---		---	35								1204	labetalol	0.091	4	0.257	---		---	25		1204	0317956-0000	0.068	8
1205	copper sulfate	-0.128	4	-0.25	---		---	25		1205	etodolac	0.124	5	0.259	---		---	40		1205	imipramine	0.124	4	0.263	---		---	25								1205	risperidone	0	3	-0.256	---		---	0		1205	felodipine	0.179	7
1206	naftidrofuryl	-0.054	4	-0.25	---		---	25		1206	etynodiol	-0.038	4	0.259	---		---	25		1206	denatonium benzoate	0.076	4	-0.262	---		---	0								1206	oxytetracycline	0.169	3	0.256	---		---	33		1206	alpha-estradiol	0.086	16
1207	carbamazepine	0.185	8	0.25	---		---	37		1207	celecoxib	0.045	5	0.258	---		---	40		1207	etidronic acid	0.076	4	-0.262	---		---	0								1207	picrotoxinin	0	4	-0.254	---		---	0		1207	hydrastine hydrochloride	0.121	4
1208	nitrofurantoin	0.138	5	0.249	---		---	40		1208	labetalol	0.075	4	-0.258	---		---	0		1208	merbromin	-0.061	5	-0.261	---		---	20								1208	7-aminocephalosporanic acid	-0.134	4	-0.254	---		---	25		1208	estradiol	-0.117	37
1209	hydrochlorothiazide	0.081	5	0.249	---		---	20		1209	trichostatin A	0.048	182	0.258	---		---	28		1209	ethisterone	0.062	6	0.261	---		---	33								1209	clomipramine	0.138	4	-0.254	---		---	0		1209	methyldopa	0	5
1210	nalidixic acid	0.061	5	0.249	---		---	40		1210	droperidol	-0.052	4	-0.257	---		---	25		1210	PHA-00851261E	-0.009	8	-0.26	---		---	12								1210	laudanosine	0	4	-0.254	---		---	0		1210	pipemidic acid	0.15	3
1211	mianserin	-0.087	5	-0.248	---		---	40		1211	theobromine	-0.045	4	-0.257	---		---	25		1211	isoxsuprine	0.176	5	0.26	---		---	40								1211	isoniazid	-0.108	5	0.253	---		---	0		1211	sulfadoxine	0.123	3
1212	tubocurarine chloride	0.093	4	0.248	---		---	25		1212	bretylium tosilate	0.024	4	-0.255	---		---	25		1212	amodiaquine	0.095	4	-0.259	---		---	0								1212	sulfasalazine	0.062	5	0.253	---		---	20		1212	nifenazone	-0.049	5
1213	chloramphenicol	0.04	4	-0.248	---		---	25		1213	butacaine	-0.062	4	-0.255	---		---	25		1213	nitrofurantoin	0.158	5	0.257	---		---	40								1213	troglitazone	0.167	16	0.253	---		---	37		1213	nabumetone	-0.086	4
1214	isometheptene	-0.04	4	-0.247	---		---	25		1214	crotamiton	0.055	4	-0.255	---		---	25		1214	Prestwick-972	-0.027	3	-0.257	---		---	33								1214	ethambutol	0.096	5	0.253	---		---	20		1214	methylprednisolone	0.115	4
1215	iproniazid	-0.042	5	-0.246	---		---	40		1215	trimethoprim	-0.051	5	-0.255	---		---	20		1215	antazoline	0.029	4	-0.257	---		---	25								1215	propoxycaine	0	4	0.252	---		---	0		1215	prednisone	-0.086	5
1216	dilazep	0.028	5	-0.245	---		---	40		1216	sulfabenzamide	0.081	4	0.255	---		---	25		1216	amylocaine	-0.019	5	-0.256	---		---	20								1216	lithocholic acid	0	6	0.251	---		---	0		1216	dexibuprofen	0.112	4
1217	nitrofural	0.133	4	0.245	---		---	25		1217	aciclovir	-0.112	6	-0.255	---		---	33		1217	drofenine	0.137	4	-0.255	---		---	0								1217	mifepristone	0.129	4	0.251	---		---	25		1217	zuclopenthixol	0	4
1218	terguride	0.044	8	-0.245	---		---	0		1218	0179445-0000	0.183	8	0.255	---		---	37		1218	nipecotic acid	0.21	4	-0.254	---		---	0								1218	bemegride	0	4	0.251	---		---	0		1218	diflunisal	0.067	5
1219	AR-A014418	0.137	3	0.245	---		---	33		1219	mefenamic acid	0.09	5	0.254	---		---	20		1219	pentetrazol	0.092	4	-0.254	---		---	0								1219	prednisone	-0.119	5	-0.25	---		---	20		1219	dilazep	0	5
1220	10-methoxyharmalan	0.048	4	0.245	---		---	25		1220	etidronic acid	0.081	4	-0.253	---		---	0		1220	bacitracin	-0.029	3	-0.254	---		---	33								1220	sulfamethoxazole	0	5	-0.25	---		---	0		1220	(-)-MK-801	0.13	4
1221	deferoxamine	0.182	8	-0.245	---		---	12		1221	PHA-00767505E	-0.009	4	-0.253	---		---	25		1221	cefoxitin	-0.054	4	-0.253	---		---	25								1221	asiaticoside	0.12	4	-0.249	---		---	0		1221	chlorcyclizine	0.183	6
1222	fenspiride	0.067	5	0.244	---		---	20		1222	metacycline	-0.009	4	-0.253	---		---	25		1222	trichostatin A	0.113	182	0.253	---		---	47								1222	pheniramine	-0.108	5	-0.249	---		---	20		1222	chloroquine	-0.01	4
1223	methoxamine	0.086	4	0.243	---		---	25		1223	dydrogesterone	0.041	4	-0.252	---		---	25		1223	sulfaguanidine	0.159	5	0.252	---		---	40								1223	thioridazine	0.208	20	0.249	---		---	40		1223	methoxamine	0	4
1224	clebopride	-0.016	4	-0.242	---		---	25		1224	tridihexethyl	0.147	4	-0.252	---		---	0		1224	ifosfamide	0.141	3	0.251	---		---	33								1224	sisomicin	0.078	4	-0.248	---		---	0		1224	sulfadimidine	0.048	6
1225	beclometasone	0.156	3	0.241	---		---	33		1225	scopolamine N-oxide	0.035	5	-0.251	---		---	20		1225	timolol	-0.026	4	-0.25	---		---	25								1225	R-atenolol	0	4	0.248	---		---	0		1225	karakoline	-0.072	6
1226	karakoline	0.012	6	-0.241	---		---	16		1226	bupivacaine	0.03	4	-0.25	---		---	25		1226	zaprinast	-0.109	4	-0.249	---		---	25								1226	pinacidil	-0.011	4	-0.247	---		---	25		1226	phenelzine	0.108	6
1227	delsoline	0.071	4	-0.241	---		---	25		1227	canavanine	0.143	3	0.249	---		---	33		1227	orphenadrine	-0.02	6	-0.249	---		---	16								1227	lomefloxacin	0.071	6	0.245	---		---	16		1227	cinchonidine	0.002	4
1228	paclitaxel	0.156	6	0.241	---		---	33		1228	troglitazone	-0.084	16	-0.249	---		---	18		1228	raloxifene	0.131	7	0.248	---		---	28								1228	cefoxitin	-0.122	4	-0.245	---		---	25		1228	telenzepine	0.136	4
1229	levothyroxine sodium	-0.038	4	-0.24	---		---	25		1229	prednisone	-0.035	5	-0.249	---		---	20		1229	mephentermine	0.091	5	-0.248	---		---	0								1229	flurbiprofen	0.076	5	-0.244	---		---	0		1229	risperidone	0	3
1230	artemisinin	0.133	3	0.24	---		---	33		1230	sulfadoxine	0.112	3	-0.249	---		---	0		1230	cinchocaine	0.154	5	0.248	---		---	40								1230	nimesulide	0.126	4	0.244	---		---	25		1230	verapamil	0.1	6
1231	8-azaguanine	0.128	4	0.24	---		---	25		1231	cobalt chloride	-0.034	3	0.249	---		---	33		1231	orciprenaline	0.009	4	-0.248	---		---	25								1231	carbinoxamine	-0.037	4	-0.244	---		---	25		1231	denatonium benzoate	0.083	4
1232	lansoprazole	0.089	4	0.239	---		---	25		1232	medrysone	0.116	6	-0.247	---		---	0		1232	L-methionine sulfoximine	0.006	4	-0.248	---		---	25								1232	copper sulfate	-0.051	4	-0.244	---		---	25		1232	clebopride	-0.06	4
1233	doxylamine	0.163	5	0.239	---		---	40		1233	ketoconazole	-0.02	4	-0.247	---		---	25		1233	cyclobenzaprine	-0.074	4	-0.247	---		---	25								1233	prednisolone	-0.1	5	-0.243	---		---	20		1233	deferoxamine	0.203	8
1234	nomifensine	0.056	5	0.239	---		---	40		1234	caffeic acid	-0.028	3	-0.247	---		---	33		1234	acacetin	0.1	6	-0.247	---		---	16								1234	meclocycline	-0.054	4	-0.243	---		---	25		1234	ofloxacin	0.098	5
1235	rofecoxib	-0.062	6	-0.238	---		---	33		1235	dicoumarol	-0.028	6	-0.247	---		---	16		1235	remoxipride	-0.065	4	-0.246	---		---	25								1235	tolbutamide	-0.068	7	-0.243	---		---	14		1235	genistein	-0.083	17
1236	diprophylline	-0.041	5	0.234	---		---	20		1236	fulvestrant	-0.141	40	-0.246	---		---	32		1236	prilocaine	0.106	6	-0.246	---		---	0								1236	clofilium tosylate	0	3	-0.241	---		---	0		1236	pentamidine	0.187	5
1237	16-phenyltetranorprostaglandin E2	-0.001	4	-0.232	---		---	25		1237	flucloxacillin	-0.065	4	-0.245	---		---	25		1237	aztreonam	-0.014	5	-0.246	---		---	20								1237	danazol	0.052	4	-0.24	---		---	25		1237	theophylline	-0.042	4
1238	beta-escin	-0.03	6	-0.232	---		---	33		1238	phenylpropanolamine	0.075	4	-0.244	---		---	25		1238	terbutaline	0.017	4	0.245	---		---	25								1238	deferoxamine	0.185	8	0.24	---		---	37		1238	rotenone	-0.039	4
1239	talampicillin	0.138	4	-0.231	---		---	0		1239	naproxen	-0.107	9	-0.244	---		---	33		1239	pentamidine	0.094	5	0.244	---		---	40								1239	vinpocetine	0.104	4	-0.239	---		---	0		1239	acacetin	0.074	6
1240	debrisoquine	0.001	4	-0.23	---		---	25		1240	probenecid	-0.106	4	-0.244	---		---	25		1240	zalcitabine	0.127	4	0.243	---		---	25								1240	pindolol	-0.111	5	0.239	---		---	0		1240	cefapirin	-0.063	4
1241	epirizole	0.122	5	-0.23	---		---	0		1241	nilutamide	0.031	4	-0.244	---		---	25		1241	hexetidine	-0.039	4	0.243	---		---	25								1241	quercetin	0.095	6	0.238	---		---	33		1241	glycopyrronium bromide	0.084	5
1242	levopropoxyphene	-0.047	4	0.229	---		---	25		1242	eucatropine	0.154	6	-0.243	---		---	0		1242	bergenin	-0.019	4	-0.241	---		---	25								1242	trifluoperazine	0.198	16	0.238	---		---	31		1242	copper sulfate	-0.057	4
1243	cyclopenthiazide	-0.069	4	0.228	---		---	25		1243	lithocholic acid	0.075	6	0.243	---		---	16		1243	thioperamide	-0.024	5	0.241	---		---	20								1243	brompheniramine	0	4	-0.238	---		---	0		1243	chloropyramine	0.14	4
1244	nifurtimox	0.098	4	-0.228	---		---	0		1244	16-phenyltetranorprostaglandin E2	0.108	4	0.243	---		---	25		1244	probenecid	-0.089	4	-0.241	---		---	25								1244	verapamil	0.091	6	0.237	---		---	16		1244	sertaconazole	0.128	4
1245	prazosin	-0.019	6	-0.226	---		---	16		1245	levonorgestrel	0.168	6	-0.243	---		---	0		1245	lisinopril	0.117	3	0.24	---		---	33								1245	captopril	-0.032	5	-0.237	---		---	20		1245	velnacrine	0.087	4
1246	fluoxetine	0.113	4	0.225	---		---	25		1246	mefexamide	-0.08	4	-0.242	---		---	25		1246	flucloxacillin	-0.067	4	-0.239	---		---	25								1246	moroxydine	-0.111	5	-0.236	---		---	20		1246	cinnarizine	-0.022	4
1247	levocabastine	0.12	4	0.225	---		---	25		1247	alclometasone	0.007	4	-0.242	---		---	25		1247	clobetasol	0.117	3	-0.239	---		---	0								1247	sulfadimidine	-0.083	6	-0.236	---		---	16		1247	zimeldine	0.133	5
1248	proglumide	0.057	5	0.224	---		---	40		1248	betazole	-0.068	5	-0.242	---		---	20		1248	diprophylline	-0.045	5	0.239	---		---	20								1248	pioglitazone	-0.115	11	-0.235	---		---	27		1248	BCB000040	-0.143	4
1249	dizocilpine	-0.022	5	-0.224	---		---	20		1249	helveticoside	-0.125	6	-0.241	---		---	33		1249	bufexamac	0.038	4	-0.238	---		---	25								1249	idazoxan	0.093	4	0.235	---		---	25		1249	ramifenazone	-0.027	4
1250	fulvestrant	-0.064	40	-0.224	---		---	17		1250	betonicine	-0.046	6	-0.24	---		---	16		1250	propantheline bromide	0.093	4	0.238	---		---	25								1250	dinoprost	-0.057	4	-0.234	---		---	25		1250	sulindac	0	7
1251	nimesulide	-0.016	4	-0.224	---		---	25		1251	scoulerine	-0.052	4	-0.24	---		---	25		1251	dilazep	0.09	5	0.238	---		---	40								1251	myricetin	0	4	-0.234	---		---	0		1251	ticlopidine	0.093	5
1252	PHA-00851261E	0.103	8	0.224	---		---	37		1252	clenbuterol	-0.077	5	-0.239	---		---	20		1252	lidocaine	-0.025	5	-0.236	---		---	20								1252	triamterene	0.137	5	0.233	---		---	20		1252	BCB000038	0.108	4
1253	dobutamine	0.138	4	-0.223	---		---	0		1253	hesperetin	0.056	5	0.238	---		---	40		1253	pirenzepine	-0.012	5	-0.235	---		---	20								1253	mexiletine	0.062	6	0.233	---		---	16		1253	trimetazidine	0.106	4
1254	mephenytoin	-0.018	4	0.223	---		---	25		1254	bromopride	0.133	6	0.238	---		---	33		1254	ticlopidine	0.066	5	-0.232	---		---	20								1254	thiocolchicoside	0.117	4	-0.232	---		---	0		1254	L-methionine sulfoximine	-0.012	4
1255	foliosidine	-0.035	6	-0.223	---		---	33		1255	mexiletine	-0.063	6	-0.235	---		---	33		1255	moxisylyte	0.16	5	0.23	---		---	40								1255	clozapine	0.102	17	0.231	---		---	23		1255	hydrocortisone	0.154	3
1256	carmustine	0.124	3	0.223	---		---	33		1256	aminohippuric acid	0.084	4	-0.234	---		---	0		1256	propidium iodide	0.007	4	0.23	---		---	25								1256	vincamine	-0.067	6	0.23	---		---	0		1256	hymecromone	0.118	4
1257	vorinostat	0.104	12	-0.222	---		---	0		1257	glycopyrronium bromide	0.069	5	0.232	---		---	20		1257	lorglumide	0.127	5	-0.229	---		---	0								1257	tropicamide	0.062	6	0.229	---		---	16		1257	mexiletine	0.073	6
1258	cyclobenzaprine	-0.037	4	0.222	---		---	25		1258	nitrofurantoin	0.194	5	0.232	---		---	40		1258	famotidine	0.024	5	-0.227	---		---	20								1258	diflunisal	0.001	5	-0.229	---		---	20		1258	pioglitazone	-0.091	11
1259	verapamil	-0.054	6	-0.222	---		---	33		1259	bendroflumethiazide	0.062	6	-0.232	---		---	16		1259	dobutamine	-0.053	4	-0.226	---		---	25								1259	sulpiride	0.058	5	0.228	---		---	20		1259	abamectin	0.118	4
1260	protoveratrine A	-0.015	4	-0.222	---		---	25		1260	edrophonium chloride	0.058	5	-0.228	---		---	20		1260	butyl hydroxybenzoate	0.097	5	-0.226	---		---	20								1260	SB-203580	0	5	0.228	---		---	0		1260	trimethoprim	-0.023	5
1261	letrozole	-0.058	4	-0.221	---		---	25		1261	indometacin	0.037	8	-0.227	---		---	12		1261	naloxone	0.079	6	-0.226	---		---	0								1261	tobramycin	0.102	4	-0.228	---		---	0		1261	pirenperone	-0.016	5
1262	hymecromone	-0.038	4	0.22	---		---	25		1262	amodiaquine	0.086	4	-0.226	---		---	0		1262	terguride	0.139	8	0.226	---		---	37								1262	tonzonium bromide	-0.003	4	-0.226	---		---	25		1262	dipivefrine	0.072	4
1263	piracetam	-0.012	4	-0.22	---		---	25		1263	proglumide	0.025	5	-0.225	---		---	20		1263	4-hydroxyphenazone	0.058	5	0.223	---		---	40								1263	ticlopidine	0	5	-0.226	---		---	20		1263	gramine	0.075	4
1264	etofylline	0.008	5	-0.22	---		---	20		1264	serotonin	0.083	5	-0.224	---		---	0		1264	dimethadione	0.17	4	-0.223	---		---	0								1264	amphotericin B	0.001	4	-0.226	---		---	25		1264	pentetrazol	0.106	4
1265	celecoxib	0.049	5	0.219	---		---	40		1265	niflumic acid	0.001	4	-0.223	---		---	25		1265	6-benzylaminopurine	0.085	5	0.223	---		---	20								1265	famotidine	0.09	5	0.221	---		---	20		1265	diclofenamide	0.001	4
1266	terbutaline	-0.004	4	-0.215	---		---	25		1266	monastrol	0.065	8	0.223	---		---	37		1266	chlortetracycline	0.108	5	-0.221	---		---	20								1266	chlortetracycline	0.038	5	-0.221	---		---	20		1266	oxaprozin	0.184	6
1267	triprolidine	-0.013	4	-0.214	---		---	25		1267	ofloxacin	0.138	5	-0.222	---		---	0		1267	fludrocortisone	-0.013	8	0.221	---		---	25								1267	baclofen	0	5	-0.218	---		---	0		1267	foliosidine	0.004	6
1268	glipizide	0.16	5	0.212	---		---	40		1268	tenoxicam	-0.04	4	-0.222	---		---	25		1268	gemfibrozil	0.157	5	0.22	---		---	40								1268	felodipine	0.041	7	-0.217	---		---	14		1268	niridazole	0.079	4
1269	quipazine	-0.023	4	0.212	---		---	25		1269	eldeline	0.071	6	-0.221	---		---	0		1269	pancuronium bromide	0.118	4	0.219	---		---	25								1269	picotamide	0.124	5	0.216	---		---	20		1269	hycanthone	-0.006	4
1270	promazine	0.011	6	0.212	---		---	33		1270	mianserin	0.091	5	0.221	---		---	40		1270	sulindac	-0.011	7	-0.219	---		---	28								1270	betazole	0	5	-0.213	---		---	0		1270	sulfacetamide	-0.006	4
1271	promethazine	-0.002	4	0.211	---		---	25		1271	PF-01378883-00	-0.027	4	0.22	---		---	25		1271	dimenhydrinate	-0.027	4	-0.218	---		---	25								1271	capsaicin	0.117	4	-0.211	---		---	0		1271	arecoline	-0.026	4
1272	clozapine	0.012	17	0.21	---		---	29		1272	adipiodone	-0.033	4	-0.22	---		---	25		1272	alfuzosin	0.122	5	-0.215	---		---	0								1272	methyldopa	0	5	-0.21	---		---	0		1272	5155877	0.123	4
1273	diphenylpyraline	0.109	6	0.21	---		---	33		1273	sparteine	-0.066	4	-0.22	---		---	25		1273	etofylline	0.073	5	-0.215	---		---	0								1273	pirenperone	-0.039	5	0.21	---		---	20		1273	paromomycin	0.019	4
1274	isoxsuprine	-0.031	5	-0.21	---		---	20		1274	6-benzylaminopurine	0.104	5	0.219	---		---	20		1274	betazole	-0.079	5	-0.213	---		---	20								1274	glipizide	0.124	5	0.209	---		---	20		1274	carmustine	0.136	3
1275	acetylsalicylsalicylic acid	-0.049	4	-0.208	---		---	25		1275	triprolidine	0.006	4	0.218	---		---	25		1275	indometacin	-0.043	8	-0.211	---		---	25								1275	letrozole	0	4	0.208	---		---	0		1275	ergocalciferol	-0.03	4
1276	citiolone	-0.026	6	-0.203	---		---	33		1276	dobutamine	-0.03	4	-0.217	---		---	25		1276	tetracycline	-0.016	5	0.211	---		---	20								1276	succinylsulfathiazole	0	4	-0.206	---		---	0		1276	orciprenaline	-0.002	4
1277	acetylsalicylic acid	0.105	13	-0.202	---		---	15		1277	androsterone	-0.04	4	-0.217	---		---	25		1277	copper sulfate	-0.024	4	-0.211	---		---	25								1277	tocainide	-0.121	4	-0.205	---		---	25		1277	strophanthidin	0.086	4
1278	mephentermine	-0.001	5	-0.202	---		---	20		1278	paroxetine	0.116	4	0.215	---		---	25		1278	clindamycin	0.048	5	-0.21	---		---	20								1278	diethylcarbamazine	0	4	-0.203	---		---	0		1278	orphenadrine	-0.024	6
1279	famotidine	-0.036	5	-0.199	---		---	20		1279	drofenine	0.145	4	-0.214	---		---	0		1279	droperidol	0.01	4	-0.209	---		---	25								1279	estradiol	-0.092	37	-0.201	---		---	21		1279	dihydroergotamine	0.02	5
1280	ethambutol	0.044	5	0.198	---		---	40		1280	famotidine	0.006	5	-0.21	---		---	20		1280	fluoxetine	0.01	4	0.206	---		---	25								1280	flumetasone	0.072	6	-0.201	---		---	0		1280	latamoxef	0.166	3
1281	desipramine	-0.042	4	0.197	---		---	25		1281	metrifonate	0.012	5	-0.207	---		---	20		1281	3-hydroxy-DL-kynurenine	0.075	6	0.205	---		---	16								1281	benzonatate	0.068	5	-0.201	---		---	0		1281	isoniazid	0.018	5
1282	remoxipride	0.124	4	0.197	---		---	25		1282	dihydrostreptomycin	0.006	5	0.207	---		---	20		1282	phentolamine	-0.051	7	-0.205	---		---	28								1282	tinidazole	-0.03	6	-0.2	---		---	16		1282	trimethadione	-0.023	4
1283	heliotrine	0.033	6	-0.196	---		---	16		1283	LY-294002	0.066	61	0.205	---		---	44		1283	thioproperazine	0.041	5	0.202	---		---	20								1283	spiramycin	-0.03	6	-0.198	---		---	16		1283	phenformin	0.09	7
1284	sulfabenzamide	-0.021	4	0.196	---		---	25		1284	10-methoxyharmalan	-0.057	4	-0.205	---		---	25		1284	tretinoin	0.115	22	0.201	---		---	40								1284	3-hydroxy-DL-kynurenine	0	6	0.196	---		---	0		1284	terguride	0.056	8
1285	dihydroergotamine	0.154	5	0.195	---		---	40		1285	deferoxamine	0.182	8	0.205	---		---	37		1285	cyclopenthiazide	-0.038	4	-0.2	---		---	25								1285	sertaconazole	0.131	4	0.196	---		---	25		1285	tetramisole	0.118	4
1286	estradiol	-0.007	37	-0.195	---		---	13		1286	haloperidol	0.019	32	0.203	---		---	15		1286	helveticoside	-0.017	6	-0.199	---		---	16								1286	clonidine	0.063	4	0.195	---		---	25		1286	PNU-0230031	0.1	8
1287	tenoxicam	-0.003	4	0.195	---		---	25		1287	atropine oxide	0.025	5	-0.203	---		---	20		1287	SC-19220	0.118	4	0.197	---		---	25								1287	triamcinolone	0.001	5	0.194	---		---	20		1287	scopolamine	0.088	4
1288	spiramycin	-0.015	6	-0.191	---		---	16		1288	H-89	0.123	3	-0.201	---		---	0		1288	paroxetine	0.119	4	0.197	---		---	25								1288	methanthelinium bromide	0.104	4	0.194	---		---	25		1288	4-hydroxyphenazone	-0.008	5
1289	biperiden	0.003	5	0.19	---		---	20		1289	hexylcaine	0.015	4	-0.201	---		---	25		1289	haloperidol	0.015	32	-0.193	---		---	6								1289	dosulepin	0.04	4	0.193	---		---	25		1289	Trolox C	0.09	4
1290	Prestwick-665	0.034	5	-0.188	---		---	20		1290	chlorpromazine	0.215	19	0.2	---		---	47		1290	flurbiprofen	0.033	5	-0.191	---		---	20								1290	zidovudine	0.095	4	0.192	---		---	25		1290	fulvestrant	0.139	40
1291	mexiletine	-0.056	6	-0.188	---		---	33		1291	glipizide	0.106	5	-0.199	---		---	0		1291	acetohexamide	0.099	4	0.19	---		---	25								1291	flecainide	-0.001	6	-0.191	---		---	16		1291	chlorpromazine	0.101	19
1292	flecainide	-0.015	6	-0.187	---		---	33		1292	wortmannin	-0.012	18	-0.198	---		---	16		1292	clozapine	0.008	17	-0.19	---		---	11								1292	pramocaine	0.065	5	0.19	---		---	20		1292	rolipram	0.004	4
1293	chlortalidone	0.001	4	0.187	---		---	25		1293	monorden	-0.045	22	0.196	---		---	13		1293	prednisone	-0.027	5	-0.189	---		---	20								1293	PNU-0230031	0.132	8	0.19	---		---	25		1293	spiradoline	0.095	4
1294	tracazolate	0.124	4	0.187	---		---	25		1294	cyclopenthiazide	-0.027	4	-0.195	---		---	25		1294	clenbuterol	0.013	5	0.185	---		---	40								1294	domperidone	0	4	-0.19	---		---	0		1294	disopyramide	-0.014	4
1295	flumetasone	0.014	6	-0.186	---		---	33		1295	etofylline	0.075	5	-0.193	---		---	0		1295	glipizide	0.11	5	0.185	---		---	20								1295	butoconazole	0.143	4	-0.188	---		---	0		1295	meglumine	0.096	4
1296	sulfamerazine	0.044	5	-0.186	---		---	20		1296	guaifenesin	-0.02	6	-0.192	---		---	16		1296	naproxen	-0.022	9	-0.184	---		---	22								1296	probucol	-0.012	6	-0.184	---		---	16		1296	tolazoline	0.052	5
1297	Prestwick-1085	-0.011	4	0.184	---		---	25		1297	erythromycin	0.006	5	0.189	---		---	40		1297	lithocholic acid	-0.011	6	-0.178	---		---	16								1297	oxolamine	-0.085	4	-0.179	---		---	25		1297	bromopride	0.065	6
1298	chlorpromazine	0.136	19	0.183	---		---	36		1298	clozapine	-0.022	17	-0.185	---		---	11		1298	prazosin	-0.002	6	-0.177	---		---	16								1298	nabumetone	0.094	4	0.176	---		---	25		1298	glycocholic acid	0.131	4
1299	dihydrostreptomycin	0.021	5	0.173	---		---	20		1299	asiaticoside	-0.009	4	0.185	---		---	25		1299	troglitazone	-0.024	16	-0.176	---		---	25								1299	rosiglitazone	0.035	14	-0.174	---		---	0		1299	prilocaine	0.129	6
1300	trichostatin A	0.004	182	-0.172	---		---	8		1300	hecogenin	-0.009	4	-0.183	---		---	25		1300	bendroflumethiazide	0.071	6	0.172	---		---	33								1300	pirinixic acid	-0.01	5	0.174	---		---	20		1300	sisomicin	0.1	4
1301	carisoprodol	-0.017	4	-0.171	---		---	25		1301	citalopram	-0.033	4	-0.177	---		---	25		1301	novobiocin	0.081	9	0.172	---		---	33								1301	haloperidol	0.044	32	0.173	---		---	9		1301	edrophonium chloride	0.156	5
1302	fluphenazine	0.016	18	0.168	---		---	16		1302	SC-19220	0.11	4	0.175	---		---	25		1302	piperacillin	-0.026	5	-0.17	---		---	20								1302	nordihydroguaiaretic acid	0.045	15	-0.173	---		---	6		1302	kawain	0.014	5
1303	sirolimus	0.102	44	0.163	---		---	43		1303	pioglitazone	0.016	11	-0.171	---		---	18		1303	alpha-estradiol	0.14	16	0.169	---		---	37								1303	chlorcyclizine	0.101	6	0.169	---		---	16		1303	tretinoin	0.095	22
1304	troglitazone	0.042	16	-0.14	---		---	6		1304	tretinoin	0.003	22	-0.17	---		---	27		1304	ketoprofen	0.123	6	0.166	---		---	33								1304	ethoxyquin	-0.007	5	0.167	---		---	20		1304	monorden	0.149	22
1305	valproic acid	0.078	57	-0.138	---		---	10		1305	diprophylline	-0.042	5	0.168	---		---	20		1305	estradiol	0.053	37	0.15	---		---	21								1305	scopolamine	0.081	4	-0.159	---		---	0		1305	troglitazone	0.086	16
1306	LY-294002	0.135	61	0.131	---		---	40		1306	bufexamac	0.047	4	-0.159	---		---	25		1306	sirolimus	0.004	44	-0.141	---		---	15								1306	monorden	0.06	22	0.155	---		---	13		1306	rosiglitazone	0.038	14
1307	indometacin	0.007	8	-0.129	---		---	25		1307	alpha-estradiol	0.151	16	0.148	---		---	37		1307	chlorpromazine	0.176	19	0.136	---		---	36								1307	tretinoin	0.105	22	0.152	---		---	27		1307	nordihydroguaiaretic acid	-0.004	15
1308	tretinoin	0.046	22	-0.127	---		---	9		1308	estradiol	0.002	37	-0.133	---		---	13		1308	wortmannin	0.026	18	-0.128	---		---	16								1308	indometacin	0.088	8	-0.149	---		---	0		1308	haloperidol	0.051	32
1309	rosiglitazone	0.015	14	-0.112	---		---	21		1309	valproic acid	0.042	57	0.077	---		---	29		1309	valproic acid	0.048	57	-0.09	---		---	14								1309	tanespimycin	0.105	62	0.134	---		---	25		1309	clozapine	0.025	17
[truncated: 35 more columns]
