# Supplementary material for: Compensatory metabolic networks in pancreatic cancers upon perturbation of glutamine metabolism
Source: Nat Commun. 2017 Jul 3;8:15965. doi: 10.1038/ncomms15965 (PMC5500878; doi:10.1038/ncomms15965)
Supplement: Supplementary Data 12 [file ncomms15965-s13.xlsx]

## Sheet: Supplementary_Data_12
Supplementary Data 12 Compilation of statistical results from Fig. 1-4, Fig. 6-7, and Supplementary Fig. 1-6.
FIGURE 1
Fig. 1a, shGFP vs. shGLS-1, Day 7	0.000464893
Fig. 1a, shGFP vs. shGLS-2, Day 7	0.000184242
Fig. 1d, DMSO vs. CB-839, Day 7	0.000192839
Fig. 1e, DMSO vs. CB-839, Day 5	5.09373e-05
Fig. 1f, DMSO vs. CB-839-100 nm	0.716159
Fig. 1f, DMSO vs. CB-839-1 um	0.599163
Fig. 1f, DMSO vs. Staurosporine	0.00485069
Fig. 1f, DMSO vs. H2O2	1.60367e-06
Fig. 1f, CB-839-100 nm vs. CB-839-1 uM	0.879594
Fig. 1f, CB-839-100 nm vs. Staurosporine	0.003722
Fig. 1f, CB-839-100 nm vs. H2O2	9.08208e-07
Fig. 1f, CB-839-1 um vs. Staurosporine	0.00381232
Fig. 1f, CB-839-1 um vs. H2O2	1.08422e-06
Fig. 1f, Staurosporine vs. H2O2	0.00354508
Fig. 1h	Gln	0.0373437
Fig. 1h	Glu	0.000432939
Fig. 1h	Asp	0.00657835
Fig. 1h	α-KG	0.00951877
Fig. 1h	Malate	0.00716907
Fig. 1h	GSH	0.00182469
Fig. 1h	GSSG	0.0540513
Fig. 1h	Succinate	0.00159688
Fig. 1h	Citrate	0.113431
FIGURE 2
Fig. 2b	0.0113
Fig. 2c	Gln	0.00565897
Fig. 2c	Glu	0.0415555
Fig. 2c	Asp	0.000182414
Fig. 2c	Malate	0.0252025
Fig. 2c	Glutathionine	0.298637
Fig. 2c	Citrate	0.395626
FIGURE 3
Fig. 3a, endpoint	0.3142
Fig. 3b	0.8845
Fig. 3c, endpoint	0.09569
Fig. 3d, endpoint	0.7241
FIGURE 4
Fig. 4c	Gln	0.00546082
Fig. 4c	Glu	0.5207
Fig. 4c	Asp	0.00840678
Fig. 4c	α-KG	0.747319
Fig. 4c	Malate	0.0345981
Fig. 4c	GSH	0.474058
Fig. 4c	GSSG	0.627069
Fig. 4c	Succinate	0.0307626
Fig. 4c	Citrate	0.0133621
Fig. 4e	MPDAC-4, C5_carnitines	0.0303221
Fig. 4e	MPDAC-4, propionylcarnitine	0.0250201
Fig. 4e	MPDAC-4, acetylcarnitine	0.00554335
Fig. 4e	PaTu-8988T, C5_carnitines	0.00384076
Fig. 4e	PaTu-8988T,propionylcarnitine	0.00110984
Fig. 4e	PaTu-8988T,acetylcarnitine	0.00142805
Fig. 4e	MPDAC-4-xenograft, C5_carnitines	0.2738
Fig. 4e	MPDAC-4-xenograft,propionylcarnitine	0.0398812
Fig. 4e	MPDAC-4-xenograft, acetylcarnitine	0.0980215
Fig. 4f	Gln	0.233217
Fig. 4f	Glu	0.779395
Fig. 4f	Asp	0.341721
Fig. 4f	α-KG	0.873581
Fig. 4f	Malate	0.461853
Fig. 4f	GSH	0.651034
Fig. 4f	GSSG	0.577347
Fig. 4f	Succinate	0.133334
Fig. 4f	Citrate	0.816653
FIGURE 6
Fig. 6a, DMSO vs. CB-839-24h	0.0232935
Fig. 6a, DMSO vs. CB-839-72h	0.0682917
Fig. 6a, DMSO vs. CB-839-R	0.435416
Fig. 6b Total Glutathione DMSO v CB-839-24h	3.92542e-05
Fig. 6b Total Glutathione DMSO v CB-839-R	0.481778
Fig. 6b Total Glutathione CB-839-24h v CB-839-R	7.0171e-05
Fig. 6b, GSH/GSSG Ratio DMSO v CB-839-24h	0.00266401
Fig. 6b, GSH/GSSG Ratio DMSO v CB-839-R	0.0307354
Fig. 6b, GSH/GSSG Ratio CB-839-24h v CB-839-R	0.00675483
Fig. 6c, CB-839+NAC vs. CB-839, Day 5	0.00050127
Fig. 6d, CB-839 vs. CB-839 + H2O2, Day 7	0.00789339
FIGURE 7
Fig. 7a, CB-839 vs. CB-839 + BSO, Day 8	3.84415e-06
Fig. 7b, CB-839-R vs. CB-839-R + BSO, Day 7	8.70461e-05
Fig. 7c, CB-839 vs. CB-839 + MTX, Day 8	0.000462769
Fig. 7d, CB-839-R vs. CB-839-R + MTX, Day 7	0.00435198
Fig. 7e, CB-839 vs. CB-839 + etomoxir, Day 9	0.00051334
Fig. 7f, CB-839-R vs. CB-839-R + etomoxir, Day 9	0.0486648
Fig. 7g, (Vehicle/NS) v (CB-839/BSO)	0.008237
Fig. 7g, (Vehicle/BSO) v (CB-839/BSO)	0.000865128
Fig. 7g, (CB-839/NS) v (Vehicle/BSO)	0.0779665
Fig. 7g, (CB-839/NS) v (CB-839/BSO)	0.111951
Fig. 7g, (Vehicle/NS) v (CB-839/NS)	0.2181
Fig. 7g, (Vehicle/NS) v (Vehicle/BSO)	0.6931
FIGURE 8
Fig. 8i, CB-839 vs. CB-839 + 17-AAG, Day 8	0.000134307
Fig. 8j, CB-839 vs. CB-839 + albendazole, Day 8	2.06513e-05
Fig. 8k, CB-839 vs. CB-839 + MG-132, Day 7	0.0335532
SUPP. FIGURE 1
Supp. Fig. 1e, CB-839 vs. DMSO, Day 4	0.00168635
Supp. Fig. 1f, CB-839 vs. DMSO, Day 7	0.000789235
Supp. Fig. 1g, CB-839 vs. DMSO, Day 7	0.00118131
Supp. Fig. 1h, CB-839 vs. DMSO, Day 6	0.000871599
Supp. Fig. 1i, CB-839 vs. DMSO, Day 4	0.000837599
Supp. Fig. 1k	Gln	0.0022283
Supp. Fig. 1k	Glu	0.000181904
Supp. Fig. 1k	Asp	0.000204373
Supp. Fig. 1k	α-KG	0.000294443
Supp. Fig. 1k	Malate	7.86158e-06
Supp. Fig. 1k	GSH	0.000194561
Supp. Fig. 1k	GSSG	0.724863
Supp. Fig. 1k	Succinate	0.00452446
Supp. Fig. 1k	Citrate	0.0127396
SUPP. FIGURE 2
Supp. Fig 2a	0.0335	Fisher's exact test
Supp. Fig 2b	0.1819	Fisher's exact test
Supp. Fig. 2g	0.8294
Supp. Fig. 2h	0.3292
Supp. Fig. 2i	0.5041
Supp. Fig. 2j (Comparison to Vehicle treated tumors in Fig. 2b)	0.0614
Supp. Fig. 2k, Snail, Vehicle vs. CB-839	0.528931
Supp. Fig. 2k, Twist, Vehicle vs. CB-839	0.0830869
Supp. Fig. 2k, Vimentin, Vehicle vs. CB-839	0.0904949
Supp. Fig. 2l, E-cadherin, DMSO vs. CB-839-24h	0.877481
Supp. Fig. 2l, E-cadherin, DMSO vs. CB-839-72h	0.0710943
Supp. Fig. 2l, N-cadherin, DMSO vs. CB-839-24h	0.00795488
Supp. Fig. 2l, N-cadherin, DMSO vs. CB-839-72h	1.32007e-05
Supp. Fig. 2l, Snail, DMSO vs. CB-839-24h	0.00346071
Supp. Fig. 2l, Snail, DMSO vs. CB-839-72h	0.0814169
Supp. Fig. 2l, Twist, DMSO vs. CB-839-24h	0.0814847
Supp. Fig. 2l, Twist, DMSO vs. CB-839-72h	0.00593205
Supp. Fig. 2l, Vimentin, DMSO vs. CB-839-24h	0.106137
Supp. Fig. 2l, Vimentin, DMSO vs. CB-839-72h	0.0195828
SUPP. FIGURE 3
Supp. Fig. 3f, DMSO vs. CB-839-6h, M+0	0.83243
Supp. Fig. 3f, DMSO vs. CB-839-6h, M+1	0.0406252
Supp. Fig. 3f, DMSO vs. CB-839-6h, M+2	0.0181074
Supp. Fig. 3f, DMSO vs. CB-839-6h, M+3	0.00421013
Supp. Fig. 3f, DMSO vs. CB-839-6h, M+4	0.00418812
Supp. Fig. 3f, DMSO vs. CB-839-6h, M+5	0.00389298
Supp. Fig. 3f, DMSO vs. CB-839-72h, M+0	0.000563848
Supp. Fig. 3f, DMSO vs. CB-839-72h, M+1	0.00351845
Supp. Fig. 3f, DMSO vs. CB-839-72h, M+2	0.539503
Supp. Fig. 3f, DMSO vs. CB-839-72h, M+3	0.332911
Supp. Fig. 3f, DMSO vs. CB-839-72h, M+4	0.00989627
Supp. Fig. 3f, DMSO vs. CB-839-72h, M+5	0.0172685
Supp. Fig. 3f, CB-839-6h vs. CB-839-72h, M+0	2.52494e-05
Supp. Fig. 3f, CB-839-6h vs. CB-839-72h, M+1	0.0170784
Supp. Fig. 3f, CB-839-6h vs. CB-839-72h, M+2	0.00440596
Supp. Fig. 3f, CB-839-6h vs. CB-839-72h, M+3	0.00826477
Supp. Fig. 3f, CB-839-6h vs. CB-839-72h, M+4	0.00441995
Supp. Fig. 3f, CB-839-6h vs. CB-839-72h, M+5	0.00466127
Supp. Fig. 3h	Gln	0.0108476
Supp. Fig. 3h	Glu	0.000638136
Supp. Fig. 3h	Asp	0.00591307
Supp. Fig. 3h	α-KG	0.0001794
Supp. Fig. 3h	Malate	2.10825e-05
Supp. Fig. 3h	GSH	0.0198863
Supp. Fig. 3h	GSSG	0.075464
Supp. Fig. 3h	Succinate	0.00464283
Supp. Fig. 3h	Citrate	0.00438938
Supp. Fig. 3i	Gln	0.0565348
Supp. Fig. 3i	Glu	0.451354
Supp. Fig. 3i	Asp	0.553837
Supp. Fig. 3i	Malate	0.268539
SUPP. FIGURE 4
Supp. Fig. 4d	GLS-24h vs. DMSO	0.000286237
Supp. Fig. 4d	GLS-72h vs. DMSO	3.63087e-05
Supp. Fig. 4d	GLS2-24h vs. DMSO	3.64449e-06
Supp. Fig. 4d	GLS2-72h vs. DMSO	0.449905
Supp. Fig. 4e	ASNS-24h vs. DMSO	5.5572e-11
Supp. Fig. 4e	ASNS-72h vs. DMSO	0.116893
Supp. Fig. 4f	BCAT1-24h vs. DMSO	2.59961e-11
Supp. Fig. 4f	BCAT1-72h vs. DMSO	0.121996
Supp. Fig. 4f	GPT2-24h vs. DMSO	1.5007e-07
Supp. Fig. 4f	GPT2-72h vs. DMSO	0.00158149
Supp. Fig. 4f	GGH-24h vs. DMSO	4.43312e-06
Supp. Fig. 4f	GGH-72h vs. DMSO	5.06588e-05
Supp. Fig. 4f	OPLAH-24h vs. DMSO	0.000136262
Supp. Fig. 4f	OPLAH-72h vs. DMSO	2.22394e-06
SUPP. FIGURE 5
Supp. Fig. 5b DMSO vs. CB-839-24h	0.00207983
Supp. Fig. 5b, DMSO vs. CB-839-72h	0.145408
Supp. Fig. 5b, DMSO vs. CB-839-R	0.133468
Supp. Fig. 5d, CB-839 vs. CB-839 + BSO, Day 10	0.00160065
SUPP. FIGURE 6
Supp. Fig. 6c, CHOP, DMSO vs. CB-839-24h	9.24135e-06
Supp. Fig. 6c, CHOP, DMSO vs. CB-839-72h	0.0013639
Supp. Fig. 6c, CHOP, DMSO vs. CB-839-R	0.000811661
Supp. Fig. 6c, BiP, DMSO vs. CB-839-24h	0.00109582
Supp. Fig. 6c, BiP, DMSO vs. CB-839-72h	0.00104866
Supp. Fig. 6c, BiP, DMSO vs. CB-839-R	0.0440192
Supp. Fig. 6d, CB-839-R vs. CB-839-R + 17-AAG, Day 7	0.00142677
Supp. Fig. 6e, CB-839-R vs. CB-839-R + Albendazole, Day 7	0.00618122
Supp. Fig. 6f, CB-839-R vs. CB-839-R + MG-132, Day 7	0.00260097
